# Supplementary material for: Profiling conserved transcription factor binding motifs in Phaseolus vulgaris through comparative genomics
Source: BMC Genomics. 2025 Feb 20;26:169. doi: 10.1186/s12864-025-11309-2 (PMC11841308; doi:10.1186/s12864-025-11309-2)
Supplement: Supplementary file 2 — Supplementary Material 2: Supplementary Table 1. List of conserved motifs on P. vulgaris v2.1 promoters. [file 12864_2025_11309_MOESM2_ESM.txt]

q_gene	tf	tf_family	conserved_motif	q_chrom	q_start	q_end	ref_v2_gene	ref_v2_chrom	ref_v2_start	ref_v2_end	v1_relative_start	v1_relative_end
PHAVU_008G172700g	Phvul.001G008200	ARF	CCAGACAAGG	8	45379964	45379974	Phvul.008G172700	Chr08	48654905	48654915	-296	-287
PHAVU_008G239600g	Phvul.001G008200	ARF	GCAGACAAAT	8	55391379	55391389	Phvul.008G239600	Chr08	58823850	58823860	-133	-124
PHAVU_008G214600g	Phvul.001G008200	ARF	CCCGACAAGT	8	52692794	52692804	Phvul.008G214600	Chr08	56356983	56356993	-15	-6
PHAVU_008G130900g	Phvul.001G008200	ARF	GCCGACAAAA	8	20224284	20224294	Phvul.008G130900	Chr08	21282568	21282578	-613	-604
PHAVU_008G062000g	Phvul.001G008200	ARF	GCCGACAACC	8	5615222	5615232	Phvul.008G062000	Chr08	5610554	5610564	88	97
PHAVU_008G179200g	Phvul.001G008200	ARF	TCCGACAGGA	8	47316203	47316213	Phvul.008G179200	Chr08	50651907	50651917	-639	-630
PHAVU_008G141600g	Phvul.001G008200	ARF	GCAGACATGA	8	25153379	25153389	Phvul.008G152801	Chr08	23844636	23844646	-222	-213
PHAVU_008G016400g	Phvul.001G008200	ARF	ACAGACAAAT	8	1408687	1408697	Phvul.008G016400	Chr08	1331598	1331608	-162	-153
PHAVU_008G112500g	Phvul.001G008200	ARF	ACAGACAAAT	8	13375671	13375681	Phvul.008G112500	Chr08	12953586	12953596	-112	-103
PHAVU_008G222700g	Phvul.001G008200	ARF	GCAGACAAAA	8	53525258	53525268	Phvul.008G222700	Chr08	57179843	57179853	-347	-338
PHAVU_008G242400g	Phvul.001G008200	ARF	CCCGACCAAG	8	55661861	55661871	Phvul.008G242400	Chr08	59095540	59095550	6	15
PHAVU_003G249200g	Phvul.001G008200	ARF	CCAGACAAGA	3	47568426	47568436	Phvul.003G249200	Chr03	48701228	48701238	-1377	-1368
PHAVU_003G059600g	Phvul.001G008200	ARF	TCCGACAACT	3	8027466	8027476	Phvul.003G059600	Chr03	8197521	8197531	155	164
PHAVU_003G039900g	Phvul.001G008200	ARF	CCAGACAAAG	3	4268239	4268249	Phvul.003G039900	Chr03	4413306	4413316	-161	-152
PHAVU_003G039800g	Phvul.001G008200	ARF	GCAGACATGA	3	4219695	4219705	Phvul.003G039800	Chr03	4364759	4364769	-84	-75
PHAVU_003G232400g	Phvul.001G008200	ARF	ACAGACAAGT	3	45452750	45452760	Phvul.003G232400	Chr03	46576522	46576532	-1526	-1517
PHAVU_003G236600g	Phvul.001G008200	ARF	ACAGACAAAT	3	45939316	45939326	Phvul.003G236600	Chr03	47062968	47062978	-1254	-1245
PHAVU_003G249900g	Phvul.001G008200	ARF	GCCGACAAAA	3	47648067	47648077	Phvul.003G249900	Chr03	48781548	48781558	153	162
PHAVU_003G129000g	Phvul.001G008200	ARF	TCCGACAACT	3	31674309	31674319	Phvul.003G129000	Chr03	32280282	32280292	112	121
PHAVU_003G220700g	Phvul.001G008200	ARF	TCCGACAAGT	3	43778372	43778382	Phvul.003G220700	Chr03	44925798	44925808	114	123
PHAVU_003G220700g	Phvul.001G008200	ARF	GCCGACCACA	3	43778394	43778404	Phvul.003G220700	Chr03	44925820	44925830	136	145
PHAVU_003G240200g	Phvul.001G008200	ARF	CCCGACAACT	3	46314190	46314200	Phvul.003G240200	Chr03	47444496	47444506	-1185	-1176
PHAVU_003G240200g	Phvul.001G008200	ARF	ACCGACAGGT	3	46313962	46313972	Phvul.003G240200	Chr03	47444268	47444278	-957	-948
PHAVU_003G068300g	Phvul.001G008200	ARF	ACCGACAGAA	3	10071982	10071992	Phvul.003G068300	Chr03	10289005	10289015	-64	-55
PHAVU_003G241700g	Phvul.001G008200	ARF	ACCGACAAAA	3	46503807	46503817	Phvul.003G241700	Chr03	47634420	47634430	-309	-300
PHAVU_003G246400g	Phvul.001G008200	ARF	GCAGACAAAG	3	47199534	47199544	Phvul.003G246400	Chr03	48324040	48324050	2	11
PHAVU_001G203300g	Phvul.001G008200	ARF	ACCGACCAAA	1	46866277	46866287	Phvul.001G203300	Chr01	46188706	46188716	-1365	-1356
PHAVU_001G141000g	Phvul.001G008200	ARF	ACAGACAAGG	1	38929849	38929859	Phvul.001G141000	Chr01	38303624	38303634	-341	-332
PHAVU_001G157600g	Phvul.001G008200	ARF	GCCGACAGCT	1	41586713	41586723	Phvul.001G157600	Chr01	40943851	40943861	-91	-82
PHAVU_001G168800g	Phvul.001G008200	ARF	GGCGACAAGA	1	43148089	43148099	Phvul.001G168800	Chr01	42522899	42522909	110	119
PHAVU_001G125400g	Phvul.001G008200	ARF	GCAGACAACA	1	35254146	35254156	Phvul.001G125400	Chr01	34622860	34622870	89	98
PHAVU_001G086200g	Phvul.001G008200	ARF	ACCGACAAAT	1	15421064	15421074	Phvul.001G086200	Chr01	13331526	13331536	-23	-14
PHAVU_001G212400g	Phvul.001G008200	ARF	CCCGACAGAA	1	47586764	47586774	Phvul.001G212400	Chr01	46874954	46874964	40	49
PHAVU_001G182600g	Phvul.001G008200	ARF	ACAGACAAAA	1	44753903	44753913	Phvul.001G182600	Chr01	44065385	44065395	-147	-138
PHAVU_001G239900g	Phvul.001G008200	ARF	ACAGACAAAT	1	49999341	49999351	Phvul.001G239900	Chr01	49287408	49287418	-598	-589
PHAVU_001G260300g	Phvul.001G008200	ARF	TCCGACAACT	1	51560889	51560899	Phvul.001G260300	Chr01	50844276	50844286	-1191	-1182
PHAVU_001G053100g	Phvul.001G008200	ARF	ACCGACAGAA	1	6067294	6067304	Phvul.001G053100	Chr01	5849745	5849755	114	123
PHAVU_001G109500g	Phvul.001G008200	ARF	GCCGACAAAA	1	29815583	29815593	Phvul.001G109500	Chr01	28672686	28672696	6	15
PHAVU_001G010900g	Phvul.001G008200	ARF	ACAGACAAAA	1	956815	956825	Phvul.001G010900	Chr01	836477	836487	129	138
PHAVU_001G179900g	Phvul.001G008200	ARF	ACCGACAAAA	1	44446796	44446806	Phvul.001G179900	Chr01	43779511	43779521	-1550	-1541
PHAVU_001G179900g	Phvul.001G008200	ARF	GCAGACAAAA	1	44447193	44447203	Phvul.001G179900	Chr01	43779908	43779918	-1153	-1144
PHAVU_001G179900g	Phvul.001G008200	ARF	TCAGACAAAA	1	44447935	44447945	Phvul.001G179900	Chr01	43780650	43780660	-411	-402
PHAVU_001G256900g	Phvul.001G008200	ARF	ACCGACAAAG	1	51318782	51318792	Phvul.001G256900	Chr01	50600234	50600244	-558	-549
PHAVU_001G202600g	Phvul.001G008200	ARF	ACCGACAGGG	1	46818134	46818144	Phvul.001G202600	Chr01	46140561	46140571	65	74
PHAVU_001G179300g	Phvul.001G008200	ARF	CCCGACAATC	1	44378798	44378808	Phvul.001G179300	Chr01	43709272	43709282	-113	-104
PHAVU_001G121100g	Phvul.001G008200	ARF	CCCGACAGAA	1	34187493	34187503	Phvul.001G121100	Chr01	33536655	33536665	-469	-460
PHAVU_001G177100g	Phvul.001G008200	ARF	ACCGACAATG	1	44063550	44063560	Phvul.001G177100	Chr01	43400806	43400816	-248	-239
PHAVU_001G008400g	Phvul.001G008200	ARF	ACCGACAAGG	1	729637	729647	Phvul.001G008400	Chr01	625405	625415	-140	-131
PHAVU_001G154700g	Phvul.001G008200	ARF	TCCGACAAAA	1	41182249	41182259	Phvul.001G154700	Chr01	40540975	40540985	-801	-792
PHAVU_001G113900g	Phvul.001G008200	ARF	CTCGACAAGA	1	31941234	31941244	Phvul.001G113900	Chr01	31280083	31280093	-1358	-1349
PHAVU_007G112000g	Phvul.001G008200	ARF	CCCGACAAAA	7	14457064	14457074	Phvul.007G112000	Chr07	20480315	20480325	-99	-90
PHAVU_007G158700g	Phvul.001G008200	ARF	TCCGACAAGC	7	38507964	38507974	Phvul.007G158700	Chr07	26849455	26849465	128	137
PHAVU_007G208800g	Phvul.001G008200	ARF	GCCGACAACT	7	44756590	44756600	Phvul.007G208800	Chr07	33111880	33111890	93	102
PHAVU_007G064400g	Phvul.001G008200	ARF	ACCGACAAAG	7	5677357	5677367	Phvul.007G064400	Chr07	5751364	5751374	-252	-243
PHAVU_007G055400g	Phvul.001G008200	ARF	TCCGACATGG	7	4518262	4518272	Phvul.007G055400	Chr07	4591585	4591595	-495	-486
PHAVU_007G215100g	Phvul.001G008200	ARF	GCAGACAAAA	7	45406985	45406995	Phvul.007G215100	Chr07	33776797	33776807	-1723	-1714
PHAVU_007G113300g	Phvul.001G008200	ARF	GCAGACAAAA	7	14963663	14963673	Phvul.007G113300	Chr07	18307846	18307856	165	174
PHAVU_007G212200g	Phvul.001G008200	ARF	CCCGACAATG	7	45100484	45100494	Phvul.007G212200	Chr07	33450412	33450422	-1201	-1192
PHAVU_007G014100g	Phvul.001G008200	ARF	TCCGACATGG	7	964613	964623	Phvul.007G014100	Chr07	982433	982443	42	51
PHAVU_007G085400g	Phvul.001G008200	ARF	ACAGACAAAA	7	8484732	8484742	Phvul.007G085400	Chr07	8639661	8639671	-481	-472
PHAVU_007G060600g	Phvul.001G008200	ARF	ACCGACAATA	7	5235740	5235750	Phvul.007G060600	Chr07	5310667	5310677	-980	-971
PHAVU_007G225500g	Phvul.001G008200	ARF	CCCGACATGG	7	46530940	46530950	Phvul.007G225500	Chr07	34904683	34904693	-42	-33
PHAVU_007G156500g	Phvul.001G008200	ARF	GGCGACAAGA	7	38087681	38087691	Phvul.007G156500	Chr07	26417974	26417984	131	140
PHAVU_007G202700g	Phvul.001G008200	ARF	ACAGACAAAT	7	44211140	44211150	Phvul.007G202700	Chr07	32562494	32562504	-937	-928
PHAVU_007G017300g	Phvul.001G008200	ARF	GCCGACAACC	7	1147752	1147762	Phvul.007G017300	Chr07	1165577	1165587	-1940	-1931
PHAVU_007G162300g	Phvul.001G008200	ARF	TCCGACCAAA	7	39074158	39074168	Phvul.007G162300	Chr07	27399219	27399229	96	105
PHAVU_007G212900g	Phvul.001G008200	ARF	ACCGACAATA	7	45189515	45189525	Phvul.007G212900	Chr07	33539490	33539500	-1154	-1145
PHAVU_007G146800g	Phvul.001G008200	ARF	TCCGACACGA	7	36333389	36333399	Phvul.007G146800	Chr07	24284412	24284422	-211	-202
PHAVU_007G195100g	Phvul.001G008200	ARF	ACCGACATAA	7	43363360	43363370	Phvul.007G195100	Chr07	31723693	31723703	-1847	-1838
PHAVU_011G094300g	Phvul.001G008200	ARF	GCAGACAAAA	11	9634488	9634498	Phvul.011G094300	Chr11	9515496	9515506	-1052	-1043
PHAVU_011G098900g	Phvul.001G008200	ARF	TCCGACAAAC	11	10424007	10424017	Phvul.011G098900	Chr11	10301050	10301060	-35	-26
PHAVU_011G052900g	Phvul.001G008200	ARF	GCCGACACAC	11	4493949	4493959	Phvul.011G052900	Chr11	4651056	4651066	-869	-860
PHAVU_011G102500g	Phvul.001G008200	ARF	GCAGACAAAG	11	11508661	11508671	Phvul.011G102500	Chr11	11393659	11393669	-468	-459
PHAVU_011G054300g	Phvul.001G008200	ARF	GCAGACAAGA	11	4602225	4602235	Phvul.011G054300	Chr11	4759350	4759360	16	25
PHAVU_011G165600g	Phvul.001G008200	ARF	GCCGACAAAA	11	43458258	43458268	Phvul.011G165600	Chr11	46926428	46926438	-262	-253
PHAVU_011G089900g	Phvul.001G008200	ARF	ACCGACAGAG	11	8859299	8859309	Phvul.011G089900	Chr11	8741998	8742008	153	162
PHAVU_011G007200g	Phvul.001G008200	ARF	GCAGACAAAG	11	527709	527719	Phvul.011G007200	Chr11	524757	524767	-63	-54
PHAVU_011G153600g	Phvul.001G008200	ARF	ACCGACAATA	11	40683592	40683602	Phvul.011G153600	Chr11	44059772	44059782	-104	-95
PHAVU_011G099000g	Phvul.001G008200	ARF	TCCGACAAAC	11	10424007	10424017	Phvul.011G099000	Chr11	10301050	10301060	-480	-471
PHAVU_011G014000g	Phvul.001G008200	ARF	TCCGACAATA	11	1095671	1095681	Phvul.011G014000	Chr11	1090502	1090512	-708	-699
PHAVU_011G136000g	Phvul.001G008200	ARF	TCCGACATGG	11	31059795	31059805	Phvul.011G136000	Chr11	31360909	31360919	23	32
PHAVU_002G153300g	Phvul.001G008200	ARF	ACAGACAAAA	2	29431317	29431327	Phvul.002G153300	Chr02	30701644	30701654	-77	-68
PHAVU_002G232200g	Phvul.001G008200	ARF	CCAGACAAGA	2	39790246	39790256	Phvul.002G232200	Chr02	40485781	40485791	-517	-508
PHAVU_002G002400g	Phvul.001G008200	ARF	TCCGACAACG	2	228573	228583	Phvul.002G002400	Chr02	196089	196099	136	145
PHAVU_002G196800g	Phvul.001G008200	ARF	GCCGACACAG	2	35416992	35417002	Phvul.002G196800	Chr02	36157179	36157189	-1487	-1478
PHAVU_002G191100g	Phvul.001G008200	ARF	GCAGACAAAA	2	34708527	34708537	Phvul.002G191100	Chr02	35454075	35454085	25	34
PHAVU_002G077300g	Phvul.001G008200	ARF	GCAGACAAAG	2	11452516	11452526	Phvul.002G077300	Chr02	11892197	11892207	-1116	-1107
PHAVU_002G218200g	Phvul.001G008200	ARF	GCAGACAAGG	2	38089513	38089523	Phvul.002G218200	Chr02	38758125	38758135	112	121
PHAVU_002G140900g	Phvul.001G008200	ARF	TCAGACAAGA	2	27561756	27561766	Phvul.002G140900	Chr02	28772961	28772971	-1559	-1550
PHAVU_002G024200g	Phvul.001G008200	ARF	TCCGACAGAA	2	2539373	2539383	Phvul.002G024200	Chr02	2493136	2493146	-1230	-1221
PHAVU_002G183100g	Phvul.001G008200	ARF	TCCGACAACC	2	33634229	33634239	Phvul.002G183100	Chr02	34377923	34377933	86	95
PHAVU_002G292600g	Phvul.001G008200	ARF	GCCGACATAC	2	45590277	45590287	Phvul.002G292600	Chr02	46146346	46146356	-60	-51
PHAVU_002G152300g	Phvul.001G008200	ARF	CCAGACAAAC	2	29327538	29327548	Phvul.002G152300	Chr02	30596559	30596569	-141	-132
PHAVU_002G301300g	Phvul.001G008200	ARF	GCCGACACCA	2	46350219	46350229	Phvul.002G301300	Chr02	46909025	46909035	-268	-259
PHAVU_002G277600g	Phvul.001G008200	ARF	GCCGACAATT	2	44163125	44163135	Phvul.002G277600	Chr02	44729058	44729068	-589	-580
PHAVU_002G168100g	Phvul.001G008200	ARF	CCAGACAACA	2	31077585	31077595	Phvul.002G168100	Chr02	32368150	32368160	-63	-54
PHAVU_002G024800g	Phvul.001G008200	ARF	ACAGACAAGT	2	2634581	2634591	Phvul.002G024800	Chr02	2588410	2588420	-637	-628
PHAVU_002G147300g	Phvul.001G008200	ARF	ACCGACAACC	2	28482145	28482155	Phvul.002G147300	Chr02	29729603	29729613	-118	-109
PHAVU_004G079200g	Phvul.001G008200	ARF	GCCGACAAAA	4	13457488	13457498	Phvul.004G079200	Chr04	13976513	13976523	126	135
PHAVU_004G068100g	Phvul.001G008200	ARF	CCCGACAACT	4	9907552	9907562	Phvul.004G068100	Chr04	10320963	10320973	-713	-704
PHAVU_004G166400g	Phvul.001G008200	ARF	TCCGACAAAG	4	44862285	44862295	Phvul.004G166400	Chr04	47047723	47047733	-163	-154
PHAVU_004G153300g	Phvul.001G008200	ARF	ACAGACAAGG	4	43489076	43489086	Phvul.004G153300	Chr04	45661706	45661716	-64	-55
PHAVU_004G080700g	Phvul.001G008200	ARF	ACCGACAATC	4	13860153	13860163	Phvul.004G080700	Chr04	19196217	19196227	-317	-308
PHAVU_004G079100g	Phvul.001G008200	ARF	ACCGACACAA	4	13449037	13449047	Phvul.004G079100	Chr04	13967825	13967835	-317	-308
PHAVU_004G096800g	Phvul.001G008200	ARF	ACCGACAACC	4	27549819	27549829	Phvul.005G135933	Chr05	37745119	37745129	-143	-134
PHAVU_010G153700g	Phvul.001G008200	ARF	ACAGACAAGA	10	42323232	42323242	Phvul.010G153700	Chr10	43346975	43346985	-1600	-1591
PHAVU_010G112500g	Phvul.001G008200	ARF	ACCGACAATG	10	37657033	37657043	Phvul.010G112500	Chr10	38754051	38754061	31	40
PHAVU_010G095700g	Phvul.001G008200	ARF	TCAGACAAAA	10	34848283	34848293	Phvul.010G095700	Chr10	35987099	35987109	22	31
PHAVU_010G117300g	Phvul.001G008200	ARF	CCAGACAACA	10	38484259	38484269	Phvul.010G117332	Chr10	39616888	39616898	-600	-591
PHAVU_010G138200g	Phvul.001G008200	ARF	GTCGACAAAA	10	41037681	41037691	Phvul.010G138200	Chr10	42058645	42058655	-1253	-1244
PHAVU_010G000600g	Phvul.001G008200	ARF	CCAGACAAGT	10	389599	389609	Phvul.010G000600	Chr10	321800	321810	68	77
PHAVU_005G067900g	Phvul.001G008200	ARF	GCCGACCAAA	5	10637045	10637055	Phvul.005G067900	Chr05	11611535	11611545	-266	-257
PHAVU_005G044900g	Phvul.001G008200	ARF	ACCGACAAGA	5	4666377	4666387	Phvul.005G044900	Chr05	4719814	4719824	-1011	-1002
PHAVU_005G027100g	Phvul.001G008200	ARF	TCCGACAGAT	5	2490412	2490422	Phvul.005G027100	Chr05	2512264	2512274	82	91
PHAVU_005G124100g	Phvul.001G008200	ARF	GCCGACAAAC	5	34781223	34781233	Phvul.005G124100	Chr05	36112652	36112662	-1128	-1119
PHAVU_005G045100g	Phvul.001G008200	ARF	TCAGACAAAA	5	4730792	4730802	Phvul.005G045100	Chr05	4769707	4769717	-590	-581
PHAVU_005G145700g	Phvul.001G008200	ARF	TCAGACAAAA	5	37413587	37413597	Phvul.L007243	scaffold_15	487952	487962	-1037	-1028
PHAVU_005G033800g	Phvul.001G008200	ARF	GCCGACCAGA	5	3105221	3105231	Phvul.005G033800	Chr05	3093646	3093656	-1695	-1686
PHAVU_005G119400g	Phvul.001G008200	ARF	CCCGACAAAA	5	34151412	34151422	Phvul.005G119400	Chr05	35551610	35551620	119	128
PHAVU_005G074700g	Phvul.001G008200	ARF	GCCGACAAAT	5	13294543	13294553	Phvul.005G074700	Chr05	13539854	13539864	-1166	-1157
PHAVU_005G119500g	Phvul.001G008200	ARF	CCCGACAAAA	5	34151412	34151422	Phvul.005G119500	Chr05	35551610	35551620	-445	-436
PHAVU_005G024100g	Phvul.001G008200	ARF	ACCGACATCA	5	2190200	2190210	Phvul.005G024100	Chr05	2209780	2209790	-247	-238
PHAVU_005G111200g	Phvul.001G008200	ARF	ACCGACAACT	5	32568044	32568054	Phvul.005G111200	Chr05	33875295	33875305	63	72
PHAVU_005G148300g	Phvul.001G008200	ARF	GCAGACAACA	5	37592452	37592462	Phvul.L009843	scaffold_15	672938	672948	-1515	-1506
PHAVU_005G166400g	Phvul.001G008200	ARF	ACCGACAGGT	5	39132451	39132461	Phvul.005G166400	Chr05	39370130	39370140	-615	-606
PHAVU_005G047300g	Phvul.001G008200	ARF	GCAGACAAAA	5	5315968	5315978	Phvul.005G047300	Chr05	5382070	5382080	-292	-283
PHAVU_009G082100g	Phvul.001G008200	ARF	ACCGACAGAA	9	13110694	13110704	Phvul.009G082100	Chr09	13553836	13553846	-7	2
PHAVU_009G214500g	Phvul.001G008200	ARF	TCAGACAAGA	9	31710195	31710205	Phvul.009G214500	Chr09	32372788	32372798	-1816	-1807
PHAVU_009G047000g	Phvul.001G008200	ARF	GCAGACAAAT	9	8947286	8947296	Phvul.009G047000	Chr09	9199262	9199272	69	78
PHAVU_009G253600g	Phvul.001G008200	ARF	ACCGACATCA	9	36633655	36633665	Phvul.009G253600	Chr09	37385508	37385518	-950	-941
PHAVU_009G127000g	Phvul.001G008200	ARF	CCCGACAGAA	9	18789434	18789444	Phvul.009G127000	Chr09	19304035	19304045	-749	-740
PHAVU_009G169700g	Phvul.001G008200	ARF	TCCGACAAAA	9	24796018	24796028	Phvul.009G169700	Chr09	25277946	25277956	-858	-849
PHAVU_009G204500g	Phvul.001G008200	ARF	GCCGACATTA	9	30223944	30223954	Phvul.009G204500	Chr09	31000197	31000207	-67	-58
PHAVU_009G134800g	Phvul.001G008200	ARF	ACCGACAGAT	9	19849181	19849191	Phvul.009G134800	Chr09	20380474	20380484	-403	-394
PHAVU_009G142800g	Phvul.001G008200	ARF	ACCGACATGA	9	20895264	20895274	Phvul.009G142800	Chr09	21433148	21433158	-972	-963
PHAVU_009G110600g	Phvul.001G008200	ARF	TCCGACAACA	9	16620838	16620848	Phvul.009G110600	Chr09	17126959	17126969	-775	-766
PHAVU_009G110600g	Phvul.001G008200	ARF	TCCGACAAAA	9	16620189	16620199	Phvul.009G110600	Chr09	17126310	17126320	-126	-117
PHAVU_009G031200g	Phvul.001G008200	ARF	TCCGACAAGC	9	6856838	6856848	Phvul.009G031200	Chr09	7118528	7118538	-797	-788
PHAVU_009G194200g	Phvul.001G008200	ARF	ACCGACAAAG	9	28773067	28773077	Phvul.009G194200	Chr09	29553567	29553577	-1834	-1825
PHAVU_009G120100g	Phvul.001G008200	ARF	CCCGACCAAC	9	17836017	17836027	Phvul.009G120100	Chr09	18368739	18368749	55	64
PHAVU_009G238500g	Phvul.001G008200	ARF	CCAGACAAAG	9	35127606	35127616	Phvul.009G238500	Chr09	35722073	35722083	-181	-172
PHAVU_009G033800g	Phvul.001G008200	ARF	CCCGACCACA	9	7307986	7307996	Phvul.009G033800	Chr09	7552860	7552870	-656	-647
PHAVU_009G232800g	Phvul.001G008200	ARF	ACCGACAGAG	9	34358450	34358460	Phvul.009G232800	Chr09	34958346	34958356	-162	-153
PHAVU_009G252200g	Phvul.001G008200	ARF	GCCGACAAAA	9	36532267	36532277	Phvul.009G252200	Chr09	37285286	37285296	-232	-223
PHAVU_009G083300g	Phvul.001G008200	ARF	CCCGACAATC	9	13215988	13215998	Phvul.009G083300	Chr09	13659684	13659694	-413	-404
PHAVU_009G025200g	Phvul.001G008200	ARF	TCCGACAGGA	9	5854241	5854251	Phvul.009G025200	Chr09	6119158	6119168	86	95
PHAVU_009G138100g	Phvul.001G008200	ARF	GCAGACAAGA	9	20286930	20286940	Phvul.009G138100	Chr09	20826673	20826683	-837	-828
PHAVU_009G011600g	Phvul.001G008200	ARF	ACAGACAAAA	9	1897806	1897816	Phvul.009G011600	Chr09	1998994	1999004	7	16
PHAVU_009G053600g	Phvul.001G008200	ARF	ACCGACATAA	9	10019919	10019929	Phvul.009G053600	Chr09	10316249	10316259	-90	-81
PHAVU_006G181500g	Phvul.001G008200	ARF	GCCGACACGT	6	29099313	29099323	Phvul.006G181500	Chr06	28317220	28317230	-1146	-1137
PHAVU_006G044700g	Phvul.001G008200	ARF	GCAGACAAAG	6	15806599	15806609	Phvul.006G044700	Chr06	14820677	14820687	-403	-394
PHAVU_006G114600g	Phvul.001G008200	ARF	ACCGACAGCA	6	23017452	23017462	Phvul.006G114600	Chr06	22324307	22324317	107	116
PHAVU_006G093200g	Phvul.001G008200	ARF	TCCGACAATG	6	21138686	21138696	Phvul.006G093200	Chr06	20445161	20445171	111	120
PHAVU_006G175200g	Phvul.001G008200	ARF	GCAGACAACA	6	28567578	28567588	Phvul.006G175200	Chr06	27804167	27804177	106	115
PHAVU_006G140300g	Phvul.001G008200	ARF	GCCGACAATA	6	25504130	25504140	Phvul.006G140300	Chr06	24712391	24712401	-1497	-1488
PHAVU_006G183100g	Phvul.001G008200	ARF	GCCGACAACT	6	29213117	29213127	Phvul.006G183100	Chr06	28430951	28430961	-222	-213
PHAVU_006G183100g	Phvul.001G008200	ARF	GCAGACAAAG	6	29213428	29213438	Phvul.006G183100	Chr06	28431262	28431272	89	98
PHAVU_006G173300g	Phvul.001G008200	ARF	GCCGACCACA	6	28417229	28417239	Phvul.006G173300	Chr06	27652221	27652231	-522	-513
PHAVU_006G084200g	Phvul.001G008200	ARF	CCCGACCAAG	6	20276281	20276291	Phvul.006G084200	Chr06	19591309	19591319	-44	-35
PHAVU_006G121600g	Phvul.001G008200	ARF	ACCGACAATG	6	23739946	23739956	Phvul.006G121600	Chr06	23055605	23055615	-238	-229
PHAVU_006G114900g	Phvul.001G008200	ARF	GCAGACAAAA	6	23050575	23050585	Phvul.006G114900	Chr06	22357648	22357658	-100	-91
PHAVU_006G114900g	Phvul.001G008200	ARF	GCAGACAAAC	6	23050827	23050837	Phvul.006G114900	Chr06	22357900	22357910	152	161
PHAVU_006G029000g	Phvul.001G008200	ARF	ACCGACACAA	6	12372048	12372058	Phvul.006G029000	Chr06	10997288	10997298	-302	-293
PHAVU_006G146100g	Phvul.001G008200	ARF	GCCGACACAC	6	25992805	25992815	Phvul.006G146100	Chr06	25207640	25207650	25	34
PHAVU_006G020400g	Phvul.001G008200	ARF	GCCGACAAAG	6	9772331	9772341	Phvul.006G020400	Chr06	8545283	8545293	-308	-299
PHAVU_006G138300g	Phvul.001G008200	ARF	ACCGACAGGT	6	25316359	25316369	Phvul.006G138300	Chr06	24545609	24545619	41	50
PHAVU_006G171000g	Phvul.001G008200	ARF	GTCGACAAAA	6	28186208	28186218	Phvul.006G171000	Chr06	27422381	27422391	-213	-204
PHAVU_006G033900g	Phvul.001G008200	ARF	TCAGACAAAA	6	13802898	13802908	Phvul.006G033900	Chr06	12767033	12767043	-845	-836
PHAVU_L007400g	Phvul.001G008200	ARF	TCAGACAAGT	scaffold_122	5664	5674	Phvul.008G203314	Chr08	55039185	55039195	-1	8
PHAVU_008G287500g	Phvul.001G009800	SRS	TAATAATATAACCTCATCTCTAA	8	59188993	59189016	Phvul.008G287500	Chr08	62663718	62663741	-160	-138
PHAVU_008G023400g	Phvul.001G009800	SRS	AAAGCCTTAAGCATATAACGTCA	8	2013892	2013915	Phvul.008G023400	Chr08	1942749	1942772	-1392	-1370
PHAVU_008G023400g	Phvul.001G009800	SRS	TAAGCATATAACGTCATCTCTAA	8	2013899	2013922	Phvul.008G023400	Chr08	1942756	1942779	-1385	-1363
PHAVU_008G097900g	Phvul.001G009800	SRS	AAACCCAAATCCCAAATACCAAC	8	10233742	10233765	Phvul.008G097900	Chr08	10142219	10142242	-456	-434
PHAVU_003G016200g	Phvul.001G009800	SRS	TAACCCTTTATCTTTTTCCCATG	3	1469122	1469145	Phvul.003G016200	Chr03	1596656	1596679	-286	-264
PHAVU_003G265200g	Phvul.001G009800	SRS	AAATGAGAAACCCTAACCCTTTT	3	49214129	49214152	Phvul.003G265200	Chr03	50368356	50368379	124	146
PHAVU_003G229100g	Phvul.001G009800	SRS	AGATGAAAAGGCCAAAACCCAAA	3	44946742	44946765	Phvul.003G229100	Chr03	46074963	46074986	168	190
PHAVU_003G052600g	Phvul.001G009800	SRS	TTATGCTATTCCGTTTCCCCAAT	3	6563371	6563394	Phvul.003G052600	Chr03	6763312	6763335	119	141
PHAVU_001G120500g	Phvul.001G009800	SRS	AAACCCTAACAAGTGACCTCAAA	1	34066919	34066942	Phvul.001G120500	Chr01	33410906	33410929	-2	20
PHAVU_001G179400g	Phvul.001G009800	SRS	AAATCATACACGTTATAACTTAG	1	44405768	44405791	Phvul.001G179400	Chr01	43736195	43736218	-1	21
PHAVU_007G135100g	Phvul.001G009800	SRS	GAACATAAAACCCTAAACCCTAG	7	33310633	33310656	Phvul.007G135100	Chr07	21133644	21133667	26	48
PHAVU_007G141600g	Phvul.001G009800	SRS	CTATCCTTTTGCCTATAACGTAA	7	34996195	34996218	Phvul.007G141600	Chr07	22895712	22895735	-976	-954
PHAVU_007G173700g	Phvul.001G009800	SRS	AGGCCTTTTACCCCAAATCCAAG	7	40740298	40740321	Phvul.007G173700	Chr07	29105683	29105706	125	147
PHAVU_007G146800g	Phvul.001G009800	SRS	AAACCCTAAAACCCCAAATCAAG	7	36332908	36332931	Phvul.007G146800	Chr07	24283931	24283954	-692	-670
PHAVU_011G018900g	Phvul.001G009800	SRS	AAACTCTCCACATTTTAACCTAA	11	1507756	1507779	Phvul.011G018900	Chr11	1500148	1500171	-1389	-1367
PHAVU_002G023700g	Phvul.001G009800	SRS	AACCCCTTGTCCGCAGCCTCAAA	2	2509963	2509986	Phvul.002G023700	Chr02	2463725	2463748	-532	-510
PHAVU_002G260300g	Phvul.001G009800	SRS	AGACCCACAAAACTAGCACTAAA	2	42602493	42602516	Phvul.002G260300	Chr02	43150711	43150734	-949	-927
PHAVU_004G014000g	Phvul.001G009800	SRS	GAATCATTGTTCCTTAAGCCTAA	4	1471541	1471564	Phvul.004G014000	Chr04	1579457	1579480	-249	-227
PHAVU_004G073900g	Phvul.001G009800	SRS	AAATCCTAAAACCCTAACCCTAA	4	11756602	11756625	Phvul.004G073900	Chr04	12172579	12172602	50	72
PHAVU_010G067300g	Phvul.001G009800	SRS	AAACCCATAACCTTCACCTCTCA	10	16492344	16492367	Phvul.010G067300	Chr10	20879263	20879286	-1453	-1431
PHAVU_009G201400g	Phvul.001G009800	SRS	AAAGGATAAAAAATAAAGCCAAA	9	29826471	29826494	Phvul.009G201400	Chr09	30603317	30603340	-155	-133
PHAVU_006G059200g	Phvul.001G009800	SRS	TCCCGGTAAACCCTAAACCCTAG	6	17605653	17605676	Phvul.006G059200	Chr06	16629776	16629799	41	63
PHAVU_006G059200g	Phvul.001G009800	SRS	AAACCCTAAACCCTAGCCGAATT	6	17605646	17605669	Phvul.006G059200	Chr06	16629769	16629792	48	70
PHAVU_008G258200g	Phvul.001G010400	ERF	TCGCCCCCACCAGCA	8	57093771	57093786	Phvul.008G258200	Chr08	60527559	60527574	-285	-271
PHAVU_008G280600g	Phvul.001G010400	ERF	CCACCACCGCCGCTC	8	58715128	58715143	Phvul.008G280600	Chr08	62181918	62181933	109	123
PHAVU_008G070000g	Phvul.001G010400	ERF	CTGCTGCCACCTCTC	8	6287134	6287149	Phvul.008G070000	Chr08	6342005	6342020	147	161
PHAVU_008G214200g	Phvul.001G010400	ERF	AAACTGCCACCACCT	8	52589253	52589268	Phvul.008G214200	Chr08	56253584	56253599	-238	-224
PHAVU_008G076900g	Phvul.001G010400	ERF	TCTCAACCGCCGACT	8	7342377	7342392	Phvul.008G076900	Chr08	7423667	7423682	-128	-114
PHAVU_008G219700g	Phvul.001G010400	ERF	AATCCTCCACCGTCC	8	53237221	53237236	Phvul.008G219700	Chr08	56889723	56889738	141	155
PHAVU_008G062000g	Phvul.001G010400	ERF	TGTCCATCGCCGACA	8	5615214	5615229	Phvul.008G062000	Chr08	5610546	5610561	80	94
PHAVU_008G062000g	Phvul.001G010400	ERF	CGCCGACAACCGCCA	8	5615221	5615236	Phvul.008G062000	Chr08	5610553	5610568	87	101
PHAVU_008G092500g	Phvul.001G010400	ERF	ACCTCTCCACCAACG	8	9452396	9452411	Phvul.008G092500	Chr08	9338306	9338321	152	166
PHAVU_008G230200g	Phvul.001G010400	ERF	CCAACTACACCACCC	8	54496483	54496498	Phvul.008G230200	Chr08	58161939	58161954	-473	-459
PHAVU_008G106800g	Phvul.001G010400	ERF	ACTGCTCCACCACCA	8	12286403	12286418	Phvul.008G106800	Chr08	11857189	11857204	-1076	-1062
PHAVU_008G106800g	Phvul.001G010400	ERF	GCTCCACCACCACTT	8	12286400	12286415	Phvul.008G106800	Chr08	11857186	11857201	-1073	-1059
PHAVU_008G113300g	Phvul.001G010400	ERF	TCAGGACCACCATCA	8	13565550	13565565	Phvul.008G113300	Chr08	13143878	13143893	-60	-46
PHAVU_008G290100g	Phvul.001G010400	ERF	CCAACGCAACCGCCT	8	59332428	59332443	Phvul.008G290100	Chr08	62808238	62808253	-905	-891
PHAVU_008G186400g	Phvul.001G010400	ERF	ACCCCGAAACCGCCA	8	48967782	48967797	Phvul.008G186400	Chr08	52334167	52334182	79	93
PHAVU_008G186400g	Phvul.001G010400	ERF	CCACCATCACCACCA	8	48967825	48967840	Phvul.008G186400	Chr08	52334210	52334225	122	136
PHAVU_008G186400g	Phvul.001G010400	ERF	CCATCACCACCACCA	8	48967828	48967843	Phvul.008G186400	Chr08	52334213	52334228	125	139
PHAVU_008G199800g	Phvul.001G010400	ERF	ATCTCTCCGCCGCCG	8	50891161	50891176	Phvul.008G199800	Chr08	54550605	54550620	164	178
PHAVU_008G119400g	Phvul.001G010400	ERF	TCACAACCACCTCTT	8	15127284	15127299	Phvul.008G119400	Chr08	14740205	14740220	-3	11
PHAVU_008G222400g	Phvul.001G010400	ERF	CATGTTACACCGCCC	8	53484932	53484947	Phvul.008G222400	Chr08	57139468	57139483	-149	-135
PHAVU_008G222400g	Phvul.001G010400	ERF	CCTATTCCACCATTG	8	53484945	53484960	Phvul.008G222400	Chr08	57139481	57139496	-136	-122
PHAVU_008G205100g	Phvul.001G010400	ERF	CTTCCGCCGCCGCAT	8	51601273	51601288	Phvul.008G205100	Chr08	55269426	55269441	-1336	-1322
PHAVU_008G231200g	Phvul.001G010400	ERF	TGCCCGTCACCGTCA	8	54567902	54567917	Phvul.008G231200	Chr08	58233379	58233394	-88	-74
PHAVU_008G279200g	Phvul.001G010400	ERF	CCTCCTCCGGCGACG	8	58613212	58613227	Phvul.008G279200	Chr08	62071864	62071879	-1938	-1924
PHAVU_008G279200g	Phvul.001G010400	ERF	CCACCTCCTCCGGCG	8	58613209	58613224	Phvul.008G279200	Chr08	62071861	62071876	-1935	-1921
PHAVU_008G279200g	Phvul.001G010400	ERF	TCAACCCCACCTCCT	8	58613203	58613218	Phvul.008G279200	Chr08	62071855	62071870	-1929	-1915
PHAVU_008G279200g	Phvul.001G010400	ERF	TCTCCACCACCTTCT	8	58613170	58613185	Phvul.008G279200	Chr08	62071822	62071837	-1896	-1882
PHAVU_008G279200g	Phvul.001G010400	ERF	CCTTCTCCACCACCT	8	58613167	58613182	Phvul.008G279200	Chr08	62071819	62071834	-1893	-1879
PHAVU_008G160700g	Phvul.001G010400	ERF	GTTGCTCCACCGAAA	8	41248260	41248275	Phvul.008G160700	Chr08	46005955	46005970	-290	-276
PHAVU_008G112500g	Phvul.001G010400	ERF	TTGACGCCACCAACA	8	13375613	13375628	Phvul.008G112500	Chr08	12953528	12953543	-59	-45
PHAVU_008G203300g	Phvul.001G010400	ERF	CCAAAAACACCGCCG	8	51388583	51388598	Phvul.008G203300	Chr08	55056967	55056982	175	189
PHAVU_008G067700g	Phvul.001G010400	ERF	CCTCCTTCACCTTCT	8	6121341	6121356	Phvul.008G067700	Chr08	6175351	6175366	-1561	-1547
PHAVU_008G291500g	Phvul.001G010400	ERF	GTCCCAGCACCGCAA	8	59421162	59421177	Phvul.008G291500	Chr08	62898082	62898097	-1646	-1632
PHAVU_008G012500g	Phvul.001G010400	ERF	TCCCTTCCGCCAGCT	8	1110367	1110382	Phvul.008G012500	Chr08	1032368	1032383	-796	-782
PHAVU_008G043200g	Phvul.001G010400	ERF	TCTCCGCCACCGAGT	8	3732086	3732101	Phvul.008G043200	Chr08	3689326	3689341	-1599	-1585
PHAVU_008G043200g	Phvul.001G010400	ERF	ACCTCTCCGCCACCG	8	3732083	3732098	Phvul.008G043200	Chr08	3689323	3689338	-1596	-1582
PHAVU_008G226500g	Phvul.001G010400	ERF	CAACTGTCACCGTCC	8	54009909	54009924	Phvul.008G226500	Chr08	57677844	57677859	39	53
PHAVU_008G119300g	Phvul.001G010400	ERF	TTGATGGCGCCGCCT	8	15090637	15090652	Phvul.008G119300	Chr08	14703698	14703713	-162	-148
PHAVU_008G051600g	Phvul.001G010400	ERF	CATATTCCACCGACC	8	4565404	4565419	Phvul.008G051600	Chr08	4560965	4560980	-106	-92
PHAVU_008G250100g	Phvul.001G010400	ERF	AAGTCGCCGCCGTGA	8	56453589	56453604	Phvul.008G250100	Chr08	59885420	59885435	-1702	-1688
PHAVU_008G250100g	Phvul.001G010400	ERF	CGCAAGTCGCCGCCG	8	56453592	56453607	Phvul.008G250100	Chr08	59885423	59885438	-1699	-1685
PHAVU_003G112400g	Phvul.001G010400	ERF	CCCTAACCGCCATCA	3	28249122	28249137	Phvul.003G112400	Chr03	28774526	28774541	138	152
PHAVU_003G154700g	Phvul.001G010400	ERF	CCACTTCCGCCATCT	3	35968856	35968871	Phvul.003G154700	Chr03	37040522	37040537	-1368	-1354
PHAVU_003G214600g	Phvul.001G010400	ERF	CACACTCCACCACTC	3	43013984	43013999	Phvul.003G214600	Chr03	44150811	44150826	81	95
PHAVU_003G080300g	Phvul.001G010400	ERF	TCACAGCCACCAACT	3	12805901	12805916	Phvul.003G080300	Chr03	13119772	13119787	-1091	-1077
PHAVU_003G260400g	Phvul.001G010400	ERF	GTTTCGTCACCGCTG	3	48838098	48838113	Phvul.003G260400	Chr03	49992249	49992264	134	148
PHAVU_003G216100g	Phvul.001G010400	ERF	TAAAAGCCACCGTTT	3	43208377	43208392	Phvul.003G216100	Chr03	44352175	44352190	166	180
PHAVU_003G254900g	Phvul.001G010400	ERF	CTACCGCCACCGCGG	3	48277490	48277505	Phvul.003G254900	Chr03	49411894	49411909	106	120
PHAVU_003G254900g	Phvul.001G010400	ERF	CCGCTACCGCCACCG	3	48277487	48277502	Phvul.003G254900	Chr03	49411891	49411906	109	123
PHAVU_003G254900g	Phvul.001G010400	ERF	CCACCGCTACCGCCA	3	48277484	48277499	Phvul.003G254900	Chr03	49411888	49411903	112	126
PHAVU_003G254900g	Phvul.001G010400	ERF	CGCCGGCCACCGCTA	3	48277478	48277493	Phvul.003G254900	Chr03	49411882	49411897	118	132
PHAVU_003G082900g	Phvul.001G010400	ERF	TCCTCCCCGCCGCCA	3	13372021	13372036	Phvul.003G082900	Chr03	13731453	13731468	172	186
PHAVU_003G082900g	Phvul.001G010400	ERF	TCCCCGCCGCCATCC	3	13372018	13372033	Phvul.003G082900	Chr03	13731450	13731465	175	189
PHAVU_003G044300g	Phvul.001G010400	ERF	TTGATTCCACCGTTT	3	5012697	5012712	Phvul.003G044300	Chr03	5163635	5163650	98	112
PHAVU_003G155300g	Phvul.001G010400	ERF	CCACCAGCACCTACT	3	36020279	36020294	Phvul.003G155300	Chr03	37091942	37091957	-343	-329
PHAVU_003G286600g	Phvul.001G010400	ERF	CCATTGCCATCGCCA	3	51281635	51281650	Phvul.003G286600	Chr03	52439559	52439574	59	73
PHAVU_003G082000g	Phvul.001G010400	ERF	GCCGATTCGCCGCCG	3	13226932	13226947	Phvul.003G082000	Chr03	13583136	13583151	155	169
PHAVU_003G082000g	Phvul.001G010400	ERF	GATTCGCCGCCGTCT	3	13226929	13226944	Phvul.003G082000	Chr03	13583133	13583148	158	172
PHAVU_003G056100g	Phvul.001G010400	ERF	ACACCAACACCGACT	3	7193556	7193571	Phvul.003G056100	Chr03	7395734	7395749	166	180
PHAVU_003G224500g	Phvul.001G010400	ERF	CCTTAATCACCGTTG	3	44381196	44381211	Phvul.003G224500	Chr03	45508540	45508555	-908	-894
PHAVU_003G224500g	Phvul.001G010400	ERF	CAACATCAACCGCCC	3	44381268	44381283	Phvul.003G224500	Chr03	45508612	45508627	-836	-822
PHAVU_003G151700g	Phvul.001G010400	ERF	AAACTGCCACCGCTT	3	35567883	35567898	Phvul.003G151700	Chr03	36635388	36635403	-1351	-1337
PHAVU_003G177100g	Phvul.001G010400	ERF	TTCCCGCCACCAACA	3	38896459	38896474	Phvul.003G177100	Chr03	40030410	40030425	71	85
PHAVU_003G121000g	Phvul.001G010400	ERF	TATCTGTCACCGTCT	3	30009125	30009140	Phvul.003G121000	Chr03	30599750	30599765	-47	-33
PHAVU_003G195900g	Phvul.001G010400	ERF	GCTCCACCACCTCCA	3	40859778	40859793	Phvul.003G195900	Chr03	42017576	42017591	-94	-80
PHAVU_003G137600g	Phvul.001G010400	ERF	CCACTTCCACCACCT	3	32995955	32995970	Phvul.003G137600	Chr03	33593772	33593787	-97	-83
PHAVU_003G137600g	Phvul.001G010400	ERF	CTTCCACCACCTCCA	3	32995952	32995967	Phvul.003G137600	Chr03	33593769	33593784	-94	-80
PHAVU_003G207000g	Phvul.001G010400	ERF	TCCTCTACGCCGCAT	3	42130609	42130624	Phvul.003G207000	Chr03	43263500	43263515	134	148
PHAVU_003G235800g	Phvul.001G010400	ERF	CAGCCATAGCCGCCA	3	45808933	45808948	Phvul.003G235800	Chr03	46933879	46933894	-290	-276
PHAVU_003G235800g	Phvul.001G010400	ERF	CCATAGCCGCCATTT	3	45808930	45808945	Phvul.003G235800	Chr03	46933876	46933891	-287	-273
PHAVU_003G015800g	Phvul.001G010400	ERF	CTAGAGCCACCAACT	3	1438548	1438563	Phvul.003G015800	Chr03	1566082	1566097	-4	10
PHAVU_003G212900g	Phvul.001G010400	ERF	AGATCTTCACCGCCG	3	42810187	42810202	Phvul.003G212900	Chr03	43930943	43930958	-110	-96
PHAVU_003G212700g	Phvul.001G010400	ERF	CCAACGCCGCCACGT	3	42784449	42784464	Phvul.003G212700	Chr03	43905029	43905044	157	171
PHAVU_003G212700g	Phvul.001G010400	ERF	GGGCCAACGCCGCCA	3	42784452	42784467	Phvul.003G212700	Chr03	43905032	43905047	160	174
PHAVU_003G253500g	Phvul.001G010400	ERF	CCGCCGCCACCTCCC	3	48138679	48138694	Phvul.003G253500	Chr03	49271570	49271585	-1896	-1882
PHAVU_003G253500g	Phvul.001G010400	ERF	GGCCCGCCGCCACCT	3	48138682	48138697	Phvul.003G253500	Chr03	49271573	49271588	-1893	-1879
PHAVU_003G253500g	Phvul.001G010400	ERF	TCTGGCCCGCCGCCA	3	48138685	48138700	Phvul.003G253500	Chr03	49271576	49271591	-1890	-1876
PHAVU_003G141800g	Phvul.001G010400	ERF	TCACCTCAACCGCCT	3	33574214	33574229	Phvul.003G141800	Chr03	33938377	33938392	-247	-233
PHAVU_003G141800g	Phvul.001G010400	ERF	CCTCAACCGCCTCCG	3	33574217	33574232	Phvul.003G141800	Chr03	33938374	33938389	-244	-230
PHAVU_003G141800g	Phvul.001G010400	ERF	CAACCGCCTCCGACA	3	33574220	33574235	Phvul.003G141800	Chr03	33938371	33938386	-241	-227
PHAVU_003G216200g	Phvul.001G010400	ERF	ACCCATCCACCGCCC	3	43233469	43233484	Phvul.003G216200	Chr03	44377222	44377237	38	52
PHAVU_001G093200g	Phvul.001G010400	ERF	CCTCCTCCGCCGTCC	1	19483087	19483102	Phvul.001G093200	Chr01	17187476	17187491	-1208	-1194
PHAVU_001G093200g	Phvul.001G010400	ERF	CCTTCTTCGCCGCCT	1	19482997	19483012	Phvul.001G093200	Chr01	17187386	17187401	-1118	-1104
PHAVU_001G093200g	Phvul.001G010400	ERF	TCTTCGCCGCCTCCG	1	19482994	19483009	Phvul.001G093200	Chr01	17187383	17187398	-1115	-1101
PHAVU_001G093200g	Phvul.001G010400	ERF	TCGCCGCCTCCGATG	1	19482991	19483006	Phvul.001G093200	Chr01	17187380	17187395	-1112	-1098
PHAVU_001G114800g	Phvul.001G010400	ERF	TCGCTTTAACCGCCA	1	32284914	32284929	Phvul.001G114800	Chr01	29340714	29340729	-208	-194
PHAVU_001G116900g	Phvul.001G010400	ERF	TACCCTCCACCGCCC	1	32762997	32763012	Phvul.001G116900	Chr01	29829858	29829873	159	173
PHAVU_001G232000g	Phvul.001G010400	ERF	CACCTTGCACCGGCA	1	49293008	49293023	Phvul.001G232000	Chr01	48585051	48585066	-980	-966
PHAVU_001G232000g	Phvul.001G010400	ERF	CCGCCGCCGCCGCAA	1	49293051	49293066	Phvul.001G232000	Chr01	48585094	48585109	-937	-923
PHAVU_001G232000g	Phvul.001G010400	ERF	CCACCGCCGCCGCCG	1	49293054	49293069	Phvul.001G232000	Chr01	48585097	48585112	-934	-920
PHAVU_001G100400g	Phvul.001G010400	ERF	CCACACCCACCACCG	1	23102320	23102335	Phvul.001G100400	Chr01	20392719	20392734	92	106
PHAVU_001G100400g	Phvul.001G010400	ERF	CACCCACCACCGCAG	1	23102323	23102338	Phvul.001G100400	Chr01	20392722	20392737	95	109
PHAVU_001G100400g	Phvul.001G010400	ERF	TACCCTCCGCCGGGA	1	23102366	23102381	Phvul.001G100400	Chr01	20392765	20392780	138	152
PHAVU_001G153000g	Phvul.001G010400	ERF	GTCCCGTCACCGTTG	1	40893663	40893678	Phvul.001G153000	Chr01	40253002	40253017	-183	-169
PHAVU_001G132200g	Phvul.001G010400	ERF	CCACTTCCACCAATC	1	37394433	37394448	Phvul.001G132200	Chr01	36661037	36661052	-299	-285
PHAVU_001G086800g	Phvul.001G010400	ERF	TAACCACCACCACCA	1	15534287	15534302	Phvul.001G086800	Chr01	13451701	13451716	-665	-651
PHAVU_001G090100g	Phvul.001G010400	ERF	CTACCTCCGCCATAT	1	16746984	16746999	Phvul.001G090100	Chr01	14693140	14693155	-334	-320
PHAVU_001G028300g	Phvul.001G010400	ERF	CCTCCGCCACAGCCT	1	2624663	2624678	Phvul.001G028300	Chr01	2524053	2524068	-1833	-1819
PHAVU_001G110200g	Phvul.001G010400	ERF	GGGTCGCCGCCAACT	1	29986246	29986261	Phvul.001G110200	Chr01	28854961	28854976	86	100
PHAVU_001G110200g	Phvul.001G010400	ERF	AAAGGGTCGCCGCCA	1	29986243	29986258	Phvul.001G110200	Chr01	28854958	28854973	89	103
PHAVU_001G095100g	Phvul.001G010400	ERF	TGGCTTCCACCAACT	1	20625673	20625688	Phvul.001G095100	Chr01	17741389	17741404	122	136
PHAVU_001G155700g	Phvul.001G010400	ERF	GATGAACCACCGCCA	1	41325406	41325421	Phvul.001G155700	Chr01	40682825	40682840	-427	-413
PHAVU_001G229700g	Phvul.001G010400	ERF	CCACAGCCACCATTT	1	49092124	49092139	Phvul.001G229700	Chr01	48387329	48387344	139	153
PHAVU_001G265900g	Phvul.001G010400	ERF	CCCTCCTCACCGCCT	1	51892295	51892310	Phvul.001G265900	Chr01	51176186	51176201	-1924	-1910
PHAVU_001G074400g	Phvul.001G010400	ERF	TATAAACCACCGCCT	1	10199915	10199930	Phvul.001G074400	Chr01	10164058	10164073	124	138
PHAVU_001G074400g	Phvul.001G010400	ERF	TAATAGCCACCGCCG	1	10199897	10199912	Phvul.001G074400	Chr01	10164040	10164055	142	156
PHAVU_001G074400g	Phvul.001G010400	ERF	TAGCCACCGCCGTGT	1	10199894	10199909	Phvul.001G074400	Chr01	10164037	10164052	145	159
PHAVU_001G220800g	Phvul.001G010400	ERF	CTCCAACCACCAACT	1	48325312	48325327	Phvul.001G220800	Chr01	47622034	47622049	-212	-198
PHAVU_001G138900g	Phvul.001G010400	ERF	ACATCTCCACCTTCT	1	38681066	38681081	Phvul.001G138900	Chr01	38032658	38032673	138	152
PHAVU_001G150200g	Phvul.001G010400	ERF	CTCCCATCACCATCA	1	40352658	40352673	Phvul.001G150200	Chr01	39714697	39714712	-114	-100
PHAVU_001G183700g	Phvul.001G010400	ERF	GACTTTCCACCACCA	1	44847515	44847530	Phvul.001G183700	Chr01	44157182	44157197	-1936	-1922
PHAVU_001G087900g	Phvul.001G010400	ERF	CTTCTGCCACCGCAA	1	15833241	15833256	Phvul.001G087900	Chr01	13759828	13759843	144	158
PHAVU_001G1395001g	Phvul.001G010400	ERF	ACATCTCCACCTTCT	1	38778051	38778066	Phvul.001G139500	Chr01	38129213	38129228	137	151
PHAVU_001G073300g	Phvul.001G010400	ERF	AATCCTCCACCACCA	1	9918318	9918333	Phvul.001G073300	Chr01	9880769	9880784	118	132
PHAVU_001G260300g	Phvul.001G010400	ERF	CCCGCTTCACCGGCC	1	51560746	51560761	Phvul.001G260300	Chr01	50844133	50844148	-1053	-1039
PHAVU_001G136700g	Phvul.001G010400	ERF	CTCTCTCCACCGTCC	1	38316219	38316234	Phvul.001G136700	Chr01	37662817	37662832	-95	-81
PHAVU_001G205600g	Phvul.001G010400	ERF	CTGCAACCACAGCCA	1	47018117	47018132	Phvul.001G205600	Chr01	46341076	46341091	87	101
PHAVU_001G150700g	Phvul.001G010400	ERF	CTGCGACCGCCGAAG	1	40468300	40468315	Phvul.001G150700	Chr01	39830062	39830077	77	91
PHAVU_001G150700g	Phvul.001G010400	ERF	CCACTGCGACCGCCG	1	40468303	40468318	Phvul.001G150700	Chr01	39830065	39830080	80	94
PHAVU_001G128600g	Phvul.001G010400	ERF	GCTTCTCCGCCGTCC	1	36450990	36451005	Phvul.001G128600	Chr01	35803383	35803398	-976	-962
PHAVU_001G084400g	Phvul.001G010400	ERF	TCGCCGCCACCAAAA	1	15076930	15076945	Phvul.001G084501	Chr01	12983341	12983356	138	152
PHAVU_001G084400g	Phvul.001G010400	ERF	AAATCGCCGCCACCA	1	15076933	15076948	Phvul.001G084501	Chr01	12983344	12983359	141	155
PHAVU_001G084400g	Phvul.001G010400	ERF	CCCAAATCGCCGCCA	1	15076936	15076951	Phvul.001G084501	Chr01	12983347	12983362	144	158
PHAVU_001G014300g	Phvul.001G010400	ERF	GTTCTGCCACCGATC	1	1192947	1192962	Phvul.001G014300	Chr01	1074172	1074187	168	182
PHAVU_001G140200g	Phvul.001G010400	ERF	GCGGGTCCACCGCCA	1	38843978	38843993	Phvul.001G140200	Chr01	38217861	38217876	7	21
PHAVU_001G140200g	Phvul.001G010400	ERF	CCCACACCACCAACA	1	38843862	38843877	Phvul.001G140200	Chr01	38217745	38217760	123	137
PHAVU_001G137100g	Phvul.001G010400	ERF	TGGCTGCCACCGAGG	1	38380756	38380771	Phvul.001G137100	Chr01	37727892	37727907	61	75
PHAVU_007G186600g	Phvul.001G010400	ERF	CCGCCATCGCCGTCT	7	42290411	42290426	Phvul.007G186600	Chr07	30643209	30643224	65	79
PHAVU_007G186600g	Phvul.001G010400	ERF	AATCCGCCATCGCCG	7	42290408	42290423	Phvul.007G186600	Chr07	30643206	30643221	68	82
PHAVU_007G210600g	Phvul.001G010400	ERF	CCAATCCCACCACCA	7	44910351	44910366	Phvul.007G210600	Chr07	33265094	33265109	-62	-48
PHAVU_007G067500g	Phvul.001G010400	ERF	TGATGTCCGCCACCA	7	6041974	6041989	Phvul.007G067500	Chr07	6210468	6210483	-88	-74
PHAVU_007G057500g	Phvul.001G010400	ERF	GCCCCTCAACCACCT	7	4770708	4770723	Phvul.007G057500	Chr07	4839040	4839055	-112	-98
PHAVU_007G096700g	Phvul.001G010400	ERF	GGAGCTCAGCCGCCG	7	10171740	10171755	Phvul.007G096700	Chr07	10364327	10364342	-1733	-1719
PHAVU_007G096700g	Phvul.001G010400	ERF	GCTCAGCCGCCGCCT	7	10171743	10171758	Phvul.007G096700	Chr07	10364330	10364345	-1730	-1716
PHAVU_007G266600g	Phvul.001G010400	ERF	TCATCTTCACCACCA	7	50429159	50429174	Phvul.007G266600	Chr07	38777800	38777815	128	142
PHAVU_007G266600g	Phvul.001G010400	ERF	CGGCCTCCACCGCAT	7	50429173	50429188	Phvul.007G266600	Chr07	38777814	38777829	142	156
PHAVU_007G266600g	Phvul.001G010400	ERF	CCACGGCCTCCACCG	7	50429176	50429191	Phvul.007G266600	Chr07	38777817	38777832	145	159
PHAVU_007G094300g	Phvul.001G010400	ERF	AATGAGCCACCGACA	7	9729785	9729800	Phvul.007G094300	Chr07	9910196	9910211	-120	-106
PHAVU_007G122700g	Phvul.001G010400	ERF	GAGGAACCACCGCAT	7	23199433	23199448	Phvul.008G137801	Chr08	22882977	22882992	79	93
PHAVU_007G229000g	Phvul.001G010400	ERF	CCAAAACCACCATCA	7	46903702	46903717	Phvul.007G229000	Chr07	35281405	35281420	-1253	-1239
PHAVU_007G166200g	Phvul.001G010400	ERF	CATCCATCACCATCT	7	39766701	39766716	Phvul.007G166200	Chr07	28141154	28141169	-211	-197
PHAVU_007G215600g	Phvul.001G010400	ERF	ACGACGCCGTCGCCT	7	45463278	45463293	Phvul.007G215600	Chr07	33833091	33833106	-191	-177
PHAVU_007G007900g	Phvul.001G010400	ERF	TCTATTCCACCGACG	7	549719	549734	Phvul.007G007900	Chr07	567000	567015	-40	-26
PHAVU_007G212000g	Phvul.001G010400	ERF	GCCCTCCCACCACTA	7	45075800	45075815	Phvul.007G212000	Chr07	33425729	33425744	-30	-16
PHAVU_007G155000g	Phvul.001G010400	ERF	TTTCTTCCACCATCT	7	37839343	37839358	Phvul.007G155000	Chr07	26157555	26157570	-18	-4
PHAVU_007G148800g	Phvul.001G010400	ERF	GCTTCACCACCACTC	7	36706906	36706921	Phvul.007G148800	Chr07	24663616	24663631	35	49
PHAVU_007G169300g	Phvul.001G010400	ERF	ATTGAGGCGCCGCCA	7	40217609	40217624	Phvul.007G169300	Chr07	28586541	28586556	-158	-144
PHAVU_007G032500g	Phvul.001G010400	ERF	CCCGCAACACCGACT	7	2536016	2536031	Phvul.007G032500	Chr07	2588219	2588234	183	197
PHAVU_007G014100g	Phvul.001G010400	ERF	GAAGCACCACCGTCT	7	964600	964615	Phvul.007G014100	Chr07	982420	982435	50	64
PHAVU_007G157900g	Phvul.001G010400	ERF	CCTCCTCAGCCGTTT	7	38398890	38398905	Phvul.007G157900	Chr07	26740799	26740814	-179	-165
PHAVU_007G088200g	Phvul.001G010400	ERF	GAGGCTCCGCCGCCG	7	8895140	8895155	Phvul.007G088200	Chr07	9065248	9065263	118	132
PHAVU_007G088200g	Phvul.001G010400	ERF	GCTCCGCCGCCGGAG	7	8895143	8895158	Phvul.007G088200	Chr07	9065251	9065266	121	135
PHAVU_007G101400g	Phvul.001G010400	ERF	GCATAGCCGGCGCCA	7	11175284	11175299	Phvul.007G101400	Chr07	11386557	11386572	-5	9
PHAVU_007G063700g	Phvul.001G010400	ERF	ACGCCGCCATCACCA	7	5613600	5613615	Phvul.007G063700	Chr07	5687235	5687250	151	165
PHAVU_007G056100g	Phvul.001G010400	ERF	TCACTGTCACCATCA	7	4644933	4644948	Phvul.007G056100	Chr07	4716327	4716342	-677	-663
PHAVU_007G215800g	Phvul.001G010400	ERF	CCTTCTCCACCGCAT	7	45475712	45475727	Phvul.007G215800	Chr07	33845527	33845542	78	92
PHAVU_007G211300g	Phvul.001G010400	ERF	AGGCAGCCGCCGGTT	7	44963532	44963547	Phvul.007G211300	Chr07	33317780	33317795	-12	2
PHAVU_007G111100g	Phvul.001G010400	ERF	AACCTGGCACCGCTG	7	14221922	14221937	Phvul.007G111100	Chr07	20732352	20732367	165	179
PHAVU_007G172800g	Phvul.001G010400	ERF	CGAACGCCACCGACA	7	40602158	40602173	Phvul.007G172800	Chr07	28969389	28969404	107	121
PHAVU_007G268600g	Phvul.001G010400	ERF	CAGCCTCCACCATTC	7	50692368	50692383	Phvul.007G268600	Chr07	38981061	38981076	-56	-42
PHAVU_007G212900g	Phvul.001G010400	ERF	TGATTGCCACCGGCT	7	45188467	45188482	Phvul.007G212900	Chr07	33538442	33538457	-111	-97
PHAVU_007G139200g	Phvul.001G010400	ERF	TGCCATCCGCCGCTA	7	34299370	34299385	Phvul.007G139200	Chr07	22167887	22167902	141	155
PHAVU_007G116300g	Phvul.001G010400	ERF	CCACCACCGCCATTA	7	18096530	18096545	Phvul.L002151	scaffold_23	352038	352053	-1118	-1104
PHAVU_007G116300g	Phvul.001G010400	ERF	GGCCCACCACCGCCA	7	18096533	18096548	Phvul.L002151	scaffold_23	352035	352050	-1115	-1101
PHAVU_011G082300g	Phvul.001G010400	ERF	CCACTCCCACCAGCA	11	7777990	7778005	Phvul.011G082300	Chr11	7686907	7686922	9	23
PHAVU_011G102000g	Phvul.001G010400	ERF	CCGTCTCCACCGCCA	11	11136119	11136134	Phvul.011G102000	Chr11	11019110	11019125	151	165
PHAVU_011G102000g	Phvul.001G010400	ERF	TCTCCACCGCCACGT	11	11136122	11136137	Phvul.011G102000	Chr11	11019113	11019128	154	168
PHAVU_011G042900g	Phvul.001G010400	ERF	TCGCCAACACCATCT	11	3739328	3739343	Phvul.011G042900	Chr11	3910899	3910914	-491	-477
PHAVU_011G040400g	Phvul.001G010400	ERF	CTACTGCCGCCATTT	11	3489613	3489628	Phvul.011G040400	Chr11	3663904	3663919	89	103
PHAVU_011G040700g	Phvul.001G010400	ERF	CCTCCTCATCCGCCA	11	3516787	3516802	Phvul.011G040700	Chr11	3691088	3691103	-124	-110
PHAVU_011G040700g	Phvul.001G010400	ERF	CCTCATCCGCCACGT	11	3516790	3516805	Phvul.011G040700	Chr11	3691091	3691106	-121	-107
PHAVU_011G069200g	Phvul.001G010400	ERF	TAGCCACCGCCGTTG	11	6029828	6029843	Phvul.011G069200	Chr11	6198532	6198547	-130	-116
PHAVU_011G212100g	Phvul.001G010400	ERF	TTATCTCCGCCGTCA	11	49695881	49695896	Phvul.011G212100	Chr11	53225557	53225572	103	117
PHAVU_011G174000g	Phvul.001G010400	ERF	GCTCCACCGCCAGTA	11	44765550	44765565	Phvul.011G174000	Chr11	48368512	48368527	132	146
PHAVU_011G174000g	Phvul.001G010400	ERF	CTTGCTCCACCGCCA	11	44765553	44765568	Phvul.011G174000	Chr11	48368515	48368530	135	149
PHAVU_011G125200g	Phvul.001G010400	ERF	CCACCTTCGCCGCTT	11	26734433	26734448	Phvul.011G125200	Chr11	25139741	25139756	116	130
PHAVU_011G093600g	Phvul.001G010400	ERF	TCTACGCCGCCTCTA	11	9514345	9514360	Phvul.011G093600	Chr11	9396601	9396616	-252	-238
PHAVU_011G093600g	Phvul.001G010400	ERF	CATTCTACGCCGCCT	11	9514348	9514363	Phvul.011G093600	Chr11	9396604	9396619	-249	-235
PHAVU_011G059300g	Phvul.001G010400	ERF	ACCACTTCGCCGCTG	11	5157178	5157193	Phvul.011G059300	Chr11	5318631	5318646	150	164
PHAVU_011G060900g	Phvul.001G010400	ERF	TCGGCATCACCACCA	11	5285684	5285699	Phvul.011G060900	Chr11	5447542	5447557	140	154
PHAVU_011G060900g	Phvul.001G010400	ERF	GCATCACCACCACCA	11	5285681	5285696	Phvul.011G060900	Chr11	5447539	5447554	143	157
PHAVU_011G060900g	Phvul.001G010400	ERF	TCACCACCACCAGCA	11	5285678	5285693	Phvul.011G060900	Chr11	5447536	5447551	146	160
PHAVU_011G060900g	Phvul.001G010400	ERF	CCACCACCAGCACCA	11	5285675	5285690	Phvul.011G060900	Chr11	5447533	5447548	149	163
PHAVU_011G060900g	Phvul.001G010400	ERF	CCACCAGCACCACCA	11	5285672	5285687	Phvul.011G060900	Chr11	5447530	5447545	152	166
PHAVU_011G060900g	Phvul.001G010400	ERF	CCAGCACCACCAACA	11	5285669	5285684	Phvul.011G060900	Chr11	5447527	5447542	155	169
PHAVU_011G010900g	Phvul.001G010400	ERF	CCATCTCCCCCGCCG	11	840295	840310	Phvul.011G010900	Chr11	840960	840975	140	154
PHAVU_011G010900g	Phvul.001G010400	ERF	TCTCCCCCGCCGGCG	11	840292	840307	Phvul.011G010900	Chr11	840957	840972	143	157
PHAVU_011G010900g	Phvul.001G010400	ERF	CCCCCGCCGGCGACC	11	840289	840304	Phvul.011G010900	Chr11	840954	840969	146	160
PHAVU_011G188900g	Phvul.001G010400	ERF	ACGTTCCCACCGTCT	11	46573388	46573403	Phvul.011G188900	Chr11	50254235	50254250	-19	-5
PHAVU_011G150600g	Phvul.001G010400	ERF	TTCTCATCGCCGCCG	11	39530599	39530614	Phvul.011G150600	Chr11	42661036	42661051	29	43
PHAVU_011G150600g	Phvul.001G010400	ERF	TCATCGCCGCCGCCT	11	39530596	39530611	Phvul.011G150600	Chr11	42661033	42661048	32	46
PHAVU_011G150600g	Phvul.001G010400	ERF	TCGCCGCCGCCTCCG	11	39530593	39530608	Phvul.011G150600	Chr11	42661030	42661045	35	49
PHAVU_011G001200g	Phvul.001G010400	ERF	CCATCTCCACCAAAG	11	115225	115240	Phvul.011G001200	Chr11	109658	109673	-1019	-1005
PHAVU_011G103000g	Phvul.001G010400	ERF	CCCTCTCCACCTTTA	11	11592456	11592471	Phvul.011G103000	Chr11	11477213	11477228	77	91
PHAVU_011G038000g	Phvul.001G010400	ERF	CCTCCGCCACCGGAG	11	3300676	3300691	Phvul.011G038000	Chr11	3471974	3471989	67	81
PHAVU_011G038000g	Phvul.001G010400	ERF	CTTCCTCCGCCACCG	11	3300673	3300688	Phvul.011G038000	Chr11	3471971	3471986	70	84
PHAVU_011G080600g	Phvul.001G010400	ERF	CCTCAACCACCTCCC	11	7550181	7550196	Phvul.011G080600	Chr11	7460129	7460144	-1509	-1495
PHAVU_011G032600g	Phvul.001G010400	ERF	TTGTCCCCGCCGTTA	11	2823088	2823103	Phvul.011G032600	Chr11	3004849	3004864	-53	-39
PHAVU_011G060800g	Phvul.001G010400	ERF	TCGGCATCACCACCA	11	5285684	5285699	Phvul.011G060800	Chr11	5447542	5447557	-1586	-1572
PHAVU_011G060800g	Phvul.001G010400	ERF	GCATCACCACCACCA	11	5285681	5285696	Phvul.011G060800	Chr11	5447539	5447554	-1583	-1569
PHAVU_011G060800g	Phvul.001G010400	ERF	TCACCACCACCAGCA	11	5285678	5285693	Phvul.011G060800	Chr11	5447536	5447551	-1580	-1566
PHAVU_011G060800g	Phvul.001G010400	ERF	CCACCACCAGCACCA	11	5285675	5285690	Phvul.011G060800	Chr11	5447533	5447548	-1577	-1563
PHAVU_011G060800g	Phvul.001G010400	ERF	CCACCAGCACCACCA	11	5285672	5285687	Phvul.011G060800	Chr11	5447530	5447545	-1574	-1560
PHAVU_011G060800g	Phvul.001G010400	ERF	CCAGCACCACCAACA	11	5285669	5285684	Phvul.011G060800	Chr11	5447527	5447542	-1571	-1557
PHAVU_011G091300g	Phvul.001G010400	ERF	CCATGTGCACCACCA	11	9137811	9137826	Phvul.011G091300	Chr11	9019817	9019832	-701	-687
PHAVU_011G013900g	Phvul.001G010400	ERF	TCCCCGCCGCCGCTT	11	1085278	1085293	Phvul.011G013900	Chr11	1080107	1080122	99	113
PHAVU_011G150500g	Phvul.001G010400	ERF	TTCTCATCGCCGCCG	11	39514101	39514116	Phvul.011G150500	Chr11	42644678	42644693	29	43
PHAVU_011G150500g	Phvul.001G010400	ERF	TCATCGCCGCCGCCT	11	39514098	39514113	Phvul.011G150500	Chr11	42644675	42644690	32	46
PHAVU_011G150500g	Phvul.001G010400	ERF	TCGCCGCCGCCTCCG	11	39514095	39514110	Phvul.011G150500	Chr11	42644672	42644687	35	49
PHAVU_011G038400g	Phvul.001G010400	ERF	CCAGCATCACCAACA	11	3335929	3335944	Phvul.011G038400	Chr11	3507228	3507243	-1937	-1923
PHAVU_011G038400g	Phvul.001G010400	ERF	GTCTCATCGCCGCTG	11	3335110	3335125	Phvul.011G038400	Chr11	3506409	3506424	-1118	-1104
PHAVU_002G128600g	Phvul.001G010400	ERF	CCAATTGCACCACCT	2	25803441	25803456	Phvul.002G128600	Chr02	27096226	27096241	-96	-82
PHAVU_002G069100g	Phvul.001G010400	ERF	TCATTGGCACCGCAA	2	8841281	8841296	Phvul.002G069100	Chr02	9920766	9920781	-117	-103
PHAVU_002G262400g	Phvul.001G010400	ERF	CCGTGTTCGCCGTCG	2	42867000	42867015	Phvul.002G262400	Chr02	43421296	43421311	-1337	-1323
PHAVU_002G000600g	Phvul.001G010400	ERF	TCAGCTCCACCGTAC	2	57957	57972	Phvul.002G000600	Chr02	58681	58696	106	120
PHAVU_002G275500g	Phvul.001G010400	ERF	CCTGCTCCACCGGCT	2	43969897	43969912	Phvul.002G275500	Chr02	44535823	44535838	144	158
PHAVU_002G036200g	Phvul.001G010400	ERF	CTTCTTCCTCCGCCA	2	3578259	3578274	Phvul.002G036200	Chr02	3555123	3555138	-1181	-1167
PHAVU_002G036200g	Phvul.001G010400	ERF	CTTCCTCCGCCATGA	2	3578256	3578271	Phvul.002G036200	Chr02	3555120	3555135	-1178	-1164
PHAVU_002G028900g	Phvul.001G010400	ERF	GCCCCTGCGCCGCCG	2	3011003	3011018	Phvul.002G028900	Chr02	2965812	2965827	77	91
PHAVU_002G107600g	Phvul.001G010400	ERF	AAGCCACCACCAACT	2	21776760	21776775	Phvul.002G107600	Chr02	23002037	23002052	-153	-139
PHAVU_002G207900g	Phvul.001G010400	ERF	CTCCGGCCACCGTCG	2	36800482	36800497	Phvul.002G207900	Chr02	37460857	37460872	80	94
PHAVU_002G278300g	Phvul.001G010400	ERF	CCGGCAAAACCGCCG	2	44261089	44261104	Phvul.002G278300	Chr02	44803573	44803588	-142	-128
PHAVU_002G245900g	Phvul.001G010400	ERF	CCCCTGACATCGCCG	2	41240991	41241006	Phvul.002G245900	Chr02	41769346	41769361	-1795	-1781
PHAVU_002G245900g	Phvul.001G010400	ERF	GAGCAACAACCGCCA	2	41241009	41241024	Phvul.002G245900	Chr02	41769364	41769379	-1777	-1763
PHAVU_002G311100g	Phvul.001G010400	ERF	GGGGCGCCACCAACG	2	47237781	47237796	Phvul.002G311100	Chr02	47811476	47811491	83	97
PHAVU_002G266900g	Phvul.001G010400	ERF	CCACCGTCACCACGT	2	43250097	43250112	Phvul.002G266900	Chr02	43808025	43808040	167	181
PHAVU_002G266900g	Phvul.001G010400	ERF	TGAGCTCCACCGTCA	2	43250091	43250106	Phvul.002G266900	Chr02	43808019	43808034	173	187
PHAVU_002G088000g	Phvul.001G010400	ERF	CATTCATCACCGTCG	2	13995497	13995512	Phvul.002G088000	Chr02	14318848	14318863	-340	-326
PHAVU_002G046800g	Phvul.001G010400	ERF	AAACCTCCGCCGGCC	2	4333660	4333675	Phvul.002G046800	Chr02	4331654	4331669	60	74
PHAVU_002G019500g	Phvul.001G010400	ERF	ATAACGGCGCCGTCA	2	2148848	2148863	Phvul.002G019500	Chr02	2101328	2101343	45	59
PHAVU_002G019500g	Phvul.001G010400	ERF	CTGACGGCGCCGTTA	2	2148847	2148862	Phvul.002G019500	Chr02	2101327	2101342	46	60
PHAVU_002G019500g	Phvul.001G010400	ERF	GGGCCACCACCACGA	2	2148791	2148806	Phvul.002G019500	Chr02	2101271	2101286	102	116
PHAVU_002G036700g	Phvul.001G010400	ERF	CCTTTGCCGCCGCAA	2	3602307	3602322	Phvul.002G036700	Chr02	3579207	3579222	-426	-412
PHAVU_002G163500g	Phvul.001G010400	ERF	TGTCCACCACCGCAA	2	30526647	30526662	Phvul.002G163500	Chr02	31813453	31813468	71	85
PHAVU_002G168400g	Phvul.001G010400	ERF	GCAGCCCCACCAACT	2	31096930	31096945	Phvul.002G168400	Chr02	32387496	32387511	-1575	-1561
PHAVU_002G331200g	Phvul.001G010400	ERF	TCATTTTCACCGTCA	2	48879280	48879295	Phvul.002G331200	Chr02	49519869	49519884	-116	-102
PHAVU_002G141700g	Phvul.001G010400	ERF	CCAACTGCGCCACCA	2	27636312	27636327	Phvul.002G141700	Chr02	28847869	28847884	-129	-115
PHAVU_002G141700g	Phvul.001G010400	ERF	ACTGCGCCACCACCC	2	27636309	27636324	Phvul.002G141700	Chr02	28847866	28847881	-126	-112
PHAVU_002G146900g	Phvul.001G010400	ERF	AGTCGGCCACCGCCA	2	28419366	28419381	Phvul.002G146900	Chr02	29664248	29664263	-625	-611
PHAVU_002G172100g	Phvul.001G010400	ERF	CCACATTCACCGTGT	2	31912091	31912106	Phvul.L003646	scaffold_17	506921	506936	47	61
PHAVU_002G241900g	Phvul.001G010400	ERF	GCACCCCAACCGCCA	2	40870418	40870433	Phvul.002G241900	Chr02	41397748	41397763	-664	-650
PHAVU_002G133500g	Phvul.001G010400	ERF	CCTCCTCCACAGTCA	2	26440163	26440178	Phvul.002G133500	Chr02	27740768	27740783	-1335	-1321
PHAVU_002G023700g	Phvul.001G010400	ERF	CGTTCACCACCGCCG	2	2509805	2509820	Phvul.002G023700	Chr02	2463567	2463582	-690	-676
PHAVU_002G023700g	Phvul.001G010400	ERF	TCACCACCGCCGTTG	2	2509808	2509823	Phvul.002G023700	Chr02	2463570	2463585	-687	-673
PHAVU_002G023700g	Phvul.001G010400	ERF	GCCCCTTCTCCGCCG	2	2509943	2509958	Phvul.002G023700	Chr02	2463705	2463720	-552	-538
PHAVU_002G023700g	Phvul.001G010400	ERF	CCTTCTCCGCCGCCA	2	2509946	2509961	Phvul.002G023700	Chr02	2463708	2463723	-549	-535
PHAVU_002G023700g	Phvul.001G010400	ERF	TCTCCGCCGCCACCA	2	2509949	2509964	Phvul.002G023700	Chr02	2463711	2463726	-546	-532
PHAVU_002G023700g	Phvul.001G010400	ERF	CCGCCGCCACCAACC	2	2509952	2509967	Phvul.002G023700	Chr02	2463714	2463729	-543	-529
PHAVU_002G023700g	Phvul.001G010400	ERF	CAATCTCCTCCGCTT	2	2509997	2510012	Phvul.002G023700	Chr02	2463759	2463774	-498	-484
PHAVU_002G121100g	Phvul.001G010400	ERF	GACCCGCCACCGTCG	2	24547029	24547044	Phvul.002G121100	Chr02	25814916	25814931	132	146
PHAVU_002G121100g	Phvul.001G010400	ERF	CTAGACCCGCCACCG	2	24547026	24547041	Phvul.002G121100	Chr02	25814913	25814928	135	149
PHAVU_002G190000g	Phvul.001G010400	ERF	CCACCTCCACCTTCC	2	34606020	34606035	Phvul.002G190000	Chr02	35349617	35349632	-13	1
PHAVU_002G270700g	Phvul.001G010400	ERF	CTGTTTCCACCGCCA	2	43584863	43584878	Phvul.002G270700	Chr02	44143023	44143038	34	48
PHAVU_002G247000g	Phvul.001G010400	ERF	GTCTCGCAGCCGCCA	2	41349606	41349621	Phvul.002G247000	Chr02	41878532	41878547	37	51
PHAVU_002G205500g	Phvul.001G010400	ERF	CATTCACCACCATTA	2	36548520	36548535	Phvul.002G205500	Chr02	37203305	37203320	-659	-645
PHAVU_002G050900g	Phvul.001G010400	ERF	CCCACTCCACCAACC	2	4718667	4718682	Phvul.002G050900	Chr02	4697245	4697260	-1720	-1706
PHAVU_002G009700g	Phvul.001G010400	ERF	GTGGCACCACCGGCA	2	1131507	1131522	Phvul.002G009700	Chr02	1088255	1088270	97	111
PHAVU_002G088200g	Phvul.001G010400	ERF	GTGGCTCCACCGGCA	2	14122468	14122483	Phvul.002G088200	Chr02	14446669	14446684	-212	-198
PHAVU_002G176900g	Phvul.001G010400	ERF	AAACCGGCGCCGTCG	2	32812247	32812262	Phvul.002G176900	Chr02	33559247	33559262	119	133
PHAVU_002G072600g	Phvul.001G010400	ERF	TCAACACCACCGCAC	2	10322060	10322075	Phvul.002G072600	Chr02	10735580	10735595	123	137
PHAVU_002G092100g	Phvul.001G010400	ERF	CACACACCGCCAACT	2	15807222	15807237	Phvul.002G092100	Chr02	16218487	16218502	-576	-562
PHAVU_002G327500g	Phvul.001G010400	ERF	GCGCCCACACCGACG	2	48558910	48558925	Phvul.002G327500	Chr02	49177115	49177130	172	186
PHAVU_002G018800g	Phvul.001G010400	ERF	CCACGTCCACCATTG	2	2059764	2059779	Phvul.002G018800	Chr02	2009894	2009909	-1	13
PHAVU_002G255400g	Phvul.001G010400	ERF	CTCACAGCACCGTCA	2	42219486	42219501	Phvul.002G255400	Chr02	42769778	42769793	110	124
PHAVU_002G299900g	Phvul.001G010400	ERF	CATATACCACCGTCC	2	46251250	46251265	Phvul.002G299900	Chr02	46810001	46810016	-1046	-1032
PHAVU_002G1105000g	Phvul.001G010400	ERF	TAACCACCGCCACAG	2	22468516	22468531	Phvul.002G110500	Chr02	23657324	23657339	-168	-154
PHAVU_002G1105000g	Phvul.001G010400	ERF	GATTAACCACCGCCA	2	22468513	22468528	Phvul.002G110500	Chr02	23657321	23657336	-165	-151
PHAVU_002G233600g	Phvul.001G010400	ERF	ACAACGCAACCGCCA	2	39958754	39958769	Phvul.006G168109	Chr06	27097325	27097340	108	122
PHAVU_002G148900g	Phvul.001G010400	ERF	CACCTTCCACCGGCT	2	28809007	28809022	Phvul.002G148900	Chr02	30046232	30046247	-258	-244
PHAVU_004G061700g	Phvul.001G010400	ERF	TTACCAACACCACCT	4	8246965	8246980	Phvul.004G061700	Chr04	8594193	8594208	-119	-105
PHAVU_004G061700g	Phvul.001G010400	ERF	CCAACACCACCTCAA	4	8246962	8246977	Phvul.004G061700	Chr04	8594190	8594205	-116	-102
PHAVU_004G007600g	Phvul.001G010400	ERF	GTCCAATCGCCGCCG	4	606055	606070	Phvul.004G007600	Chr04	547340	547355	103	117
PHAVU_004G163300g	Phvul.001G010400	ERF	CGGGGACCACCGCCA	4	44509078	44509093	Phvul.004G163300	Chr04	46750052	46750067	-158	-144
PHAVU_004G038000g	Phvul.001G010400	ERF	CTAACGTCACCGACT	4	4235792	4235807	Phvul.004G038000	Chr04	4465507	4465522	62	76
PHAVU_004G076700g	Phvul.001G010400	ERF	TAATCTCCACCGTAA	4	12857574	12857589	Phvul.004G076700	Chr04	13382449	13382464	-33	-19
PHAVU_004G004600g	Phvul.001G010400	ERF	GCGCAAGCGCCGCCG	4	340329	340344	Phvul.004G004600	Chr04	261131	261146	140	154
PHAVU_004G004600g	Phvul.001G010400	ERF	CAAGCGCCGCCGCAT	4	340332	340347	Phvul.004G004600	Chr04	261134	261149	143	157
PHAVU_004G023200g	Phvul.001G010400	ERF	TGACCAGCACCACCT	4	2403822	2403837	Phvul.004G023200	Chr04	2683443	2683458	-94	-80
PHAVU_004G080200g	Phvul.001G010400	ERF	TAGCAGCCACCAACA	4	13685751	13685766	Phvul.004G080200	Chr04	19015037	19015052	93	107
PHAVU_004G043700g	Phvul.001G010400	ERF	CCTTCTCCACCTCTC	4	4945967	4945982	Phvul.004G043700	Chr04	5199043	5199058	37	51
PHAVU_004G126500g	Phvul.001G010400	ERF	GCTCCTCCACCTCTG	4	40205417	40205432	Phvul.004G126500	Chr04	42252441	42252456	135	149
PHAVU_004G126500g	Phvul.001G010400	ERF	TCTCCGACGCCAACG	4	40205394	40205409	Phvul.004G126500	Chr04	42252418	42252433	158	172
PHAVU_010G139200g	Phvul.001G010400	ERF	TGGCAAGCACCGCCA	10	41131441	41131456	Phvul.010G139200	Chr10	42152315	42152330	165	179
PHAVU_010G139200g	Phvul.001G010400	ERF	CAAGCACCGCCATCT	10	41131444	41131459	Phvul.010G139200	Chr10	42152318	42152333	168	182
PHAVU_010G139200g	Phvul.001G010400	ERF	CCGCCATCTCCGTCG	10	41131450	41131465	Phvul.010G139200	Chr10	42152324	42152339	174	188
PHAVU_010G139200g	Phvul.001G010400	ERF	CCATCTCCGTCGTCT	10	41131453	41131468	Phvul.010G139200	Chr10	42152327	42152342	177	191
PHAVU_010G110800g	Phvul.001G010400	ERF	CAGTTGCCACCTCTG	10	37354982	37354997	Phvul.010G110800	Chr10	38454065	38454080	-32	-18
PHAVU_010G085100g	Phvul.001G010400	ERF	CACCAGCCACCAATT	10	31707414	31707429	Phvul.010G085100	Chr10	24023454	24023469	129	143
PHAVU_010G111700g	Phvul.001G010400	ERF	TCATTAGCACCGACA	10	37562235	37562250	Phvul.010G111700	Chr10	38664482	38664497	-1539	-1525
PHAVU_010G120000g	Phvul.001G010400	ERF	AAACTGCCACCGCCA	10	38912692	38912707	Phvul.010G120000	Chr10	40044985	40045000	151	165
PHAVU_010G120000g	Phvul.001G010400	ERF	CTGCCACCGCCAATA	10	38912695	38912710	Phvul.010G120000	Chr10	40044988	40045003	154	168
PHAVU_010G112500g	Phvul.001G010400	ERF	ATGAATCCACCGACA	10	37657025	37657040	Phvul.010G112500	Chr10	38754043	38754058	34	48
PHAVU_010G141800g	Phvul.001G010400	ERF	GAGGAGGCGCCGCCG	10	41380416	41380431	Phvul.010G141800	Chr10	42401979	42401994	101	115
PHAVU_010G141800g	Phvul.001G010400	ERF	CGCCCCCAACCGCCG	10	41380446	41380461	Phvul.010G141800	Chr10	42402009	42402024	131	145
PHAVU_010G141800g	Phvul.001G010400	ERF	CCCCAACCGCCGCTC	10	41380449	41380464	Phvul.010G141800	Chr10	42402012	42402027	134	148
PHAVU_010G105300g	Phvul.001G010400	ERF	GCTACTCCATCGCCA	10	36433878	36433893	Phvul.010G105300	Chr10	37619215	37619230	-1761	-1747
PHAVU_010G105300g	Phvul.001G010400	ERF	CCATCGCCATCGCCC	10	36433884	36433899	Phvul.010G105300	Chr10	37619221	37619236	-1755	-1741
PHAVU_010G105300g	Phvul.001G010400	ERF	CCGCACCCTCCGCCA	10	36433951	36433966	Phvul.010G105300	Chr10	37619288	37619303	-1688	-1674
PHAVU_010G105300g	Phvul.001G010400	ERF	CACCCTCCGCCACCG	10	36433954	36433969	Phvul.010G105300	Chr10	37619291	37619306	-1685	-1671
PHAVU_010G105300g	Phvul.001G010400	ERF	CCTCCGCCACCGCAA	10	36433957	36433972	Phvul.010G105300	Chr10	37619294	37619309	-1682	-1668
PHAVU_010G130200g	Phvul.001G010400	ERF	CCGTGGCCACCTCTG	10	40031097	40031112	Phvul.010G130200	Chr10	41137375	41137390	-264	-250
PHAVU_010G086600g	Phvul.001G010400	ERF	TCGCGTCCGCCGCCA	10	32399835	32399850	Phvul.010G086600	Chr10	33225180	33225195	7	21
PHAVU_010G117100g	Phvul.001G010400	ERF	AGAACTGCGCCGCCA	10	38416228	38416243	Phvul.010G117100	Chr10	39546360	39546375	-388	-374
PHAVU_010G071100g	Phvul.001G010400	ERF	CAGGCGGCGCCACTA	10	19042062	19042077	Phvul.010G071100	Chr10	31842800	31842815	-326	-312
PHAVU_010G071100g	Phvul.001G010400	ERF	GTAGTGGCGCCGCCT	10	19042061	19042076	Phvul.010G071100	Chr10	31842799	31842814	-325	-311
PHAVU_010G060100g	Phvul.001G010400	ERF	TCTCCGACACCGCGC	10	9896650	9896665	Phvul.010G060100	Chr10	9410239	9410254	-1703	-1689
PHAVU_010G064100g	Phvul.001G010400	ERF	ACATCTCCACCAACA	10	12052385	12052400	Phvul.010G064100	Chr10	12095093	12095108	130	144
PHAVU_010G079200g	Phvul.001G010400	ERF	CCACCTCTGCCGCCT	10	29469744	29469759	Phvul.010G079200	Chr10	29081562	29081577	-1114	-1100
PHAVU_010G079200g	Phvul.001G010400	ERF	CCTCTGCCGCCTCTG	10	29469741	29469756	Phvul.010G079200	Chr10	29081559	29081574	-1111	-1097
PHAVU_010G130800g	Phvul.001G010400	ERF	CACCGGCCACCGTTA	10	40107390	40107405	Phvul.010G130800	Chr10	41215320	41215335	-73	-59
PHAVU_010G128800g	Phvul.001G010400	ERF	CTCACTTCACCGTCC	10	39859119	39859134	Phvul.010G128800	Chr10	40967753	40967768	44	58
PHAVU_010G128800g	Phvul.001G010400	ERF	CCATTTCAACCGACA	10	39859211	39859226	Phvul.010G128800	Chr10	40967845	40967860	136	150
PHAVU_010G099200g	Phvul.001G010400	ERF	TAACCTTCACCACCA	10	35313936	35313951	Phvul.010G099200	Chr10	36480300	36480315	40	54
PHAVU_010G099200g	Phvul.001G010400	ERF	CCTTCACCACCAATT	10	35313933	35313948	Phvul.010G099200	Chr10	36480297	36480312	43	57
PHAVU_010G118700g	Phvul.001G010400	ERF	GGGCAACCACCGCAA	10	38727772	38727787	Phvul.010G118700	Chr10	39861759	39861774	-577	-563
PHAVU_010G143500g	Phvul.001G010400	ERF	TTTTCACCACCGTTC	10	41517088	41517103	Phvul.010G143500	Chr10	42540141	42540156	-1161	-1147
PHAVU_010G075400g	Phvul.001G010400	ERF	CACCTACCACCACCT	10	23363023	23363038	Phvul.010G075400	Chr10	28323735	28323750	28	42
PHAVU_010G075400g	Phvul.001G010400	ERF	CTACCACCACCTCCA	10	23363020	23363035	Phvul.010G075400	Chr10	28323738	28323753	31	45
PHAVU_010G075400g	Phvul.001G010400	ERF	CCACCACCTCCACCA	10	23363017	23363032	Phvul.010G075400	Chr10	28323741	28323756	34	48
PHAVU_010G075400g	Phvul.001G010400	ERF	CCACCTCCACCAAAC	10	23363014	23363029	Phvul.010G075400	Chr10	28323744	28323759	37	51
PHAVU_010G130500g	Phvul.001G010400	ERF	TCTCCACCACCAATA	10	40063500	40063515	Phvul.010G130500	Chr10	41171468	41171483	-186	-172
PHAVU_005G0250001g	Phvul.001G010400	ERF	CCAAAGCCACCTACA	5	2269019	2269034	Phvul.005G025000	Chr05	2290844	2290859	-93	-79
PHAVU_005G073900g	Phvul.001G010400	ERF	TCATTTCCACCGATG	5	12896563	12896578	Phvul.005G073900	Chr05	13137048	13137063	-210	-196
PHAVU_005G128800g	Phvul.001G010400	ERF	CTGCCGGAACCGCCA	5	35326886	35326901	Phvul.005G128800	Chr05	36647256	36647271	-1658	-1644
PHAVU_005G141200g	Phvul.001G010400	ERF	GCATATCCACCGTTC	5	37008221	37008236	Phvul.L002743	scaffold_15	82645	82660	-56	-42
PHAVU_005G185200g	Phvul.001G010400	ERF	CCTCCTACACCTCCC	5	40527201	40527216	Phvul.005G185200	Chr05	40847115	40847130	112	126
PHAVU_005G086000g	Phvul.001G010400	ERF	TGGATACCACCGACG	5	22355719	22355734	Phvul.005G086000	Chr05	27624374	27624389	148	162
PHAVU_005G083900g	Phvul.001G010400	ERF	ATGCCCTCACCGACA	5	20336899	20336914	Phvul.005G083900	Chr05	21927572	21927587	-984	-970
PHAVU_005G044500g	Phvul.001G010400	ERF	GTTCACCCGCCGCCT	5	4505507	4505522	Phvul.005G044500	Chr05	4562221	4562236	113	127
PHAVU_005G085800g	Phvul.001G010400	ERF	CCATCCCCACCACCA	5	22276179	22276194	Phvul.005G085800	Chr05	27704546	27704561	-66	-52
PHAVU_005G171500g	Phvul.001G010400	ERF	GCAACCCCACCTCCT	5	39494778	39494793	Phvul.005G171500	Chr05	39725203	39725218	-1394	-1380
PHAVU_005G035200g	Phvul.001G010400	ERF	CCTTCACCGTCGCCT	5	3291114	3291129	Phvul.005G035200	Chr05	3295021	3295036	51	65
PHAVU_005G035200g	Phvul.001G010400	ERF	GGTCCTTCACCGTCG	5	3291117	3291132	Phvul.005G035200	Chr05	3295024	3295039	54	68
PHAVU_005G035200g	Phvul.001G010400	ERF	ACGCCTGCATCGCCA	5	3291135	3291150	Phvul.005G035200	Chr05	3295042	3295057	72	86
PHAVU_005G050200g	Phvul.001G010400	ERF	TTGCACCCACCGTCC	5	5942917	5942932	Phvul.005G050200	Chr05	5961208	5961223	-1407	-1393
PHAVU_005G083300g	Phvul.001G010400	ERF	GGGAAGCCGCCGCTG	5	20058609	20058624	Phvul.005G083300	Chr05	21644379	21644394	141	155
PHAVU_005G083300g	Phvul.001G010400	ERF	CCGCCGCCACCGTCG	5	20058581	20058596	Phvul.005G083300	Chr05	21644351	21644366	169	183
PHAVU_005G083300g	Phvul.001G010400	ERF	CCGCCACCGTCGCCG	5	20058578	20058593	Phvul.005G083300	Chr05	21644348	21644363	172	186
PHAVU_005G168000g	Phvul.001G010400	ERF	CACCCACCACCTTTA	5	39247189	39247204	Phvul.005G168000	Chr05	39486036	39486051	-200	-186
PHAVU_005G047400g	Phvul.001G010400	ERF	GATGGGCCACCGTTG	5	5335539	5335554	Phvul.005G047400	Chr05	5401126	5401141	40	54
PHAVU_005G074700g	Phvul.001G010400	ERF	TGGGCCCCGCCACCA	5	13294751	13294766	Phvul.005G074700	Chr05	13540062	13540077	-958	-944
PHAVU_005G074700g	Phvul.001G010400	ERF	GCCCCGCCACCACGC	5	13294754	13294769	Phvul.005G074700	Chr05	13540065	13540080	-955	-941
PHAVU_005G074700g	Phvul.001G010400	ERF	CCGCCCCAGCCGCGA	5	13294775	13294790	Phvul.005G074700	Chr05	13540086	13540101	-934	-920
PHAVU_005G111200g	Phvul.001G010400	ERF	CAACAAACACCGACA	5	32568036	32568051	Phvul.005G111200	Chr05	33875287	33875302	66	80
PHAVU_005G122500g	Phvul.001G010400	ERF	CCCCTGCAACCGCGT	5	34630283	34630298	Phvul.005G122501	Chr05	35961239	35961254	-172	-158
PHAVU_005G136500g	Phvul.001G010400	ERF	CCAGCACCACCGTCG	5	36455812	36455827	Phvul.005G136500	Chr05	37847288	37847303	-1133	-1119
PHAVU_005G136500g	Phvul.001G010400	ERF	TCACCAGCACCACCG	5	36455809	36455824	Phvul.005G136500	Chr05	37847285	37847300	-1130	-1116
PHAVU_009G052800g	Phvul.001G010400	ERF	CCAACGCCACCAACT	9	9872310	9872325	Phvul.009G052800	Chr09	10170877	10170892	50	64
PHAVU_009G050600g	Phvul.001G010400	ERF	CAAAAGACACCGCCT	9	9565589	9565604	Phvul.009G050600	Chr09	9867513	9867528	-244	-230
PHAVU_009G014400g	Phvul.001G010400	ERF	CCGCACCCACCGGCC	9	2272478	2272493	Phvul.009G014400	Chr09	2365552	2365567	18	32
PHAVU_009G260300g	Phvul.001G010400	ERF	TCCCCACCACCACAC	9	37281616	37281631	Phvul.009G260300	Chr09	38052087	38052102	-693	-679
PHAVU_009G204500g	Phvul.001G010400	ERF	CGTTTGGCACCGTCG	9	30223917	30223932	Phvul.009G204500	Chr09	31000170	31000185	-45	-31
PHAVU_009G144300g	Phvul.001G010400	ERF	CCAGCGGCGCCATTA	9	21067925	21067940	Phvul.009G144300	Chr09	21608402	21608417	-273	-259
PHAVU_009G144300g	Phvul.001G010400	ERF	CTAATGGCGCCGCTG	9	21067924	21067939	Phvul.009G144300	Chr09	21608401	21608416	-272	-258
PHAVU_009G250100g	Phvul.001G010400	ERF	CCTCCGCAACCATCT	9	36319857	36319872	Phvul.009G250100	Chr09	37077621	37077636	156	170
PHAVU_009G189500g	Phvul.001G010400	ERF	CACCCTCCACCGTAC	9	28111869	28111884	Phvul.009G189500	Chr09	28768196	28768211	60	74
PHAVU_009G190400g	Phvul.001G010400	ERF	ACAACTCCACCAACT	9	28209491	28209506	Phvul.009G190400	Chr09	28871740	28871755	114	128
PHAVU_009G083200g	Phvul.001G010400	ERF	CCTCTACCTCCGACG	9	13211548	13211563	Phvul.009G083200	Chr09	13655243	13655258	131	145
PHAVU_009G048300g	Phvul.001G010400	ERF	CTGCCACAACCGCGG	9	9233140	9233155	Phvul.009G048300	Chr09	9533664	9533679	153	167
PHAVU_009G130900g	Phvul.001G010400	ERF	TACGTTCCACCGCTG	9	19246853	19246868	Phvul.009G130900	Chr09	19785267	19785282	110	124
PHAVU_009G215800g	Phvul.001G010400	ERF	GCATGTCCACCGTCG	9	31849828	31849843	Phvul.009G215800	Chr09	32511582	32511597	143	157
PHAVU_009G215800g	Phvul.001G010400	ERF	TGTCCACCGTCGCCA	9	31849825	31849840	Phvul.009G215800	Chr09	32511579	32511594	146	160
PHAVU_009G253800g	Phvul.001G010400	ERF	CCCTCCCCGCCACTT	9	36643093	36643108	Phvul.009G253800	Chr09	37394946	37394961	34	48
PHAVU_009G233900g	Phvul.001G010400	ERF	CCACCAACACCTCTT	9	34495494	34495509	Phvul.009G233900	Chr09	35096315	35096330	-148	-134
PHAVU_009G073500g	Phvul.001G010400	ERF	CTACTACAACCGCCA	9	12197145	12197160	Phvul.009G073500	Chr09	12587411	12587426	-1479	-1465
PHAVU_009G078900g	Phvul.001G010400	ERF	TGGCAACCACCGTCA	9	12808803	12808818	Phvul.009G078900	Chr09	13202030	13202045	149	163
PHAVU_009G078900g	Phvul.001G010400	ERF	TGGTTGCCACCGCCG	9	12808797	12808812	Phvul.009G078900	Chr09	13202024	13202039	155	169
PHAVU_009G161900g	Phvul.001G010400	ERF	CCCCAGCCGCCTTTA	9	23558004	23558019	Phvul.009G161900	Chr09	24044436	24044451	128	142
PHAVU_009G056800g	Phvul.001G010400	ERF	TCCACCGCGCCGCCT	9	10422571	10422586	Phvul.009G056800	Chr09	10712198	10712213	117	131
PHAVU_009G158200g	Phvul.001G010400	ERF	TGTTCTCCACCACCT	9	22964970	22964985	Phvul.009G158200	Chr09	23450284	23450299	131	145
PHAVU_009G158200g	Phvul.001G010400	ERF	TCTCCACCACCTCCC	9	22964973	22964988	Phvul.009G158200	Chr09	23450287	23450302	134	148
PHAVU_009G016800g	Phvul.001G010400	ERF	GGCTCGCCGCCAACT	9	2918943	2918958	Phvul.009G016800	Chr09	3040217	3040232	-1306	-1292
PHAVU_009G178100g	Phvul.001G010400	ERF	GAGGCGCCACCGTTG	9	26049567	26049582	Phvul.009G178100	Chr09	26536873	26536888	149	163
PHAVU_009G186600g	Phvul.001G010400	ERF	CACTCGCCGCCACGT	9	27610502	27610517	Phvul.009G186600	Chr09	28254906	28254921	-40	-26
PHAVU_009G186600g	Phvul.001G010400	ERF	CCCCACTCGCCGCCA	9	27610499	27610514	Phvul.009G186600	Chr09	28254903	28254918	-37	-23
PHAVU_009G229500g	Phvul.001G010400	ERF	CATGCCCCACCGTCG	9	33898967	33898982	Phvul.009G229500	Chr09	34498300	34498315	0	14
PHAVU_009G002700g	Phvul.001G010400	ERF	CACGCTGCACCGCTG	9	558246	558261	Phvul.009G002700	Chr09	550661	550676	59	73
PHAVU_009G041400g	Phvul.001G010400	ERF	ACATTTCCACCGACC	9	8238267	8238282	Phvul.009G041400	Chr09	8485581	8485596	-1905	-1891
PHAVU_009G248700g	Phvul.001G010400	ERF	CCTTCTCCGGCGCCT	9	36179778	36179793	Phvul.009G248700	Chr09	36935901	36935916	-1384	-1370
PHAVU_009G085000g	Phvul.001G010400	ERF	CTTTTGCCACCGCAG	9	13451487	13451502	Phvul.009G085000	Chr09	13929766	13929781	-1893	-1879
PHAVU_009G062700g	Phvul.001G010400	ERF	TCCTCACCACCTTCA	9	10948154	10948169	Phvul.009G062700	Chr09	11273509	11273524	-370	-356
PHAVU_009G187500g	Phvul.001G010400	ERF	CCTCCACCAACGCCA	9	27730404	27730419	Phvul.009G187500	Chr09	28375687	28375702	-1735	-1721
PHAVU_009G187500g	Phvul.001G010400	ERF	GAGCCTCCACCAACG	9	27730401	27730416	Phvul.009G187500	Chr09	28375684	28375699	-1732	-1718
PHAVU_009G029500g	Phvul.001G010400	ERF	AACACACCACCGTTA	9	6505329	6505344	Phvul.009G029500	Chr09	6764248	6764263	-107	-93
PHAVU_009G082000g	Phvul.001G010400	ERF	CACCGTGCGCCGCCC	9	13107190	13107205	Phvul.009G082000	Chr09	13550331	13550346	161	175
PHAVU_009G213500g	Phvul.001G010400	ERF	AATCCTCCACCTTCT	9	31617481	31617496	Phvul.009G213500	Chr09	32284910	32284925	-23	-9
PHAVU_009G112800g	Phvul.001G010400	ERF	GCGACGGCGCCACCG	9	16930390	16930405	Phvul.009G112800	Chr09	17431129	17431144	-381	-367
PHAVU_009G168000g	Phvul.001G010400	ERF	CCCTCCCCGCCGCCG	9	24532435	24532450	Phvul.009G168000	Chr09	25013316	25013331	162	176
PHAVU_006G140200g	Phvul.001G010400	ERF	GAGCTTCCACCACTA	6	25493699	25493714	Phvul.006G140200	Chr06	24701961	24701976	-1431	-1417
PHAVU_006G062200g	Phvul.001G010400	ERF	CCTCTCCCGCCACCG	6	17956356	17956371	Phvul.006G062200	Chr06	17093869	17093884	-159	-145
PHAVU_006G024000g	Phvul.001G010400	ERF	CTGCCACCACCTCTT	6	10881408	10881423	Phvul.006G024000	Chr06	9789794	9789809	147	161
PHAVU_006G024000g	Phvul.001G010400	ERF	CTGCTGCCACCACCT	6	10881411	10881426	Phvul.006G024000	Chr06	9789791	9789806	150	164
PHAVU_006G183100g	Phvul.001G010400	ERF	AAGATTCCGCCGACA	6	29213109	29213124	Phvul.006G183100	Chr06	28430943	28430958	-230	-216
PHAVU_006G121600g	Phvul.001G010400	ERF	ATGCCAACGCCGTCG	6	23739818	23739833	Phvul.006G121600	Chr06	23055477	23055492	-115	-101
PHAVU_006G107400g	Phvul.001G010400	ERF	TTATTTCCGCCGCCC	6	22413777	22413792	Phvul.006G107400	Chr06	21709286	21709301	-203	-189
PHAVU_006G085800g	Phvul.001G010400	ERF	TCTTATCCGCCACCT	6	20419390	20419405	Phvul.006G085800	Chr06	19748186	19748201	23	37
PHAVU_006G095900g	Phvul.001G010400	ERF	GCACCAGCACCAACA	6	21354967	21354982	Phvul.006G095900	Chr06	20660494	20660509	-1611	-1597
PHAVU_006G027100g	Phvul.001G010400	ERF	CCGTCGCCGCCATGG	6	11888015	11888030	Phvul.006G027100	Chr06	10516865	10516880	117	131
PHAVU_006G027100g	Phvul.001G010400	ERF	GTTCCTCCACCTCCT	6	11888031	11888046	Phvul.006G027100	Chr06	10516881	10516896	133	147
PHAVU_006G213400g	Phvul.001G010400	ERF	CACCCTCCACCTACC	6	31428068	31428083	Phvul.006G213400	Chr06	30676788	30676803	121	135
PHAVU_006G114200g	Phvul.001G010400	ERF	GCCCCGCCGCCGCGC	6	22970394	22970409	Phvul.006G114200	Chr06	22277241	22277256	155	169
PHAVU_006G203100g	Phvul.001G010400	ERF	CTCTCCCCACCACCT	6	30700136	30700151	Phvul.006G203100	Chr06	29912187	29912202	-1517	-1503
PHAVU_006G203100g	Phvul.001G010400	ERF	TCCCCACCACCTTCC	6	30700139	30700154	Phvul.006G203100	Chr06	29912190	29912205	-1514	-1500
PHAVU_006G069600g	Phvul.001G010400	ERF	CGGACTTCACCGCGA	6	18895078	18895093	Phvul.006G069600	Chr06	18190858	18190873	98	112
PHAVU_006G137400g	Phvul.001G010400	ERF	CGAGATCCACCGTTT	6	25168688	25168703	Phvul.006G137400	Chr06	24508814	24508829	72	86
PHAVU_006G066100g	Phvul.001G010400	ERF	TACCTGTCACCGTCA	6	18459651	18459666	Phvul.006G066100	Chr06	17705832	17705847	27	41
PHAVU_006G180400g	Phvul.001G010400	ERF	CACCGGTCGCCGCCA	6	29002348	29002363	Phvul.006G180400	Chr06	28220801	28220816	-424	-410
PHAVU_006G148000g	Phvul.001G010400	ERF	GGACGGCCGCCGTCT	6	26114433	26114448	Phvul.006G148000	Chr06	25329132	25329147	-309	-295
PHAVU_006G126200g	Phvul.001G010400	ERF	GCAGCATCGCCGGCA	6	24085693	24085708	Phvul.006G126200	Chr06	23405145	23405160	-248	-234
PHAVU_008G192500g	Phvul.001G016100	BES1	TCACTCGTGCATTTTCTCCT	8	49887852	49887872	Phvul.008G192500	Chr08	53271385	53271405	42	61
PHAVU_008G192500g	Phvul.001G016100	BES1	ATGCACGAGTGATTGTGTAT	8	49887860	49887880	Phvul.008G192500	Chr08	53271393	53271413	50	69
PHAVU_008G286400g	Phvul.001G016100	BES1	TCACTCGTGTGCATGTTGAC	8	59119495	59119515	Phvul.008G286400	Chr08	62588767	62588787	14	33
PHAVU_008G281500g	Phvul.001G016100	BES1	GTCCACGTGGGGAACAAAAA	8	58771454	58771474	Phvul.008G281500	Chr08	62238245	62238265	-840	-821
PHAVU_008G249100g	Phvul.001G016100	BES1	TAACACGTGTGCAAGCTATT	8	56397300	56397320	Phvul.008G249100	Chr08	59827329	59827349	-158	-139
PHAVU_008G106800g	Phvul.001G016100	BES1	ATATACGTGCATGAGACATG	8	12286214	12286234	Phvul.008G106800	Chr08	11857000	11857020	-892	-873
PHAVU_008G179200g	Phvul.001G016100	BES1	GCCTACGTGCCCTCCTTCTC	8	47316185	47316205	Phvul.008G179200	Chr08	50651889	50651909	-631	-612
PHAVU_008G017000g	Phvul.001G016100	BES1	ATCCACGTGTCTAATTCTCC	8	1446722	1446742	Phvul.008G017000	Chr08	1381995	1382015	6	25
PHAVU_008G220400g	Phvul.001G016100	BES1	TGGCACGTGGCGCTCGAACC	8	53285970	53285990	Phvul.008G220400	Chr08	56938491	56938511	-170	-151
PHAVU_008G220400g	Phvul.001G016100	BES1	CGCCACGTGCCAGCTGGTTC	8	53285978	53285998	Phvul.008G220400	Chr08	56938499	56938519	-162	-143
PHAVU_008G094400g	Phvul.001G016100	BES1	TCCCACGTGGACGCGTGTAC	8	9707137	9707157	Phvul.008G094400	Chr08	9602866	9602886	-593	-574
PHAVU_008G000600g	Phvul.001G016100	BES1	TTACACGTGAGGTGTTGATT	8	160466	160486	Phvul.008G000600	Chr08	68786	68806	-1309	-1290
PHAVU_008G018700g	Phvul.001G016100	BES1	TTGTACGTGTGTGTATATAT	8	1610363	1610383	Phvul.008G018700	Chr08	1545401	1545421	-16	3
PHAVU_008G003100g	Phvul.001G016100	BES1	CCCCGCGTGTAAGTTGCGCT	8	363541	363561	Phvul.008G003100	Chr08	278347	278367	11	30
PHAVU_003G216100g	Phvul.001G016100	BES1	TTCCACGTGTCGTCCCAGCT	3	43208757	43208777	Phvul.003G216100	Chr03	44352555	44352575	-219	-200
PHAVU_003G207600g	Phvul.001G016100	BES1	CGCCACGTGTAAACAGAATG	3	42221514	42221534	Phvul.003G207600	Chr03	43359186	43359206	-75	-56
PHAVU_003G250500g	Phvul.001G016100	BES1	TGGCACGTGCCATTGGATGG	3	47748888	47748908	Phvul.003G250500	Chr03	48882070	48882090	-746	-727
PHAVU_003G250500g	Phvul.001G016100	BES1	TGGCACGTGCCATCCATCCA	3	47748880	47748900	Phvul.003G250500	Chr03	48882062	48882082	-738	-719
PHAVU_003G135100g	Phvul.001G016100	BES1	CCACACGTGATCCAATTGCG	3	32643492	32643512	Phvul.003G135100	Chr03	33254509	33254529	-197	-178
PHAVU_003G138400g	Phvul.001G016100	BES1	ACCTACGTGCCCACGGTTCT	3	33092293	33092313	Phvul.003G138526	Chr03	34475118	34475138	95	114
PHAVU_003G127200g	Phvul.001G016100	BES1	GCACCCGTGGTTCCAACCTT	3	30948275	30948295	Phvul.003G127200	Chr03	31565250	31565270	37	56
PHAVU_003G231600g	Phvul.001G016100	BES1	GCGCTCGTGGCTCCCAGGTT	3	45323685	45323705	Phvul.003G231600	Chr03	46448737	46448757	114	133
PHAVU_003G212900g	Phvul.001G016100	BES1	TGCCACGTGTTTCTGATCCT	3	42809841	42809861	Phvul.003G212900	Chr03	43930597	43930617	-456	-437
PHAVU_003G212900g	Phvul.001G016100	BES1	AGGCACGTGCCACGTGTTTC	3	42809848	42809868	Phvul.003G212900	Chr03	43930604	43930624	-449	-430
PHAVU_003G229000g	Phvul.001G016100	BES1	GCCCTCGTGTGGTCAATTAT	3	44921697	44921717	Phvul.003G229000	Chr03	46049691	46049711	-1531	-1512
PHAVU_003G265700g	Phvul.001G016100	BES1	TCGCACGTGAGTTCCGCGCT	3	49246777	49246797	Phvul.003G265700	Chr03	50401008	50401028	-393	-374
PHAVU_003G289500g	Phvul.001G016100	BES1	TCATACGTGTAATTGTGGGT	3	51528431	51528451	Phvul.003G289500	Chr03	52688618	52688638	-107	-88
PHAVU_001G119500g	Phvul.001G016100	BES1	CTGCACGAGGAAACATGCCT	1	33669546	33669566	Phvul.001G119500	Chr01	30759564	30759584	-1205	-1186
PHAVU_001G151400g	Phvul.001G016100	BES1	TTGCACGTGCAAACACACGT	1	40656375	40656395	Phvul.001G151400	Chr01	40011438	40011458	-178	-159
PHAVU_001G034200g	Phvul.001G016100	BES1	TCCCTCGTGCCTTTGTTGTT	1	3315991	3316011	Phvul.001G034200	Chr01	3223764	3223784	-249	-230
PHAVU_001G229900g	Phvul.001G016100	BES1	TAGCACGTGTGGACCGTGTC	1	49118221	49118241	Phvul.001G229900	Chr01	48413373	48413393	-161	-142
PHAVU_001G143000g	Phvul.001G016100	BES1	TCGCACGTGCCGTCCCTCAC	1	39237951	39237971	Phvul.001G143000	Chr01	38616720	38616740	153	172
PHAVU_001G101500g	Phvul.001G016100	BES1	TTGCACGTGGAATGTTAATT	1	23434407	23434427	Phvul.001G101500	Chr01	20777791	20777811	-9	10
PHAVU_001G101500g	Phvul.001G016100	BES1	TTCCACGTGCAATTTGCTTT	1	23434415	23434435	Phvul.001G101500	Chr01	20777799	20777819	-1	18
PHAVU_007G030400g	Phvul.001G016100	BES1	CAACACGTGTCCCTTTCCAT	7	2368831	2368851	Phvul.007G030400	Chr07	2420894	2420914	55	74
PHAVU_007G150100g	Phvul.001G016100	BES1	GGACACGTGTCCCACATTCA	7	36900240	36900260	Phvul.007G150100	Chr07	24908293	24908313	-68	-49
PHAVU_007G120100g	Phvul.001G016100	BES1	CCCCACGTGGAAAAACCAAA	7	20447981	20448001	Phvul.L002232	scaffold_12	529553	529573	80	99
PHAVU_007G061400g	Phvul.001G016100	BES1	ACATACGTGGCAGCTTAGGG	7	5353845	5353865	Phvul.007G061400	Chr07	5427431	5427451	-12	7
PHAVU_007G165100g	Phvul.001G016100	BES1	ATATACGTGTAATCGTGTCC	7	39496276	39496296	Phvul.007G165100	Chr07	27832013	27832033	-617	-598
PHAVU_007G062000g	Phvul.001G016100	BES1	ACCCACGTGAACCAATGACC	7	5398978	5398998	Phvul.007G062000	Chr07	5472564	5472584	-113	-94
PHAVU_007G085500g	Phvul.001G016100	BES1	CAACACGTGTATCCATCTCT	7	8513110	8513130	Phvul.007G085500	Chr07	8663680	8663700	-44	-25
PHAVU_007G027300g	Phvul.001G016100	BES1	GCCCACGTGAAACAAAAACC	7	2055683	2055703	Phvul.007G027300	Chr07	2106630	2106650	-1087	-1068
PHAVU_007G212900g	Phvul.001G016100	BES1	ATGCACGTGTGGTTTTAAGT	7	45189743	45189763	Phvul.007G212900	Chr07	33539718	33539738	-1392	-1373
PHAVU_007G212900g	Phvul.001G016100	BES1	TCACTCGTGTGCATGTGATC	7	45188641	45188661	Phvul.007G212900	Chr07	33538616	33538636	-290	-271
PHAVU_007G212900g	Phvul.001G016100	BES1	GCACACGAGTGAACACTATT	7	45188633	45188653	Phvul.007G212900	Chr07	33538608	33538628	-282	-263
PHAVU_007G139200g	Phvul.001G016100	BES1	TGGCACGTGTGTACATGTAA	7	34299355	34299375	Phvul.007G139200	Chr07	22167872	22167892	126	145
PHAVU_007G139200g	Phvul.001G016100	BES1	ACACACGTGCCATCCGCCGC	7	34299363	34299383	Phvul.007G139200	Chr07	22167880	22167900	134	153
PHAVU_011G102000g	Phvul.001G016100	BES1	CAGCACGTGGCGGTGGAGAC	11	11136121	11136141	Phvul.011G102000	Chr11	11019112	11019132	153	172
PHAVU_011G017900g	Phvul.001G016100	BES1	GAACACGTGGGAAAGGTGCG	11	1437271	1437291	Phvul.011G017900	Chr11	1434157	1434177	-791	-772
PHAVU_011G116800g	Phvul.001G016100	BES1	CACCACGTGCCCTTGTGACC	11	18326479	18326499	Phvul.011G116800	Chr11	17451609	17451629	-498	-479
PHAVU_011G116800g	Phvul.001G016100	BES1	GGGCACGTGGTGGCTGATTC	11	18326487	18326507	Phvul.011G116800	Chr11	17451601	17451621	-490	-471
PHAVU_011G041100g	Phvul.001G016100	BES1	GAACACGTGTAACTCCGTAC	11	3566591	3566611	Phvul.011G041100	Chr11	3740894	3740914	-139	-120
PHAVU_011G134500g	Phvul.001G016100	BES1	GTACACGTGTGCAAGGTAGG	11	30683450	30683470	Phvul.011G134500	Chr11	32609904	32609924	-20	-1
PHAVU_011G047500g	Phvul.001G016100	BES1	TCATGCGTGCAAGCCATTCT	11	4111240	4111260	Phvul.011G047500	Chr11	4273382	4273402	-90	-71
PHAVU_002G262400g	Phvul.001G016100	BES1	GTACGCGTGCGAACCGGAGA	2	42866965	42866985	Phvul.002G262400	Chr02	43421261	43421281	-1372	-1353
PHAVU_002G251100g	Phvul.001G016100	BES1	TTGCACGTGGGATACTTTAA	2	41779316	41779336	Phvul.002G251100	Chr02	42324055	42324075	-1790	-1771
PHAVU_002G237600g	Phvul.001G016100	BES1	CTGCGCGTGCACATGAACAG	2	40336564	40336584	Phvul.002G237600	Chr02	40890654	40890674	-430	-411
PHAVU_002G170500g	Phvul.001G016100	BES1	TCACACGTGTGAGAGTGAGA	2	31566301	31566321	Phvul.002G170500	Chr02	32934382	32934402	-282	-263
PHAVU_002G196800g	Phvul.001G016100	BES1	AGACACGTGTGACCTTTCTA	2	35416946	35416966	Phvul.002G196800	Chr02	36157133	36157153	-1451	-1432
PHAVU_002G122700g	Phvul.001G016100	BES1	ATGCACGTGGGACCGTAGCA	2	24837636	24837656	Phvul.002G122700	Chr02	26100044	26100064	-134	-115
PHAVU_002G177100g	Phvul.001G016100	BES1	TTCCACGTGCCTTTCCACAA	2	32835605	32835625	Phvul.002G177100	Chr02	33582604	33582624	-1263	-1244
PHAVU_002G153800g	Phvul.001G016100	BES1	CAGCACGTGCTCCATGTGAA	2	29520972	29520992	Phvul.002G153800	Chr02	30791133	30791153	-176	-157
PHAVU_002G109000g	Phvul.001G016100	BES1	ACACTCGTGCCCCATTCAAG	2	22113390	22113410	Phvul.002G109000	Chr02	23328256	23328276	124	143
PHAVU_002G027300g	Phvul.001G016100	BES1	TCCCACGTGAAATGCCATTA	2	2897181	2897201	Phvul.002G027300	Chr02	2851838	2851858	-1	18
PHAVU_002G111300g	Phvul.001G016100	BES1	AACCACGTGTCCCTCTTGTG	2	22651265	22651285	Phvul.002G111300	Chr02	23840824	23840844	136	155
PHAVU_002G113200g	Phvul.001G016100	BES1	ATGTACGTGTGGTTTTCCCA	2	23071185	23071205	Phvul.002G113200	Chr02	24296205	24296225	-108	-89
PHAVU_002G024800g	Phvul.001G016100	BES1	TGGCACGTGCGAGTGGATGG	2	2634556	2634576	Phvul.002G024800	Chr02	2588385	2588405	-622	-603
PHAVU_002G149400g	Phvul.001G016100	BES1	TCCCACGTGCTTATCCTGCG	2	28933140	28933160	Phvul.002G149400	Chr02	30177191	30177211	-578	-559
PHAVU_002G276800g	Phvul.001G016100	BES1	CCGTACGTGTAGGTTTGGAC	2	44082489	44082509	Phvul.002G276800	Chr02	44648420	44648440	-1153	-1134
PHAVU_002G051300g	Phvul.001G016100	BES1	CTCCACGTGCACACGCACTT	2	4745444	4745464	Phvul.002G051300	Chr02	4724021	4724041	-1217	-1198
PHAVU_002G051300g	Phvul.001G016100	BES1	GTGCACGTGGAGACATGTGT	2	4745436	4745456	Phvul.002G051300	Chr02	4724013	4724033	-1209	-1190
PHAVU_004G174800g	Phvul.001G016100	BES1	ATCCACGTGAACTTCCCGCC	4	45515547	45515567	Phvul.004G174800	Chr04	47726958	47726978	156	175
PHAVU_004G175700g	Phvul.001G016100	BES1	TCACACGTGAATCGAGGTCA	4	45627419	45627439	Phvul.004G175700	Chr04	47843043	47843063	-1040	-1021
PHAVU_004G056400g	Phvul.001G016100	BES1	AGACACGTGGCGCTTGCTCA	4	7397666	7397686	Phvul.004G056400	Chr04	7661374	7661394	-176	-157
PHAVU_004G153300g	Phvul.001G016100	BES1	ACGCACGAGGGGGCTGCTTG	4	43487716	43487736	Phvul.004G153300	Chr04	45660346	45660366	-1424	-1405
PHAVU_004G026500g	Phvul.001G016100	BES1	TCACACGAGCTAAAGAAGAT	4	2699976	2699996	Phvul.004G026500	Chr04	2977684	2977704	-1227	-1208
PHAVU_010G133600g	Phvul.001G016100	BES1	TGACACGTGTCGGTTACGGA	10	40537800	40537820	Phvul.010G133600	Chr10	41562715	41562735	-72	-53
PHAVU_010G138100g	Phvul.001G016100	BES1	ACACACGTGTGTTGTGTTGT	10	41025699	41025719	Phvul.010G138100	Chr10	42046663	42046683	-11	8
PHAVU_010G110800g	Phvul.001G016100	BES1	TCGCTCGTGTTTGTGTTTCT	10	37355073	37355093	Phvul.010G110800	Chr10	38454156	38454176	59	78
PHAVU_010G011900g	Phvul.001G016100	BES1	ACGCACGTGAGAAGAAAGGA	10	1842247	1842267	Phvul.010G011900	Chr10	1527630	1527650	-1815	-1796
PHAVU_010G153700g	Phvul.001G016100	BES1	CCCCTCGTGGATGTTATTGG	10	42323643	42323663	Phvul.010G153700	Chr10	43347386	43347406	-1189	-1170
PHAVU_010G108800g	Phvul.001G016100	BES1	CGACACGTGTATGGTGACGT	10	36976053	36976073	Phvul.010G108800	Chr10	38167937	38167957	5	24
PHAVU_010G067300g	Phvul.001G016100	BES1	ACGCACGTGCCACATTAAGG	10	16491735	16491755	Phvul.010G067300	Chr10	20878654	20878674	-841	-822
PHAVU_010G067300g	Phvul.001G016100	BES1	TGGCACGTGCGTCCCATGTT	10	16491727	16491747	Phvul.010G067300	Chr10	20878646	20878666	-833	-814
PHAVU_010G022000g	Phvul.001G016100	BES1	CGCCACGTGGCTCCCTCCGA	10	3264689	3264709	Phvul.010G022000	Chr10	3119618	3119638	-50	-31
PHAVU_005G178500g	Phvul.001G016100	BES1	ACGCACGTGGGGTCCATTTT	5	40087223	40087243	Phvul.005G178500	Chr05	40401633	40401653	3	22
PHAVU_005G178500g	Phvul.001G016100	BES1	CCCCACGTGCGTGTTTCTTC	5	40087231	40087251	Phvul.005G178500	Chr05	40401641	40401661	11	30
PHAVU_005G141100g	Phvul.001G016100	BES1	TGCCACGTGTACAACATGAT	5	37002679	37002699	Phvul.L002543	scaffold_15	77104	77124	-287	-268
PHAVU_005G141100g	Phvul.001G016100	BES1	GTACACGTGGCATCACAAGA	5	37002687	37002707	Phvul.L002543	scaffold_15	77112	77132	-279	-260
PHAVU_005G051600g	Phvul.001G016100	BES1	CTACACGTGGTCTCCTCCTA	5	6575678	6575698	Phvul.005G051600	Chr05	6596660	6596680	-94	-75
PHAVU_005G027100g	Phvul.001G016100	BES1	ATGCACGTGCATGGAATAGA	5	2490688	2490708	Phvul.005G027100	Chr05	2512540	2512560	-204	-185
PHAVU_005G061400g	Phvul.001G016100	BES1	TGCCACGTGTACGGGTGATG	5	8697027	8697047	Phvul.005G061400	Chr05	8998388	8998408	21	40
PHAVU_005G074100g	Phvul.001G016100	BES1	CTCCACGTGGAATAGAGTAA	5	12930043	12930063	Phvul.005G074100	Chr05	13167800	13167820	-331	-312
PHAVU_005G099800g	Phvul.001G016100	BES1	ACACACGTGCATGGCTGTTT	5	30076801	30076821	Phvul.005G099800	Chr05	31348516	31348536	-1316	-1297
PHAVU_005G029800g	Phvul.001G016100	BES1	CGACACGTGTGAATGAGAAC	5	2760800	2760820	Phvul.005G029800	Chr05	2753220	2753240	-69	-50
PHAVU_005G029800g	Phvul.001G016100	BES1	ACCCACGTGACGTCACGTGC	5	2760740	2760760	Phvul.005G029800	Chr05	2753160	2753180	-9	10
PHAVU_005G029800g	Phvul.001G016100	BES1	GTGCACGTGACGTCACGTGG	5	2760738	2760758	Phvul.005G029800	Chr05	2753158	2753178	-7	12
PHAVU_005G074700g	Phvul.001G016100	BES1	ACCCACGTGTGGGGAGCGTT	5	13294895	13294915	Phvul.005G074700	Chr05	13540206	13540226	-814	-795
PHAVU_009G173300g	Phvul.001G016100	BES1	TCACACGTGCCACTTTCACC	9	25230116	25230136	Phvul.009G173300	Chr09	25718528	25718548	-51	-32
PHAVU_009G193300g	Phvul.001G016100	BES1	CCCTACGTGGCGCCGCAGAT	9	28668775	28668795	Phvul.009G193300	Chr09	29448345	29448365	152	171
PHAVU_009G189700g	Phvul.001G016100	BES1	TTGTACGTGTGTATCCGTGT	9	28142918	28142938	Phvul.009G189700	Chr09	28799253	28799273	-149	-130
PHAVU_009G142800g	Phvul.001G016100	BES1	TTACACGTGTGGCATGCTCA	9	20895316	20895336	Phvul.009G142800	Chr09	21433200	21433220	-1034	-1015
PHAVU_009G130900g	Phvul.001G016100	BES1	CCACACGAGCTCCCGTTCTG	9	19246889	19246909	Phvul.009G130900	Chr09	19785303	19785323	69	88
PHAVU_009G031200g	Phvul.001G016100	BES1	CGCCACGTGTTACGTAATCT	9	6856855	6856875	Phvul.009G031200	Chr09	7118545	7118565	-780	-761
PHAVU_009G128200g	Phvul.001G016100	BES1	ACGCACGTGTGGGCCCCACT	9	18951975	18951995	Phvul.009G128200	Chr09	19490045	19490065	-142	-123
PHAVU_009G232400g	Phvul.001G016100	BES1	TCACTCGTGGGCATTTATGG	9	34300082	34300102	Phvul.009G232400	Chr09	34898894	34898914	-427	-408
PHAVU_009G013400g	Phvul.001G016100	BES1	CCACTCGTGCGCGCTATCTA	9	2088577	2088597	Phvul.009G013400	Chr09	2185840	2185860	-448	-429
PHAVU_009G094900g	Phvul.001G016100	BES1	TCACTCGTGCATGTCAGATG	9	14683199	14683219	Phvul.009G094900	Chr09	15149296	15149316	-1233	-1214
PHAVU_009G168000g	Phvul.001G016100	BES1	GCACACGTGGTCCATGCACT	9	24532110	24532130	Phvul.009G168000	Chr09	25012991	25013011	-163	-144
PHAVU_006G062200g	Phvul.001G016100	BES1	GCCCACGTGACACGCACTTG	6	17956452	17956472	Phvul.006G062200	Chr06	17093965	17093985	-260	-241
PHAVU_006G182900g	Phvul.001G016100	BES1	TTGCACGTGCCATCCACCAG	6	29192857	29192877	Phvul.006G182900	Chr06	28410772	28410792	-1343	-1324
PHAVU_006G187200g	Phvul.001G016100	BES1	CGCCACGTGTCCTACCGAAA	6	29557488	29557508	Phvul.006G187200	Chr06	28776397	28776417	31	50
PHAVU_008G077900g	Phvul.001G018300	G2-like	GAATATTC	8	7482526	7482534	Phvul.008G077900	Chr08	7564192	7564200	-1274	-1267
PHAVU_008G112800g	Phvul.001G018300	G2-like	GAATATTC	8	13507336	13507344	Phvul.008G112800	Chr08	13085343	13085351	-427	-420
PHAVU_008G069400g	Phvul.001G018300	G2-like	GAATATTC	8	6245476	6245484	Phvul.008G069400	Chr08	6300347	6300355	-1667	-1660
PHAVU_008G236500g	Phvul.001G018300	G2-like	GAATATTC	8	55036357	55036365	Phvul.008G236500	Chr08	58475217	58475225	-459	-452
PHAVU_008G243000g	Phvul.001G018300	G2-like	GAACATTC	8	55715644	55715652	Phvul.008G243000	Chr08	59149337	59149345	-356	-349
PHAVU_008G243000g	Phvul.001G018300	G2-like	GAATGTTC	8	55715644	55715652	Phvul.008G243000	Chr08	59149337	59149345	-356	-349
PHAVU_008G188700g	Phvul.001G018300	G2-like	GAATATTC	8	49262211	49262219	Phvul.008G188700	Chr08	52635001	52635009	-352	-345
PHAVU_008G103600g	Phvul.001G018300	G2-like	GAATATTC	8	11699203	11699211	Phvul.008G103600	Chr08	10642539	10642547	-189	-182
PHAVU_008G130300g	Phvul.001G018300	G2-like	GAATGTTC	8	20091645	20091653	Phvul.008G130300	Chr08	21141603	21141611	65	72
PHAVU_008G130300g	Phvul.001G018300	G2-like	GAACATTC	8	20091645	20091653	Phvul.008G130300	Chr08	21141603	21141611	65	72
PHAVU_008G115800g	Phvul.001G018300	G2-like	GAACATTC	8	14214348	14214356	Phvul.008G115800	Chr08	13808547	13808555	-294	-287
PHAVU_008G115800g	Phvul.001G018300	G2-like	GAATGTTC	8	14214348	14214356	Phvul.008G115800	Chr08	13808547	13808555	-294	-287
PHAVU_003G164900g	Phvul.001G018300	G2-like	GAATATTC	3	37328083	37328091	Phvul.003G164900	Chr03	38436354	38436362	-46	-39
PHAVU_003G201300g	Phvul.001G018300	G2-like	GAACATTC	3	41496385	41496393	Phvul.003G201300	Chr03	42656215	42656223	-584	-577
PHAVU_003G201300g	Phvul.001G018300	G2-like	GAATGTTC	3	41496385	41496393	Phvul.003G201300	Chr03	42656215	42656223	-584	-577
PHAVU_003G222600g	Phvul.001G018300	G2-like	GAATGTTC	3	44046944	44046952	Phvul.003G222600	Chr03	45195589	45195597	-1260	-1253
PHAVU_003G222600g	Phvul.001G018300	G2-like	GAACATTC	3	44046944	44046952	Phvul.003G222600	Chr03	45195589	45195597	-1260	-1253
PHAVU_003G082100g	Phvul.001G018300	G2-like	GAATGTTC	3	13237416	13237424	Phvul.003G082100	Chr03	13593621	13593629	41	48
PHAVU_003G082100g	Phvul.001G018300	G2-like	GAACATTC	3	13237416	13237424	Phvul.003G082100	Chr03	13593621	13593629	41	48
PHAVU_003G232700g	Phvul.001G018300	G2-like	GAATATTC	3	45511680	45511688	Phvul.003G232700	Chr03	46635294	46635302	-148	-141
PHAVU_001G119500g	Phvul.001G018300	G2-like	GAATATTC	1	33669780	33669788	Phvul.001G119500	Chr01	30759798	30759806	-1427	-1420
PHAVU_001G195600g	Phvul.001G018300	G2-like	GAATATTC	1	46140909	46140917	Phvul.001G195600	Chr01	45465350	45465358	-176	-169
PHAVU_001G231600g	Phvul.001G018300	G2-like	GAATATTC	1	49265044	49265052	Phvul.001G231600	Chr01	48557085	48557093	-652	-645
PHAVU_001G231600g	Phvul.001G018300	G2-like	GAATATTC	1	49265068	49265076	Phvul.001G231600	Chr01	48557109	48557117	-628	-621
PHAVU_001G268600g	Phvul.001G018300	G2-like	GAATATTC	1	52029685	52029693	Phvul.001G268600	Chr01	51326026	51326034	-127	-120
PHAVU_001G189200g	Phvul.001G018300	G2-like	GAATATTC	1	45564676	45564684	Phvul.001G189200	Chr01	44859363	44859371	-1356	-1349
PHAVU_001G268400g	Phvul.001G018300	G2-like	GAACATTC	1	52024266	52024274	Phvul.001G268400	Chr01	51320607	51320615	-823	-816
PHAVU_001G268400g	Phvul.001G018300	G2-like	GAATGTTC	1	52024266	52024274	Phvul.001G268400	Chr01	51320607	51320615	-823	-816
PHAVU_007G206100g	Phvul.001G018300	G2-like	GAATGTTC	7	44502100	44502108	Phvul.007G206100	Chr07	32856184	32856192	88	95
PHAVU_007G206100g	Phvul.001G018300	G2-like	GAACATTC	7	44502100	44502108	Phvul.007G206100	Chr07	32856184	32856192	88	95
PHAVU_007G198900g	Phvul.001G018300	G2-like	GAATATTC	7	43884265	43884273	Phvul.007G198900	Chr07	32230742	32230750	-126	-119
PHAVU_007G205200g	Phvul.001G018300	G2-like	GAATGTTC	7	44422951	44422959	Phvul.007G205200	Chr07	32775674	32775682	-741	-734
PHAVU_007G205200g	Phvul.001G018300	G2-like	GAACATTC	7	44422951	44422959	Phvul.007G205200	Chr07	32775674	32775682	-741	-734
PHAVU_007G062000g	Phvul.001G018300	G2-like	GAATGTTC	7	5399141	5399149	Phvul.007G062000	Chr07	5472727	5472735	-264	-257
PHAVU_007G062000g	Phvul.001G018300	G2-like	GAACATTC	7	5399141	5399149	Phvul.007G062000	Chr07	5472727	5472735	-264	-257
PHAVU_007G257600g	Phvul.001G018300	G2-like	GAATGTTC	7	49567218	49567226	Phvul.007G257600	Chr07	37911687	37911695	-710	-703
PHAVU_007G257600g	Phvul.001G018300	G2-like	GAACATTC	7	49567218	49567226	Phvul.007G257600	Chr07	37911687	37911695	-710	-703
PHAVU_007G116200g	Phvul.001G018300	G2-like	GAATATTC	7	17708211	17708219	Phvul.007G116200	Chr07	19553089	19553097	-28	-21
PHAVU_007G033400g	Phvul.001G018300	G2-like	GAATATTC	7	2651059	2651067	Phvul.007G033400	Chr07	2702359	2702367	-600	-593
PHAVU_011G042800g	Phvul.001G018300	G2-like	GAACATTC	11	3729433	3729441	Phvul.011G042800	Chr11	3901005	3901013	162	169
PHAVU_011G042800g	Phvul.001G018300	G2-like	GAATGTTC	11	3729433	3729441	Phvul.011G042800	Chr11	3901005	3901013	162	169
PHAVU_011G142300g	Phvul.001G018300	G2-like	GAATGTTC	11	34128845	34128853	Phvul.011G142300	Chr11	36527493	36527501	-308	-301
PHAVU_011G142300g	Phvul.001G018300	G2-like	GAACATTC	11	34128845	34128853	Phvul.011G142300	Chr11	36527493	36527501	-308	-301
PHAVU_002G240400g	Phvul.001G018300	G2-like	GAACATTC	2	40713323	40713331	Phvul.002G240308	Chr02	41240493	41240501	69	76
PHAVU_002G240400g	Phvul.001G018300	G2-like	GAATGTTC	2	40713323	40713331	Phvul.002G240308	Chr02	41240493	41240501	69	76
PHAVU_002G181800g	Phvul.001G018300	G2-like	GAATATTC	2	33424334	33424342	Phvul.002G181800	Chr02	34168012	34168020	46	53
PHAVU_002G269500g	Phvul.001G018300	G2-like	GAATATTC	2	43438337	43438345	Phvul.002G269500	Chr02	43997347	43997355	-199	-192
PHAVU_002G110800g	Phvul.001G018300	G2-like	GAATATTC	2	22515131	22515139	Phvul.002G110800	Chr02	23703895	23703903	69	76
PHAVU_002G138000g	Phvul.001G018300	G2-like	GAATGTTC	2	27089438	27089446	Phvul.002G138000	Chr02	28380485	28380493	-1914	-1907
PHAVU_002G138000g	Phvul.001G018300	G2-like	GAACATTC	2	27089438	27089446	Phvul.002G138000	Chr02	28380485	28380493	-1914	-1907
PHAVU_010G153700g	Phvul.001G018300	G2-like	GAATATTC	10	42323540	42323548	Phvul.010G153700	Chr10	43347283	43347291	-1292	-1285
PHAVU_010G153700g	Phvul.001G018300	G2-like	GAATATTC	10	42323700	42323708	Phvul.010G153700	Chr10	43347443	43347451	-1132	-1125
PHAVU_010G111000g	Phvul.001G018300	G2-like	GAACATTC	10	37409807	37409815	Phvul.010G111000	Chr10	38509174	38509182	65	72
PHAVU_010G111000g	Phvul.001G018300	G2-like	GAATGTTC	10	37409807	37409815	Phvul.010G111000	Chr10	38509174	38509182	65	72
PHAVU_010G138200g	Phvul.001G018300	G2-like	GAATATTC	10	41037901	41037909	Phvul.010G138200	Chr10	42058865	42058873	-1033	-1026
PHAVU_010G050900g	Phvul.001G018300	G2-like	GAATATTC	10	8102573	8102581	Phvul.010G050900	Chr10	7934569	7934577	-625	-618
PHAVU_005G084100g	Phvul.001G018300	G2-like	GAATATTC	5	20385974	20385982	Phvul.005G084100	Chr05	21975987	21975995	-1210	-1203
PHAVU_005G027100g	Phvul.001G018300	G2-like	GAATGTTC	5	2490884	2490892	Phvul.005G027100	Chr05	2512736	2512744	-388	-381
PHAVU_005G027100g	Phvul.001G018300	G2-like	GAACATTC	5	2490884	2490892	Phvul.005G027100	Chr05	2512736	2512744	-388	-381
PHAVU_005G182000g	Phvul.001G018300	G2-like	GAATGTTC	5	40350805	40350813	Phvul.005G182000	Chr05	40667015	40667023	-929	-922
PHAVU_005G182000g	Phvul.001G018300	G2-like	GAACATTC	5	40350805	40350813	Phvul.005G182000	Chr05	40667015	40667023	-929	-922
PHAVU_005G149700g	Phvul.001G018300	G2-like	GAATATTC	5	37709049	37709057	Phvul.L011343	scaffold_15	790527	790535	-590	-583
PHAVU_005G135300g	Phvul.001G018300	G2-like	GAATATTC	5	36323481	36323489	Phvul.005G135300	Chr05	37642366	37642374	-1426	-1419
PHAVU_005G097800g	Phvul.001G018300	G2-like	GAATGTTC	5	29040451	29040459	Phvul.005G097800	Chr05	30347741	30347749	-481	-474
PHAVU_005G097800g	Phvul.001G018300	G2-like	GAACATTC	5	29040451	29040459	Phvul.005G097800	Chr05	30347741	30347749	-481	-474
PHAVU_009G004300g	Phvul.001G018300	G2-like	GAATGTTC	9	826683	826691	Phvul.009G004300	Chr09	813337	813345	180	187
PHAVU_009G004300g	Phvul.001G018300	G2-like	GAACATTC	9	826683	826691	Phvul.009G004300	Chr09	813337	813345	180	187
PHAVU_009G173700g	Phvul.001G018300	G2-like	GAACATTC	9	25272468	25272476	Phvul.009G173700	Chr09	25760887	25760895	-818	-811
PHAVU_009G173700g	Phvul.001G018300	G2-like	GAATGTTC	9	25272468	25272476	Phvul.009G173700	Chr09	25760887	25760895	-818	-811
PHAVU_009G083300g	Phvul.001G018300	G2-like	GAATGTTC	9	13216178	13216186	Phvul.009G083300	Chr09	13659874	13659882	-223	-216
PHAVU_009G083300g	Phvul.001G018300	G2-like	GAACATTC	9	13216178	13216186	Phvul.009G083300	Chr09	13659874	13659882	-223	-216
PHAVU_009G073800g	Phvul.001G018300	G2-like	GAATATTC	9	12224053	12224061	Phvul.009G073800	Chr09	12614433	12614441	-1398	-1391
PHAVU_009G094900g	Phvul.001G018300	G2-like	GAATATTC	9	14682467	14682475	Phvul.009G094900	Chr09	15148564	15148572	-489	-482
PHAVU_009G041600g	Phvul.001G018300	G2-like	GAATATTC	9	8245276	8245284	Phvul.009G041600	Chr09	8492590	8492598	-1463	-1456
PHAVU_009G041600g	Phvul.001G018300	G2-like	GAATATTC	9	8246115	8246123	Phvul.009G041600	Chr09	8493429	8493437	-624	-617
PHAVU_006G075600g	Phvul.001G018300	G2-like	GAATGTTC	6	19469524	19469532	Phvul.006G075600	Chr06	18789109	18789117	-1160	-1153
PHAVU_006G075600g	Phvul.001G018300	G2-like	GAACATTC	6	19469524	19469532	Phvul.006G075600	Chr06	18789109	18789117	-1160	-1153
PHAVU_006G163100g	Phvul.001G018300	G2-like	GAACATTC	6	27417061	27417069	Phvul.006G163100	Chr06	26628751	26628759	-1886	-1879
PHAVU_006G163100g	Phvul.001G018300	G2-like	GAATGTTC	6	27417061	27417069	Phvul.006G163100	Chr06	26628751	26628759	-1886	-1879
PHAVU_008G076000g	Phvul.001G018400	B3	AATCGGTTTTGGGAGGGAAAC	8	7246915	7246936	Phvul.008G076000	Chr08	7309035	7309056	-551	-531
PHAVU_008G076000g	Phvul.001G018400	B3	AAATCGGTTTTGGGAGGGAAA	8	7246916	7246937	Phvul.008G076000	Chr08	7309036	7309057	-550	-530
PHAVU_008G035000g	Phvul.001G018400	B3	CATTTGTTTTTGATGGCAGAA	8	2919902	2919923	Phvul.008G035000	Chr08	2859727	2859748	-1733	-1713
PHAVU_003G052400g	Phvul.001G018400	B3	AGTTAATGTTTGATGGGCAAT	3	6521634	6521655	Phvul.003G052400	Chr03	6717437	6717458	-224	-204
PHAVU_001G085400g	Phvul.001G018400	B3	ACGAGGGTTTCGGCGGCAAAA	1	15244623	15244644	Phvul.001G085400	Chr01	13154823	13154844	111	131
PHAVU_001G172300g	Phvul.001G018400	B3	CTTTCAGTTCTCACGAGAAAC	1	43573154	43573175	Phvul.001G172300	Chr01	42935775	42935796	100	120
PHAVU_001G241000g	Phvul.001G018400	B3	TGACTAGTTTTCATGGAAAAC	1	50088430	50088451	Phvul.001G241000	Chr01	49376809	49376830	-656	-636
PHAVU_001G239900g	Phvul.001G018400	B3	GCATTTCTTTCGGTGGGAAGA	1	49999126	49999147	Phvul.001G239900	Chr01	49287193	49287214	-813	-793
PHAVU_001G142700g	Phvul.001G018400	B3	GTTCTGCCTTTGGTGGGAATA	1	39194595	39194616	Phvul.001G142700	Chr01	38567616	38567637	-1191	-1171
PHAVU_001G025500g	Phvul.001G018400	B3	TCTGTGTGTTTCACGAGAAGT	1	2311018	2311039	Phvul.001G025500	Chr01	2211231	2211252	-1431	-1411
PHAVU_001G164500g	Phvul.001G018400	B3	TGGCTGTTTTTGGTGGTAAAT	1	42522074	42522095	Phvul.001G164500	Chr01	41886583	41886604	-379	-359
PHAVU_007G252100g	Phvul.001G018400	B3	TGGTCAAGTTTGGCAGGCAAC	7	49061691	49061712	Phvul.007G252100	Chr07	37407529	37407550	-250	-230
PHAVU_007G011900g	Phvul.001G018400	B3	TTTAATTTATTGGTGAGAAAA	7	830587	830608	Phvul.007G011900	Chr07	848380	848401	79	99
PHAVU_007G137400g	Phvul.001G018400	B3	AGAGGGGTTTTGGAGGAAAAA	7	33747744	33747765	Phvul.007G137400	Chr07	21585463	21585484	-1864	-1844
PHAVU_007G111600g	Phvul.001G018400	B3	ATTTAGGGTTTTCCAGGAAAA	7	14360459	14360480	Phvul.007G111600	Chr07	20576772	20576793	-29	-9
PHAVU_007G028700g	Phvul.001G018400	B3	TGTTTTTTTCCTGCAGAAAAA	7	2209779	2209800	Phvul.007G028700	Chr07	2261214	2261235	-915	-895
PHAVU_007G162300g	Phvul.001G018400	B3	GGTTTCTTTTTGGTCGGAAAA	7	39074150	39074171	Phvul.007G162300	Chr07	27399211	27399232	93	113
PHAVU_011G094300g	Phvul.001G018400	B3	ATTCTTTCTTTGGCACAAAAA	11	9634389	9634410	Phvul.011G094300	Chr11	9515397	9515418	-1151	-1131
PHAVU_011G097500g	Phvul.001G018400	B3	CGGAAATGTTTGGTGAAAAAA	11	10127245	10127266	Phvul.011G097500	Chr11	10016791	10016812	-286	-266
PHAVU_002G262400g	Phvul.001G018400	B3	TTTATTTTTTGGGCTACAAAA	2	42868227	42868248	Phvul.002G262400	Chr02	43422523	43422544	-110	-90
PHAVU_002G120200g	Phvul.001G018400	B3	TGTCTGTCTCCGGCGGGAAGA	2	24359294	24359315	Phvul.002G120200	Chr02	25622282	25622303	-444	-424
PHAVU_002G141300g	Phvul.001G018400	B3	AAAATGATTTTGGTGCCAAAA	2	27585457	27585478	Phvul.002G141300	Chr02	28796823	28796844	-38	-18
PHAVU_002G177600g	Phvul.001G018400	B3	TTTCCCTTTTTAATGTGAAAA	2	32942139	32942160	Phvul.002G177600	Chr02	33688988	33689009	-194	-174
PHAVU_002G282200g	Phvul.001G018400	B3	GCACTGTTTTTATTGGGAAAT	2	44603307	44603328	Phvul.002G282200	Chr02	45145119	45145140	-297	-277
PHAVU_002G206300g	Phvul.001G018400	B3	ATGTAATTTATGGTTGGAAAA	2	36611899	36611920	Phvul.002G206300	Chr02	37270743	37270764	-1049	-1029
PHAVU_002G064400g	Phvul.001G018400	B3	TGTTTGCTTTTGGCTTGAAAA	2	7331722	7331743	Phvul.002G064400	Chr02	7767094	7767115	-154	-134
PHAVU_002G277600g	Phvul.001G018400	B3	TTTATTTTTTTGGCCGACAAT	2	44163126	44163147	Phvul.002G277600	Chr02	44729059	44729080	-601	-581
PHAVU_002G123800g	Phvul.001G018400	B3	GAGGCTTTTTTTGTAAGAAAA	2	24993525	24993546	Phvul.002G123800	Chr02	26264979	26265000	-9	11
PHAVU_002G276200g	Phvul.001G018400	B3	TGTTCTATTTTTACAGTAAAA	2	44027537	44027558	Phvul.002G276200	Chr02	44593469	44593490	-68	-48
PHAVU_004G046800g	Phvul.001G018400	B3	TGCTCAATTATAGTGGGACAA	4	5414704	5414725	Phvul.004G046800	Chr04	5669811	5669832	-1002	-982
PHAVU_010G011600g	Phvul.001G018400	B3	TTCTTGTGTCTGGTGGGAATA	10	1789159	1789180	Phvul.010G011600	Chr10	1580720	1580741	-147	-127
PHAVU_010G140200g	Phvul.001G018400	B3	GTTTTGATTTTTGCAGTAAAA	10	41214348	41214369	Phvul.010G140200	Chr10	42235223	42235244	-1030	-1010
PHAVU_010G164400g	Phvul.001G018400	B3	GCAACTGTTTTGGTGTGAAGA	10	43101832	43101853	Phvul.010G164400	Chr10	44137324	44137345	-585	-565
PHAVU_005G149700g	Phvul.001G018400	B3	ATGATTCGTTTGGTGGGAACA	5	37708056	37708077	Phvul.L011343	scaffold_15	789534	789555	-1583	-1563
PHAVU_005G005000g	Phvul.001G018400	B3	CCATTTGTTTTGGCAGAGAAA	5	386395	386416	Phvul.005G005000	Chr05	399120	399141	-41	-21
PHAVU_005G038700g	Phvul.001G018400	B3	ATCCTCTTCTTGGCTGACAAA	5	3757215	3757236	Phvul.005G038700	Chr05	3779342	3779363	167	187
PHAVU_009G202200g	Phvul.001G018400	B3	TTGCTTGGTTTTGAAGGAAAA	9	29915071	29915092	Phvul.009G202200	Chr09	30691925	30691946	-1482	-1462
PHAVU_009G202200g	Phvul.001G018400	B3	TTTTCTTGTTTGGCAGGCTAC	9	29914732	29914753	Phvul.009G202200	Chr09	30691586	30691607	-1143	-1123
PHAVU_009G166200g	Phvul.001G018400	B3	TTTATATTCTTAATGGAAAAT	9	24256548	24256569	Phvul.009G166200	Chr09	24737896	24737917	-63	-43
PHAVU_009G138600g	Phvul.001G018400	B3	ATTAGCTTTTTTGCTGCAAAA	9	20405439	20405460	Phvul.009G138600	Chr09	20944844	20944865	-851	-831
PHAVU_009G241300g	Phvul.001G018400	B3	GTGGTTTTAATGGCGGGAAGA	9	35479718	35479739	Phvul.009G241300	Chr09	36239716	36239737	-60	-40
PHAVU_009G012000g	Phvul.001G018400	B3	TCAGGGGTTTAGGCGGGAATT	9	1920808	1920829	Phvul.009G012000	Chr09	2021940	2021961	35	55
PHAVU_009G161900g	Phvul.001G018400	B3	GTTCTGTTTTTATTGGGAAAT	9	23557892	23557913	Phvul.009G161900	Chr09	24044324	24044345	16	36
PHAVU_009G162200g	Phvul.001G018400	B3	TTTTCTTTTCTCCCGGCAAAA	9	23606060	23606081	Phvul.009G162200	Chr09	24092492	24092513	-22	-2
PHAVU_006G082100g	Phvul.001G018400	B3	ACCGCTTCTTTGGCCGGAAAA	6	20136249	20136270	Phvul.006G082100	Chr06	19451433	19451454	135	155
PHAVU_006G089300g	Phvul.001G018400	B3	CTTGGTTCTTTGGTAGCAAAT	6	20798599	20798620	Phvul.006G089300	Chr06	20099581	20099602	-1344	-1324
PHAVU_006G056300g	Phvul.001G018400	B3	TGGTTAGGTATGGTGGAAAAA	6	17243363	17243384	Phvul.006G056300	Chr06	16269609	16269630	-762	-742
PHAVU_006G159700g	Phvul.001G018400	B3	GTTGGATGTTTGGCGGAGAAT	6	27178726	27178747	Phvul.006G159700	Chr06	26387713	26387734	144	164
PHAVU_006G166600g	Phvul.001G018400	B3	TCACCGGGCTTATCGGGAAAC	6	27735482	27735503	Phvul.006G166600	Chr06	26946930	26946951	124	144
PHAVU_006G016800g	Phvul.001G018400	B3	CTTTGCTTTTTGAAAGGAAAA	6	8141343	8141364	Phvul.006G016800	Chr06	7858257	7858278	163	183
PHAVU_006G174600g	Phvul.001G018400	B3	GTGTTGTGTTTGGTGGGAAGT	6	28499958	28499979	Phvul.006G174600	Chr06	27736871	27736892	-153	-133
PHAVU_006G195100g	Phvul.001G018400	B3	GTTAGGGTTTTAGCGGAAAAG	6	30177889	30177910	Phvul.006G195100	Chr06	29398210	29398231	134	154
PHAVU_008G280600g	Phvul.001G023700	ERF	GCGGCGGTGGTGG	8	58715130	58715143	Phvul.008G280600	Chr08	62181920	62181933	111	123
PHAVU_008G076900g	Phvul.001G023700	ERF	CAGTCGGCGGTTG	8	7342376	7342389	Phvul.008G076900	Chr08	7423666	7423679	-129	-117
PHAVU_008G076900g	Phvul.001G023700	ERF	TCGGCGGTTGAGA	8	7342379	7342392	Phvul.008G076900	Chr08	7423669	7423682	-126	-114
PHAVU_008G219700g	Phvul.001G023700	ERF	CGGACGGTGGAGG	8	53237224	53237237	Phvul.008G219700	Chr08	56889726	56889739	140	152
PHAVU_008G062000g	Phvul.001G023700	ERF	TTGTCGGCGATGG	8	5615217	5615230	Phvul.008G062000	Chr08	5610549	5610562	83	95
PHAVU_008G062000g	Phvul.001G023700	ERF	TTGGCGGTTGTCG	8	5615224	5615237	Phvul.008G062000	Chr08	5610556	5610569	90	102
PHAVU_008G290100g	Phvul.001G023700	ERF	GAGGCGGTTGCGT	8	59332427	59332440	Phvul.008G290100	Chr08	62808237	62808250	-906	-894
PHAVU_008G186400g	Phvul.001G023700	ERF	ATGGCGGTTTCGG	8	48967781	48967794	Phvul.008G186400	Chr08	52334166	52334179	78	90
PHAVU_008G199800g	Phvul.001G023700	ERF	GCGGCGGCGGAGA	8	50891164	50891177	Phvul.008G199800	Chr08	54550608	54550621	167	179
PHAVU_008G222400g	Phvul.001G023700	ERF	AGGGCGGTGTAAC	8	53484935	53484948	Phvul.008G222400	Chr08	57139471	57139484	-146	-134
PHAVU_008G205100g	Phvul.001G023700	ERF	TCGTCGGCTACGC	8	51601323	51601336	Phvul.008G205100	Chr08	55269476	55269489	-1384	-1372
PHAVU_008G205100g	Phvul.001G023700	ERF	GATGCGGCGGCGG	8	51601276	51601289	Phvul.008G205100	Chr08	55269429	55269442	-1337	-1325
PHAVU_008G205100g	Phvul.001G023700	ERF	GCGGCGGCGGAAG	8	51601273	51601286	Phvul.008G205100	Chr08	55269426	55269439	-1334	-1322
PHAVU_008G205100g	Phvul.001G023700	ERF	GAGACGGTGTTTG	8	51600802	51600815	Phvul.008G205100	Chr08	55268955	55268968	-863	-851
PHAVU_008G282400g	Phvul.001G023700	ERF	CCGTCGGCGAGAG	8	58835825	58835838	Phvul.008G282400	Chr08	62302771	62302784	-1442	-1430
PHAVU_008G233600g	Phvul.001G023700	ERF	TCGTCGGTTACTA	8	54795583	54795596	Phvul.008G233600	Chr08	53364297	53364310	121	133
PHAVU_008G028800g	Phvul.001G023700	ERF	GGGTCGGTTGGAA	8	2392221	2392234	Phvul.008G028800	Chr08	2324965	2324978	-8	4
PHAVU_008G231200g	Phvul.001G023700	ERF	GTGACGGTGACGG	8	54567905	54567918	Phvul.008G231200	Chr08	58233382	58233395	-89	-77
PHAVU_008G047000g	Phvul.001G023700	ERF	TGGACGGTGGTGG	8	4086122	4086135	Phvul.008G047000	Chr08	4053092	4053105	-105	-93
PHAVU_008G203300g	Phvul.001G023700	ERF	TCGGCGGTGTTTT	8	51388582	51388595	Phvul.008G203300	Chr08	55056966	55056979	174	186
PHAVU_008G059300g	Phvul.001G023700	ERF	TTGTCGGTGAGCT	8	5303542	5303555	Phvul.008G059300	Chr08	5297348	5297361	171	183
PHAVU_008G205200g	Phvul.001G023700	ERF	GAGACGGTGTTTG	8	51600802	51600815	Phvul.008G205200	Chr08	55268955	55268968	-1555	-1543
PHAVU_008G173300g	Phvul.001G023700	ERF	AAGTCGGTGGGAA	8	45570289	45570302	Phvul.008G173300	Chr08	48849381	48849394	-1039	-1027
PHAVU_008G212100g	Phvul.001G023700	ERF	TGGACGGTTGATG	8	52382885	52382898	Phvul.008G212100	Chr08	56037707	56037720	-438	-426
PHAVU_008G169100g	Phvul.001G023700	ERF	GTGGCGGCTCAGA	8	44070451	44070464	Phvul.008G169100	Chr08	47301638	47301651	-225	-213
PHAVU_008G290000g	Phvul.001G023700	ERF	ATGACGGTGTTCC	8	59333629	59333642	Phvul.008G290000	Chr08	62809438	62809451	-730	-718
PHAVU_008G226500g	Phvul.001G023700	ERF	CGGACGGTGACAG	8	54009912	54009925	Phvul.008G226500	Chr08	57677847	57677860	42	54
PHAVU_008G159400g	Phvul.001G023700	ERF	ATGGCGGCGAATT	8	40683039	40683052	Phvul.008G159400	Chr08	43394377	43394390	-620	-608
PHAVU_008G232400g	Phvul.001G023700	ERF	GCGACGGCGGAAT	8	54689760	54689773	Phvul.008G232400	Chr08	53476630	53476643	21	33
PHAVU_008G119300g	Phvul.001G023700	ERF	AGGTCGGTGTGTT	8	15090653	15090666	Phvul.008G119300	Chr08	14703714	14703727	-176	-164
PHAVU_008G119300g	Phvul.001G023700	ERF	TAGGCGGCGCCAT	8	15090636	15090649	Phvul.008G119300	Chr08	14703697	14703710	-159	-147
PHAVU_008G051600g	Phvul.001G023700	ERF	GGGTCGGTGGAAT	8	4565407	4565420	Phvul.008G051600	Chr08	4560968	4560981	-103	-91
PHAVU_008G250100g	Phvul.001G023700	ERF	ACGGCGGCGACTT	8	56453591	56453604	Phvul.008G250100	Chr08	59885422	59885435	-1700	-1688
PHAVU_008G159700g	Phvul.001G023700	ERF	GGGGCGGTTTCGT	8	40934498	40934511	Phvul.008G159700	Chr08	46363397	46363410	-35	-23
PHAVU_003G112400g	Phvul.001G023700	ERF	ATGGCGGTTAGGG	3	28249124	28249137	Phvul.003G112400	Chr03	28774528	28774541	140	152
PHAVU_003G294400g	Phvul.001G023700	ERF	GGGGCGGTGATGA	3	51994838	51994851	Phvul.003G294400	Chr03	53156694	53156707	62	74
PHAVU_003G260400g	Phvul.001G023700	ERF	GCGGCGGCTCCGA	3	48838065	48838078	Phvul.003G260400	Chr03	49992216	49992229	169	181
PHAVU_003G082900g	Phvul.001G023700	ERF	ATGGCGGCGGGGA	3	13372020	13372033	Phvul.003G082900	Chr03	13731452	13731465	175	187
PHAVU_003G082000g	Phvul.001G023700	ERF	ACGGCGGCGAATC	3	13226931	13226944	Phvul.003G082000	Chr03	13583135	13583148	158	170
PHAVU_003G082000g	Phvul.001G023700	ERF	TAGACGGCGGCGA	3	13226928	13226941	Phvul.003G082000	Chr03	13583132	13583145	161	173
PHAVU_003G056100g	Phvul.001G023700	ERF	GAGTCGGTGTTGG	3	7193559	7193572	Phvul.003G056100	Chr03	7395737	7395750	169	181
PHAVU_003G224500g	Phvul.001G023700	ERF	AGGGCGGTTGATG	3	44381271	44381284	Phvul.003G224500	Chr03	45508615	45508628	-833	-821
PHAVU_003G135100g	Phvul.001G023700	ERF	GTGACGGTGGGTC	3	32643440	32643453	Phvul.003G135100	Chr03	33254457	33254470	-138	-126
PHAVU_003G249900g	Phvul.001G023700	ERF	TTGTCGGCGCGGT	3	47648062	47648075	Phvul.003G249900	Chr03	48781543	48781556	148	160
PHAVU_003G156700g	Phvul.001G023700	ERF	GAGTCGGTTGGTA	3	36181833	36181846	Phvul.003G156700	Chr03	37261196	37261209	33	45
PHAVU_003G027900g	Phvul.001G023700	ERF	TTGCCGGTGCTGT	3	2597710	2597723	Phvul.003G027900	Chr03	2754470	2754483	-494	-482
PHAVU_003G121000g	Phvul.001G023700	ERF	CAGACGGTGACAG	3	30009124	30009137	Phvul.003G121000	Chr03	30599749	30599762	-44	-32
PHAVU_003G220700g	Phvul.001G023700	ERF	TGGTCGGCGAGGC	3	43778396	43778409	Phvul.003G220700	Chr03	44925822	44925835	138	150
PHAVU_003G130700g	Phvul.001G023700	ERF	AGGACGGTGACAT	3	32034715	32034728	Phvul.003G130700	Chr03	32642513	32642526	-92	-80
PHAVU_003G054700g	Phvul.001G023700	ERF	GTGCCGGTGCCGA	3	6959052	6959065	Phvul.003G054700	Chr03	7150692	7150705	-92	-80
PHAVU_003G187900g	Phvul.001G023700	ERF	GTGTCGGTTCCTT	3	40039012	40039025	Phvul.003G187900	Chr03	41181230	41181243	-1415	-1403
PHAVU_003G116100g	Phvul.001G023700	ERF	TGGTCGGTGTTGA	3	28934468	28934481	Phvul.003G116100	Chr03	29501591	29501604	103	115
PHAVU_003G242100g	Phvul.001G023700	ERF	GTGTCGGCTTGGT	3	46585495	46585508	Phvul.003G242100	Chr03	47713472	47713485	13	25
PHAVU_003G232000g	Phvul.001G023700	ERF	TTGTCGGCGATGC	3	45378900	45378913	Phvul.003G232000	Chr03	46503852	46503865	-1121	-1109
PHAVU_003G184700g	Phvul.001G023700	ERF	ATGACGGTGTATG	3	39646622	39646635	Phvul.003G184700	Chr03	40780239	40780252	-1304	-1292
PHAVU_003G235800g	Phvul.001G023700	ERF	ATGGCGGCTATGG	3	45808932	45808945	Phvul.003G235800	Chr03	46933878	46933891	-287	-275
PHAVU_003G241700g	Phvul.001G023700	ERF	TTGTCGGTGAATA	3	46503809	46503822	Phvul.003G241700	Chr03	47634422	47634435	-307	-295
PHAVU_003G212900g	Phvul.001G023700	ERF	TCGGCGGTGAAGA	3	42810190	42810203	Phvul.003G212900	Chr03	43930946	43930959	-107	-95
PHAVU_003G099700g	Phvul.001G023700	ERF	ATGACGGTTGATA	3	24268363	24268376	Phvul.003G099700	Chr03	25708598	25708611	-118	-106
PHAVU_003G194400g	Phvul.001G023700	ERF	ACGACGGCGATCC	3	40702326	40702339	Phvul.003G194400	Chr03	41858277	41858290	72	84
PHAVU_003G212700g	Phvul.001G023700	ERF	GTGGCGGCGTTGG	3	42784451	42784464	Phvul.003G212700	Chr03	43905031	43905044	159	171
PHAVU_003G253500g	Phvul.001G023700	ERF	GTGGCGGCGGGCC	3	48138684	48138697	Phvul.003G253500	Chr03	49271575	49271588	-1891	-1879
PHAVU_003G141800g	Phvul.001G023700	ERF	GAGGCGGTTGAGG	3	33574217	33574230	Phvul.003G141800	Chr03	33938376	33938389	-244	-232
PHAVU_003G216200g	Phvul.001G023700	ERF	TGGGCGGTGGATG	3	43233472	43233485	Phvul.003G216200	Chr03	44377225	44377238	41	53
PHAVU_001G085400g	Phvul.001G023700	ERF	GTTTCGGCGGCAA	1	15244625	15244638	Phvul.001G085400	Chr01	13154825	13154838	117	129
PHAVU_001G093200g	Phvul.001G023700	ERF	TGGACGGCGGAGG	1	19483090	19483103	Phvul.001G093200	Chr01	17187479	17187492	-1209	-1197
PHAVU_001G093200g	Phvul.001G023700	ERF	GAGGCGGCGAAGA	1	19482996	19483009	Phvul.001G093200	Chr01	17187385	17187398	-1115	-1103
PHAVU_001G114800g	Phvul.001G023700	ERF	CTGGCGGTTAAAG	1	32284917	32284930	Phvul.001G114800	Chr01	29340717	29340730	-205	-193
PHAVU_001G116900g	Phvul.001G023700	ERF	AGGGCGGTGGAGG	1	32762996	32763009	Phvul.001G116900	Chr01	29829857	29829870	162	174
PHAVU_001G232000g	Phvul.001G023700	ERF	TTTGCGGCGGCGG	1	49293050	49293063	Phvul.001G232000	Chr01	48585093	48585106	-938	-926
PHAVU_001G232000g	Phvul.001G023700	ERF	GCGGCGGCGGCGG	1	49293053	49293066	Phvul.001G232000	Chr01	48585096	48585109	-935	-923
PHAVU_001G232000g	Phvul.001G023700	ERF	GCGGCGGCGGTGG	1	49293056	49293069	Phvul.001G232000	Chr01	48585099	48585112	-932	-920
PHAVU_001G239000g	Phvul.001G023700	ERF	TTGTCGGTTAATA	1	49939807	49939820	Phvul.001G239000	Chr01	49227871	49227884	-1325	-1313
PHAVU_001G015100g	Phvul.001G023700	ERF	ATGGCGGTGCGAC	1	1274375	1274388	Phvul.001G015100	Chr01	1158295	1158308	149	161
PHAVU_001G090100g	Phvul.001G023700	ERF	GAGGCGGTGCGTA	1	16747240	16747253	Phvul.001G090100	Chr01	14693396	14693409	-78	-66
PHAVU_001G157600g	Phvul.001G023700	ERF	CTGTCGGCGAAAC	1	41586708	41586721	Phvul.001G157600	Chr01	40943846	40943859	-89	-77
PHAVU_001G110200g	Phvul.001G023700	ERF	TTGGCGGCGACCC	1	29986246	29986259	Phvul.001G110200	Chr01	28854961	28854974	88	100
PHAVU_001G155700g	Phvul.001G023700	ERF	ATGGCGGTGGTTC	1	41325409	41325422	Phvul.001G155700	Chr01	40682828	40682841	-428	-416
PHAVU_001G265900g	Phvul.001G023700	ERF	CAGGCGGTGAGGA	1	51892294	51892307	Phvul.001G265900	Chr01	51176185	51176198	-1925	-1913
PHAVU_001G074400g	Phvul.001G023700	ERF	AAGGCGGTGGTTT	1	10199918	10199931	Phvul.001G074400	Chr01	10164061	10164074	123	135
PHAVU_001G074400g	Phvul.001G023700	ERF	ACGGCGGTGGCTA	1	10199896	10199909	Phvul.001G074400	Chr01	10164039	10164052	145	157
PHAVU_001G205500g	Phvul.001G023700	ERF	TCGTCGGCGATTT	1	47014029	47014042	Phvul.001G205500	Chr01	46336985	46336998	152	164
PHAVU_001G005300g	Phvul.001G023700	ERF	GTGGCGGTGATCG	1	471612	471625	Phvul.001G005300	Chr01	357358	357371	143	155
PHAVU_001G174200g	Phvul.001G023700	ERF	TTGGCGGCGTAAA	1	43704542	43704555	Phvul.001G174200	Chr01	43067146	43067159	-116	-104
PHAVU_001G153900g	Phvul.001G023700	ERF	TCGACGGCGGTCT	1	41039248	41039261	Phvul.001G153900	Chr01	40394228	40394241	119	131
PHAVU_001G053100g	Phvul.001G023700	ERF	CTGTCGGTGCTCC	1	6067289	6067302	Phvul.001G053100	Chr01	5849740	5849753	116	128
PHAVU_001G136700g	Phvul.001G023700	ERF	TGGACGGTGGAGA	1	38316222	38316235	Phvul.001G136700	Chr01	37662820	37662833	-92	-80
PHAVU_001G128600g	Phvul.001G023700	ERF	TGGACGGCGGAGA	1	36450993	36451006	Phvul.001G128600	Chr01	35803386	35803399	-977	-965
PHAVU_001G008400g	Phvul.001G023700	ERF	TTGTCGGTTGTGC	1	729639	729652	Phvul.001G008400	Chr01	625407	625420	-145	-133
PHAVU_001G084400g	Phvul.001G023700	ERF	GTGGCGGCGATTT	1	15076935	15076948	Phvul.001G084501	Chr01	12983346	12983359	143	155
PHAVU_001G164500g	Phvul.001G023700	ERF	TTGGCGGCTCCAT	1	42521983	42521996	Phvul.001G164500	Chr01	41886492	41886505	-470	-458
PHAVU_001G140200g	Phvul.001G023700	ERF	GTGGCGGTGGACC	1	38843977	38843990	Phvul.001G140200	Chr01	38217860	38217873	10	22
PHAVU_001G101500g	Phvul.001G023700	ERF	ACGACGGCGACAC	1	23434572	23434585	Phvul.001G101500	Chr01	20777956	20777969	156	168
PHAVU_001G039000g	Phvul.001G023700	ERF	TCGGCGGCGCGCA	1	3928509	3928522	Phvul.001G039000	Chr01	4557073	4557086	173	185
PHAVU_007G096700g	Phvul.001G023700	ERF	GCGGCGGCTGAGC	7	10171743	10171756	Phvul.007G096700	Chr07	10364330	10364343	-1730	-1718
PHAVU_007G096700g	Phvul.001G023700	ERF	GAGGCGGCGGCTG	7	10171746	10171759	Phvul.007G096700	Chr07	10364333	10364346	-1727	-1715
PHAVU_007G266600g	Phvul.001G023700	ERF	GATGCGGTGGAGG	7	50429172	50429185	Phvul.007G266600	Chr07	38777813	38777826	141	153
PHAVU_007G094300g	Phvul.001G023700	ERF	TTGACGGTGTACA	7	9729802	9729815	Phvul.007G094300	Chr07	9910213	9910226	-135	-123
PHAVU_007G094300g	Phvul.001G023700	ERF	GTGTCGGTGGCTC	7	9729788	9729801	Phvul.007G094300	Chr07	9910199	9910212	-121	-109
PHAVU_007G199600g	Phvul.001G023700	ERF	TGGACGGTGATTC	7	43938434	43938447	Phvul.007G199600	Chr07	32285057	32285070	176	188
PHAVU_007G056700g	Phvul.001G023700	ERF	AAGTCGGCGTTTT	7	4698839	4698852	Phvul.007G056700	Chr07	4770138	4770151	-186	-174
PHAVU_007G099800g	Phvul.001G023700	ERF	GGGTCGGTGGCCC	7	10704420	10704433	Phvul.007G099800	Chr07	10908891	10908904	130	142
PHAVU_007G208800g	Phvul.001G023700	ERF	TTGTCGGCTACCA	7	44756592	44756605	Phvul.007G208800	Chr07	33111882	33111895	95	107
PHAVU_007G215600g	Phvul.001G023700	ERF	GCGACGGCGTCGT	7	45463280	45463293	Phvul.007G215600	Chr07	33833093	33833106	-191	-179
PHAVU_007G064400g	Phvul.001G023700	ERF	TTGTCGGTTGGTA	7	5677352	5677365	Phvul.007G064400	Chr07	5751359	5751372	-257	-245
PHAVU_007G252800g	Phvul.001G023700	ERF	GTGTCGGTTCCTT	7	49136081	49136094	Phvul.007G252800	Chr07	37481920	37481933	154	166
PHAVU_007G190100g	Phvul.001G023700	ERF	CTGCCGGTGACGG	7	42632849	42632862	Phvul.007G190100	Chr07	30990467	30990480	175	187
PHAVU_007G252400g	Phvul.001G023700	ERF	AGGGCGGTGAGAT	7	49109361	49109374	Phvul.007G252400	Chr07	37455200	37455213	24	36
PHAVU_007G014100g	Phvul.001G023700	ERF	GAGACGGTGGTGC	7	964599	964612	Phvul.007G014100	Chr07	982419	982432	53	65
PHAVU_007G005500g	Phvul.001G023700	ERF	GTGTCGGTGTTGA	7	419785	419798	Phvul.007G005500	Chr07	427819	427832	-645	-633
PHAVU_007G060600g	Phvul.001G023700	ERF	TTGTCGGTTTTGT	7	5235742	5235755	Phvul.007G060600	Chr07	5310669	5310682	-978	-966
PHAVU_007G226200g	Phvul.001G023700	ERF	GGGTCGGCTACGC	7	46579662	46579675	Phvul.007G226200	Chr07	34954292	34954305	-23	-11
PHAVU_007G088200g	Phvul.001G023700	ERF	CCGGCGGCGGAGC	7	8895143	8895156	Phvul.007G088200	Chr07	9065251	9065264	121	133
PHAVU_007G219200g	Phvul.001G023700	ERF	AGGGCGGCGGCGT	7	45879898	45879911	Phvul.007G219200	Chr07	34252155	34252168	160	172
PHAVU_007G156500g	Phvul.001G023700	ERF	GAGCCGGCGGCGC	7	38087654	38087667	Phvul.007G156500	Chr07	26417947	26417960	155	167
PHAVU_007G067900g	Phvul.001G023700	ERF	ATGGCGGCTCTGA	7	6108894	6108907	Phvul.007G067900	Chr07	6281075	6281088	158	170
PHAVU_007G212900g	Phvul.001G023700	ERF	TTGTCGGTGGATG	7	45189517	45189530	Phvul.007G212900	Chr07	33539492	33539505	-1159	-1147
PHAVU_007G212900g	Phvul.001G023700	ERF	GAGCCGGTGGCAA	7	45188466	45188479	Phvul.007G212900	Chr07	33538441	33538454	-108	-96
PHAVU_007G146800g	Phvul.001G023700	ERF	TGGACGGCGTCGC	7	36333432	36333445	Phvul.007G146800	Chr07	24284455	24284468	-168	-156
PHAVU_007G146800g	Phvul.001G023700	ERF	AAGCCGGTGGAGG	7	36333777	36333790	Phvul.007G146800	Chr07	24284800	24284813	177	189
PHAVU_007G084700g	Phvul.001G023700	ERF	AAGTCGGCGGAGA	7	8389657	8389670	Phvul.007G084700	Chr07	8544034	8544047	164	176
PHAVU_007G195100g	Phvul.001G023700	ERF	ATGTCGGTTCAAG	7	43363362	43363375	Phvul.007G195100	Chr07	31723695	31723708	-1852	-1840
PHAVU_007G116300g	Phvul.001G023700	ERF	ATGGCGGTGGTGG	7	18096532	18096545	Phvul.L002151	scaffold_23	352038	352051	-1116	-1104
PHAVU_011G042800g	Phvul.001G023700	ERF	GTGGCGGTGGAAA	11	3729204	3729217	Phvul.011G042800	Chr11	3900776	3900789	-67	-55
PHAVU_011G102000g	Phvul.001G023700	ERF	GAGACGGTGGCTG	11	11136113	11136126	Phvul.011G102000	Chr11	11019104	11019117	145	157
PHAVU_011G102000g	Phvul.001G023700	ERF	GTGGCGGTGGAGA	11	11136122	11136135	Phvul.011G102000	Chr11	11019113	11019126	154	166
PHAVU_011G069200g	Phvul.001G023700	ERF	ACGGCGGTGGCTA	11	6029828	6029841	Phvul.011G069200	Chr11	6198532	6198545	-130	-118
PHAVU_011G212100g	Phvul.001G023700	ERF	GTGACGGCGGAGA	11	49695884	49695897	Phvul.011G212100	Chr11	53225560	53225573	106	118
PHAVU_011G174000g	Phvul.001G023700	ERF	CTGGCGGTGGAGC	11	44765552	44765565	Phvul.011G174000	Chr11	48368514	48368527	134	146
PHAVU_011G093600g	Phvul.001G023700	ERF	GAGGCGGCGTAGA	11	9514347	9514360	Phvul.011G093600	Chr11	9396603	9396616	-250	-238
PHAVU_011G010900g	Phvul.001G023700	ERF	TCGCCGGCGGGGG	11	840291	840304	Phvul.011G010900	Chr11	840956	840969	146	158
PHAVU_011G052900g	Phvul.001G023700	ERF	GTGTCGGCTACCT	11	4493944	4493957	Phvul.011G052900	Chr11	4651051	4651064	-874	-862
PHAVU_011G188900g	Phvul.001G023700	ERF	TAGACGGTGGGAA	11	46573391	46573404	Phvul.011G188900	Chr11	50254238	50254251	-16	-4
PHAVU_011G188900g	Phvul.001G023700	ERF	GTGTCGGTTTGAG	11	46573434	46573447	Phvul.011G188900	Chr11	50254281	50254294	27	39
PHAVU_011G150600g	Phvul.001G023700	ERF	GCGGCGGCGATGA	11	39530598	39530611	Phvul.011G150600	Chr11	42661035	42661048	32	44
PHAVU_011G150600g	Phvul.001G023700	ERF	GAGGCGGCGGCGA	11	39530595	39530608	Phvul.011G150600	Chr11	42661032	42661045	35	47
PHAVU_011G059100g	Phvul.001G023700	ERF	TCGACGGTGGAAA	11	5134705	5134718	Phvul.011G059100	Chr11	5294035	5294048	-862	-850
PHAVU_011G054300g	Phvul.001G023700	ERF	GAGACGGTGCATT	11	4602202	4602215	Phvul.011G054300	Chr11	4759327	4759340	-7	5
PHAVU_011G056900g	Phvul.001G023700	ERF	GCGTCGGCGTATC	11	4879059	4879072	Phvul.011G056900	Chr11	5036276	5036289	48	60
PHAVU_011G003900g	Phvul.001G023700	ERF	CCGTCGGCGTAGT	11	291167	291180	Phvul.011G003900	Chr11	285512	285525	-117	-105
PHAVU_011G013900g	Phvul.001G023700	ERF	GCGGCGGCGGGGA	11	1085280	1085293	Phvul.011G013900	Chr11	1080109	1080122	99	111
PHAVU_011G104700g	Phvul.001G023700	ERF	TTGACGGTGCAAT	11	12008199	12008212	Phvul.011G104700	Chr11	11903115	11903128	-83	-71
PHAVU_011G150500g	Phvul.001G023700	ERF	GCGGCGGCGATGA	11	39514100	39514113	Phvul.011G150500	Chr11	42644677	42644690	32	44
PHAVU_011G150500g	Phvul.001G023700	ERF	GAGGCGGCGGCGA	11	39514097	39514110	Phvul.011G150500	Chr11	42644674	42644687	35	47
PHAVU_002G072500g	Phvul.001G023700	ERF	ATGGCGGTTCATG	2	10286729	10286742	Phvul.002G072500	Chr02	10700333	10700346	65	77
PHAVU_002G262400g	Phvul.001G023700	ERF	TCGACGGCGAACA	2	42866999	42867012	Phvul.002G262400	Chr02	43421295	43421308	-1338	-1326
PHAVU_002G275500g	Phvul.001G023700	ERF	GAGCCGGTGGAGC	2	43969900	43969913	Phvul.002G275500	Chr02	44535826	44535839	143	155
PHAVU_002G028900g	Phvul.001G023700	ERF	TCGGCGGCGCAGG	2	3011002	3011015	Phvul.002G028900	Chr02	2965811	2965824	76	88
PHAVU_002G245900g	Phvul.001G023700	ERF	ATGGCGGTTGTTG	2	41241012	41241025	Phvul.002G245900	Chr02	41769367	41769380	-1774	-1762
PHAVU_002G034000g	Phvul.001G023700	ERF	ACGGCGGCTGGGT	2	3420291	3420304	Phvul.002G034000	Chr02	3395918	3395931	28	40
PHAVU_002G266900g	Phvul.001G023700	ERF	GTGACGGTGGAGC	2	43250094	43250107	Phvul.002G266900	Chr02	43808022	43808035	172	184
PHAVU_002G088000g	Phvul.001G023700	ERF	CCGACGGTGATGA	2	13995496	13995509	Phvul.002G088000	Chr02	14318847	14318860	-337	-325
PHAVU_002G088000g	Phvul.001G023700	ERF	CCGTCGGTGCCCG	2	13995490	13995503	Phvul.002G088000	Chr02	14318841	14318854	-331	-319
PHAVU_002G046800g	Phvul.001G023700	ERF	TGGCCGGCGGAGG	2	4333659	4333672	Phvul.002G046800	Chr02	4331653	4331666	59	71
PHAVU_002G019500g	Phvul.001G023700	ERF	CTGACGGCGCCGT	2	2148847	2148860	Phvul.002G019500	Chr02	2101327	2101340	48	60
PHAVU_002G036700g	Phvul.001G023700	ERF	ATGACGGCGAGCC	2	3602418	3602431	Phvul.002G036700	Chr02	3579318	3579331	-535	-523
PHAVU_002G123900g	Phvul.001G023700	ERF	TAGTCGGCGCCAA	2	25002435	25002448	Phvul.002G123900	Chr02	26273889	26273902	-410	-398
PHAVU_002G163500g	Phvul.001G023700	ERF	GTTGCGGTGGTGG	2	30526646	30526659	Phvul.002G163500	Chr02	31813452	31813465	74	86
PHAVU_002G196800g	Phvul.001G023700	ERF	GTGTCGGCTACGG	2	35416987	35417000	Phvul.002G196800	Chr02	36157174	36157187	-1485	-1473
PHAVU_002G146900g	Phvul.001G023700	ERF	GTGGCGGTGGCCG	2	28419365	28419378	Phvul.002G146900	Chr02	29664247	29664260	-622	-610
PHAVU_002G241900g	Phvul.001G023700	ERF	TTGGCGGTTGGGG	2	40870421	40870434	Phvul.002G241900	Chr02	41397751	41397764	-661	-649
PHAVU_002G300700g	Phvul.001G023700	ERF	TGGACGGTGACCT	2	46304895	46304908	Phvul.002G300700	Chr02	46863652	46863665	137	149
PHAVU_002G023700g	Phvul.001G023700	ERF	ACGGCGGTGGTGA	2	2509808	2509821	Phvul.002G023700	Chr02	2463570	2463583	-687	-675
PHAVU_002G023700g	Phvul.001G023700	ERF	GTGGCGGCGGAGA	2	2509949	2509962	Phvul.002G023700	Chr02	2463711	2463724	-546	-534
PHAVU_002G018300g	Phvul.001G023700	ERF	TGGTCGGTTACAG	2	2006961	2006974	Phvul.002G018300	Chr02	1956962	1956975	-193	-181
PHAVU_002G121100g	Phvul.001G023700	ERF	ACGACGGTGGCGG	2	24547032	24547045	Phvul.002G121100	Chr02	25814919	25814932	131	143
PHAVU_002G144200g	Phvul.001G023700	ERF	TGGTCGGTGTTGG	2	28044844	28044857	Phvul.002G144201	Chr02	29286712	29286725	-1305	-1293
PHAVU_002G270700g	Phvul.001G023700	ERF	ATGGCGGTGGAAA	2	43584866	43584879	Phvul.002G270700	Chr02	44143026	44143039	37	49
PHAVU_002G247000g	Phvul.001G023700	ERF	TTGGCGGCTGCGA	2	41349609	41349622	Phvul.002G247000	Chr02	41878535	41878548	36	48
PHAVU_002G009700g	Phvul.001G023700	ERF	CCGTCGGCGGAAT	2	1131850	1131863	Phvul.002G009700	Chr02	1088598	1088611	-244	-232
PHAVU_002G009700g	Phvul.001G023700	ERF	GTGCCGGTGGTGC	2	1131506	1131519	Phvul.002G009700	Chr02	1088254	1088267	100	112
PHAVU_002G088200g	Phvul.001G023700	ERF	GTGCCGGTGGAGC	2	14122467	14122480	Phvul.002G088200	Chr02	14446668	14446681	-209	-197
PHAVU_002G176900g	Phvul.001G023700	ERF	GCGACGGCGCCGG	2	32812246	32812259	Phvul.002G176900	Chr02	33559246	33559259	122	134
PHAVU_002G292600g	Phvul.001G023700	ERF	ATGTCGGCTAGGG	2	45590272	45590285	Phvul.002G292600	Chr02	46146341	46146354	-58	-46
PHAVU_002G301300g	Phvul.001G023700	ERF	GTGTCGGCTTTGC	2	46350221	46350234	Phvul.002G301300	Chr02	46909027	46909040	-273	-261
PHAVU_002G092100g	Phvul.001G023700	ERF	TTGGCGGTGTGTG	2	15807224	15807237	Phvul.002G092100	Chr02	16218489	16218502	-576	-564
PHAVU_002G327500g	Phvul.001G023700	ERF	ACGTCGGTGTGGG	2	48558913	48558926	Phvul.002G327500	Chr02	49177118	49177131	175	187
PHAVU_002G277600g	Phvul.001G023700	ERF	ACGTCGGTGACGG	2	44162583	44162596	Phvul.002G277600	Chr02	44728516	44728529	-50	-38
PHAVU_002G186300g	Phvul.001G023700	ERF	GTGGCGGCTCTCT	2	34149486	34149499	Phvul.002G186300	Chr02	34876912	34876925	171	183
PHAVU_002G255400g	Phvul.001G023700	ERF	ATGACGGTGCTGT	2	42219485	42219498	Phvul.002G255400	Chr02	42769777	42769790	109	121
PHAVU_002G299900g	Phvul.001G023700	ERF	TGGACGGTGGTAT	2	46251249	46251262	Phvul.002G299900	Chr02	46810000	46810013	-1047	-1035
PHAVU_002G1105000g	Phvul.001G023700	ERF	GTGGCGGTGGTTA	2	22468516	22468529	Phvul.002G110500	Chr02	23657324	23657337	-166	-154
PHAVU_002G147300g	Phvul.001G023700	ERF	TTGTCGGTGGTCA	2	28482140	28482153	Phvul.002G147300	Chr02	29729598	29729611	-116	-104
PHAVU_002G233600g	Phvul.001G023700	ERF	ATGGCGGTTGCGT	2	39958757	39958770	Phvul.006G168109	Chr06	27097324	27097337	107	119
PHAVU_004G109900g	Phvul.001G023700	ERF	TGGACGGTGATTA	4	36183839	36183852	Phvul.004G109900	Chr04	38099358	38099371	-168	-156
PHAVU_004G174800g	Phvul.001G023700	ERF	AAGTCGGCGACGG	4	45515502	45515515	Phvul.004G174800	Chr04	47726913	47726926	111	123
PHAVU_004G007600g	Phvul.001G023700	ERF	GCGGCGGCGATTG	4	606058	606071	Phvul.004G007600	Chr04	547343	547356	106	118
PHAVU_004G163300g	Phvul.001G023700	ERF	TTGGCGGTGGTCC	4	44509081	44509094	Phvul.004G163300	Chr04	46750055	46750068	-155	-143
PHAVU_004G038000g	Phvul.001G023700	ERF	GAGTCGGTGACGT	4	4235795	4235808	Phvul.004G038000	Chr04	4465510	4465523	65	77
PHAVU_004G004600g	Phvul.001G023700	ERF	GCGGCGGCGCTTG	4	340332	340345	Phvul.004G004600	Chr04	261134	261147	143	155
PHAVU_004G080700g	Phvul.001G023700	ERF	TTGTCGGTTGCTT	4	13860155	13860168	Phvul.004G080700	Chr04	19196219	19196232	-322	-310
PHAVU_004G079100g	Phvul.001G023700	ERF	GTGTCGGTTTTGG	4	13449032	13449045	Phvul.004G079100	Chr04	13967820	13967833	-322	-310
PHAVU_004G096800g	Phvul.001G023700	ERF	TTGTCGGTGAGAT	4	27549821	27549834	Phvul.005G135933	Chr05	37745121	37745134	-148	-136
PHAVU_004G147800g	Phvul.001G023700	ERF	GGGGCGGCGCTCT	4	42836034	42836047	Phvul.004G147800	Chr04	44943144	44943157	93	105
PHAVU_010G133600g	Phvul.001G023700	ERF	GTGTCGGTTACGG	10	40537806	40537819	Phvul.010G133600	Chr10	41562721	41562734	-71	-59
PHAVU_010G139200g	Phvul.001G023700	ERF	ATGGCGGTGCTTG	10	41131444	41131457	Phvul.010G139200	Chr10	42152318	42152331	168	180
PHAVU_010G104200g	Phvul.001G023700	ERF	ACGACGGCGTGGA	10	36232093	36232106	Phvul.010G104200	Chr10	37414232	37414245	157	169
PHAVU_010G165900g	Phvul.001G023700	ERF	AGGTCGGTGACAC	10	43244024	43244037	Phvul.010G165900	Chr10	44256044	44256057	132	144
PHAVU_010G120000g	Phvul.001G023700	ERF	TTGGCGGTGGCAG	10	38912695	38912708	Phvul.010G120000	Chr10	40044988	40045001	154	166
PHAVU_010G112500g	Phvul.001G023700	ERF	TTGTCGGTGGATT	10	37657028	37657041	Phvul.010G112500	Chr10	38754046	38754059	33	45
PHAVU_010G141800g	Phvul.001G023700	ERF	ACGGCGGCGCCTC	10	41380415	41380428	Phvul.010G141800	Chr10	42401978	42401991	100	112
PHAVU_010G141800g	Phvul.001G023700	ERF	GCGGCGGTTGGGG	10	41380449	41380462	Phvul.010G141800	Chr10	42402012	42402025	134	146
PHAVU_010G105300g	Phvul.001G023700	ERF	GTTGCGGTGGCGG	10	36433960	36433973	Phvul.010G105300	Chr10	37619297	37619310	-1679	-1667
PHAVU_010G009800g	Phvul.001G023700	ERF	ACGTCGGTTTCAG	10	1534472	1534485	Phvul.010G009800	Chr10	1408605	1408618	68	80
PHAVU_010G061000g	Phvul.001G023700	ERF	TCGTCGGTGAGAT	10	10037833	10037846	Phvul.010G061000	Chr10	9551206	9551219	115	127
PHAVU_010G086600g	Phvul.001G023700	ERF	GTGGCGGCGGACG	10	32399834	32399847	Phvul.010G086600	Chr10	33225179	33225192	10	22
PHAVU_010G071100g	Phvul.001G023700	ERF	CAGGCGGCGCCAC	10	19042064	19042077	Phvul.010G071100	Chr10	31842802	31842815	-326	-314
PHAVU_010G134300g	Phvul.001G023700	ERF	ATGGCGGCGTTGT	10	40629888	40629901	Phvul.010G134300	Chr10	41653759	41653772	97	109
PHAVU_010G133500g	Phvul.001G023700	ERF	TTGACGGCTGTGA	10	40529698	40529711	Phvul.010G133500	Chr10	41554614	41554627	-9	3
PHAVU_010G130800g	Phvul.001G023700	ERF	ACGGCGGCGAGTG	10	40107198	40107211	Phvul.010G130800	Chr10	41215128	41215141	-265	-253
PHAVU_010G128800g	Phvul.001G023700	ERF	TGGACGGTGAAGT	10	39859118	39859131	Phvul.010G128800	Chr10	40967752	40967765	43	55
PHAVU_010G128800g	Phvul.001G023700	ERF	GTGTCGGTTGAAA	10	39859214	39859227	Phvul.010G128800	Chr10	40967848	40967861	139	151
PHAVU_010G118700g	Phvul.001G023700	ERF	GTTGCGGTGGTTG	10	38727775	38727788	Phvul.010G118700	Chr10	39861762	39861775	-578	-566
PHAVU_010G050900g	Phvul.001G023700	ERF	TGGCCGGCGGAGT	10	8102730	8102743	Phvul.010G050900	Chr10	7934726	7934739	-468	-456
PHAVU_005G128800g	Phvul.001G023700	ERF	ATGGCGGTTCCGG	5	35326889	35326902	Phvul.005G128800	Chr05	36647259	36647272	-1655	-1643
PHAVU_005G120500g	Phvul.001G023700	ERF	AAGACGGCGCTGT	5	34344700	34344713	Phvul.005G120500	Chr05	35672287	35672300	-1559	-1547
PHAVU_005G086000g	Phvul.001G023700	ERF	GCGTCGGTGGTAT	5	22355722	22355735	Phvul.005G086000	Chr05	27624373	27624386	151	163
PHAVU_005G083900g	Phvul.001G023700	ERF	TTGTCGGTGAGGG	5	20336898	20336911	Phvul.005G083900	Chr05	21927571	21927584	-981	-969
PHAVU_005G044500g	Phvul.001G023700	ERF	CAGGCGGCGGGTG	5	4505506	4505519	Phvul.005G044500	Chr05	4562220	4562233	116	128
PHAVU_005G124100g	Phvul.001G023700	ERF	TTGTCGGCTAAGC	5	34781218	34781231	Phvul.005G124100	Chr05	36112647	36112660	-1133	-1121
PHAVU_005G120600g	Phvul.001G023700	ERF	AAGACGGCGCTGT	5	34344700	34344713	Phvul.005G120600	Chr05	35672287	35672300	-225	-213
PHAVU_005G137800g	Phvul.001G023700	ERF	GTGACGGTGCGGT	5	36629353	36629366	Phvul.005G137800	Chr05	38021479	38021492	50	62
PHAVU_005G113700g	Phvul.001G023700	ERF	ATGACGGCGCTCA	5	33034811	33034824	Phvul.005G113700	Chr05	34348647	34348660	12	24
PHAVU_005G035200g	Phvul.001G023700	ERF	GCGACGGTGAAGG	5	3291116	3291129	Phvul.005G035200	Chr05	3295023	3295036	53	65
PHAVU_005G050200g	Phvul.001G023700	ERF	AGGACGGTGGGTG	5	5942916	5942929	Phvul.005G050200	Chr05	5961207	5961220	-1408	-1396
PHAVU_005G020800g	Phvul.001G023700	ERF	ATGTCGGTTCCTA	5	1797176	1797189	Phvul.005G020800	Chr05	1806442	1806455	9	21
PHAVU_005G083300g	Phvul.001G023700	ERF	GCGGCGGCGCGTG	5	20058698	20058711	Phvul.005G083300	Chr05	21644468	21644481	54	66
PHAVU_005G083300g	Phvul.001G023700	ERF	GCGACGGTGGCGG	5	20058580	20058593	Phvul.005G083300	Chr05	21644350	21644363	172	184
PHAVU_005G171700g	Phvul.001G023700	ERF	AAGACGGTGAAAA	5	39505636	39505649	Phvul.005G171700	Chr05	39736061	39736074	130	142
PHAVU_005G074700g	Phvul.001G023700	ERF	GAGGCGGCGTTTT	5	13294643	13294656	Phvul.005G074700	Chr05	13539954	13539967	-1066	-1054
PHAVU_005G074700g	Phvul.001G023700	ERF	GGGGCGGCGCGGC	5	13294783	13294796	Phvul.005G074700	Chr05	13540094	13540107	-926	-914
PHAVU_005G111200g	Phvul.001G023700	ERF	TTGTCGGTGTTTG	5	32568039	32568052	Phvul.005G111200	Chr05	33875290	33875303	65	77
PHAVU_005G152800g	Phvul.001G023700	ERF	TGGGCGGTGATTT	5	37983297	37983310	Phvul.005G152800	Chr05	38284767	38284780	-1219	-1207
PHAVU_005G160400g	Phvul.001G023700	ERF	GTGACGGTTGGCT	5	38575825	38575838	Phvul.005G160400	Chr05	38875371	38875384	-182	-170
PHAVU_005G136500g	Phvul.001G023700	ERF	CCGTCGGCGAAAT	5	36455821	36455834	Phvul.005G136500	Chr05	37847297	37847310	-1140	-1128
PHAVU_005G136500g	Phvul.001G023700	ERF	CCGACGGTGGTGC	5	36455815	36455828	Phvul.005G136500	Chr05	37847291	37847304	-1134	-1122
PHAVU_009G082100g	Phvul.001G023700	ERF	CTGTCGGTGAGGT	9	13110689	13110702	Phvul.009G082100	Chr09	13553831	13553844	-12	0
PHAVU_009G094200g	Phvul.001G023700	ERF	CTGTCGGTGCCAC	9	14505653	14505666	Phvul.009G094200	Chr09	14970818	14970831	-286	-274
PHAVU_009G050600g	Phvul.001G023700	ERF	AAGGCGGTGTCTT	9	9565592	9565605	Phvul.009G050600	Chr09	9867516	9867529	-241	-229
PHAVU_009G253600g	Phvul.001G023700	ERF	ATGTCGGTGGTAA	9	36633657	36633670	Phvul.009G253600	Chr09	37385510	37385523	-955	-943
PHAVU_009G189700g	Phvul.001G023700	ERF	TAGGCGGTGTCCG	9	28143133	28143146	Phvul.009G189700	Chr09	28799468	28799481	-357	-345
PHAVU_009G125900g	Phvul.001G023700	ERF	TAGTCGGTTGGGG	9	18657775	18657788	Phvul.009G125900	Chr09	19182734	19182747	-610	-598
PHAVU_009G204500g	Phvul.001G023700	ERF	ATGTCGGCGCGGG	9	30223939	30223952	Phvul.009G204500	Chr09	31000192	31000205	-65	-53
PHAVU_009G204500g	Phvul.001G023700	ERF	ACGACGGTGCCAA	9	30223920	30223933	Phvul.009G204500	Chr09	31000173	31000186	-46	-34
PHAVU_009G142800g	Phvul.001G023700	ERF	ATGTCGGTTATTT	9	20895259	20895272	Phvul.009G142800	Chr09	21433143	21433156	-970	-958
PHAVU_009G215800g	Phvul.001G023700	ERF	GCGACGGTGGACA	9	31849827	31849840	Phvul.009G215800	Chr09	32511581	32511594	146	158
PHAVU_009G022700g	Phvul.001G023700	ERF	GTGCCGGTGATTG	9	5275535	5275548	Phvul.009G022700	Chr09	5531509	5531522	-471	-459
PHAVU_009G194200g	Phvul.001G023700	ERF	TTGTCGGTTGTTA	9	28773069	28773082	Phvul.009G194200	Chr09	29553569	29553582	-1839	-1827
PHAVU_009G253400g	Phvul.001G023700	ERF	GTGTCGGTGTCCA	9	36609244	36609257	Phvul.009G253400	Chr09	37361810	37361823	-117	-105
PHAVU_009G067000g	Phvul.001G023700	ERF	TTGTCGGTTCCCA	9	11458835	11458848	Phvul.009G067000	Chr09	11850255	11850268	-13	-1
PHAVU_009G073500g	Phvul.001G023700	ERF	TTGGCGGTTGTAG	9	12197144	12197157	Phvul.009G073500	Chr09	12587410	12587423	-1480	-1468
PHAVU_009G030900g	Phvul.001G023700	ERF	AAGGCGGTGAGAA	9	6801600	6801613	Phvul.009G030900	Chr09	7063367	7063380	-1347	-1335
PHAVU_009G078900g	Phvul.001G023700	ERF	TTGACGGTGGTTG	9	12808806	12808819	Phvul.009G078900	Chr09	13202033	13202046	148	160
PHAVU_009G078900g	Phvul.001G023700	ERF	CCGGCGGTGGCAA	9	12808796	12808809	Phvul.009G078900	Chr09	13202023	13202036	158	170
PHAVU_009G161900g	Phvul.001G023700	ERF	AAGGCGGCTGGGG	9	23558004	23558017	Phvul.009G161900	Chr09	24044436	24044449	128	140
PHAVU_009G056800g	Phvul.001G023700	ERF	TAGGCGGCGCGGT	9	10422570	10422583	Phvul.009G056800	Chr09	10712197	10712210	120	132
PHAVU_009G232800g	Phvul.001G023700	ERF	CTGTCGGTTAAGT	9	34358445	34358458	Phvul.009G232800	Chr09	34958341	34958354	-167	-155
PHAVU_009G186400g	Phvul.001G023700	ERF	TTGGCGGTTTTGG	9	27567780	27567793	Phvul.009G186400	Chr09	28211926	28211939	-98	-86
PHAVU_009G252200g	Phvul.001G023700	ERF	TTGTCGGCGAGAG	9	36532269	36532282	Phvul.009G252200	Chr09	37285288	37285301	-230	-218
PHAVU_009G016800g	Phvul.001G023700	ERF	TTGGCGGCGAGCC	9	2918943	2918956	Phvul.009G016800	Chr09	3040217	3040230	-1304	-1292
PHAVU_009G186600g	Phvul.001G023700	ERF	GTGGCGGCGAGTG	9	27610502	27610515	Phvul.009G186600	Chr09	28254906	28254919	-38	-26
PHAVU_009G229500g	Phvul.001G023700	ERF	GCGACGGTGGGGC	9	33898966	33898979	Phvul.009G229500	Chr09	34498299	34498312	3	15
PHAVU_009G041400g	Phvul.001G023700	ERF	GGGTCGGTGGAAA	9	8238270	8238283	Phvul.009G041400	Chr09	8485584	8485597	-1902	-1890
PHAVU_009G244400g	Phvul.001G023700	ERF	TTGACGGTGTGTT	9	35773109	35773122	Phvul.009G244400	Chr09	36533546	36533559	-116	-104
PHAVU_009G081900g	Phvul.001G023700	ERF	ACGACGGCGTTTA	9	13096654	13096667	Phvul.009G081900	Chr09	13539796	13539809	12	24
PHAVU_009G112800g	Phvul.001G023700	ERF	GCGACGGCGCCAC	9	16930390	16930403	Phvul.009G112800	Chr09	17431129	17431142	-379	-367
PHAVU_009G135900g	Phvul.001G023700	ERF	TAGGCGGTGGAAG	9	19950418	19950431	Phvul.009G135866	Chr09	20481779	20481792	142	154
PHAVU_009G168000g	Phvul.001G023700	ERF	GCGGCGGCGGGGA	9	24532438	24532451	Phvul.009G168000	Chr09	25013319	25013332	165	177
PHAVU_006G218300g	Phvul.001G023700	ERF	AAGACGGTGAGGT	6	31766552	31766565	Phvul.006G218300	Chr06	31016595	31016608	-1333	-1321
PHAVU_006G183100g	Phvul.001G023700	ERF	TTGTCGGCGGAAT	6	29213112	29213125	Phvul.006G183100	Chr06	28430946	28430959	-227	-215
PHAVU_006G126000g	Phvul.001G023700	ERF	GCGGCGGCTCCCT	6	24062395	24062408	Phvul.006G126000	Chr06	23380812	23380825	74	86
PHAVU_006G121600g	Phvul.001G023700	ERF	ACGACGGCGTTGG	6	23739821	23739834	Phvul.006G121600	Chr06	23055480	23055493	-116	-104
PHAVU_006G107400g	Phvul.001G023700	ERF	TGGGCGGCGGAAA	6	22413776	22413789	Phvul.006G107400	Chr06	21709285	21709298	-204	-192
PHAVU_006G021000g	Phvul.001G023700	ERF	TGGACGGTGAGTG	6	9877618	9877631	Phvul.006G021000	Chr06	8655004	8655017	76	88
PHAVU_006G029000g	Phvul.001G023700	ERF	GTGTCGGTTTTTG	6	12372043	12372056	Phvul.006G029000	Chr06	10997283	10997296	-307	-295
PHAVU_006G146100g	Phvul.001G023700	ERF	GTGTCGGCGAAAA	6	25992807	25992820	Phvul.006G146100	Chr06	25207642	25207655	20	32
PHAVU_006G027100g	Phvul.001G023700	ERF	ATGGCGGCGACGG	6	11888015	11888028	Phvul.006G027100	Chr06	10516865	10516878	117	129
PHAVU_006G150100g	Phvul.001G023700	ERF	TTGTCGGTTGGTA	6	26355557	26355570	Phvul.006G150100	Chr06	25571320	25571333	-884	-872
PHAVU_006G114200g	Phvul.001G023700	ERF	GCGGCGGCGGGGC	6	22970394	22970407	Phvul.006G114200	Chr06	22277241	22277254	155	167
PHAVU_006G066100g	Phvul.001G023700	ERF	GTGACGGTGACAG	6	18459650	18459663	Phvul.006G066100	Chr06	17705831	17705844	30	42
PHAVU_006G180400g	Phvul.001G023700	ERF	CTGGCGGCGACCG	6	29002347	29002360	Phvul.006G180400	Chr06	28220800	28220813	-425	-413
PHAVU_006G139300g	Phvul.001G023700	ERF	TCGGCGGCGAAGA	6	25445716	25445729	Phvul.006G139300	Chr06	24653662	24653675	-1682	-1670
PHAVU_006G148000g	Phvul.001G023700	ERF	AAGACGGCGGCCG	6	26114432	26114445	Phvul.006G148000	Chr06	25329131	25329144	-310	-298
PHAVU_006G126200g	Phvul.001G023700	ERF	ATGCCGGCGATGC	6	24085696	24085709	Phvul.006G126200	Chr06	23405148	23405161	-245	-233
PHAVU_008G259800g	Phvul.001G031200	AP2	CGTCGCGGTTTCCAATTCGCC	8	57249632	57249653	Phvul.008G259800	Chr08	60683507	60683528	150	170
PHAVU_008G285100g	Phvul.001G031200	AP2	TTGTGCATATCCTCATCCACA	8	59038014	59038035	Phvul.008G285100	Chr08	62507281	62507302	33	53
PHAVU_008G161100g	Phvul.001G031200	AP2	TGTCACACACCCCCACTCACA	8	41297187	41297208	Phvul.008G161100	Chr08	43802182	43802203	3	23
PHAVU_008G222700g	Phvul.001G031200	AP2	CAGCACGGATACTCATTAAGA	8	53525083	53525104	Phvul.008G222700	Chr08	57179668	57179689	-183	-163
PHAVU_008G103600g	Phvul.001G031200	AP2	TGACACAGATCCCTATGTTTT	8	11699100	11699121	Phvul.008G103600	Chr08	10642629	10642650	-292	-272
PHAVU_008G091300g	Phvul.001G031200	AP2	TTGTTCGGTTTCCCAACCACG	8	9300805	9300826	Phvul.008G091300	Chr08	9183963	9183984	-213	-193
PHAVU_003G236300g	Phvul.001G031200	AP2	TGGCTCACTCTCTCACGGGTC	3	45891599	45891620	Phvul.003G236300	Chr03	47016606	47016627	-232	-212
PHAVU_003G039500g	Phvul.001G031200	AP2	AAGCACTGTTCCCCACTTATA	3	4157158	4157179	Phvul.003G039500	Chr03	4303944	4303965	121	141
PHAVU_003G265200g	Phvul.001G031200	AP2	ACTCACATTCCCTCATGCATA	3	49214167	49214188	Phvul.003G265200	Chr03	50368394	50368415	88	108
PHAVU_003G102500g	Phvul.001G031200	AP2	AAACGCGGATTCACATGTGCA	3	25180571	25180592	Phvul.003G102500	Chr03	24222480	24222501	-994	-974
PHAVU_003G025800g	Phvul.001G031200	AP2	CCTCACATTTTCCCACCTTGA	3	2344633	2344654	Phvul.003G025800	Chr03	2498619	2498640	67	87
PHAVU_003G189900g	Phvul.001G031200	AP2	GCGCACATTCTCCAAGCAATT	3	40197198	40197219	Phvul.003G189900	Chr03	41339558	41339579	-182	-162
PHAVU_003G229500g	Phvul.001G031200	AP2	TTTCACAGACACCAAAAGAAC	3	44988289	44988310	Phvul.003G229500	Chr03	46116665	46116686	149	169
PHAVU_001G015400g	Phvul.001G031200	AP2	CGACACACCCTCCAATTTTCT	1	1300677	1300698	Phvul.001G015400	Chr01	1182686	1182707	93	113
PHAVU_001G159600g	Phvul.001G031200	AP2	GTACTCATACCCCAATTGGAT	1	41922405	41922426	Phvul.001G159600	Chr01	41283559	41283580	-329	-309
PHAVU_001G215900g	Phvul.001G031200	AP2	CTGCATGCACTCCAAAGGCCA	1	47929773	47929794	Phvul.001G215900	Chr01	47226641	47226662	-17	3
PHAVU_001G179900g	Phvul.001G031200	AP2	GTGCACAAGTCCCCATTAAGC	1	44446890	44446911	Phvul.001G179900	Chr01	43779605	43779626	-1456	-1436
PHAVU_001G058600g	Phvul.001G031200	AP2	GTGCACGGTTCCTCACCTTCT	1	6918888	6918909	Phvul.001G058600	Chr01	6695861	6695882	162	182
PHAVU_007G210600g	Phvul.001G031200	AP2	GTGTACTGTTCCCAATCCCAC	7	44910340	44910361	Phvul.007G210600	Chr07	33265083	33265104	-73	-53
PHAVU_007G224800g	Phvul.001G031200	AP2	AAACCCAGATCCCGATTTCAT	7	46464413	46464434	Phvul.007G224800	Chr07	34838195	34838216	-1069	-1049
PHAVU_007G213700g	Phvul.001G031200	AP2	GCGCACACATCCCTTTTCACT	7	45260071	45260092	Phvul.007G213700	Chr07	33615048	33615069	170	190
PHAVU_007G128200g	Phvul.001G031200	AP2	AGACACGGTTACCCTTTTGCT	7	27735598	27735619	Phvul.007G128200	Chr07	14798548	14798569	-1327	-1307
PHAVU_007G111200g	Phvul.001G031200	AP2	CTACACACCTCCCCATACTCC	7	14258624	14258645	Phvul.007G111200	Chr07	20695642	20695663	-328	-308
PHAVU_011G108600g	Phvul.001G031200	AP2	AAGCGCGGTTCCTTAAGCAGA	11	13215912	13215933	Phvul.011G108600	Chr11	13638792	13638813	-238	-218
PHAVU_011G032900g	Phvul.001G031200	AP2	CAGTGCGAATCCCAATAAGCA	11	2851666	2851687	Phvul.011G032900	Chr11	3034716	3034737	28	48
PHAVU_011G160400g	Phvul.001G031200	AP2	CTGCACACTTCCTCACACACG	11	42200324	42200345	Phvul.011G160400	Chr11	45617296	45617317	-454	-434
PHAVU_011G038400g	Phvul.001G031200	AP2	TGGCATTAATCCCAAGGCCAA	11	3335818	3335839	Phvul.011G038400	Chr11	3507117	3507138	-1832	-1812
PHAVU_002G266400g	Phvul.001G031200	AP2	TTTCTCAAATTCCAAACCAAA	2	43212228	43212249	Phvul.002G266400	Chr02	43769958	43769979	-1648	-1628
PHAVU_002G0176001g	Phvul.001G031200	AP2	GCCCACAATTCCCCATATCAT	2	1937725	1937746	Phvul.002G017600	Chr02	1894413	1894434	-2	18
PHAVU_002G161800g	Phvul.001G031200	AP2	TGGTACAGATTCCAAGGAATT	2	30375713	30375734	Phvul.002G161800	Chr02	31665857	31665878	-1578	-1558
PHAVU_002G206300g	Phvul.001G031200	AP2	ATGTGCAGTTCCCACTGTGCT	2	36611672	36611693	Phvul.002G206300	Chr02	37270516	37270537	-822	-802
PHAVU_002G051300g	Phvul.001G031200	AP2	AAACACATGTCTCCACGTGCA	2	4745434	4745455	Phvul.002G051300	Chr02	4724011	4724032	-1208	-1188
PHAVU_004G079200g	Phvul.001G031200	AP2	GCACACACTCACCAATCAACA	4	13457574	13457595	Phvul.004G079200	Chr04	13976599	13976620	29	49
PHAVU_004G027800g	Phvul.001G031200	AP2	CTGCACAGAACCCCATAACAC	4	2929047	2929068	Phvul.004G027800	Chr04	3208262	3208283	0	20
PHAVU_010G018800g	Phvul.001G031200	AP2	CATCACGATTACCCAAATTGG	10	2928515	2928536	Phvul.010G018800	Chr10	2758138	2758159	129	149
PHAVU_010G161500g	Phvul.001G031200	AP2	CTATGCATATACCAAGGTTCT	10	42947360	42947381	Phvul.010G161500	Chr10	43976780	43976801	-1282	-1262
PHAVU_005G172300g	Phvul.001G031200	AP2	CCGCACAATTACACAAGCAAC	5	39558545	39558566	Phvul.005G172300	Chr05	39788948	39788969	-1220	-1200
PHAVU_005G069000g	Phvul.001G031200	AP2	CTTTACAGCTCCCAAAATTAA	5	11116067	11116088	Phvul.005G069000	Chr05	12115668	12115689	-220	-200
PHAVU_005G074500g	Phvul.001G031200	AP2	CTGCACATTTCCTCACGCACG	5	13218111	13218132	Phvul.005G074500	Chr05	13461828	13461849	28	48
PHAVU_005G074500g	Phvul.001G031200	AP2	ACGCACGCATACTCAATCGCC	5	13218093	13218114	Phvul.005G074500	Chr05	13461810	13461831	46	66
PHAVU_009G189700g	Phvul.001G031200	AP2	CAACACGGATACACACGTACA	9	28142916	28142937	Phvul.009G189700	Chr09	28799251	28799272	-148	-128
PHAVU_009G095000g	Phvul.001G031200	AP2	CAACACAAAGCCCCAAGCATA	9	14691726	14691747	Phvul.009G095000	Chr09	15157821	15157842	23	43
PHAVU_009G215800g	Phvul.001G031200	AP2	TTACACAAACCTCCATGCAAT	9	31850104	31850125	Phvul.009G215800	Chr09	32511858	32511879	-139	-119
PHAVU_009G101100g	Phvul.001G031200	AP2	GCTCACAAATCTCGAACCTCA	9	15412526	15412547	Phvul.009G101100	Chr09	15909511	15909532	75	95
PHAVU_009G002000g	Phvul.001G031200	AP2	ATACACATACCCCAAAACACC	9	412801	412822	Phvul.009G002000	Chr09	401065	401086	96	116
PHAVU_009G133000g	Phvul.001G031200	AP2	TCGTACTCTTCCCCATGTTGG	9	19549062	19549083	Phvul.009G133000	Chr09	20085623	20085644	-318	-298
PHAVU_006G072900g	Phvul.001G031200	AP2	GTGAACAAACCCCAATGCCTT	6	19243352	19243373	Phvul.006G072900	Chr06	18556564	18556585	-1489	-1469
PHAVU_006G080600g	Phvul.001G031200	AP2	TGACACATCTCCTGATACAAA	6	19966917	19966938	Phvul.006G080600	Chr06	19275957	19275978	-1829	-1809
PHAVU_006G214200g	Phvul.001G031200	AP2	GGTCAAAGTTTCCGATGACCC	6	31472499	31472520	Phvul.006G214200	Chr06	30721217	30721238	-1307	-1287
PHAVU_008G232500g	Phvul.001G031300	bHLH	GCTTTTAACCACGTGGTCGTG	8	54704851	54704872	Phvul.008G232500	Chr08	53461531	53461552	-413	-393
PHAVU_008G232500g	Phvul.001G031300	bHLH	ACCCACGACCACGTGGTTAAA	8	54704848	54704869	Phvul.008G232500	Chr08	53461534	53461555	-410	-390
PHAVU_008G043900g	Phvul.001G031300	bHLH	TGAGAAGAGCACTTGCTAGTT	8	3786716	3786737	Phvul.008G043900	Chr08	3743923	3743944	64	84
PHAVU_008G283100g	Phvul.001G031300	bHLH	AGTGCGTGTCACGTGCCCCAG	8	58880682	58880703	Phvul.008G283100	Chr08	62347628	62347649	-209	-189
PHAVU_008G283100g	Phvul.001G031300	bHLH	TTTCTGGGGCACGTGACACGC	8	58880679	58880700	Phvul.008G283100	Chr08	62347625	62347646	-206	-186
PHAVU_008G285100g	Phvul.001G031300	bHLH	CTTTGCATCCACGTGGCAGAA	8	59037916	59037937	Phvul.008G285100	Chr08	62507183	62507204	-65	-45
PHAVU_008G218400g	Phvul.001G031300	bHLH	AATGCATGCCACGTGAATTAT	8	53099164	53099185	Phvul.008G218400	Chr08	56760703	56760724	-655	-635
PHAVU_008G201400g	Phvul.001G031300	bHLH	AAGAGACATCACGTGCAAACA	8	51159060	51159081	Phvul.008G201400	Chr08	54818225	54818246	-1477	-1457
PHAVU_008G201400g	Phvul.001G031300	bHLH	AAATGTTTGCACGTGATGTCT	8	51159057	51159078	Phvul.008G201400	Chr08	54818222	54818243	-1474	-1454
PHAVU_008G281500g	Phvul.001G031300	bHLH	TTTGTTCCCCACGTGGACACA	8	58771451	58771472	Phvul.008G281500	Chr08	62238242	62238263	-843	-823
PHAVU_008G161100g	Phvul.001G031300	bHLH	ATTTACAATCACGTGGCCCTC	8	41297126	41297147	Phvul.008G161100	Chr08	43802121	43802142	64	84
PHAVU_008G220400g	Phvul.001G031300	bHLH	TTCGAGCGCCACGTGCCAGCT	8	53285972	53285993	Phvul.008G220400	Chr08	56938493	56938514	-168	-148
PHAVU_008G220400g	Phvul.001G031300	bHLH	ACCAGCTGGCACGTGGCGCTC	8	53285975	53285996	Phvul.008G220400	Chr08	56938496	56938517	-165	-145
PHAVU_008G094400g	Phvul.001G031300	bHLH	ACACGCGTCCACGTGGGAAGG	8	9707139	9707160	Phvul.008G094400	Chr08	9602868	9602889	-596	-576
PHAVU_008G012900g	Phvul.001G031300	bHLH	AGAGAGACTCACATGGGATCA	8	1141894	1141915	Phvul.008G012900	Chr08	1063895	1063916	125	145
PHAVU_003G197900g	Phvul.001G031300	bHLH	CTCTTTCATCACGTGGACAGA	3	41084198	41084219	Phvul.003G197900	Chr03	42244487	42244508	7	27
PHAVU_003G117600g	Phvul.001G031300	bHLH	CACGTGTGTCACGTGCTACTG	3	29295983	29296004	Phvul.003G117600	Chr03	29868352	29868373	-56	-36
PHAVU_003G172500g	Phvul.001G031300	bHLH	GATGAGAACCACGTGAAATCA	3	38348630	38348651	Phvul.003G172500	Chr03	39467066	39467087	-255	-235
PHAVU_003G250500g	Phvul.001G031300	bHLH	ATCCAATGGCACGTGCCATCC	3	47748885	47748906	Phvul.003G250500	Chr03	48882067	48882088	-744	-724
PHAVU_003G250500g	Phvul.001G031300	bHLH	GATGGATGGCACGTGCCATTG	3	47748882	47748903	Phvul.003G250500	Chr03	48882064	48882085	-741	-721
PHAVU_003G135100g	Phvul.001G031300	bHLH	CAATTGGATCACGTGTGGATT	3	32643489	32643510	Phvul.003G135100	Chr03	33254506	33254527	-195	-175
PHAVU_003G135100g	Phvul.001G031300	bHLH	CGTAATCCACACGTGATCCAA	3	32643486	32643507	Phvul.003G135100	Chr03	33254503	33254524	-192	-172
PHAVU_003G135100g	Phvul.001G031300	bHLH	TGGATAAGTCACGTGACGGTG	3	32643444	32643465	Phvul.003G135100	Chr03	33254461	33254482	-150	-130
PHAVU_003G135100g	Phvul.001G031300	bHLH	ACCCACCGTCACGTGACTTAT	3	32643441	32643462	Phvul.003G135100	Chr03	33254458	33254479	-147	-127
PHAVU_003G186900g	Phvul.001G031300	bHLH	ATGGATGTTGACGTGCCTTCT	3	39885297	39885318	Phvul.003G186900	Chr03	40995440	40995461	0	20
PHAVU_003G003700g	Phvul.001G031300	bHLH	GGTTTCCTCCACTTGCCAACT	3	349906	349927	Phvul.003G003700	Chr03	243362	243383	84	104
PHAVU_003G150400g	Phvul.001G031300	bHLH	CGTAAAGACCACGTGATCCTA	3	35307533	35307554	Phvul.003G150400	Chr03	36380406	36380427	-146	-126
PHAVU_003G150400g	Phvul.001G031300	bHLH	TCATAGGATCACGTGGTCTTT	3	35307530	35307551	Phvul.003G150400	Chr03	36380403	36380424	-143	-123
PHAVU_003G212900g	Phvul.001G031300	bHLH	GATCAGAAACACGTGGCACGT	3	42809843	42809864	Phvul.003G212900	Chr03	43930599	43930620	-454	-434
PHAVU_003G212900g	Phvul.001G031300	bHLH	GGCACGTGCCACGTGTTTCTG	3	42809846	42809867	Phvul.003G212900	Chr03	43930602	43930623	-451	-431
PHAVU_003G265700g	Phvul.001G031300	bHLH	CGCGGAACTCACGTGCGAGTG	3	49246774	49246795	Phvul.003G265700	Chr03	50401005	50401026	-391	-371
PHAVU_003G021900g	Phvul.001G031300	bHLH	GAAGATGGTGACGTGGAAGGA	3	1929923	1929944	Phvul.003G021900	Chr03	2082509	2082530	100	120
PHAVU_001G135200g	Phvul.001G031300	bHLH	CATCACAATCACATGTGTCCA	1	38012703	38012724	Phvul.001G135200	Chr01	37361341	37361362	-197	-177
PHAVU_001G141600g	Phvul.001G031300	bHLH	GTTTAAATTCACGTGAAGACA	1	39070828	39070849	Phvul.001G141600	Chr01	38447040	38447061	-227	-207
PHAVU_001G238300g	Phvul.001G031300	bHLH	AATGAGGGGCACATGGGCGCA	1	49874706	49874727	Phvul.001G238300	Chr01	49160220	49160241	-52	-32
PHAVU_001G238300g	Phvul.001G031300	bHLH	TGCTACCATCACGTGCTCTCC	1	49874784	49874805	Phvul.001G238300	Chr01	49160298	49160319	26	46
PHAVU_001G203800g	Phvul.001G031300	bHLH	AGTGTAAGTCACATGAAGCCA	1	46895398	46895419	Phvul.001G203800	Chr01	46217828	46217849	87	107
PHAVU_001G101500g	Phvul.001G031300	bHLH	AGCAAATTGCACGTGGAATGT	1	23434412	23434433	Phvul.001G101500	Chr01	20777796	20777817	-4	16
PHAVU_007G030400g	Phvul.001G031300	bHLH	GGAAAGGGACACGTGTTGGAG	7	2368833	2368854	Phvul.007G030400	Chr07	2420896	2420917	52	72
PHAVU_007G181900g	Phvul.001G031300	bHLH	ATTGTATTTCACGTGCAAAGC	7	41864084	41864105	Phvul.007G181900	Chr07	30214697	30214718	12	32
PHAVU_007G181900g	Phvul.001G031300	bHLH	ACTGCTTTGCACGTGAAATAC	7	41864087	41864108	Phvul.007G181900	Chr07	30214700	30214721	15	35
PHAVU_007G113500g	Phvul.001G031300	bHLH	GATGAGTTGCACTTGGGATGT	7	15015052	15015073	Phvul.007G113500	Chr07	18363920	18363941	-1239	-1219
PHAVU_007G186700g	Phvul.001G031300	bHLH	ATGGCAGGACACGTGAAAACA	7	42297684	42297705	Phvul.007G186700	Chr07	30650640	30650661	-470	-450
PHAVU_007G083100g	Phvul.001G031300	bHLH	CATGATAGCGACGTGACCCCA	7	8189550	8189571	Phvul.007G083100	Chr07	8343079	8343100	-63	-43
PHAVU_007G139200g	Phvul.001G031300	bHLH	GGCGGATGGCACGTGTGTACA	7	34299360	34299381	Phvul.007G139200	Chr07	22167877	22167898	131	151
PHAVU_007G236800g	Phvul.001G031300	bHLH	TACTGGAGCCACGTGCGAGAG	7	47763926	47763947	Phvul.007G236800	Chr07	36129200	36129221	-238	-218
PHAVU_007G236800g	Phvul.001G031300	bHLH	TCTCTCTCGCACGTGGCTCCA	7	47763929	47763950	Phvul.007G236800	Chr07	36129203	36129224	-235	-215
PHAVU_007G270700g	Phvul.001G031300	bHLH	AGCAGGTGCCACTTGCAGACT	7	50905747	50905768	Phvul.007G270700	Chr07	39190969	39190990	-1273	-1253
PHAVU_011G007600g	Phvul.001G031300	bHLH	GTTCAAACGCACATGATTGCT	11	573300	573321	Phvul.011G007600	Chr11	569769	569790	59	79
PHAVU_011G017900g	Phvul.001G031300	bHLH	CACCTTTCCCACGTGTTCCCA	11	1437268	1437289	Phvul.011G017900	Chr11	1434154	1434175	-789	-769
PHAVU_011G116800g	Phvul.001G031300	bHLH	TCACAAGGGCACGTGGTGGCT	11	18326481	18326502	Phvul.011G116800	Chr11	17451606	17451627	-496	-476
PHAVU_011G116800g	Phvul.001G031300	bHLH	ATCAGCCACCACGTGCCCTTG	11	18326484	18326505	Phvul.011G116800	Chr11	17451603	17451624	-493	-473
PHAVU_011G014000g	Phvul.001G031300	bHLH	TCCATGAGACACGTGAAGTCT	11	1095774	1095795	Phvul.011G014000	Chr11	1090605	1090626	-822	-802
PHAVU_002G031900g	Phvul.001G031300	bHLH	GATCAAGGCCACATGCAATGT	2	3259503	3259524	Phvul.002G031900	Chr02	3214358	3214379	-1366	-1346
PHAVU_002G170500g	Phvul.001G031300	bHLH	CCTCACTCACACGTGTGAGAG	2	31566306	31566327	Phvul.002G170500	Chr02	32934376	32934397	-277	-257
PHAVU_002G122700g	Phvul.001G031300	bHLH	CTACGGTCCCACGTGCATTCA	2	24837638	24837659	Phvul.002G122700	Chr02	26100046	26100067	-137	-117
PHAVU_002G177100g	Phvul.001G031300	bHLH	AATGCATTCCACGTGCCTTTC	2	32835610	32835631	Phvul.002G177100	Chr02	33582609	33582630	-1269	-1249
PHAVU_002G177100g	Phvul.001G031300	bHLH	GTGGAAAGGCACGTGGAATGC	2	32835607	32835628	Phvul.002G177100	Chr02	33582606	33582627	-1266	-1246
PHAVU_002G295700g	Phvul.001G031300	bHLH	GTCTCACCTCACGTGATCGGT	2	45928619	45928640	Phvul.002G295700	Chr02	46483329	46483350	-447	-427
PHAVU_002G153800g	Phvul.001G031300	bHLH	CACATGGAGCACGTGCTGTCC	2	29520974	29520995	Phvul.002G153800	Chr02	30791135	30791156	-179	-159
PHAVU_002G027300g	Phvul.001G031300	bHLH	ATGGCATTTCACGTGGGAACA	2	2897178	2897199	Phvul.002G027300	Chr02	2851835	2851856	1	21
PHAVU_002G247000g	Phvul.001G031300	bHLH	GTGGTGGAGCACATGACAGAA	2	41350001	41350022	Phvul.002G247000	Chr02	41878927	41878948	-364	-344
PHAVU_002G111300g	Phvul.001G031300	bHLH	CAAGAGGGACACGTGGTTGAG	2	22651262	22651283	Phvul.002G111300	Chr02	23840821	23840842	133	153
PHAVU_002G064400g	Phvul.001G031300	bHLH	CAATCCAACCACGTGACCTGT	2	7331691	7331712	Phvul.002G064400	Chr02	7767063	7767084	-123	-103
PHAVU_002G064400g	Phvul.001G031300	bHLH	TGGACAGGTCACGTGGTTGGA	2	7331688	7331709	Phvul.002G064400	Chr02	7767060	7767081	-120	-100
PHAVU_002G264200g	Phvul.001G031300	bHLH	TAAGGAGGACACGTGGCAAGA	2	43010360	43010381	Phvul.002G264200	Chr02	43564819	43564840	-62	-42
PHAVU_002G051300g	Phvul.001G031300	bHLH	GTGCGTGTGCACGTGGAGACA	2	4745441	4745462	Phvul.002G051300	Chr02	4724018	4724039	-1215	-1195
PHAVU_002G243200g	Phvul.001G031300	bHLH	GGTGAAAGGGACGTGGAGCGA	2	40987916	40987937	Phvul.002G243200	Chr02	41515595	41515616	-302	-282
PHAVU_004G174800g	Phvul.001G031300	bHLH	CGGGAAGTTCACGTGGATCGG	4	45515549	45515570	Phvul.004G174800	Chr04	47726960	47726981	158	178
PHAVU_004G175700g	Phvul.001G031300	bHLH	TCACATTCACACGTGAATCGA	4	45627424	45627445	Phvul.004G175700	Chr04	47843048	47843069	-1046	-1026
PHAVU_004G093300g	Phvul.001G031300	bHLH	CACGAACCTCACGTGACTCTT	4	25329314	25329335	Phvul.004G093300	Chr04	22192610	22192631	-784	-764
PHAVU_004G056400g	Phvul.001G031300	bHLH	AGCAAGCGCCACGTGTCTAGG	4	7397668	7397689	Phvul.004G056400	Chr04	7661376	7661397	-179	-159
PHAVU_004G080200g	Phvul.001G031300	bHLH	ACTTTGATCCACGTGGTGTGT	4	13686064	13686085	Phvul.004G080200	Chr04	19015350	19015371	-226	-206
PHAVU_004G080200g	Phvul.001G031300	bHLH	GTGACACACCACGTGGATCAA	4	13686061	13686082	Phvul.004G080200	Chr04	19015347	19015368	-223	-203
PHAVU_010G011900g	Phvul.001G031300	bHLH	CTTTCTTCTCACGTGCGTCAT	10	1842244	1842265	Phvul.010G011900	Chr10	1527632	1527653	-1813	-1793
PHAVU_010G163000g	Phvul.001G031300	bHLH	CATGGGGTCCACGCGCCTCCA	10	43013274	43013295	Phvul.010G163000	Chr10	44048761	44048782	-142	-122
PHAVU_010G105800g	Phvul.001G031300	bHLH	CAACCCTGCCACGTGGCACTG	10	36472960	36472981	Phvul.010G105800	Chr10	37658679	37658700	23	43
PHAVU_010G105800g	Phvul.001G031300	bHLH	ATGCAGTGCCACGTGGCAGGG	10	36472963	36472984	Phvul.010G105800	Chr10	37658682	37658703	26	46
PHAVU_010G067300g	Phvul.001G031300	bHLH	TTAATGTGGCACGTGCGTCCC	10	16491732	16491753	Phvul.010G067300	Chr10	20878651	20878672	-839	-819
PHAVU_010G067300g	Phvul.001G031300	bHLH	CATGGGACGCACGTGCCACAT	10	16491729	16491750	Phvul.010G067300	Chr10	20878648	20878669	-836	-816
PHAVU_010G116900g	Phvul.001G031300	bHLH	GCCAGTGACCACGTGGCACAG	10	38367851	38367872	Phvul.010G116850	Chr10	39465176	39465197	94	114
PHAVU_010G116900g	Phvul.001G031300	bHLH	AGGCTGTGCCACGTGGTCACT	10	38367854	38367875	Phvul.010G116850	Chr10	39465179	39465200	97	117
PHAVU_010G079200g	Phvul.001G031300	bHLH	AGCGAAAGGGACGTGTGCATG	10	29469769	29469790	Phvul.010G079200	Chr10	29081587	29081608	-1145	-1125
PHAVU_005G135500g	Phvul.001G031300	bHLH	TCCCAAGGACACGTGAAACAA	5	36343184	36343205	Phvul.005G135500	Chr05	37662025	37662046	-1248	-1228
PHAVU_005G178500g	Phvul.001G031300	bHLH	AATGGACCCCACGTGCGTGTT	5	40087225	40087246	Phvul.005G178500	Chr05	40401635	40401656	5	25
PHAVU_005G178500g	Phvul.001G031300	bHLH	AGAAACACGCACGTGGGGTCC	5	40087228	40087249	Phvul.005G178500	Chr05	40401638	40401659	8	28
PHAVU_005G141100g	Phvul.001G031300	bHLH	CATGTTGTACACGTGGCATCA	5	37002681	37002702	Phvul.L002543	scaffold_15	77106	77127	-285	-265
PHAVU_005G051600g	Phvul.001G031300	bHLH	GGAGGAGACCACGTGTAGGAT	5	6575675	6575696	Phvul.005G051600	Chr05	6596657	6596678	-97	-77
PHAVU_005G084600g	Phvul.001G031300	bHLH	TGTGATGATGACGTGAACTGG	5	20514503	20514524	Phvul.005G084600	Chr05	22107573	22107594	-166	-146
PHAVU_005G094900g	Phvul.001G031300	bHLH	CTCGCACTGCACGTGACTCAC	5	28346639	28346660	Phvul.005G094900	Chr05	29651204	29651225	60	80
PHAVU_005G131100g	Phvul.001G031300	bHLH	ATGGGTCTGCACGTGACTTGT	5	35650862	35650883	Phvul.005G131100	Chr05	36969981	36970002	-563	-543
PHAVU_005G105900g	Phvul.001G031300	bHLH	GGTTTTTGCCACGTGGCCTTA	5	31292751	31292772	Phvul.005G105900	Chr05	32583212	32583233	-41	-21
PHAVU_005G123300g	Phvul.001G031300	bHLH	AGGGTGTGGGACGTGAGAATC	5	34716128	34716149	Phvul.005G123300	Chr05	36047551	36047572	0	20
PHAVU_005G029800g	Phvul.001G031300	bHLH	TCTCATTCACACGTGTCGCAC	5	2760797	2760818	Phvul.005G029800	Chr05	2753217	2753238	-67	-47
PHAVU_005G029800g	Phvul.001G031300	bHLH	TCGCCTACCCACGTGACGTCA	5	2760745	2760766	Phvul.005G029800	Chr05	2753165	2753186	-15	5
PHAVU_005G074700g	Phvul.001G031300	bHLH	CGCTCCCCACACGTGGGTGGT	5	13294892	13294913	Phvul.005G074700	Chr05	13540203	13540224	-817	-797
PHAVU_009G243700g	Phvul.001G031300	bHLH	GGGGTGTTCCACTTGTTCCAT	9	35686669	35686690	Phvul.009G243700	Chr09	36447527	36447548	-1036	-1016
PHAVU_009G173300g	Phvul.001G031300	bHLH	TGAAAGTGGCACGTGTGAGTG	9	25230113	25230134	Phvul.009G173300	Chr09	25718525	25718546	-49	-29
PHAVU_009G250100g	Phvul.001G031300	bHLH	AGCAAGTGGCACTTGAACTCA	9	36320580	36320601	Phvul.009G250100	Chr09	37078344	37078365	-573	-553
PHAVU_009G142800g	Phvul.001G031300	bHLH	AGCATGCCACACGTGTAATCA	9	20895313	20895334	Phvul.009G142800	Chr09	21433197	21433218	-1032	-1012
PHAVU_009G261500g	Phvul.001G031300	bHLH	GTGATAAGCCACGTGATGGTA	9	37338491	37338512	Phvul.009G261500	Chr09	38108964	38108985	128	148
PHAVU_009G156100g	Phvul.001G031300	bHLH	GAACAAGTGCACGTGAACTAT	9	22668971	22668992	Phvul.009G156100	Chr09	23134392	23134413	-234	-214
PHAVU_009G100300g	Phvul.001G031300	bHLH	CCACTTCACCACTTGCCAAGT	9	15325188	15325209	Phvul.009G100300	Chr09	15820249	15820270	141	161
PHAVU_009G003800g	Phvul.001G031300	bHLH	AAGCCCCACCACGTGACCAAA	9	719371	719392	Phvul.009G003800	Chr09	719590	719611	-77	-57
PHAVU_009G031200g	Phvul.001G031300	bHLH	ATTACGTAACACGTGGCGAAT	9	6856852	6856873	Phvul.009G031200	Chr09	7118542	7118563	-783	-763
PHAVU_009G067100g	Phvul.001G031300	bHLH	GTTCCGCGTCACGTGGCTTTG	9	11486733	11486754	Phvul.009G067100	Chr09	11878153	11878174	-1223	-1203
PHAVU_009G067100g	Phvul.001G031300	bHLH	GCACAAAGCCACGTGACGCGG	9	11486736	11486757	Phvul.009G067100	Chr09	11878156	11878177	-1220	-1200
PHAVU_009G220500g	Phvul.001G031300	bHLH	AATGTTAGGCACGTGAATTCA	9	32714988	32715009	Phvul.009G220500	Chr09	33303267	33303288	-103	-83
PHAVU_009G174900g	Phvul.001G031300	bHLH	CGTAAATCCCACTTGATTGCT	9	25425310	25425331	Phvul.009G174900	Chr09	25913949	25913970	-113	-93
PHAVU_009G200600g	Phvul.001G031300	bHLH	GTGGCACTTCACGTGGTGCGC	9	29707827	29707848	Phvul.009G200600	Chr09	30474882	30474903	-529	-509
PHAVU_009G168000g	Phvul.001G031300	bHLH	TGCATGGACCACGTGTGCCAA	9	24532107	24532128	Phvul.009G168000	Chr09	25012988	25013009	-166	-146
PHAVU_006G062200g	Phvul.001G031300	bHLH	CGTGACACGCACTTGAGCAGC	6	17956457	17956478	Phvul.006G062200	Chr06	17093970	17093991	-266	-246
PHAVU_006G062200g	Phvul.001G031300	bHLH	AGTGCGTGTCACGTGGGCCAC	6	17956449	17956470	Phvul.006G062200	Chr06	17093962	17093983	-258	-238
PHAVU_006G062200g	Phvul.001G031300	bHLH	AATGTGGCCCACGTGACACGC	6	17956446	17956467	Phvul.006G062200	Chr06	17093959	17093980	-255	-235
PHAVU_006G116300g	Phvul.001G031300	bHLH	CAAACAATACACGTGATGCAT	6	23157376	23157397	Phvul.006G116300	Chr06	22469517	22469538	-1090	-1070
PHAVU_006G116300g	Phvul.001G031300	bHLH	CCCATGCATCACGTGTATTGT	6	23157379	23157400	Phvul.006G116300	Chr06	22469520	22469541	-1087	-1067
PHAVU_006G084200g	Phvul.001G031300	bHLH	GGATGGTGGCACATGCCTGCT	6	20276428	20276449	Phvul.006G084200	Chr06	19591456	19591477	-202	-182
PHAVU_006G182900g	Phvul.001G031300	bHLH	TACCAATTGCACGTGCCATCC	6	29192851	29192872	Phvul.006G182900	Chr06	28410766	28410787	-1349	-1329
PHAVU_006G182900g	Phvul.001G031300	bHLH	GGTGGATGGCACGTGCAATTG	6	29192854	29192875	Phvul.006G182900	Chr06	28410769	28410790	-1346	-1326
PHAVU_006G171000g	Phvul.001G031300	bHLH	GGATAAGATCACGTGAATTAT	6	28186308	28186329	Phvul.006G171000	Chr06	27422481	27422502	-324	-304
PHAVU_006G185200g	Phvul.001G031300	bHLH	CAGGGTTGTCACTTGCGACCA	6	29413379	29413400	Phvul.006G185200	Chr06	28632214	28632235	-1865	-1845
PHAVU_008G144700g	Phvul.001G059900	NAC	TTACTTGCAGGACAAGAT	8	27548039	27548057	Phvul.008G144700	Chr08	36294730	36294748	-8	9
PHAVU_008G155400g	Phvul.001G059900	NAC	TGTCTTGATTCACACGTT	8	36120128	36120146	Phvul.008G155400	Chr08	31379288	31379306	-883	-866
PHAVU_008G231200g	Phvul.001G059900	NAC	ATGCGTGTCAGAAAAGGA	8	54568088	54568106	Phvul.008G231200	Chr08	58233565	58233583	-277	-260
PHAVU_008G092800g	Phvul.001G059900	NAC	TGACTTGTTGTCTAAGAA	8	9500651	9500669	Phvul.008G092800	Chr08	9386841	9386859	-204	-187
PHAVU_008G146900g	Phvul.001G059900	NAC	TTGCTTCAATCTCAAGCT	8	28701664	28701682	Phvul.008G146900	Chr08	33706011	33706029	-83	-66
PHAVU_008G142900g	Phvul.001G059900	NAC	TTAATTGCTGGACAAGCT	8	25884030	25884048	Phvul.008G142900	Chr08	30586988	30587006	-29	-12
PHAVU_008G142900g	Phvul.001G059900	NAC	TTAAGTGTAGTGTACGAC	8	25884016	25884034	Phvul.008G142900	Chr08	30586974	30586992	-15	2
PHAVU_008G007000g	Phvul.001G059900	NAC	TGAAGTGTATGAGAAGCA	8	734435	734453	Phvul.008G007001	Chr08	647406	647424	-469	-452
PHAVU_003G135100g	Phvul.001G059900	NAC	TCACGTGTGGATTACGGC	3	32643484	32643502	Phvul.003G135100	Chr03	33254501	33254519	-187	-170
PHAVU_003G104600g	Phvul.001G059900	NAC	TTGCTTGCCTAACTAGTT	3	25966603	25966621	Phvul.003G104600	Chr03	23418065	23418083	-911	-894
PHAVU_003G153800g	Phvul.001G059900	NAC	TTACTTCCCGCAGAAGGT	3	35804107	35804125	Phvul.003G153800	Chr03	36872646	36872664	74	91
PHAVU_003G137800g	Phvul.001G059900	NAC	AGACGTGCTTCAAAAGCA	3	33013997	33014015	Phvul.003G137800	Chr03	33611814	33611832	-700	-683
PHAVU_003G073300g	Phvul.001G059900	NAC	TTAAGTGTGGGAGAAGGG	3	11213396	11213414	Phvul.003G073300	Chr03	11452862	11452880	-117	-100
PHAVU_001G028200g	Phvul.001G059900	NAC	TTTCTTGAGTTACAAGGA	1	2617035	2617053	Phvul.001G028200	Chr01	2516426	2516444	-462	-445
PHAVU_001G185600g	Phvul.001G059900	NAC	TTGAGTGTGTCTCACGCT	1	45058320	45058338	Phvul.001G185600	Chr01	44350145	44350163	-82	-65
PHAVU_001G028300g	Phvul.001G059900	NAC	TTACTTGTATCAGAAGCA	1	2624638	2624656	Phvul.001G028300	Chr01	2524028	2524046	-1811	-1794
PHAVU_001G028300g	Phvul.001G059900	NAC	TTGCTTCTGATACAAGTA	1	2624637	2624655	Phvul.001G028300	Chr01	2524027	2524045	-1810	-1793
PHAVU_001G172300g	Phvul.001G059900	NAC	TAGCTTACTGGGCAAGCA	1	43573060	43573078	Phvul.001G172300	Chr01	42935681	42935699	6	23
PHAVU_001G141500g	Phvul.001G059900	NAC	TTGAGTGTTCGTGAAGCT	1	39008195	39008213	Phvul.001G141500	Chr01	38382009	38382027	-307	-290
PHAVU_001G186900g	Phvul.001G059900	NAC	TTACGTGGGAAGCACAAA	1	45234681	45234699	Phvul.001G186900	Chr01	44528630	44528648	-637	-620
PHAVU_001G036600g	Phvul.001G059900	NAC	TTGCGTGTTAACCACGAT	1	3524004	3524022	Phvul.001G036600	Chr01	3429787	3429805	-209	-192
PHAVU_001G036600g	Phvul.001G059900	NAC	AATCGTGGTTAACACGCA	1	3524005	3524023	Phvul.001G036600	Chr01	3429788	3429806	-208	-191
PHAVU_001G080500g	Phvul.001G059900	NAC	TTACTTGCACATTAAGGC	1	13175920	13175938	Phvul.L006401	scaffold_14	672255	672273	-522	-505
PHAVU_001G072100g	Phvul.001G059900	NAC	TTACTTGACATGCAAGTT	1	9600211	9600229	Phvul.001G072100	Chr01	9560488	9560506	-54	-37
PHAVU_001G072100g	Phvul.001G059900	NAC	AAACTTGCATGTCAAGTA	1	9600212	9600230	Phvul.001G072100	Chr01	9560489	9560507	-53	-36
PHAVU_001G193900g	Phvul.001G059900	NAC	TAACTTGCTTTACAAGTC	1	45986534	45986552	Phvul.001G193900	Chr01	45283119	45283137	-50	-33
PHAVU_001G268400g	Phvul.001G059900	NAC	TGAAGTGTTTGAGAAGAT	1	52024661	52024679	Phvul.001G268400	Chr01	51321002	51321020	-1228	-1211
PHAVU_007G194700g	Phvul.001G059900	NAC	TAGCTTATATCTGAAGAC	7	43284277	43284295	Phvul.007G194700	Chr07	31645008	31645026	-189	-172
PHAVU_007G213800g	Phvul.001G059900	NAC	TTGCGTATTTTAAAAGTA	7	45268208	45268226	Phvul.007G213800	Chr07	33623185	33623203	-1078	-1061
PHAVU_007G279300g	Phvul.001G059900	NAC	TGGCGTGTATGTGAAGTC	7	51576913	51576931	Phvul.007G279300	Chr07	39868613	39868631	-379	-362
PHAVU_007G069300g	Phvul.001G059900	NAC	TAACTTCTTTTCCAAGTT	7	6265430	6265448	Phvul.007G069300	Chr07	6413081	6413099	-102	-85
PHAVU_007G205200g	Phvul.001G059900	NAC	TTAAGTACTCCACAAGTA	7	44422447	44422465	Phvul.007G205200	Chr07	32775170	32775188	-1245	-1228
PHAVU_007G205200g	Phvul.001G059900	NAC	TTACTTGTGGAGTACTTA	7	44422448	44422466	Phvul.007G205200	Chr07	32775171	32775189	-1244	-1227
PHAVU_007G140300g	Phvul.001G059900	NAC	TTTCTTGTCATTGAAGGT	7	34591875	34591893	Phvul.007G140332	Chr07	22469139	22469157	166	183
PHAVU_007G128200g	Phvul.001G059900	NAC	TTTCTTCTGGCAGACGCC	7	27735521	27735539	Phvul.007G128200	Chr07	14798628	14798646	-1404	-1387
PHAVU_007G128200g	Phvul.001G059900	NAC	TGGCGTCTGCCAGAAGAA	7	27735522	27735540	Phvul.007G128200	Chr07	14798627	14798645	-1403	-1386
PHAVU_007G277400g	Phvul.001G059900	NAC	TGACTTGAAAAACTCGTT	7	51448825	51448843	Phvul.007G277400	Chr07	39739470	39739488	150	167
PHAVU_007G001500g	Phvul.001G059900	NAC	TGTCTTGTTGGAAAAGAC	7	85994	86012	Phvul.007G001500	Chr07	78207	78225	-1107	-1090
PHAVU_007G183100g	Phvul.001G059900	NAC	TTTCTTGGTAAACAAGTT	7	41924862	41924880	Phvul.007G183100	Chr07	30275477	30275495	-564	-547
PHAVU_011G213600g	Phvul.001G059900	NAC	TGTCGTGTGTCCCAAGTT	11	49802837	49802855	Phvul.011G213600	Chr11	53329576	53329594	108	125
PHAVU_011G094300g	Phvul.001G059900	NAC	TTTCTTGTATTTCAAGGT	11	9634572	9634590	Phvul.011G094300	Chr11	9515580	9515598	-968	-951
PHAVU_011G034900g	Phvul.001G059900	NAC	AAACTTGCAACACAAGGT	11	3063953	3063971	Phvul.011G034900	Chr11	3222522	3222540	-1166	-1149
PHAVU_011G019200g	Phvul.001G059900	NAC	GTTCTTGTTGGACAAGCC	11	1536207	1536225	Phvul.011G019200	Chr11	1527033	1527051	-1349	-1332
PHAVU_011G019200g	Phvul.001G059900	NAC	TGGCTTGTCCAACAAGAA	11	1536206	1536224	Phvul.011G019200	Chr11	1527032	1527050	-1348	-1331
PHAVU_011G112100g	Phvul.001G059900	NAC	TTGCTTGTCATGCAAAAA	11	14684622	14684640	Phvul.011G112100	Chr11	14676011	14676029	103	120
PHAVU_011G041100g	Phvul.001G059900	NAC	ATCCGTGCATCGCAAGCA	11	3566672	3566690	Phvul.011G041100	Chr11	3740975	3740993	-58	-41
PHAVU_011G041100g	Phvul.001G059900	NAC	TTGCTTGCGATGCACGGA	11	3566673	3566691	Phvul.011G041100	Chr11	3740976	3740994	-57	-40
PHAVU_002G316900g	Phvul.001G059900	NAC	AAACTTGCTTGCCAAGAA	2	47746993	47747011	Phvul.002G316900	Chr02	48349574	48349592	-1633	-1616
PHAVU_002G316900g	Phvul.001G059900	NAC	TTTCTTGGCAAGCAAGTT	2	47746992	47747010	Phvul.002G316900	Chr02	48349573	48349591	-1632	-1615
PHAVU_002G269000g	Phvul.001G059900	NAC	TTAGGTGCGGTGCAAGTT	2	43421167	43421185	Phvul.002G269000	Chr02	43980177	43980195	-1018	-1001
PHAVU_002G011600g	Phvul.001G059900	NAC	TAGCTTATACTGCAGGCA	2	1290240	1290258	Phvul.002G011600	Chr02	1246694	1246712	-1557	-1540
PHAVU_002G021100g	Phvul.001G059900	NAC	TTGCTTGCAGAGCAATAA	2	2294999	2295017	Phvul.002G021100	Chr02	2248073	2248091	-521	-504
PHAVU_002G165300g	Phvul.001G059900	NAC	AAGCTTGATGTAGAAGAA	2	30672789	30672807	Phvul.002G165300	Chr02	31960000	31960018	121	138
PHAVU_002G326500g	Phvul.001G059900	NAC	TAACTTGATGAACAAAAA	2	48481528	48481546	Phvul.002G326500	Chr02	49110249	49110267	-333	-316
PHAVU_002G308200g	Phvul.001G059900	NAC	TTGCTTCCGCACCAAGTA	2	47018665	47018683	Phvul.002G308200	Chr02	47591766	47591784	-1020	-1003
PHAVU_002G032000g	Phvul.001G059900	NAC	TGCCGTGCTTCGCAAGGC	2	3266845	3266863	Phvul.002G032000	Chr02	3221699	3221717	-1132	-1115
PHAVU_002G032000g	Phvul.001G059900	NAC	TGCCTTGCGAAGCACGGC	2	3266844	3266862	Phvul.002G032000	Chr02	3221698	3221716	-1131	-1114
PHAVU_002G193500g	Phvul.001G059900	NAC	TGACGTAAAGAGCAAGGA	2	35019257	35019275	Phvul.002G193500	Chr02	35762165	35762183	92	109
PHAVU_002G064200g	Phvul.001G059900	NAC	TTGCTTGAAGAAGAGGCA	2	7301134	7301152	Phvul.002G064232	Chr02	7724401	7724419	-1482	-1465
PHAVU_002G202500g	Phvul.001G059900	NAC	TTACGTGGTCTAAAAGGA	2	36238071	36238089	Phvul.002G202500	Chr02	36887767	36887785	-384	-367
PHAVU_004G166000g	Phvul.001G059900	NAC	TTACTTGGAGAAGAAGAA	4	44749029	44749047	Phvul.004G166000	Chr04	46995634	46995652	-561	-544
PHAVU_004G017700g	Phvul.001G059900	NAC	TTTCTTGTGCTACAATTC	4	1844922	1844940	Phvul.004G017700	Chr04	2130963	2130981	16	33
PHAVU_004G169200g	Phvul.001G059900	NAC	TTTCGTGTTTATCACGTA	4	45065132	45065150	Phvul.004G169200	Chr04	47251769	47251787	-1555	-1538
PHAVU_004G169200g	Phvul.001G059900	NAC	ATACGTGATAAACACGAA	4	45065133	45065151	Phvul.004G169200	Chr04	47251770	47251788	-1554	-1537
PHAVU_004G126500g	Phvul.001G059900	NAC	TTAAGTGTGGTTAAAGTA	4	40205844	40205862	Phvul.004G126500	Chr04	42252868	42252886	-295	-278
PHAVU_010G040800g	Phvul.001G059900	NAC	TTGCGTGATTGTAACGGC	10	6062532	6062550	Phvul.010G040800	Chr10	6097110	6097128	-95	-78
PHAVU_005G169100g	Phvul.001G059900	NAC	TAACTTGATGGTGAGGGA	5	39313375	39313393	Phvul.005G169100	Chr05	39552229	39552247	-1780	-1763
PHAVU_005G027100g	Phvul.001G059900	NAC	TTGCTTGTTTTTCAATTC	5	2490460	2490478	Phvul.005G027100	Chr05	2512312	2512330	26	43
PHAVU_005G067600g	Phvul.001G059900	NAC	CAACTTGTATGACAAGTT	5	10527215	10527233	Phvul.005G067600	Chr05	11500608	11500626	64	81
PHAVU_005G128300g	Phvul.001G059900	NAC	TTACTTGAGTATCAAGAA	5	35294339	35294357	Phvul.005G128300	Chr05	36614705	36614723	-1696	-1679
PHAVU_005G128300g	Phvul.001G059900	NAC	TTTCTTGATACTCAAGTA	5	35294338	35294356	Phvul.005G128300	Chr05	36614704	36614722	-1695	-1678
PHAVU_009G202200g	Phvul.001G059900	NAC	TTGCTTGGTTTTGAAGGA	9	29915074	29915092	Phvul.009G202200	Chr09	30691928	30691946	-1482	-1465
PHAVU_009G202200g	Phvul.001G059900	NAC	TTTCTTGTTTGGCAGGCT	9	29914734	29914752	Phvul.009G202200	Chr09	30691588	30691606	-1142	-1125
PHAVU_009G253700g	Phvul.001G059900	NAC	TGTCTTGTATATGAAGAA	9	36638014	36638032	Phvul.009G253700	Chr09	37389868	37389886	-255	-238
PHAVU_009G086900g	Phvul.001G059900	NAC	TGAAGTGTTGGAGAAGCA	9	13599468	13599486	Phvul.009G086900	Chr09	14077200	14077218	-266	-249
PHAVU_009G147500g	Phvul.001G059900	NAC	AAACGTACAGAACAAGAA	9	21584325	21584343	Phvul.009G147500	Chr09	22055515	22055533	151	168
PHAVU_009G015700g	Phvul.001G059900	NAC	TTGCGTCTGACACAAACC	9	2480509	2480527	Phvul.009G015700	Chr09	2582530	2582548	-126	-109
PHAVU_009G133200g	Phvul.001G059900	NAC	TTAAGTGGGTCCCAAGTA	9	19595612	19595630	Phvul.009G133200	Chr09	20130619	20130637	-79	-62
PHAVU_009G170800g	Phvul.001G059900	NAC	TAGCGTGATCAGCATGCA	9	24948565	24948583	Phvul.009G170800	Chr09	25437419	25437437	-314	-297
PHAVU_006G206800g	Phvul.001G059900	NAC	AAACTTGCAGAACAAGAA	6	30938962	30938980	Phvul.006G206800	Chr06	30153468	30153486	77	94
PHAVU_006G121600g	Phvul.001G059900	NAC	ATGCGTGCGCATCAAGCA	6	23739840	23739858	Phvul.006G121600	Chr06	23055499	23055517	-140	-123
PHAVU_006G121600g	Phvul.001G059900	NAC	CTGCTTGATGCGCACGCA	6	23739839	23739857	Phvul.006G121600	Chr06	23055498	23055516	-139	-122
PHAVU_006G219100g	Phvul.001G059900	NAC	TTACTTCAAATGCAAGTA	6	31807075	31807093	Phvul.006G219100	Chr06	31057120	31057138	-1567	-1550
PHAVU_006G079600g	Phvul.001G059900	NAC	TTACTTGTTTGCCAAGAA	6	19852697	19852715	Phvul.006G079600	Chr06	19161590	19161608	-68	-51
PHAVU_008G017100g	Phvul.001G060200	WRKY	ATCTTTGACTCTTT	8	1455421	1455435	Phvul.008G017100	Chr08	1390691	1390705	-1298	-1285
PHAVU_008G100200g	Phvul.001G060200	WRKY	AAATTTGACTTTAA	8	10874923	10874937	Phvul.008G100200	Chr08	16038234	16038248	-1879	-1866
PHAVU_008G286400g	Phvul.001G060200	WRKY	CATGTTGACTTTGA	8	59119506	59119520	Phvul.008G286400	Chr08	62588778	62588792	25	38
PHAVU_008G101300g	Phvul.001G060200	WRKY	GCTTTTGACTTTGC	8	11089038	11089052	Phvul.008G101300	Chr08	15430935	15430949	-258	-245
PHAVU_008G101300g	Phvul.001G060200	WRKY	GGTGTTGACTTTGT	8	11088724	11088738	Phvul.008G101300	Chr08	15431249	15431263	56	69
PHAVU_008G133600g	Phvul.001G060200	WRKY	ATGTTTGACCTTTT	8	20996077	20996091	Phvul.008G133600	Chr08	22251585	22251599	37	50
PHAVU_008G160700g	Phvul.001G060200	WRKY	TTATTTGACTTTAG	8	41249017	41249031	Phvul.008G160700	Chr08	46005199	46005213	-1046	-1033
PHAVU_008G043000g	Phvul.001G060200	WRKY	GGTGTTGACATTTG	8	3711970	3711984	Phvul.008G043000	Chr08	3668750	3668764	15	28
PHAVU_008G058300g	Phvul.001G060200	WRKY	GGCGCTGACTTTTC	8	5183802	5183816	Phvul.008G058300	Chr08	5177598	5177612	46	59
PHAVU_008G284300g	Phvul.001G060200	WRKY	TATTTTGACTTTGG	8	58977113	58977127	Phvul.008G284300	Chr08	62446507	62446521	-481	-468
PHAVU_008G201000g	Phvul.001G060200	WRKY	CCCTTTGACTTCAC	8	51093155	51093169	Phvul.008G201000	Chr08	54752395	54752409	79	92
PHAVU_008G014600g	Phvul.001G060200	WRKY	ATAGTTGACTTTTT	8	1271561	1271575	Phvul.008G014600	Chr08	1194494	1194508	-90	-77
PHAVU_008G120600g	Phvul.001G060200	WRKY	AAGGTTGACTTCAC	8	15614734	15614748	Phvul.008G120600	Chr08	10509373	10509387	34	47
PHAVU_008G025100g	Phvul.001G060200	WRKY	AGCTTTGACTTGGT	8	2129919	2129933	Phvul.008G025100	Chr08	2061257	2061271	-75	-62
PHAVU_008G205400g	Phvul.001G060200	WRKY	TGAGTTGACTTGTT	8	51612972	51612986	Phvul.008G205400	Chr08	55281125	55281139	-1295	-1282
PHAVU_008G138100g	Phvul.001G060200	WRKY	CTGTTTGACTTTAT	8	22693042	22693056	Phvul.008G138100	Chr08	29860929	29860943	-16	-3
PHAVU_008G072700g	Phvul.001G060200	WRKY	TTGGTTGACTCTTC	8	6744473	6744487	Phvul.008G072700	Chr08	6804316	6804330	17	30
PHAVU_003G154000g	Phvul.001G060200	WRKY	ATGTTTGACTTTGA	3	35875314	35875328	Phvul.003G154000	Chr03	36947780	36947794	-222	-209
PHAVU_003G139500g	Phvul.001G060200	WRKY	TTGGTTGACATTTA	3	33215957	33215971	Phvul.003G139500	Chr03	34327725	34327739	-1459	-1446
PHAVU_003G139500g	Phvul.001G060200	WRKY	ATGGTTGACCATCT	3	33215356	33215370	Phvul.003G139500	Chr03	34328326	34328340	-858	-845
PHAVU_003G101900g	Phvul.001G060200	WRKY	ATAGTTGACATTCC	3	24921867	24921881	Phvul.003G101900	Chr03	24486578	24486592	-287	-274
PHAVU_003G1365000g	Phvul.001G060200	WRKY	TTCATTGACTTTGT	3	32825439	32825453	Phvul.003G136500	Chr03	33436680	33436694	-650	-637
PHAVU_003G095000g	Phvul.001G060200	WRKY	ACATTTGACCTTCG	3	20874184	20874198	Phvul.003G095000	Chr03	18683511	18683525	-1256	-1243
PHAVU_003G130700g	Phvul.001G060200	WRKY	ATGGTTGACTGTGG	3	32034493	32034507	Phvul.003G130700	Chr03	32642291	32642305	-314	-301
PHAVU_003G244700g	Phvul.001G060200	WRKY	GGGGTTGGCTTTTC	3	46985283	46985297	Phvul.003G244700	Chr03	48112312	48112326	-735	-722
PHAVU_003G189400g	Phvul.001G060200	WRKY	GCCTTTGACTTCGA	3	40167584	40167598	Phvul.003G189400	Chr03	41309945	41309959	-467	-454
PHAVU_003G086700g	Phvul.001G060200	WRKY	AGGTTTGACTTTGA	3	14978639	14978653	Phvul.003G086700	Chr03	16280216	16280230	-39	-26
PHAVU_001G149800g	Phvul.001G060200	WRKY	CAGGTTGACTGTTA	1	40321660	40321674	Phvul.001G149800	Chr01	39683702	39683716	-1596	-1583
PHAVU_001G218200g	Phvul.001G060200	WRKY	ATTGTTGACTTTTG	1	48080430	48080444	Phvul.001G218200	Chr01	47377225	47377239	142	155
PHAVU_001G125700g	Phvul.001G060200	WRKY	GAAGTTGACCTTCA	1	35309004	35309018	Phvul.001G125700	Chr01	34678682	34678696	133	146
PHAVU_001G105700g	Phvul.001G060200	WRKY	TTGTTTGACTTTGA	1	26796052	26796066	Phvul.001G105700	Chr01	26153547	26153561	-140	-127
PHAVU_001G090100g	Phvul.001G060200	WRKY	GTGGTTGACCGTTG	1	16747390	16747404	Phvul.001G090100	Chr01	14693546	14693560	72	85
PHAVU_001G247300g	Phvul.001G060200	WRKY	GAGGTTGACCTTGT	1	50611352	50611366	Phvul.001G247300	Chr01	49892536	49892550	-178	-165
PHAVU_001G136100g	Phvul.001G060200	WRKY	GACGTTGACAATGC	1	38194503	38194517	Phvul.001G136100	Chr01	37542719	37542733	-895	-882
PHAVU_001G179400g	Phvul.001G060200	WRKY	CCCTTTGACTTGTG	1	44405606	44405620	Phvul.001G179400	Chr01	43736033	43736047	170	183
PHAVU_001G123300g	Phvul.001G060200	WRKY	CTTTTTGACTTTTT	1	34648805	34648819	Phvul.001G123300	Chr01	34021304	34021318	18	31
PHAVU_001G187000g	Phvul.001G060200	WRKY	CTTTTTGACTTTTG	1	45261877	45261891	Phvul.001G187000	Chr01	44557190	44557204	-169	-156
PHAVU_001G241000g	Phvul.001G060200	WRKY	TAGGTTGACTAGTT	1	50088425	50088439	Phvul.001G241000	Chr01	49376804	49376818	-644	-631
PHAVU_001G241000g	Phvul.001G060200	WRKY	AACTTTGACTTTCA	1	50088349	50088363	Phvul.001G241000	Chr01	49376728	49376742	-568	-555
PHAVU_001G212400g	Phvul.001G060200	WRKY	AGCTTTGACCTTAT	1	47586577	47586591	Phvul.001G212400	Chr01	46874767	46874781	-147	-134
PHAVU_001G155400g	Phvul.001G060200	WRKY	TTCATTGACTTTGT	1	41293511	41293525	Phvul.001G155400	Chr01	40650931	40650945	-187	-174
PHAVU_001G235000g	Phvul.001G060200	WRKY	TAATTTGACTTCTT	1	49571076	49571090	Phvul.001G235000	Chr01	48856981	48856995	-972	-959
PHAVU_001G259200g	Phvul.001G060200	WRKY	CTGTTTGACTTTGC	1	51472903	51472917	Phvul.001G259200	Chr01	50756288	50756302	-1403	-1390
PHAVU_001G088600g	Phvul.001G060200	WRKY	CTCTTTGACTATGA	1	16024756	16024770	Phvul.001G088600	Chr01	13957709	13957723	-961	-948
PHAVU_001G106200g	Phvul.001G060200	WRKY	CAAGTTGACTTTTT	1	26985046	26985060	Phvul.001G106200	Chr01	25965228	25965242	-49	-36
PHAVU_007G058600g	Phvul.001G060200	WRKY	AACTTTGACTCTTC	7	4883323	4883337	Phvul.007G058600	Chr07	4951745	4951759	-74	-61
PHAVU_007G229200g	Phvul.001G060200	WRKY	ACGTTTGACTTCAT	7	46925513	46925527	Phvul.007G229200	Chr07	35303220	35303234	-263	-250
PHAVU_007G131200g	Phvul.001G060200	WRKY	GGATTTGACTTAAT	7	31962778	31962792	Phvul.L002044	scaffold_16	144004	144018	-1406	-1393
PHAVU_007G230300g	Phvul.001G060200	WRKY	TTCGTTGACCGTTC	7	47036998	47037012	Phvul.007G230300	Chr07	35414979	35414993	-42	-29
PHAVU_007G063100g	Phvul.001G060200	WRKY	CAAGTTGACTTGGA	7	5532298	5532312	Phvul.007G063100	Chr07	5605993	5606007	-171	-158
PHAVU_007G196700g	Phvul.001G060200	WRKY	CACTTTGACTTAAT	7	43647367	43647381	Phvul.007G196700	Chr07	31997877	31997891	74	87
PHAVU_007G109700g	Phvul.001G060200	WRKY	AGCGTTGGCTTTAA	7	13819923	13819937	Phvul.003G138382	Chr03	34895966	34895980	-186	-173
PHAVU_007G147600g	Phvul.001G060200	WRKY	CAAGTTGACATTTG	7	36518104	36518118	Phvul.007G147600	Chr07	24469229	24469243	-82	-69
PHAVU_007G075400g	Phvul.001G060200	WRKY	CCCTTTGACATTTT	7	6907009	6907023	Phvul.007G075400	Chr07	7061266	7061280	-203	-190
PHAVU_007G007000g	Phvul.001G060200	WRKY	TTTGTTGACTTCAT	7	499024	499038	Phvul.007G007000	Chr07	508166	508180	36	49
PHAVU_007G001500g	Phvul.001G060200	WRKY	GACGTTGACCAAGT	7	85921	85935	Phvul.007G001500	Chr07	78134	78148	-1180	-1167
PHAVU_007G153600g	Phvul.001G060200	WRKY	AGCTTTGACTTTCA	7	37653200	37653214	Phvul.007G153600	Chr07	25971760	25971774	-1937	-1924
PHAVU_011G080800g	Phvul.001G060200	WRKY	GAAGTTGACTACGT	11	7578417	7578431	Phvul.011G080800	Chr11	7488366	7488380	-798	-785
PHAVU_011G188700g	Phvul.001G060200	WRKY	ATCTTTGACTAATT	11	46557168	46557182	Phvul.011G188700	Chr11	50238006	50238020	-1042	-1029
PHAVU_011G066900g	Phvul.001G060200	WRKY	ATCGTTGACCATGC	11	5804591	5804605	Phvul.011G066900	Chr11	5971775	5971789	-499	-486
PHAVU_011G186900g	Phvul.001G060200	WRKY	GCAGTTGACTCTCT	11	46348874	46348888	Phvul.011G186900	Chr11	50034285	50034299	-135	-122
PHAVU_011G039600g	Phvul.001G060200	WRKY	GGTTTTGACTATTA	11	3426064	3426078	Phvul.011G039600	Chr11	3600353	3600367	-272	-259
PHAVU_011G105900g	Phvul.001G060200	WRKY	TAAGTTGACTATGT	11	12339803	12339817	Phvul.011G105900	Chr11	12944010	12944024	-1067	-1054
PHAVU_011G080600g	Phvul.001G060200	WRKY	GGGGTTGACTTTTA	11	7549851	7549865	Phvul.011G080600	Chr11	7459799	7459813	-1178	-1165
PHAVU_011G032800g	Phvul.001G060200	WRKY	CCTTTTGACTTTGT	11	2841066	2841080	Phvul.011G032800	Chr11	3022826	3022840	-141	-128
PHAVU_011G005000g	Phvul.001G060200	WRKY	TTCTTTGACATTTT	11	372067	372081	Phvul.011G005000	Chr11	366414	366428	-1030	-1017
PHAVU_011G025400g	Phvul.001G060200	WRKY	GGATTTGACTATTT	11	2115544	2115558	Phvul.011G025400	Chr11	2284145	2284159	-524	-511
PHAVU_011G051500g	Phvul.001G060200	WRKY	GATTTTGACTTTAT	11	4385011	4385025	Phvul.011G051500	Chr11	4548346	4548360	-169	-156
PHAVU_002G170700g	Phvul.001G060200	WRKY	TTCTTTGACTTGAA	2	31654667	31654681	Phvul.002G170700	Chr02	32844433	32844447	70	83
PHAVU_002G088300g	Phvul.001G060200	WRKY	ATGGTTGACTCTAA	2	14183988	14184002	Phvul.002G088300	Chr02	14508095	14508109	74	87
PHAVU_002G117300g	Phvul.001G060200	WRKY	GTTGTTGACCTGTC	2	23793858	23793872	Phvul.002G117300	Chr02	25056738	25056752	-919	-906
PHAVU_002G133000g	Phvul.001G060200	WRKY	TTGTTTGACTTTAT	2	26384856	26384870	Phvul.002G133000	Chr02	27684763	27684777	11	24
PHAVU_002G084100g	Phvul.001G060200	WRKY	TGAATTGACTTTTA	2	13120372	13120386	Phvul.002G084100	Chr02	13601012	13601026	-1296	-1283
PHAVU_002G084100g	Phvul.001G060200	WRKY	TTCTTTGACTTGAA	2	13121711	13121725	Phvul.002G084100	Chr02	13602351	13602365	43	56
PHAVU_002G261900g	Phvul.001G060200	WRKY	AATTTTGACTTTAC	2	42838563	42838577	Phvul.002G261900	Chr02	43392979	43392993	-400	-387
PHAVU_002G128400g	Phvul.001G060200	WRKY	GCGGTTGACCTCAC	2	25783991	25784005	Phvul.002G128400	Chr02	27076950	27076964	26	39
PHAVU_002G092800g	Phvul.001G060200	WRKY	TATTTTGACTTTAG	2	16605529	16605543	Phvul.002G092800	Chr02	16974935	16974949	-396	-383
PHAVU_002G140700g	Phvul.001G060200	WRKY	GCCTTTGACCATTT	2	27534094	27534108	Phvul.002G140700	Chr02	28741925	28741939	-671	-658
PHAVU_002G140700g	Phvul.001G060200	WRKY	AACTTTGACTTAGT	2	27534352	27534366	Phvul.002G140700	Chr02	28742183	28742197	-413	-400
PHAVU_002G028700g	Phvul.001G060200	WRKY	GCCTTTGACTCTGA	2	2998157	2998171	Phvul.002G028700	Chr02	2952966	2952980	-28	-15
PHAVU_002G092100g	Phvul.001G060200	WRKY	AGTGTTGACTGTTA	2	15807248	15807262	Phvul.002G092100	Chr02	16218513	16218527	-601	-588
PHAVU_002G202500g	Phvul.001G060200	WRKY	GTCATTGACCTTTT	2	36237907	36237921	Phvul.002G202500	Chr02	36887603	36887617	-216	-203
PHAVU_002G202500g	Phvul.001G060200	WRKY	TGATTTGACTTTAG	2	36237730	36237744	Phvul.002G202500	Chr02	36887426	36887440	-39	-26
PHAVU_002G202500g	Phvul.001G060200	WRKY	GGAATTGACTTTGG	2	36237669	36237683	Phvul.002G202500	Chr02	36887365	36887379	22	35
PHAVU_002G116800g	Phvul.001G060200	WRKY	AAATTTGACTTTCA	2	23695005	23695019	Phvul.002G116800	Chr02	24957419	24957433	-1603	-1590
PHAVU_004G145300g	Phvul.001G060200	WRKY	AGAGTTGACTTCAA	4	42548990	42549004	Phvul.004G145300	Chr04	44657827	44657841	-848	-835
PHAVU_004G143500g	Phvul.001G060200	WRKY	ACGTTTGACTTTTG	4	42314195	42314209	Phvul.004G143500	Chr04	44419477	44419491	-237	-224
PHAVU_004G143500g	Phvul.001G060200	WRKY	GTCGTTGGCTTTGT	4	42313789	42313803	Phvul.004G143500	Chr04	44419071	44419085	169	182
PHAVU_004G095400g	Phvul.001G060200	WRKY	TGCATTGACCTTTA	4	26534229	26534243	Phvul.004G095400	Chr04	26023107	26023121	-836	-823
PHAVU_004G001600g	Phvul.001G060200	WRKY	AAGGTTGACATTGT	4	101425	101439	Phvul.004G001600	Chr04	22805	22819	-64	-51
PHAVU_004G069600g	Phvul.001G060200	WRKY	GTCGTTGACATATC	4	10447443	10447457	Phvul.004G069600	Chr04	10886280	10886294	-139	-126
PHAVU_004G126500g	Phvul.001G060200	WRKY	ACAGTTGACATTAC	4	40206740	40206754	Phvul.004G126500	Chr04	42253764	42253778	-1187	-1174
PHAVU_004G105800g	Phvul.001G060200	WRKY	GGCGCTGACTTTTT	4	34622195	34622209	Phvul.004G105800	Chr04	35179503	35179517	73	86
PHAVU_010G099900g	Phvul.001G060200	WRKY	AGAGTTGACCTACC	10	35526638	35526652	Phvul.010G099900	Chr10	36694889	36694903	-1027	-1014
PHAVU_010G104200g	Phvul.001G060200	WRKY	GGCGCTGACTTTTT	10	36231981	36231995	Phvul.010G104200	Chr10	37414120	37414134	45	58
PHAVU_010G070100g	Phvul.001G060200	WRKY	TTCTTTGACTTCAT	10	18178777	18178791	Phvul.010G070100	Chr10	30948009	30948023	86	99
PHAVU_010G118600g	Phvul.001G060200	WRKY	GTCTTTGACATTTC	10	38676718	38676732	Phvul.010G118600	Chr10	39810345	39810359	-219	-206
PHAVU_010G142400g	Phvul.001G060200	WRKY	TTCATTGACTTTAG	10	41441051	41441065	Phvul.010G142400	Chr10	42463645	42463659	-82	-69
PHAVU_010G058800g	Phvul.001G060200	WRKY	AGCTTTGACATTGG	10	9722180	9722194	Phvul.010G058800	Chr10	9237786	9237800	-190	-177
PHAVU_010G128700g	Phvul.001G060200	WRKY	AGGGTTGACTTAAA	10	39838374	39838388	Phvul.010G128700	Chr10	40946457	40946471	49	62
PHAVU_010G056800g	Phvul.001G060200	WRKY	AAAGTTGACTTCGT	10	9420739	9420753	Phvul.010G056800	Chr10	8916898	8916912	164	177
PHAVU_005G084100g	Phvul.001G060200	WRKY	TCCTTTGACTGTTT	5	20386191	20386205	Phvul.005G084100	Chr05	21976204	21976218	-993	-980
PHAVU_005G079400g	Phvul.001G060200	WRKY	TGCTTTGACTATTA	5	17274002	17274016	Phvul.005G079400	Chr05	17702340	17702354	-1243	-1230
PHAVU_005G164800g	Phvul.001G060200	WRKY	GATTTTGACTTTGG	5	39008233	39008247	Phvul.005G164800	Chr05	39244239	39244253	-876	-863
PHAVU_009G223600g	Phvul.001G060200	WRKY	TTTGTTGACATTTT	9	33091602	33091616	Phvul.009G223600	Chr09	33682483	33682497	-156	-143
PHAVU_009G084700g	Phvul.001G060200	WRKY	AGCATTGACTTGTA	9	13403913	13403927	Phvul.009G084700	Chr09	13882188	13882202	-341	-328
PHAVU_009G166200g	Phvul.001G060200	WRKY	GGATTTGACCTTTA	9	24257294	24257308	Phvul.009G166200	Chr09	24738642	24738656	-802	-789
PHAVU_009G166200g	Phvul.001G060200	WRKY	TCTGTTGACATTTC	9	24256589	24256603	Phvul.009G166200	Chr09	24737937	24737951	-97	-84
PHAVU_009G233800g	Phvul.001G060200	WRKY	TAAGTTGACTTGAA	9	34468694	34468708	Phvul.009G233800	Chr09	35069501	35069515	-1492	-1479
PHAVU_009G257100g	Phvul.001G060200	WRKY	CTGTTTGACTTTTT	9	36997770	36997784	Phvul.009G257100	Chr09	37758068	37758082	-1301	-1288
PHAVU_009G002000g	Phvul.001G060200	WRKY	AACGTTGACATGGA	9	412720	412734	Phvul.009G002000	Chr09	400984	400998	15	28
PHAVU_009G140600g	Phvul.001G060200	WRKY	GTGTTTGACTTTCT	9	20639631	20639645	Phvul.009G140600	Chr09	21180180	21180194	-318	-305
PHAVU_009G233400g	Phvul.001G060200	WRKY	ATGTTTGACTTTTC	9	34424025	34424039	Phvul.009G233400	Chr09	35025249	35025263	-282	-269
PHAVU_009G072700g	Phvul.001G060200	WRKY	TTAGTTGACTATGT	9	12095980	12095994	Phvul.009G072700	Chr09	12479732	12479746	-1750	-1737
PHAVU_009G232400g	Phvul.001G060200	WRKY	ACCATTGACTTGTT	9	34300357	34300371	Phvul.009G232400	Chr09	34899169	34899183	-696	-683
PHAVU_009G056900g	Phvul.001G060200	WRKY	GTGGTTGACTCTCC	9	10437385	10437399	Phvul.009G056900	Chr09	10727012	10727026	-1111	-1098
PHAVU_009G231600g	Phvul.001G060200	WRKY	GACTTTGACTTTAC	9	34157884	34157898	Phvul.009G231600	Chr09	34755810	34755824	-436	-423
PHAVU_006G162600g	Phvul.001G060200	WRKY	AAAGTTGACATTCT	6	27378895	27378909	Phvul.006G162600	Chr06	26590289	26590303	-224	-211
PHAVU_006G030100g	Phvul.001G060200	WRKY	ATCTTTGACTTTTG	6	12604514	12604528	Phvul.006G030100	Chr06	11531819	11531833	-285	-272
PHAVU_006G196800g	Phvul.001G060200	WRKY	AGAGTTGACTTTGC	6	30255017	30255031	Phvul.006G196800	Chr06	29476164	29476178	-73	-60
PHAVU_006G123000g	Phvul.001G060200	WRKY	GACGCTGACTTTTC	6	23845587	23845601	Phvul.006G123000	Chr06	23162252	23162266	-84	-71
PHAVU_006G138400g	Phvul.001G060200	WRKY	CGCGCTGACTTTTT	6	25334718	25334732	Phvul.006G138400	Chr06	24563968	24563982	148	161
PHAVU_006G147200g	Phvul.001G060200	WRKY	TAGTTTGACCTTTG	6	26057772	26057786	Phvul.006G147200	Chr06	25272440	25272454	-388	-375
PHAVU_006G087700g	Phvul.001G060200	WRKY	CAATTTGACTTTGG	6	20648184	20648198	Phvul.006G087700	Chr06	19976193	19976207	76	89
PHAVU_006G022900g	Phvul.001G060200	WRKY	TGCATTGACTTTAT	6	10463456	10463470	Phvul.006G022900	Chr06	9271302	9271316	-601	-588
PHAVU_006G078600g	Phvul.001G060200	WRKY	ACCATTGACTTTAG	6	19723431	19723445	Phvul.006G078600	Chr06	19040645	19040659	134	147
PHAVU_006G120800g	Phvul.001G060200	WRKY	TAGTTTGACTTTTC	6	23611232	23611246	Phvul.006G120800	Chr06	22926860	22926874	-266	-253
PHAVU_006G059800g	Phvul.001G060200	WRKY	CAAGTTGACCTTGG	6	17685750	17685764	Phvul.006G059800	Chr06	16819930	16819944	-1273	-1260
PHAVU_006G113400g	Phvul.001G060200	WRKY	GCTGTTGACTCTGA	6	22888909	22888923	Phvul.006G113400	Chr06	22195805	22195819	48	61
PHAVU_006G167100g	Phvul.001G060200	WRKY	GAGTTTGACTTTTT	6	27801582	27801596	Phvul.006G167100	Chr06	27013408	27013422	-53	-40
PHAVU_006G081000g	Phvul.001G060200	WRKY	GGCATTGACTATTA	6	20011377	20011391	Phvul.006G081000	Chr06	19325532	19325546	-1051	-1038
PHAVU_006G103700g	Phvul.001G060200	WRKY	GGTTTTGACTCTTT	6	22003244	22003258	Phvul.006G103700	Chr06	21310906	21310920	-14	-1
PHAVU_008G084900g	Phvul.001G068200	MIKC_MADS	CGAGAAAGGGAAAA	8	8383353	8383367	Phvul.008G084900	Chr08	8266164	8266178	-666	-653
PHAVU_008G239400g	Phvul.001G068200	MIKC_MADS	GCAGAAAGAGAAGG	8	55374689	55374703	Phvul.008G239400	Chr08	58807042	58807056	14	27
PHAVU_008G192500g	Phvul.001G068200	MIKC_MADS	ATAAAAGAGGAAAA	8	49887577	49887591	Phvul.008G192500	Chr08	53271110	53271124	-233	-220
PHAVU_008G043900g	Phvul.001G068200	MIKC_MADS	CTCAAAAAAGCAAA	8	3786706	3786720	Phvul.008G043900	Chr08	3743913	3743927	81	94
PHAVU_008G141000g	Phvul.001G068200	MIKC_MADS	AAAAAAAAAGAAAA	8	23916564	23916578	Phvul.008G141000	Chr08	24296266	24296280	-66	-53
PHAVU_008G141000g	Phvul.001G068200	MIKC_MADS	GAAAAAGAAGAAAC	8	23916613	23916627	Phvul.008G141000	Chr08	24296217	24296231	-17	-4
PHAVU_008G224200g	Phvul.001G068200	MIKC_MADS	CTGAAAAGAGAAAC	8	53771347	53771361	Phvul.008G224200	Chr08	57425693	57425707	-525	-512
PHAVU_008G253400g	Phvul.001G068200	MIKC_MADS	ACAAAAGAGGAAGT	8	56746712	56746726	Phvul.008G253400	Chr08	60174984	60174998	111	124
PHAVU_008G274800g	Phvul.001G068200	MIKC_MADS	AGAAAAAGGGCAAA	8	58394095	58394109	Phvul.008G274800	Chr08	61835195	61835209	-397	-384
PHAVU_008G214200g	Phvul.001G068200	MIKC_MADS	ACCAAAGTGGCAAG	8	52589327	52589341	Phvul.008G214200	Chr08	56253658	56253672	-164	-151
PHAVU_008G062000g	Phvul.001G068200	MIKC_MADS	ACAGAAATGGATAG	8	5615203	5615217	Phvul.008G062000	Chr08	5610535	5610549	69	82
PHAVU_008G058900g	Phvul.001G068200	MIKC_MADS	CCAAAAGTGGCGAC	8	5266564	5266578	Phvul.008G058900	Chr08	5260370	5260384	17	30
PHAVU_008G069900g	Phvul.001G068200	MIKC_MADS	CCAGAAGAAGCAAA	8	6276560	6276574	Phvul.008G069900	Chr08	6331432	6331446	68	81
PHAVU_008G163700g	Phvul.001G068200	MIKC_MADS	AGGGAAAGGGAAAG	8	42083913	42083927	Phvul.008G163700	Chr08	44546676	44546690	-100	-87
PHAVU_008G180600g	Phvul.001G068200	MIKC_MADS	GTAGAAGAAGAAAA	8	47715270	47715284	Phvul.008G180600	Chr08	51053965	51053979	-147	-134
PHAVU_008G054800g	Phvul.001G068200	MIKC_MADS	AAAGAAAAAGAAAA	8	4888044	4888058	Phvul.008G054800	Chr08	4881282	4881296	-869	-856
PHAVU_008G039200g	Phvul.001G068200	MIKC_MADS	CCAAAAAAGGCGGG	8	3301444	3301458	Phvul.008G039200	Chr08	3248953	3248967	75	88
PHAVU_008G132000g	Phvul.001G068200	MIKC_MADS	ACCAAAGAAGAAGA	8	20527895	20527909	Phvul.008G132000	Chr08	21594797	21594811	99	112
PHAVU_008G068500g	Phvul.001G068200	MIKC_MADS	CCAGAAGGGGAACC	8	6173688	6173702	Phvul.008G068500	Chr08	6228619	6228633	-1486	-1473
PHAVU_008G028800g	Phvul.001G068200	MIKC_MADS	AAGAAAAAAGAAAA	8	2392406	2392420	Phvul.008G028800	Chr08	2325150	2325164	177	190
PHAVU_008G263100g	Phvul.001G068200	MIKC_MADS	CTGAAAGAGGAAGC	8	57535752	57535766	Phvul.008G263100	Chr08	60967911	60967925	125	138
PHAVU_008G039400g	Phvul.001G068200	MIKC_MADS	ACAAAAGAGGAACA	8	3321357	3321371	Phvul.008G039400	Chr08	3268865	3268879	143	156
PHAVU_008G082500g	Phvul.001G068200	MIKC_MADS	AACAAAAAGGAAGG	8	7949677	7949691	Phvul.008G082500	Chr08	8041229	8041243	172	185
PHAVU_008G172500g	Phvul.001G068200	MIKC_MADS	ACAAAAAGGGCAAG	8	45236434	45236448	Phvul.008G172500	Chr08	48511219	48511233	-113	-100
PHAVU_008G099400g	Phvul.001G068200	MIKC_MADS	CAAAAGAAAGAAAG	8	10664687	10664701	Phvul.008G099400	Chr08	16249802	16249816	32	45
PHAVU_008G107000g	Phvul.001G068200	MIKC_MADS	AGAGAAGAGGAGAG	8	12315568	12315582	Phvul.008G107000	Chr08	11886352	11886366	-295	-282
PHAVU_008G284300g	Phvul.001G068200	MIKC_MADS	CAACAAGAGGAAAA	8	58976934	58976948	Phvul.008G284300	Chr08	62446328	62446342	-660	-647
PHAVU_008G005500g	Phvul.001G068200	MIKC_MADS	CCAAAACCGGAAAC	8	596147	596161	Phvul.008G005500	Chr08	510402	510416	-589	-576
PHAVU_008G120600g	Phvul.001G068200	MIKC_MADS	CCAAAAAAGGCTAC	8	15614780	15614794	Phvul.008G120600	Chr08	10509327	10509341	80	93
PHAVU_008G010000g	Phvul.001G068200	MIKC_MADS	TGAGAAAAGGAAAG	8	944272	944286	Phvul.008G010000	Chr08	861724	861738	-1312	-1299
PHAVU_008G067300g	Phvul.001G068200	MIKC_MADS	CATAAAGAAGAAAG	8	6098690	6098704	Phvul.008G067300	Chr08	6152697	6152711	-418	-405
PHAVU_008G170400g	Phvul.001G068200	MIKC_MADS	GGAGAAAAGGAAGG	8	44445141	44445155	Phvul.008G170400	Chr08	47687325	47687339	-126	-113
PHAVU_008G170400g	Phvul.001G068200	MIKC_MADS	GCAAAAAAGGAAAT	8	44445309	44445323	Phvul.008G170400	Chr08	47687493	47687507	42	55
PHAVU_008G051600g	Phvul.001G068200	MIKC_MADS	GCAGAAAAGGAACA	8	4565634	4565648	Phvul.008G051600	Chr08	4561195	4561209	124	137
PHAVU_008G072700g	Phvul.001G068200	MIKC_MADS	GTTAAAGTGGAAAG	8	6744419	6744433	Phvul.008G072700	Chr08	6804262	6804276	-37	-24
PHAVU_003G167500g	Phvul.001G068200	MIKC_MADS	CCTAATAAAGAAAA	3	37659491	37659505	Phvul.003G167500	Chr03	38768482	38768496	-1064	-1051
PHAVU_003G182800g	Phvul.001G068200	MIKC_MADS	ACCAAAAGGGATAA	3	39441171	39441185	Phvul.003G182800	Chr03	40571871	40571885	166	179
PHAVU_003G223300g	Phvul.001G068200	MIKC_MADS	CCAAAAAAAAAAAA	3	44168174	44168188	Phvul.003G223300	Chr03	45317526	45317540	-456	-443
PHAVU_003G125000g	Phvul.001G068200	MIKC_MADS	CTTGAAAAAGAAAA	3	30551631	30551645	Phvul.003G125000	Chr03	31152615	31152629	169	182
PHAVU_003G277200g	Phvul.001G068200	MIKC_MADS	AAAAAAGAAGAAAA	3	50260983	50260997	Phvul.003G277200	Chr03	51419409	51419423	-94	-81
PHAVU_003G037500g	Phvul.001G068200	MIKC_MADS	ATAGAAAGGGAAAG	3	3773289	3773303	Phvul.003G037500	Chr03	3912309	3912323	125	138
PHAVU_003G119900g	Phvul.001G068200	MIKC_MADS	CTAAAAGTAGAGAA	3	29870703	29870717	Phvul.003G119900	Chr03	30461391	30461405	-110	-97
PHAVU_003G1683001g	Phvul.001G068200	MIKC_MADS	GTAAAAATAGAAAG	3	37832864	37832878	Phvul.003G168301	Chr03	38942455	38942469	-488	-475
PHAVU_003G192500g	Phvul.001G068200	MIKC_MADS	GACAAAAAGGAAGG	3	40497735	40497749	Phvul.003G192500	Chr03	41649888	41649902	-631	-618
PHAVU_003G241900g	Phvul.001G068200	MIKC_MADS	ACGAAAGAGGCAAA	3	46543352	46543366	Phvul.003G241900	Chr03	47671318	47671332	-724	-711
PHAVU_003G241900g	Phvul.001G068200	MIKC_MADS	TCAGAAAAGGAAAT	3	46543436	46543450	Phvul.003G241900	Chr03	47671402	47671416	-640	-627
PHAVU_003G082100g	Phvul.001G068200	MIKC_MADS	ACCAATAAGGAAGG	3	13237257	13237271	Phvul.003G082100	Chr03	13593462	13593476	-118	-105
PHAVU_003G177300g	Phvul.001G068200	MIKC_MADS	CCAAAAGAAGAACC	3	38919950	38919964	Phvul.003G177300	Chr03	40053902	40053916	-684	-671
PHAVU_003G104600g	Phvul.001G068200	MIKC_MADS	ACGCAAATGGAAAA	3	25967283	25967297	Phvul.003G104600	Chr03	23417389	23417403	-231	-218
PHAVU_003G179700g	Phvul.001G068200	MIKC_MADS	GCAAAAGTGGAAAG	3	39154871	39154885	Phvul.003G179700	Chr03	40286072	40286086	-257	-244
PHAVU_003G225000g	Phvul.001G068200	MIKC_MADS	GTGAAAAAGGAAAA	3	44429531	44429545	Phvul.003G225000	Chr03	45556604	45556618	-15	-2
PHAVU_003G156700g	Phvul.001G068200	MIKC_MADS	AAAGAAAAGGAAAG	3	36181923	36181937	Phvul.003G156700	Chr03	37261286	37261300	123	136
PHAVU_003G267100g	Phvul.001G068200	MIKC_MADS	ACAAAAAAAGAGAA	3	49369621	49369635	Phvul.003G267100	Chr03	50522866	50522880	-191	-178
PHAVU_003G027600g	Phvul.001G068200	MIKC_MADS	ACTGAAGAGGAAGA	3	2550463	2550477	Phvul.003G027600	Chr03	5998043	5998057	-5	8
PHAVU_003G129100g	Phvul.001G068200	MIKC_MADS	AAAGAAAAAGAAAA	3	31696601	31696615	Phvul.003G129100	Chr03	32302572	32302586	-71	-58
PHAVU_003G027900g	Phvul.001G068200	MIKC_MADS	GCAAAGGAGGAAAG	3	2597719	2597733	Phvul.003G027900	Chr03	2754479	2754493	-504	-491
PHAVU_003G177100g	Phvul.001G068200	MIKC_MADS	CAGAAAGTAGAAAC	3	38896442	38896456	Phvul.003G177100	Chr03	40030393	40030407	89	102
PHAVU_003G025100g	Phvul.001G068200	MIKC_MADS	CCAAAAGTGGAGAT	3	2276387	2276401	Phvul.003G025100	Chr03	2429889	2429903	-1147	-1134
PHAVU_003G079900g	Phvul.001G068200	MIKC_MADS	AATAAAGAAGAAAG	3	12639903	12639917	Phvul.003G079900	Chr03	12921728	12921742	-1151	-1138
PHAVU_003G054500g	Phvul.001G068200	MIKC_MADS	GAAGAAAAGGAAAA	3	6920826	6920840	Phvul.003G054500	Chr03	7112465	7112479	-4	9
PHAVU_003G158000g	Phvul.001G068200	MIKC_MADS	CCAAAAACAGCAAA	3	36336754	36336768	Phvul.003G158000	Chr03	37418398	37418412	-106	-93
PHAVU_003G235800g	Phvul.001G068200	MIKC_MADS	AGGAAAGAGGAAAT	3	45808920	45808934	Phvul.003G235800	Chr03	46933866	46933880	-276	-263
PHAVU_003G189400g	Phvul.001G068200	MIKC_MADS	ATGGAAGTGGAAAG	3	40167638	40167652	Phvul.003G189400	Chr03	41309999	41310013	-413	-400
PHAVU_003G151200g	Phvul.001G068200	MIKC_MADS	GCAAAAGTGGACAG	3	35447091	35447105	Phvul.003G151200	Chr03	36519557	36519571	-638	-625
PHAVU_003G013000g	Phvul.001G068200	MIKC_MADS	ACCAAAGAAGAAGG	3	1211444	1211458	Phvul.003G013000	Chr03	1336901	1336915	-1719	-1706
PHAVU_003G226900g	Phvul.001G068200	MIKC_MADS	TGAAAAGTGGAAAA	3	44660951	44660965	Phvul.003G226900	Chr03	45788585	45788599	-43	-30
PHAVU_003G137100g	Phvul.001G068200	MIKC_MADS	ACAAAGGTGGAAGA	3	32935216	32935230	Phvul.003G137100	Chr03	33533056	33533070	72	85
PHAVU_003G018100g	Phvul.001G068200	MIKC_MADS	ACATAAGGAGAAAG	3	1611052	1611066	Phvul.003G018100	Chr03	1734374	1734388	119	132
PHAVU_001G114800g	Phvul.001G068200	MIKC_MADS	AAAAAAGAAGCAAA	1	32284963	32284977	Phvul.001G114800	Chr01	29340763	29340777	-159	-146
PHAVU_001G117400g	Phvul.001G068200	MIKC_MADS	AGCAAAGAGGAAAA	1	32907712	32907726	Phvul.001G117400	Chr01	29974215	29974229	-25	-12
PHAVU_001G095700g	Phvul.001G068200	MIKC_MADS	CTAGAAGAAGAACA	1	20908904	20908918	Phvul.001G095700	Chr01	18036223	18036237	32	45
PHAVU_001G255500g	Phvul.001G068200	MIKC_MADS	CTGGAAGAAGAAAA	1	51219893	51219907	Phvul.001G255500	Chr01	50501343	50501357	-1557	-1544
PHAVU_001G262600g	Phvul.001G068200	MIKC_MADS	TCAGAAAAGGAAAC	1	51693752	51693766	Phvul.001G262600	Chr01	50977288	50977302	-1861	-1848
PHAVU_001G203300g	Phvul.001G068200	MIKC_MADS	CCAGAAGAGGAAAC	1	46865518	46865532	Phvul.001G203300	Chr01	46187947	46187961	-610	-597
PHAVU_001G086800g	Phvul.001G068200	MIKC_MADS	CCAAAAAAAGAAAA	1	15533891	15533905	Phvul.001G086800	Chr01	13451305	13451319	-268	-255
PHAVU_001G259600g	Phvul.001G068200	MIKC_MADS	AAAGAAAAGGAAAA	1	51503822	51503836	Phvul.001G259600	Chr01	50787207	50787221	85	98
PHAVU_001G005200g	Phvul.001G068200	MIKC_MADS	CGTAAAAAAGAAAA	1	467629	467643	Phvul.001G005200	Chr01	353374	353388	-320	-307
PHAVU_001G221500g	Phvul.001G068200	MIKC_MADS	CAAGAAAAGGAAAG	1	48390532	48390546	Phvul.001G221500	Chr01	47688205	47688219	-575	-562
PHAVU_001G173100g	Phvul.001G068200	MIKC_MADS	CCAGGAAAAGAAAA	1	43640322	43640336	Phvul.001G173100	Chr01	43002926	43002940	-498	-485
PHAVU_001G107600g	Phvul.001G068200	MIKC_MADS	CCAAAAAAGCCAAA	1	27881902	27881916	Phvul.001G107600	Chr01	22539731	22539745	-909	-896
PHAVU_001G117800g	Phvul.001G068200	MIKC_MADS	TAAAAAGAGGAAAA	1	32974946	32974960	Phvul.001G117800	Chr01	30045441	30045455	18	31
PHAVU_001G111300g	Phvul.001G068200	MIKC_MADS	AGAAAAGAGGGAAG	1	30608934	30608948	Phvul.001G111300	Chr01	32645650	32645664	-114	-101
PHAVU_001G114100g	Phvul.001G068200	MIKC_MADS	CCAAAAGAGGATAA	1	31976276	31976290	Phvul.001G114100	Chr01	31244731	31244745	-1476	-1463
PHAVU_001G032200g	Phvul.001G068200	MIKC_MADS	CACAAAAAGGAAAA	1	3084754	3084768	Phvul.001G032200	Chr01	2991844	2991858	-132	-119
PHAVU_001G032200g	Phvul.001G068200	MIKC_MADS	AAAGAAAGGGAAAA	1	3084481	3084495	Phvul.001G032200	Chr01	2991571	2991585	141	154
PHAVU_001G190500g	Phvul.001G068200	MIKC_MADS	ATCAAAGTGGAAGA	1	45646969	45646983	Phvul.001G190500	Chr01	44939775	44939789	143	156
PHAVU_001G249700g	Phvul.001G068200	MIKC_MADS	ATGGAAGAGGAAAG	1	50775207	50775221	Phvul.001G249700	Chr01	50056394	50056408	144	157
PHAVU_001G180700g	Phvul.001G068200	MIKC_MADS	CCACAAAAAGAGAG	1	44514372	44514386	Phvul.001G180700	Chr01	43847104	43847118	-1932	-1919
PHAVU_001G155200g	Phvul.001G068200	MIKC_MADS	CCAAAAAGAGATGG	1	41272428	41272442	Phvul.001G155201	Chr01	40629846	40629860	-1	12
PHAVU_001G072100g	Phvul.001G068200	MIKC_MADS	CCAAAAAGAGAAAA	1	9600126	9600140	Phvul.001G072100	Chr01	9560403	9560417	-139	-126
PHAVU_001G227400g	Phvul.001G068200	MIKC_MADS	ACGAATAAGGAAAA	1	48875123	48875137	Phvul.001G227400	Chr01	48174797	48174811	-787	-774
PHAVU_001G073300g	Phvul.001G068200	MIKC_MADS	AAAAAAATAGAAAG	1	9918005	9918019	Phvul.001G073300	Chr01	9880456	9880470	-195	-182
PHAVU_001G244500g	Phvul.001G068200	MIKC_MADS	GTGAAAGAAGAAAA	1	50384815	50384829	Phvul.001G244500	Chr01	49666085	49666099	-551	-538
PHAVU_001G179900g	Phvul.001G068200	MIKC_MADS	CCAGAAGGGGTAGA	1	44448058	44448072	Phvul.001G179900	Chr01	43780773	43780787	-288	-275
PHAVU_001G162300g	Phvul.001G068200	MIKC_MADS	ACAAAAAGAGAAAG	1	42345210	42345224	Phvul.001G162300	Chr01	41705578	41705592	149	162
PHAVU_001G093100g	Phvul.001G068200	MIKC_MADS	ATGGAAGTGGAAAA	1	19461696	19461710	Phvul.001G093100	Chr01	17166086	17166100	-1927	-1914
PHAVU_001G008200g	Phvul.001G068200	MIKC_MADS	TCAAATGTGGAAAA	1	702959	702973	Phvul.001G008200	Chr01	598190	598204	-1278	-1265
PHAVU_001G055000g	Phvul.001G068200	MIKC_MADS	ACAAAAGAAGGAAC	1	6379997	6380011	Phvul.001G055000	Chr01	6170071	6170085	1	14
PHAVU_001G238200g	Phvul.001G068200	MIKC_MADS	CAGAAAAGAGAAAA	1	49863452	49863466	Phvul.001G238200	Chr01	49148966	49148980	-54	-41
PHAVU_007G071500g	Phvul.001G068200	MIKC_MADS	CAAGAAGAGGCAAA	7	6492676	6492690	Phvul.007G071500	Chr07	6641910	6641924	49	62
PHAVU_007G041600g	Phvul.001G068200	MIKC_MADS	AGAAAAGAGGAAAA	7	3338186	3338200	Phvul.007G041600	Chr07	3397228	3397242	140	153
PHAVU_007G278600g	Phvul.001G068200	MIKC_MADS	CCAAAAGAGGTACT	7	51544577	51544591	Phvul.007G278600	Chr07	39836275	39836289	11	24
PHAVU_007G150100g	Phvul.001G068200	MIKC_MADS	CCGAAAAAGGCTAA	7	36900410	36900424	Phvul.007G150100	Chr07	24908463	24908477	102	115
PHAVU_007G151100g	Phvul.001G068200	MIKC_MADS	CAAAAAGTAGAAAA	7	37247594	37247608	Phvul.007G151100	Chr07	25560807	25560821	-108	-95
PHAVU_007G094600g	Phvul.001G068200	MIKC_MADS	AAGAAAAAAGAAAA	7	9800747	9800761	Phvul.007G094600	Chr07	9980037	9980051	-58	-45
PHAVU_007G070600g	Phvul.001G068200	MIKC_MADS	ACCAAAGAAGAAGG	7	6370428	6370442	Phvul.007G070600	Chr07	6518015	6518029	-1859	-1846
PHAVU_007G026700g	Phvul.001G068200	MIKC_MADS	AACAAAAAGGCAAA	7	1948532	1948546	Phvul.007G026700	Chr07	1998896	1998910	-108	-95
PHAVU_007G128000g	Phvul.001G068200	MIKC_MADS	CCAAAATAGGCAAA	7	27560816	27560830	Phvul.007G128000	Chr07	14985376	14985390	-549	-536
PHAVU_007G011900g	Phvul.001G068200	MIKC_MADS	GAAGAAGAAGAAAA	7	830715	830729	Phvul.007G011900	Chr07	848508	848522	-42	-29
PHAVU_007G137400g	Phvul.001G068200	MIKC_MADS	CAGAAAGTGGAAGA	7	33747975	33747989	Phvul.007G137400	Chr07	21585694	21585708	-1633	-1620
PHAVU_007G102900g	Phvul.001G068200	MIKC_MADS	AAAGAAAAAGAAAA	7	11668042	11668056	Phvul.007G102900	Chr07	11892912	11892926	-110	-97
PHAVU_007G204000g	Phvul.001G068200	MIKC_MADS	GTCAAAGAAGAAAA	7	44311628	44311642	Phvul.007G204000	Chr07	32664473	32664487	108	121
PHAVU_007G199600g	Phvul.001G068200	MIKC_MADS	ACAGAAGGAGCAAA	7	43938587	43938601	Phvul.007G199600	Chr07	32285210	32285224	22	35
PHAVU_007G229000g	Phvul.001G068200	MIKC_MADS	GGCAAAAAAGAAAA	7	46903111	46903125	Phvul.007G229000	Chr07	35280814	35280828	-1844	-1831
PHAVU_007G229000g	Phvul.001G068200	MIKC_MADS	ACAAAAAGGGCAAA	7	46903119	46903133	Phvul.007G229000	Chr07	35280822	35280836	-1836	-1823
PHAVU_007G229000g	Phvul.001G068200	MIKC_MADS	CTAAAAATAGAAGA	7	46903625	46903639	Phvul.007G229000	Chr07	35281328	35281342	-1330	-1317
PHAVU_007G189400g	Phvul.001G068200	MIKC_MADS	GAGAAAGGGGAAAG	7	42573722	42573736	Phvul.007G189400	Chr07	30931340	30931354	131	144
PHAVU_007G145500g	Phvul.001G068200	MIKC_MADS	ACAGAAAAAGAAAG	7	36071048	36071062	Phvul.007G145500	Chr07	24009305	24009319	75	88
PHAVU_007G258700g	Phvul.001G068200	MIKC_MADS	CCGAAAAGAGAAAA	7	49664161	49664175	Phvul.007G258700	Chr07	38008998	38009012	-654	-641
PHAVU_007G275300g	Phvul.001G068200	MIKC_MADS	CCAAAAATGGTGAA	7	51315522	51315536	Phvul.007G275300	Chr07	39606495	39606509	129	142
PHAVU_007G155000g	Phvul.001G068200	MIKC_MADS	AGAAAAGAAGAAGA	7	37839366	37839380	Phvul.007G155000	Chr07	26157578	26157592	5	18
PHAVU_007G155000g	Phvul.001G068200	MIKC_MADS	AAAGAAGAAGAAAA	7	37839369	37839383	Phvul.007G155000	Chr07	26157581	26157595	8	21
PHAVU_007G024400g	Phvul.001G068200	MIKC_MADS	AGAAAAGTAGCAAA	7	1763289	1763303	Phvul.007G024400	Chr07	1813567	1813581	-407	-394
PHAVU_007G124400g	Phvul.001G068200	MIKC_MADS	TCGAAAGTAGAAAA	7	23662565	23662579	Phvul.010G071530	Chr10	15373051	15373065	152	165
PHAVU_007G273900g	Phvul.001G068200	MIKC_MADS	ACGTAAAAGGAAAG	7	51195946	51195960	Phvul.007G273900	Chr07	39482207	39482221	37	50
PHAVU_007G277900g	Phvul.001G068200	MIKC_MADS	CCGAAAATGGAAAA	7	51498293	51498307	Phvul.007G277900	Chr07	39789958	39789972	59	72
PHAVU_007G199900g	Phvul.001G068200	MIKC_MADS	GGGGAAGTGGAAAG	7	43959197	43959211	Phvul.007G199900	Chr07	32305818	32305832	3	16
PHAVU_007G220900g	Phvul.001G068200	MIKC_MADS	ACAAAAGCAGAAAA	7	46029928	46029942	Phvul.007G220900	Chr07	34403584	34403598	35	48
PHAVU_007G123200g	Phvul.001G068200	MIKC_MADS	ACTGAAAAAGAAAA	7	23340641	23340655	Phvul.008G145301	Chr08	23025213	23025227	-41	-28
PHAVU_007G084200g	Phvul.001G068200	MIKC_MADS	CCTGAAAAGGATAA	7	8337132	8337146	Phvul.007G084200	Chr07	8492094	8492108	20	33
PHAVU_007G190000g	Phvul.001G068200	MIKC_MADS	CAACAAGAGGCAAG	7	42623482	42623496	Phvul.007G190000	Chr07	30981100	30981114	-890	-877
PHAVU_007G082800g	Phvul.001G068200	MIKC_MADS	CCAAAAGTAGAAAA	7	8165593	8165607	Phvul.007G082800	Chr07	8319122	8319136	-924	-911
PHAVU_007G048000g	Phvul.001G068200	MIKC_MADS	CATAAAAAGGAAAA	7	3876489	3876503	Phvul.007G048000	Chr07	3943152	3943166	-65	-52
PHAVU_007G120000g	Phvul.001G068200	MIKC_MADS	CCGAATGAAGAAGA	7	20236880	20236894	Phvul.L002332	scaffold_12	746328	746342	-70	-57
PHAVU_007G186700g	Phvul.001G068200	MIKC_MADS	CAGAAAGGGGAAAG	7	42297448	42297462	Phvul.007G186700	Chr07	30650404	30650418	-706	-693
PHAVU_007G061800g	Phvul.001G068200	MIKC_MADS	GCAAAAAGGGAAAA	7	5381075	5381089	Phvul.007G061800	Chr07	5454662	5454676	-325	-312
PHAVU_007G205700g	Phvul.001G068200	MIKC_MADS	CAAGAAAAGGAAGA	7	44468536	44468550	Phvul.007G205700	Chr07	32822317	32822331	63	76
PHAVU_007G206200g	Phvul.001G068200	MIKC_MADS	CAAGAAAAGGAAAG	7	44527417	44527431	Phvul.007G206200	Chr07	32881505	32881519	-752	-739
PHAVU_007G174600g	Phvul.001G068200	MIKC_MADS	ATAAAAAAGGAAAA	7	40891041	40891055	Phvul.007G174600	Chr07	29254929	29254943	58	71
PHAVU_007G134900g	Phvul.001G068200	MIKC_MADS	CCAGAAAGAGCAAA	7	33302932	33302946	Phvul.007G134900	Chr07	21125942	21125956	-859	-846
PHAVU_007G236800g	Phvul.001G068200	MIKC_MADS	GCAGAAGAAGAAGA	7	47764276	47764290	Phvul.007G236800	Chr07	36129550	36129564	112	125
PHAVU_011G158900g	Phvul.001G068200	MIKC_MADS	AAGAAAGAAGAAAG	11	41843802	41843816	Phvul.011G158900	Chr11	45247850	45247864	-74	-61
PHAVU_011G082200g	Phvul.001G068200	MIKC_MADS	CCTAAAAAGGAGAG	11	7753506	7753520	Phvul.011G082200	Chr11	7662423	7662437	-465	-452
PHAVU_011G034900g	Phvul.001G068200	MIKC_MADS	CCCAAAAAGGAGGA	11	3064724	3064738	Phvul.011G034900	Chr11	3223293	3223307	-1933	-1920
PHAVU_011G136900g	Phvul.001G068200	MIKC_MADS	TCTAAAGAGGCAAG	11	31891703	31891717	Phvul.011G136900	Chr11	30713443	30713457	-15	-2
PHAVU_011G093300g	Phvul.001G068200	MIKC_MADS	CAAGAAGGGGAAAA	11	9463911	9463925	Phvul.011G093300	Chr11	9346167	9346181	-107	-94
PHAVU_011G093300g	Phvul.001G068200	MIKC_MADS	AGAAAAAAAGAAAA	11	9463871	9463885	Phvul.011G093300	Chr11	9346127	9346141	-67	-54
PHAVU_011G039100g	Phvul.001G068200	MIKC_MADS	CCAAAAAGGGTACC	11	3389043	3389057	Phvul.011G039100	Chr11	3563330	3563344	-247	-234
PHAVU_011G180500g	Phvul.001G068200	MIKC_MADS	CTAGAAAGAGAAAG	11	45648227	45648241	Phvul.011G180500	Chr11	49258441	49258455	-592	-579
PHAVU_011G123200g	Phvul.001G068200	MIKC_MADS	GTTAAAGAGGAAAG	11	25324513	25324527	Phvul.011G123200	Chr11	28450602	28450616	-147	-134
PHAVU_011G145700g	Phvul.001G068200	MIKC_MADS	AACGAAGGGGAAAG	11	37576360	37576374	Phvul.011G145700	Chr11	37726579	37726593	159	172
PHAVU_011G206300g	Phvul.001G068200	MIKC_MADS	ATAAAAAAAGAAAA	11	48586590	48586604	Phvul.011G206300	Chr11	52447787	52447801	-161	-148
PHAVU_011G062700g	Phvul.001G068200	MIKC_MADS	GCAAAAGAAGACAA	11	5442753	5442767	Phvul.011G062700	Chr11	5607271	5607285	-933	-920
PHAVU_011G035500g	Phvul.001G068200	MIKC_MADS	CACAAAATGGAACA	11	3117804	3117818	Phvul.011G035500	Chr11	3276372	3276386	-1087	-1074
PHAVU_011G035500g	Phvul.001G068200	MIKC_MADS	CAAAAAGAAGAAAT	11	3118513	3118527	Phvul.011G035500	Chr11	3277081	3277095	-378	-365
PHAVU_011G146900g	Phvul.001G068200	MIKC_MADS	CCAAAAAGAGAAAA	11	38007892	38007906	Phvul.011G146900	Chr11	38200308	38200322	34	47
PHAVU_011G032900g	Phvul.001G068200	MIKC_MADS	AGAGAAAGGGAAAA	11	2851541	2851555	Phvul.011G032900	Chr11	3034591	3034605	160	173
PHAVU_011G007200g	Phvul.001G068200	MIKC_MADS	AAAGAAAAAGAAAA	11	527490	527504	Phvul.011G007200	Chr11	524538	524552	-282	-269
PHAVU_011G007200g	Phvul.001G068200	MIKC_MADS	AGAAAAGGAGAAAA	11	527660	527674	Phvul.011G007200	Chr11	524708	524722	-112	-99
PHAVU_011G126700g	Phvul.001G068200	MIKC_MADS	GCAGAGAAGGAAAA	11	27415511	27415525	Phvul.011G126700	Chr11	28718345	28718359	156	169
PHAVU_002G170700g	Phvul.001G068200	MIKC_MADS	AGAAAAGAGGAAAA	2	31654579	31654593	Phvul.002G170700	Chr02	32844521	32844535	-18	-5
PHAVU_002G140300g	Phvul.001G068200	MIKC_MADS	CATAAAGAAGAAAA	2	27438875	27438889	Phvul.002G140300	Chr02	28644690	28644704	-1541	-1528
PHAVU_002G332500g	Phvul.001G068200	MIKC_MADS	ACAAAAATAGGAAG	2	48949375	48949389	Phvul.002G332500	Chr02	49589846	49589860	75	88
PHAVU_002G251900g	Phvul.001G068200	MIKC_MADS	ATAAAAATAGAAAC	2	41871158	41871172	Phvul.002G251900	Chr02	42419482	42419496	-438	-425
PHAVU_002G259300g	Phvul.001G068200	MIKC_MADS	AGAAAAGAAGAAAA	2	42520828	42520842	Phvul.002G259300	Chr02	43069759	43069773	-1149	-1136
PHAVU_002G184100g	Phvul.001G068200	MIKC_MADS	GAGAAAGAGGAAAA	2	33719540	33719554	Phvul.002G184100	Chr02	34465811	34465825	167	180
PHAVU_002G147600g	Phvul.001G068200	MIKC_MADS	CCCAATAAGGAAAG	2	28547587	28547601	Phvul.002G147600	Chr02	29793821	29793835	28	41
PHAVU_002G162500g	Phvul.001G068200	MIKC_MADS	GGAAAAAGGGAAAA	2	30433840	30433854	Phvul.002G162500	Chr02	31720317	31720331	79	92
PHAVU_002G094100g	Phvul.001G068200	MIKC_MADS	AGAAAAAAGGTAAA	2	17017450	17017464	Phvul.002G094100	Chr02	17393581	17393595	44	57
PHAVU_002G170600g	Phvul.001G068200	MIKC_MADS	ACGAAAAAGGCAAA	2	31598122	31598136	Phvul.002G170600	Chr02	32903966	32903980	-225	-212
PHAVU_002G280500g	Phvul.001G068200	MIKC_MADS	GAGAAAGAAGAAAG	2	44434037	44434051	Phvul.002G280500	Chr02	44976096	44976110	-1071	-1058
PHAVU_002G329500g	Phvul.001G068200	MIKC_MADS	GGCAAAAAAGAAAA	2	48800448	48800462	Phvul.002G329500	Chr02	49440218	49440232	-324	-311
PHAVU_002G168400g	Phvul.001G068200	MIKC_MADS	CCCCAAAGGGCAAG	2	31097203	31097217	Phvul.002G168400	Chr02	32387769	32387783	-1302	-1289
PHAVU_002G181800g	Phvul.001G068200	MIKC_MADS	CTAAATATAGAAAG	2	33424371	33424385	Phvul.002G181800	Chr02	34168049	34168063	3	16
PHAVU_002G092900g	Phvul.001G068200	MIKC_MADS	TCAAAAGGAGAAAG	2	16630774	16630788	Phvul.002G092900	Chr02	17000182	17000196	147	160
PHAVU_002G239500g	Phvul.001G068200	MIKC_MADS	ATGAAAAAAGAAAA	2	40594208	40594222	Phvul.002G239500	Chr02	41146121	41146135	58	71
PHAVU_002G075600g	Phvul.001G068200	MIKC_MADS	ACGGAAGAAGAAAC	2	11056726	11056740	Phvul.002G075600	Chr02	11485056	11485070	-832	-819
PHAVU_002G240800g	Phvul.001G068200	MIKC_MADS	CGAAAAAGGGAACG	2	40774100	40774114	Phvul.002G240800	Chr02	41301013	41301027	-1393	-1380
PHAVU_002G032000g	Phvul.001G068200	MIKC_MADS	AAAGAAAAGGAAAG	2	3267425	3267439	Phvul.002G032000	Chr02	3222279	3222293	-1708	-1695
PHAVU_002G084100g	Phvul.001G068200	MIKC_MADS	GTCAAAGAAGAAAG	2	13121716	13121730	Phvul.002G084100	Chr02	13602356	13602370	48	61
PHAVU_002G257600g	Phvul.001G068200	MIKC_MADS	CTCGAAAAGGAAAC	2	42426459	42426473	Phvul.002G257600	Chr02	42975294	42975308	-1003	-990
PHAVU_002G324800g	Phvul.001G068200	MIKC_MADS	CCAGAAATGGACGG	2	48342478	48342492	Phvul.002G324800	Chr02	48970830	48970844	-1852	-1839
PHAVU_002G186700g	Phvul.001G068200	MIKC_MADS	AGAAAAGGGGAAAA	2	34200865	34200879	Phvul.002G186700	Chr02	34930887	34930901	80	93
PHAVU_002G188300g	Phvul.001G068200	MIKC_MADS	CCAGAAATGGAACA	2	34357239	34357253	Phvul.002G188300	Chr02	35097898	35097912	-465	-452
PHAVU_002G188300g	Phvul.001G068200	MIKC_MADS	GCAAAAGAAGAAAC	2	34357542	34357556	Phvul.002G188300	Chr02	35098201	35098215	-162	-149
PHAVU_002G140600g	Phvul.001G068200	MIKC_MADS	ATTAAAAAGGAAAG	2	27478494	27478508	Phvul.002G140600	Chr02	28685026	28685040	6	19
PHAVU_002G320600g	Phvul.001G068200	MIKC_MADS	CCAAATGGAGAAGG	2	48029017	48029031	Phvul.002G320600	Chr02	48633055	48633069	-57	-44
PHAVU_002G088200g	Phvul.001G068200	MIKC_MADS	ACAAATGAGGAGAG	2	14122659	14122673	Phvul.002G088200	Chr02	14446860	14446874	-402	-389
PHAVU_002G271100g	Phvul.001G068200	MIKC_MADS	CCAAAAATGGATAA	2	43640905	43640919	Phvul.002G271100	Chr02	44199343	44199357	121	134
PHAVU_002G187400g	Phvul.001G068200	MIKC_MADS	AGAGAAAGAGAAAG	2	34265673	34265687	Phvul.002G187400	Chr02	34995496	34995510	58	71
PHAVU_002G098800g	Phvul.001G068200	MIKC_MADS	CCACAAGAGGAGGA	2	19227024	19227038	Phvul.002G098800	Chr02	19721530	19721544	-1388	-1375
PHAVU_002G047600g	Phvul.001G068200	MIKC_MADS	AAAGAAGAGGAAGA	2	4429824	4429838	Phvul.002G047600	Chr02	4423435	4423449	173	186
PHAVU_002G307000g	Phvul.001G068200	MIKC_MADS	ACAAAAAAAGAGGG	2	46919172	46919186	Phvul.002G307000	Chr02	47491576	47491590	-1077	-1064
PHAVU_002G167700g	Phvul.001G068200	MIKC_MADS	ATAAAAATGGAAAA	2	31027153	31027167	Phvul.002G167700	Chr02	32315877	32315891	-61	-48
PHAVU_002G074100g	Phvul.001G068200	MIKC_MADS	CAGAATGTGGAAAA	2	10647569	10647583	Phvul.002G074100	Chr02	11070160	11070174	46	59
PHAVU_004G169600g	Phvul.001G068200	MIKC_MADS	GCAAAAATGGCAGG	4	45107712	45107726	Phvul.004G169600	Chr04	47296353	47296367	-6	7
PHAVU_004G137200g	Phvul.001G068200	MIKC_MADS	ACAAAAGTAGAAAA	4	41595332	41595346	Phvul.004G137200	Chr04	43664299	43664313	-5	8
PHAVU_004G169300g	Phvul.001G068200	MIKC_MADS	CTAGAAAAGGAAAT	4	45081473	45081487	Phvul.004G169300	Chr04	47268110	47268124	-1292	-1279
PHAVU_004G124000g	Phvul.001G068200	MIKC_MADS	CAGAAAGGAGAAAA	4	39793779	39793793	Phvul.004G124000	Chr04	41835422	41835436	-157	-144
PHAVU_004G080900g	Phvul.001G068200	MIKC_MADS	CAGAAAGGGGAAAA	4	13942357	13942371	Phvul.004G080900	Chr04	19280087	19280101	39	52
PHAVU_004G012000g	Phvul.001G068200	MIKC_MADS	TCAAAAGAGGAAAG	4	1193547	1193561	Phvul.004G012000	Chr04	2009730	2009744	-241	-228
PHAVU_004G172300g	Phvul.001G068200	MIKC_MADS	CAGAAAGCAGAAAG	4	45330211	45330225	Phvul.004G172300	Chr04	47520952	47520966	-16	-3
PHAVU_004G034200g	Phvul.001G068200	MIKC_MADS	CCGGAAATAGAAAA	4	3788471	3788485	Phvul.004G034200	Chr04	3992401	3992415	151	164
PHAVU_004G116200g	Phvul.001G068200	MIKC_MADS	CGAAAAGAGGAAGT	4	37996200	37996214	Phvul.004G116200	Chr04	40004738	40004752	91	104
PHAVU_004G145900g	Phvul.001G068200	MIKC_MADS	ACCAAAAAGCAAAG	4	42626940	42626954	Phvul.004G145900	Chr04	44737834	44737848	-1037	-1024
PHAVU_004G166400g	Phvul.001G068200	MIKC_MADS	ACAAAAAAAGAAAA	4	44862490	44862504	Phvul.004G166400	Chr04	47047928	47047942	42	55
PHAVU_004G121900g	Phvul.001G068200	MIKC_MADS	ACAAAACAAGAAAA	4	39251584	39251598	Phvul.004G121900	Chr04	41311967	41311981	-1433	-1420
PHAVU_004G121900g	Phvul.001G068200	MIKC_MADS	TCCAAAAGGGAAAA	4	39251061	39251075	Phvul.004G121900	Chr04	41311444	41311458	-910	-897
PHAVU_004G121900g	Phvul.001G068200	MIKC_MADS	CCAAAAGGGAAAAA	4	39251060	39251074	Phvul.004G121900	Chr04	41311443	41311457	-909	-896
PHAVU_004G043700g	Phvul.001G068200	MIKC_MADS	AGGAAAATGGAAAG	4	4945956	4945970	Phvul.004G043700	Chr04	5199032	5199046	26	39
PHAVU_010G065500g	Phvul.001G068200	MIKC_MADS	CCAAAAGAGGTGAT	10	12903238	12903252	Phvul.010G065500	Chr10	13026051	13026065	-37	-24
PHAVU_010G056400g	Phvul.001G068200	MIKC_MADS	CTTAAAAAAGAAAG	10	9270274	9270288	Phvul.010G056400	Chr10	8748927	8748941	-188	-175
PHAVU_010G0742000g	Phvul.001G068200	MIKC_MADS	ATGAAAGAAGAAAA	10	22862146	22862160	Phvul.010G074200	Chr10	19857004	19857018	138	151
PHAVU_010G087900g	Phvul.001G068200	MIKC_MADS	AAAAAAATGGAAAC	10	32789278	32789292	Phvul.010G087900	Chr10	33603650	33603664	-38	-25
PHAVU_010G007500g	Phvul.001G068200	MIKC_MADS	ACAAAGAAAGAAAC	10	1165147	1165161	Phvul.010G007500	Chr10	1093557	1093571	116	129
PHAVU_010G153700g	Phvul.001G068200	MIKC_MADS	GGAAAAAGAGAAAA	10	42323205	42323219	Phvul.010G153700	Chr10	43346948	43346962	-1627	-1614
PHAVU_010G084600g	Phvul.001G068200	MIKC_MADS	AGAAAAATGGAAAG	10	31531742	31531756	Phvul.010G084600	Chr10	24191330	24191344	56	69
PHAVU_010G141300g	Phvul.001G068200	MIKC_MADS	CTAAAAGGAGTAAA	10	41307628	41307642	Phvul.010G141300	Chr10	42328995	42329009	119	132
PHAVU_010G075300g	Phvul.001G068200	MIKC_MADS	ACATAAGAAGAAAG	10	23341437	23341451	Phvul.010G075300	Chr10	28347931	28347945	-29	-16
PHAVU_010G070200g	Phvul.001G068200	MIKC_MADS	AAGAAAGAAGAAAG	10	18192356	18192370	Phvul.010G070200	Chr10	30961587	30961601	61	74
PHAVU_010G067300g	Phvul.001G068200	MIKC_MADS	CCATAAATGGAAGC	10	16491827	16491841	Phvul.010G067300	Chr10	20878746	20878760	-927	-914
PHAVU_010G139300g	Phvul.001G068200	MIKC_MADS	CCCAAAAGGGTGAA	10	41143391	41143405	Phvul.010G139300	Chr10	42164266	42164280	67	80
PHAVU_010G130200g	Phvul.001G068200	MIKC_MADS	AAAGAAATGGAAAA	10	40030782	40030796	Phvul.010G130200	Chr10	41137060	41137074	52	65
PHAVU_010G145600g	Phvul.001G068200	MIKC_MADS	GCGAAAGCGGAAAC	10	41682832	41682846	Phvul.010G145600	Chr10	42706511	42706525	-112	-99
PHAVU_010G148300g	Phvul.001G068200	MIKC_MADS	CCCAAAAGAGAAGG	10	41904587	41904601	Phvul.010G148300	Chr10	42930791	42930805	-1406	-1393
PHAVU_010G024800g	Phvul.001G068200	MIKC_MADS	GAAGAAAAGGAAAG	10	3635155	3635169	Phvul.010G024800	Chr10	3519587	3519601	-1868	-1855
PHAVU_010G056000g	Phvul.001G068200	MIKC_MADS	ACAAAAAAGGAAAA	10	8994445	8994459	Phvul.010G056000	Chr10	10001125	10001139	-1315	-1302
PHAVU_010G161500g	Phvul.001G068200	MIKC_MADS	ACAAAAGAAGATAT	10	42948532	42948546	Phvul.010G161500	Chr10	43977952	43977966	-110	-97
PHAVU_010G161500g	Phvul.001G068200	MIKC_MADS	CCAAAAGAACAAGG	10	42948624	42948638	Phvul.010G161500	Chr10	43978044	43978058	-18	-5
PHAVU_010G092500g	Phvul.001G068200	MIKC_MADS	ATAAATAAGGAAAA	10	34055305	34055319	Phvul.010G092500	Chr10	35448500	35448514	-47	-34
PHAVU_010G138200g	Phvul.001G068200	MIKC_MADS	CCACAAAAAGAGAG	10	41038204	41038218	Phvul.010G138200	Chr10	42059168	42059182	-730	-717
PHAVU_010G110500g	Phvul.001G068200	MIKC_MADS	GAAGAAGAAGAAAA	10	37319404	37319418	Phvul.010G110500	Chr10	38418512	38418526	61	74
PHAVU_005G035900g	Phvul.001G068200	MIKC_MADS	GGCAAAAAGGAAAC	5	3356156	3356170	Phvul.005G035900	Chr05	3360574	3360588	-221	-208
PHAVU_005G105800g	Phvul.001G068200	MIKC_MADS	ACAAAGAAAGAAAC	5	31271508	31271522	Phvul.005G105800	Chr05	32561967	32561981	-1118	-1105
PHAVU_005G113900g	Phvul.001G068200	MIKC_MADS	GGAAAAAGGGAAAC	5	33060021	33060035	Phvul.005G113900	Chr05	34373275	34373289	-38	-25
PHAVU_005G128200g	Phvul.001G068200	MIKC_MADS	ATGAAAATGGAAAA	5	35284762	35284776	Phvul.005G128200	Chr05	36605128	36605142	72	85
PHAVU_005G152400g	Phvul.001G068200	MIKC_MADS	AGAAAAGGAGAAAC	5	37958228	37958242	Phvul.005G152400	Chr05	38259698	38259712	-1035	-1022
PHAVU_005G110600g	Phvul.001G068200	MIKC_MADS	AGAGAAGAGGAAAG	5	32444058	32444072	Phvul.005G110600	Chr05	33742299	33742313	30	43
PHAVU_005G165300g	Phvul.001G068200	MIKC_MADS	GCAGAAGTAGAAAC	5	39037677	39037691	Phvul.005G165300	Chr05	39274291	39274305	-1735	-1722
PHAVU_005G095700g	Phvul.001G068200	MIKC_MADS	GCAGAAAAGGAAGG	5	28579401	28579415	Phvul.005G095700	Chr05	29884235	29884249	3	16
PHAVU_005G095700g	Phvul.001G068200	MIKC_MADS	GCAGAAGAAGAAGG	5	28579559	28579573	Phvul.005G095700	Chr05	29884393	29884407	161	174
PHAVU_005G086500g	Phvul.001G068200	MIKC_MADS	ACCAAAGAAGATAA	5	22874303	22874317	Phvul.005G086500	Chr05	24884216	24884230	44	57
PHAVU_005G113700g	Phvul.001G068200	MIKC_MADS	CCCAATAGGGCAAA	5	33034901	33034915	Phvul.005G113700	Chr05	34348737	34348751	102	115
PHAVU_005G050200g	Phvul.001G068200	MIKC_MADS	ACGAAAACGGAAAG	5	5942904	5942918	Phvul.005G050200	Chr05	5961195	5961209	-1420	-1407
PHAVU_005G069300g	Phvul.001G068200	MIKC_MADS	ATAGAAAAAGAAAG	5	11159802	11159816	Phvul.005G069300	Chr05	12159196	12159210	-426	-413
PHAVU_005G090500g	Phvul.001G068200	MIKC_MADS	AGAGAAAGAGAAAG	5	26031194	26031208	Phvul.005G090500	Chr05	25570201	25570215	24	37
PHAVU_005G133800g	Phvul.001G068200	MIKC_MADS	CTAGAAGGAGAAGA	5	36070074	36070088	Phvul.005G133800	Chr05	37386356	37386370	-1317	-1304
PHAVU_005G168700g	Phvul.001G068200	MIKC_MADS	CTCAAAAAAGAAAG	5	39284985	39284999	Phvul.005G168700	Chr05	39523839	39523853	-53	-40
PHAVU_005G128300g	Phvul.001G068200	MIKC_MADS	AAAGAAATGGAAAA	5	35294188	35294202	Phvul.005G128300	Chr05	36614554	36614568	-1541	-1528
PHAVU_005G073800g	Phvul.001G068200	MIKC_MADS	ACAGAAAAGGAAAG	5	12863399	12863413	Phvul.005G073800	Chr05	13103902	13103916	-717	-704
PHAVU_005G136500g	Phvul.001G068200	MIKC_MADS	CCAAAAGAGGATCG	5	36455707	36455721	Phvul.005G136500	Chr05	37847183	37847197	-1027	-1014
PHAVU_005G089000g	Phvul.001G068200	MIKC_MADS	CTAGAAGAGGCAAC	5	24461778	24461792	Phvul.005G089000	Chr05	25929966	25929980	-1444	-1431
PHAVU_009G187300g	Phvul.001G068200	MIKC_MADS	CAGAAAATAGAAAA	9	27690134	27690148	Phvul.009G187300	Chr09	28334433	28334447	-656	-643
PHAVU_009G111200g	Phvul.001G068200	MIKC_MADS	ACAAAAAAGAAAAA	9	16682423	16682437	Phvul.009G111200	Chr09	17187762	17187776	-331	-318
PHAVU_009G084700g	Phvul.001G068200	MIKC_MADS	GCAAAAGAAGACAA	9	13403861	13403875	Phvul.009G084700	Chr09	13882136	13882150	-289	-276
PHAVU_009G232100g	Phvul.001G068200	MIKC_MADS	AGGGAAGAGGAAAA	9	34266427	34266441	Phvul.009G232100	Chr09	34865332	34865346	-94	-81
PHAVU_009G028800g	Phvul.001G068200	MIKC_MADS	ACTGAAAAGGAAAG	9	6414516	6414530	Phvul.009G028800	Chr09	6673438	6673452	94	107
PHAVU_009G144300g	Phvul.001G068200	MIKC_MADS	GAAGAAAAGGAAAG	9	21068037	21068051	Phvul.009G144300	Chr09	21608514	21608528	-384	-371
PHAVU_009G189500g	Phvul.001G068200	MIKC_MADS	ACAAAAATAGAAAA	9	28112236	28112250	Phvul.009G189500	Chr09	28768563	28768577	-306	-293
PHAVU_009G196600g	Phvul.001G068200	MIKC_MADS	CACGAAAAGGAAGA	9	29112954	29112968	Phvul.009G196600	Chr09	29883239	29883253	-91	-78
PHAVU_009G110600g	Phvul.001G068200	MIKC_MADS	TCGGAAATGGAAAG	9	16620843	16620857	Phvul.009G110600	Chr09	17126964	17126978	-784	-771
PHAVU_009G046300g	Phvul.001G068200	MIKC_MADS	AGAAAAAGAGAAAA	9	8859696	8859710	Phvul.009G046300	Chr09	9111755	9111769	-177	-164
PHAVU_009G046300g	Phvul.001G068200	MIKC_MADS	GCAGAAAAAGAGAA	9	8859694	8859708	Phvul.009G046300	Chr09	9111753	9111767	-175	-162
PHAVU_009G062800g	Phvul.001G068200	MIKC_MADS	ATGAAAAAGGAAGA	9	10964275	10964289	Phvul.009G062800	Chr09	11289336	11289350	-1146	-1133
PHAVU_009G253700g	Phvul.001G068200	MIKC_MADS	ACCAAACAAGAAAA	9	36637913	36637927	Phvul.009G253700	Chr09	37389767	37389781	-356	-343
PHAVU_009G193800g	Phvul.001G068200	MIKC_MADS	CCAAAAAAAAAAAA	9	28729224	28729238	Phvul.009G193800	Chr09	29508808	29508822	48	61
PHAVU_009G246000g	Phvul.001G068200	MIKC_MADS	CCTGAAGGGGAAAA	9	35957418	35957432	Phvul.009G246000	Chr09	36714684	36714698	-68	-55
PHAVU_009G118700g	Phvul.001G068200	MIKC_MADS	AAAAAAACGGAAAG	9	17661876	17661890	Phvul.009G118700	Chr09	18186635	18186649	-51	-38
PHAVU_009G138600g	Phvul.001G068200	MIKC_MADS	AAGAAAAGGGAAAG	9	20404579	20404593	Phvul.009G138600	Chr09	20943984	20943998	16	29
PHAVU_009G031200g	Phvul.001G068200	MIKC_MADS	ACGAAAGAGGGAAA	9	6856791	6856805	Phvul.009G031200	Chr09	7118481	7118495	-844	-831
PHAVU_009G163500g	Phvul.001G068200	MIKC_MADS	GTAAAAGGGGAAGA	9	23819708	23819722	Phvul.009G163500	Chr09	24298861	24298875	-20	-7
PHAVU_009G102200g	Phvul.001G068200	MIKC_MADS	CTAAAAGGGGAACG	9	15535986	15536000	Phvul.009G102200	Chr09	16037067	16037081	-511	-498
PHAVU_009G060500g	Phvul.001G068200	MIKC_MADS	GCTGAAAGAGAAAG	9	10742483	10742497	Phvul.009G060500	Chr09	11033535	11033549	-1591	-1578
PHAVU_009G252200g	Phvul.001G068200	MIKC_MADS	AGAAAAGGAGAAGA	9	36532568	36532582	Phvul.009G252200	Chr09	37285587	37285601	69	82
PHAVU_009G252200g	Phvul.001G068200	MIKC_MADS	ACAGAAAAGGAGAA	9	36532570	36532584	Phvul.009G252200	Chr09	37285589	37285603	71	84
PHAVU_009G075400g	Phvul.001G068200	MIKC_MADS	GCAAAAACAGAAAG	9	12471988	12472002	Phvul.009G075400	Chr09	12848162	12848176	-216	-203
PHAVU_009G000900g	Phvul.001G068200	MIKC_MADS	AGAAAAAGGGCAAA	9	326550	326564	Phvul.009G000900	Chr09	303070	303084	110	123
PHAVU_009G077300g	Phvul.001G068200	MIKC_MADS	CCAAAAACAGAAAG	9	12635635	12635649	Phvul.009G077300	Chr09	13018646	13018660	-244	-231
PHAVU_009G204600g	Phvul.001G068200	MIKC_MADS	AAAGAAGAGGAAAT	9	30264835	30264849	Phvul.009G204600	Chr09	31042991	31043005	36	49
PHAVU_009G089300g	Phvul.001G068200	MIKC_MADS	AAAGAAAAAGAAAG	9	13899550	13899564	Phvul.009G089300	Chr09	14375770	14375784	107	120
PHAVU_009G109900g	Phvul.001G068200	MIKC_MADS	GTAAAAAGAGAAAG	9	16525513	16525527	Phvul.009G109900	Chr09	17030073	17030087	-47	-34
PHAVU_009G055900g	Phvul.001G068200	MIKC_MADS	CCAAAAATGGTTAA	9	10316433	10316447	Phvul.009G055900	Chr09	10606111	10606125	19	32
PHAVU_009G055900g	Phvul.001G068200	MIKC_MADS	ACGGAAGAAGAAGA	9	10316362	10316376	Phvul.009G055900	Chr09	10606040	10606054	90	103
PHAVU_009G138100g	Phvul.001G068200	MIKC_MADS	TCCAAAGAAGAAAA	9	20287651	20287665	Phvul.009G138100	Chr09	20827394	20827408	-1562	-1549
PHAVU_006G206800g	Phvul.001G068200	MIKC_MADS	GGGAAAATAGAAAG	6	30938932	30938946	Phvul.006G206800	Chr06	30153438	30153452	47	60
PHAVU_006G176400g	Phvul.001G068200	MIKC_MADS	AAGAAAGAAGAAAC	6	28683524	28683538	Phvul.006G176400	Chr06	27918053	27918067	-463	-450
PHAVU_006G140200g	Phvul.001G068200	MIKC_MADS	ACCAAAGAAGCAAA	6	25495185	25495199	Phvul.006G140200	Chr06	24703447	24703461	55	68
PHAVU_006G123000g	Phvul.001G068200	MIKC_MADS	CAAGAAAAAGCAAA	6	23845689	23845703	Phvul.006G123000	Chr06	23162354	23162368	18	31
PHAVU_006G088000g	Phvul.001G068200	MIKC_MADS	CCAACAAAAGAAAG	6	20666123	20666137	Phvul.006G088000	Chr06	19994133	19994147	-166	-153
PHAVU_006G047200g	Phvul.001G068200	MIKC_MADS	GCAAAAGTGGTAAA	6	16071941	16071955	Phvul.006G047200	Chr06	15085423	15085437	-183	-170
PHAVU_006G015300g	Phvul.001G068200	MIKC_MADS	ATTAAAAAAGAAAG	6	7352987	7353001	Phvul.006G015300	Chr06	7024771	7024785	-139	-126
PHAVU_006G015300g	Phvul.001G068200	MIKC_MADS	GTGAAAATGGAAAA	6	7353006	7353020	Phvul.006G015300	Chr06	7024790	7024804	-120	-107
PHAVU_006G164800g	Phvul.001G068200	MIKC_MADS	CCCAAAGAAGATCA	6	27559086	27559100	Phvul.006G164800	Chr06	26770740	26770754	26	39
PHAVU_006G215900g	Phvul.001G068200	MIKC_MADS	CCTAAAGGAGAAAG	6	31607321	31607335	Phvul.006G215900	Chr06	30857421	30857435	-453	-440
PHAVU_006G117700g	Phvul.001G068200	MIKC_MADS	CCAAATCAAGAAAG	6	23252618	23252632	Phvul.006G117700	Chr06	22572536	22572550	-22	-9
PHAVU_006G114900g	Phvul.001G068200	MIKC_MADS	TTAAAAAAGGAAAA	6	23050504	23050518	Phvul.006G114900	Chr06	22357577	22357591	-171	-158
PHAVU_006G141500g	Phvul.001G068200	MIKC_MADS	AACAAAATAGAAAA	6	25571014	25571028	Phvul.006G141500	Chr06	24779870	24779884	-1256	-1243
PHAVU_006G029000g	Phvul.001G068200	MIKC_MADS	CACAAAGTGGAACA	6	12372053	12372067	Phvul.006G029000	Chr06	10997293	10997307	-297	-284
PHAVU_006G051400g	Phvul.001G068200	MIKC_MADS	GAAGAAGAAGAAAA	6	16614218	16614232	Phvul.006G051400	Chr06	15618789	15618803	-1424	-1411
PHAVU_006G145500g	Phvul.001G068200	MIKC_MADS	TGGAAAGAGGAAAA	6	25933641	25933655	Phvul.006G145500	Chr06	25148472	25148486	51	64
PHAVU_006G189600g	Phvul.001G068200	MIKC_MADS	AAAAAAGGAGAAAC	6	29751064	29751078	Phvul.006G189600	Chr06	28972347	28972361	43	56
PHAVU_006G032800g	Phvul.001G068200	MIKC_MADS	AAAGAAAAAGAAAA	6	13486694	13486708	Phvul.006G032800	Chr06	12454065	12454079	-243	-230
PHAVU_006G058800g	Phvul.001G068200	MIKC_MADS	AGCAAAAAGGCAAA	6	17549875	17549889	Phvul.006G058800	Chr06	16573996	16574010	-44	-31
PHAVU_006G195100g	Phvul.001G068200	MIKC_MADS	GCGGAAAAGGAAAA	6	30177884	30177898	Phvul.006G195100	Chr06	29398205	29398219	129	142
PHAVU_006G070900g	Phvul.001G068200	MIKC_MADS	AGGAAAGAAGAAAA	6	19024461	19024475	Phvul.006G070900	Chr06	18317615	18317629	-84	-71
PHAVU_006G077200g	Phvul.001G068200	MIKC_MADS	GGAGAAAAGGAAAC	6	19598232	19598246	Phvul.006G077200	Chr06	18917826	18917840	-1262	-1249
PHAVU_L004000g	Phvul.001G068200	MIKC_MADS	CCCACAAAGGAAAG	scaffold_43	14942	14956	Phvul.006G031450	Chr06	12139422	12139436	-2	11
PHAVU_008G216100g	Phvul.001G086800	B3	AAAAACATGCACTCA	8	52844569	52844584	Phvul.008G216100	Chr08	56510736	56510751	-225	-211
PHAVU_008G037500g	Phvul.001G086800	B3	GCATGCATGCAAAGT	8	3134434	3134449	Phvul.008G037500	Chr08	3078884	3078899	-1323	-1309
PHAVU_008G037500g	Phvul.001G086800	B3	CTTTGCATGCATGCC	8	3134433	3134448	Phvul.008G037500	Chr08	3078883	3078898	-1322	-1308
PHAVU_008G037500g	Phvul.001G086800	B3	GCTGGCATGCATGCA	8	3134430	3134445	Phvul.008G037500	Chr08	3078880	3078895	-1319	-1305
PHAVU_008G265600g	Phvul.001G086800	B3	TTGTGCATGCAAAGT	8	57693075	57693090	Phvul.008G265600	Chr08	61124096	61124111	-1635	-1621
PHAVU_008G265600g	Phvul.001G086800	B3	CTTTGCATGCACAAA	8	57693074	57693089	Phvul.008G265600	Chr08	61124095	61124110	-1634	-1620
PHAVU_008G192500g	Phvul.001G086800	B3	TGGAGCATGCAAGTT	8	49887833	49887848	Phvul.008G192500	Chr08	53271366	53271381	23	37
PHAVU_008G174200g	Phvul.001G086800	B3	ATTCACATGCAAATC	8	45920626	45920641	Phvul.008G174200	Chr08	49213542	49213557	-2	12
PHAVU_008G022300g	Phvul.001G086800	B3	ATTGACATGCATGGT	8	1908687	1908702	Phvul.008G022300	Chr08	1845397	1845412	-1644	-1630
PHAVU_008G051300g	Phvul.001G086800	B3	ATGCCCATGCACATG	8	4530051	4530066	Phvul.008G051300	Chr08	4525660	4525675	76	90
PHAVU_008G051300g	Phvul.001G086800	B3	ATGCACATGCAGATG	8	4530045	4530060	Phvul.008G051300	Chr08	4525654	4525669	82	96
PHAVU_008G155700g	Phvul.001G086800	B3	TCATGCATGCATGTG	8	36918736	36918751	Phvul.008G155700	Chr08	26034081	26034096	-80	-66
PHAVU_008G091200g	Phvul.001G086800	B3	CCTTCCATGCATTTT	8	9293204	9293219	Phvul.008G091200	Chr08	9176363	9176378	62	76
PHAVU_008G046900g	Phvul.001G086800	B3	AGGAACATGCATGGC	8	4061411	4061426	Phvul.008G046900	Chr08	4028003	4028018	-96	-82
PHAVU_008G249900g	Phvul.001G086800	B3	GCAAACATGCAAAAC	8	56442007	56442022	Phvul.008G249900	Chr08	59873837	59873852	65	79
PHAVU_008G106800g	Phvul.001G086800	B3	TGAGACATGCACACA	8	12286225	12286240	Phvul.008G106800	Chr08	11857011	11857026	-898	-884
PHAVU_008G022700g	Phvul.001G086800	B3	TTTTACATGCAAGAG	8	1931740	1931755	Phvul.008G022700	Chr08	1868286	1868301	-636	-622
PHAVU_008G035000g	Phvul.001G086800	B3	GACAACATGCAAAAA	8	2919883	2919898	Phvul.008G035000	Chr08	2859708	2859723	-1752	-1738
PHAVU_008G016400g	Phvul.001G086800	B3	TGGCACATGCAACAG	8	1408385	1408400	Phvul.008G016400	Chr08	1331296	1331311	135	149
PHAVU_008G254000g	Phvul.001G086800	B3	GGAAGCATGCAAGGA	8	56783705	56783720	Phvul.008G254000	Chr08	60211984	60211999	-1308	-1294
PHAVU_008G029000g	Phvul.001G086800	B3	TGCTGCATGCATCTT	8	2405315	2405330	Phvul.008G029000	Chr08	2338060	2338075	-894	-880
PHAVU_008G029000g	Phvul.001G086800	B3	AGATGCATGCAGCAG	8	2405316	2405331	Phvul.008G029000	Chr08	2338061	2338076	-893	-879
PHAVU_008G099400g	Phvul.001G086800	B3	GTTTCCATGCAAAAA	8	10664076	10664091	Phvul.008G099400	Chr08	16250412	16250427	-579	-565
PHAVU_008G237800g	Phvul.001G086800	B3	GATTACATGCATACA	8	55169665	55169680	Phvul.008G237800	Chr08	58608225	58608240	-500	-486
PHAVU_008G094500g	Phvul.001G086800	B3	AAGAACATGCAAGGA	8	9731031	9731046	Phvul.008G094500	Chr08	9626647	9626662	-113	-99
PHAVU_008G114500g	Phvul.001G086800	B3	ACCAGCATGCACTCA	8	13909254	13909269	Phvul.008G114500	Chr08	13490300	13490315	-7	7
PHAVU_008G073100g	Phvul.001G086800	B3	CCGTTCATGCAAAGG	8	6808799	6808814	Phvul.008G073100	Chr08	6869096	6869111	30	44
PHAVU_008G208300g	Phvul.001G086800	B3	AGGAGCATGCATGAT	8	51950912	51950927	Phvul.008G208300	Chr08	55592154	55592169	-1462	-1448
PHAVU_008G208300g	Phvul.001G086800	B3	AACATCATGCATGCT	8	51950915	51950930	Phvul.008G208300	Chr08	55592157	55592172	-1459	-1445
PHAVU_008G189400g	Phvul.001G086800	B3	ATGCACATGCAATTG	8	49380417	49380432	Phvul.008G189400	Chr08	52753734	52753749	-1234	-1220
PHAVU_008G041500g	Phvul.001G086800	B3	CAAAACATGCATTAA	8	3543452	3543467	Phvul.008G041500	Chr08	3491823	3491838	-588	-574
PHAVU_008G289000g	Phvul.001G086800	B3	TCAAGCATGCAAAGG	8	59275026	59275041	Phvul.008G289000	Chr08	62749751	62749766	-1792	-1778
PHAVU_008G170400g	Phvul.001G086800	B3	GGAAACATGCATGAC	8	44445221	44445236	Phvul.008G170400	Chr08	47687405	47687420	-46	-32
PHAVU_008G072700g	Phvul.001G086800	B3	AAATACATGCATCCA	8	6744495	6744510	Phvul.008G072700	Chr08	6804338	6804353	39	53
PHAVU_003G121900g	Phvul.001G086800	B3	TGATGCATGCAACGT	3	30088845	30088860	Phvul.003G121900	Chr03	30679206	30679221	-172	-158
PHAVU_003G121900g	Phvul.001G086800	B3	CGTTGCATGCATCAC	3	30088844	30088859	Phvul.003G121900	Chr03	30679205	30679220	-171	-157
PHAVU_003G202100g	Phvul.001G086800	B3	TCAAGCATGCATGAT	3	41562149	41562164	Phvul.003G202100	Chr03	42723304	42723319	-875	-861
PHAVU_003G089000g	Phvul.001G086800	B3	GTGCTCATGCATGTG	3	15839325	15839340	Phvul.003G089000	Chr03	17177268	17177283	-100	-86
PHAVU_003G089000g	Phvul.001G086800	B3	AAACACATGCATGAG	3	15839322	15839337	Phvul.003G089000	Chr03	17177265	17177280	-97	-83
PHAVU_003G221000g	Phvul.001G086800	B3	AGTAACATGCAAACC	3	43813995	43814010	Phvul.003G221000	Chr03	44959825	44959840	-329	-315
PHAVU_003G010500g	Phvul.001G086800	B3	CATGACATGCACGCA	3	995181	995196	Phvul.003G010500	Chr03	1117074	1117089	-1212	-1198
PHAVU_003G235700g	Phvul.001G086800	B3	GTATGCATGCAGTGT	3	45787782	45787797	Phvul.003G235700	Chr03	46912728	46912743	112	126
PHAVU_003G235700g	Phvul.001G086800	B3	CACTGCATGCATACA	3	45787783	45787798	Phvul.003G235700	Chr03	46912729	46912744	113	127
PHAVU_003G218500g	Phvul.001G086800	B3	TGTGGCATGCATACC	3	43568104	43568119	Phvul.003G218500	Chr03	44698505	44698520	33	47
PHAVU_003G012900g	Phvul.001G086800	B3	TAATCCATGCATTGT	3	1204340	1204355	Phvul.003G012900	Chr03	1329797	1329812	135	149
PHAVU_003G024000g	Phvul.001G086800	B3	TTGGACATGCATGAG	3	2108262	2108277	Phvul.003G024000	Chr03	2262265	2262280	-1898	-1884
PHAVU_003G164000g	Phvul.001G086800	B3	TAGAACATGCAACCA	3	37212395	37212410	Phvul.003G164000	Chr03	38317071	38317086	-115	-101
PHAVU_003G179700g	Phvul.001G086800	B3	GAAGACATGCATGCA	3	39154899	39154914	Phvul.003G179700	Chr03	40286100	40286115	-286	-272
PHAVU_003G179700g	Phvul.001G086800	B3	ACATGCATGCATGTC	3	39154896	39154911	Phvul.003G179700	Chr03	40286097	40286112	-283	-269
PHAVU_003G179700g	Phvul.001G086800	B3	ACATGCATGCATGTA	3	39154895	39154910	Phvul.003G179700	Chr03	40286096	40286111	-282	-268
PHAVU_003G082800g	Phvul.001G086800	B3	TCTTGCATGCATCAT	3	13348330	13348345	Phvul.003G082800	Chr03	13707910	13707925	-371	-357
PHAVU_003G082800g	Phvul.001G086800	B3	TGATGCATGCAAGAA	3	13348331	13348346	Phvul.003G082800	Chr03	13707911	13707926	-370	-356
PHAVU_003G137800g	Phvul.001G086800	B3	TGTAGCATGCATTGA	3	33013963	33013978	Phvul.003G137800	Chr03	33611780	33611795	-663	-649
PHAVU_003G257000g	Phvul.001G086800	B3	CCCTGCATGCATGCA	3	48479739	48479754	Phvul.003G257000	Chr03	49627977	49627992	-12	2
PHAVU_003G257000g	Phvul.001G086800	B3	GCATGCATGCAGGGC	3	48479740	48479755	Phvul.003G257000	Chr03	49627978	49627993	-11	3
PHAVU_003G102500g	Phvul.001G086800	B3	TAATACATGCAGCTA	3	25180592	25180607	Phvul.003G102500	Chr03	24222465	24222480	-973	-959
PHAVU_003G186700g	Phvul.001G086800	B3	AACAGCATGCATTGC	3	39870244	39870259	Phvul.003G186700	Chr03	40980388	40980403	-387	-373
PHAVU_003G143700g	Phvul.001G086800	B3	CTTCACATGCACACT	3	33992932	33992947	Phvul.003G143700	Chr03	35216476	35216491	-1276	-1262
PHAVU_003G257100g	Phvul.001G086800	B3	ATATTCATGCATATT	3	48491351	48491366	Phvul.003G257100	Chr03	49639589	49639604	-135	-121
PHAVU_003G250400g	Phvul.001G086800	B3	TTTGGCATGCATTGA	3	47721494	47721509	Phvul.003G250400	Chr03	48853709	48853724	-1425	-1411
PHAVU_003G125900g	Phvul.001G086800	B3	CTACACATGCAATGG	3	30742351	30742366	Phvul.003G125900	Chr03	31342336	31342351	-952	-938
PHAVU_003G233400g	Phvul.001G086800	B3	TAATCCATGCATGAG	3	45578003	45578018	Phvul.003G233400	Chr03	46701988	46702003	-1905	-1891
PHAVU_003G233400g	Phvul.001G086800	B3	GATCTCATGCATGGA	3	45578006	45578021	Phvul.003G233400	Chr03	46701991	46702006	-1902	-1888
PHAVU_003G151200g	Phvul.001G086800	B3	GCAATCATGCATGTC	3	35447716	35447731	Phvul.003G151200	Chr03	36520182	36520197	-1264	-1250
PHAVU_003G151200g	Phvul.001G086800	B3	CTAGACATGCATGAT	3	35447713	35447728	Phvul.003G151200	Chr03	36520179	36520194	-1261	-1247
PHAVU_003G137100g	Phvul.001G086800	B3	ATGCACATGCAAAGA	3	32933898	32933913	Phvul.003G137100	Chr03	33531738	33531753	-1246	-1232
PHAVU_003G147000g	Phvul.001G086800	B3	ATATGCATACATGCT	3	34642251	34642266	Phvul.003G147000	Chr03	35707900	35707915	1	15
PHAVU_003G164400g	Phvul.001G086800	B3	TTTTCCATGCATATT	3	37291750	37291765	Phvul.003G164400	Chr03	38385670	38385685	-1622	-1608
PHAVU_001G135100g	Phvul.001G086800	B3	AAATGCATGCATATC	1	37995400	37995415	Phvul.001G135100	Chr01	37344037	37344052	-849	-835
PHAVU_001G160400g	Phvul.001G086800	B3	TTGACCATGCATGTG	1	42011345	42011360	Phvul.001G160400	Chr01	41369301	41369316	-80	-66
PHAVU_001G123800g	Phvul.001G086800	B3	AATAGCATGCAAACA	1	34799145	34799160	Phvul.001G123800	Chr01	34174138	34174153	-524	-510
PHAVU_001G123800g	Phvul.001G086800	B3	AGACACATGCAGTTG	1	34799731	34799746	Phvul.001G123800	Chr01	34174724	34174739	62	76
PHAVU_001G203300g	Phvul.001G086800	B3	TGACACATGCAACAT	1	46864847	46864862	Phvul.001G203300	Chr01	46187276	46187291	60	74
PHAVU_001G183100g	Phvul.001G086800	B3	TTTCACATGCACATA	1	44786574	44786589	Phvul.001G183100	Chr01	44098058	44098073	-68	-54
PHAVU_001G245800g	Phvul.001G086800	B3	TGCTTCATGCAAGCT	1	50490954	50490969	Phvul.001G245800	Chr01	49772214	49772229	169	183
PHAVU_001G028500g	Phvul.001G086800	B3	GGGTCCATGCATGGT	1	2634756	2634771	Phvul.001G028500	Chr01	2534146	2534161	-335	-321
PHAVU_001G173100g	Phvul.001G086800	B3	GAATGCATGCATGAT	1	43639816	43639831	Phvul.001G173100	Chr01	43002420	43002435	-1004	-990
PHAVU_001G173100g	Phvul.001G086800	B3	GAAATCATGCATGCA	1	43639819	43639834	Phvul.001G173100	Chr01	43002423	43002438	-1001	-987
PHAVU_001G229700g	Phvul.001G086800	B3	AAATGCATGCAACCC	1	49091791	49091806	Phvul.001G229700	Chr01	48386992	48387007	-194	-180
PHAVU_001G229700g	Phvul.001G086800	B3	GGTTGCATGCATTTG	1	49091792	49091807	Phvul.001G229700	Chr01	48386993	48387008	-193	-179
PHAVU_001G227600g	Phvul.001G086800	B3	AAACGCATGCACTTG	1	48882349	48882364	Phvul.001G227600	Chr01	48182023	48182038	-1804	-1790
PHAVU_001G051300g	Phvul.001G086800	B3	TCCTACATGCAATGT	1	5739457	5739472	Phvul.001G051300	Chr01	5574216	5574231	-10	4
PHAVU_001G215900g	Phvul.001G086800	B3	GAGTGCATGCAGAAT	1	47929782	47929797	Phvul.001G215900	Chr01	47226650	47226665	-20	-6
PHAVU_001G215900g	Phvul.001G086800	B3	TTCTGCATGCACTCC	1	47929781	47929796	Phvul.001G215900	Chr01	47226649	47226664	-19	-5
PHAVU_001G183700g	Phvul.001G086800	B3	TTGTCCATGCATGTT	1	44847692	44847707	Phvul.001G183700	Chr01	44157359	44157374	-1759	-1745
PHAVU_001G136000g	Phvul.001G086800	B3	GCTAGCATGCATATC	1	38176177	38176192	Phvul.001G136000	Chr01	37524393	37524408	-1776	-1762
PHAVU_001G087500g	Phvul.001G086800	B3	ATATACATGCATGTA	1	15666023	15666038	Phvul.001G087500	Chr01	13586628	13586643	-62	-48
PHAVU_001G072100g	Phvul.001G086800	B3	CTTGACATGCAAGTT	1	9600214	9600229	Phvul.001G072100	Chr01	9560491	9560506	-51	-37
PHAVU_001G053100g	Phvul.001G086800	B3	AATAACATGCAAATG	1	6068613	6068628	Phvul.001G053100	Chr01	5851064	5851079	-1210	-1196
PHAVU_001G053100g	Phvul.001G086800	B3	CAAAGCATGCATATA	1	6067437	6067452	Phvul.001G053100	Chr01	5849888	5849903	-34	-20
PHAVU_001G152100g	Phvul.001G086800	B3	TTGTGCATGCATTAC	1	40757009	40757024	Phvul.001G152100	Chr01	40116504	40116519	-196	-182
PHAVU_001G152100g	Phvul.001G086800	B3	TAATGCATGCACAAT	1	40757010	40757025	Phvul.001G152100	Chr01	40116505	40116520	-195	-181
PHAVU_001G029500g	Phvul.001G086800	B3	CCTTCCATGCATGTG	1	2721492	2721507	Phvul.001G029500	Chr01	2620564	2620579	-1145	-1131
PHAVU_001G029500g	Phvul.001G086800	B3	ACGCACATGCATGGA	1	2721495	2721510	Phvul.001G029500	Chr01	2620567	2620582	-1142	-1128
PHAVU_001G246900g	Phvul.001G086800	B3	AATTACATGCACGTA	1	50582349	50582364	Phvul.001G246900	Chr01	49863641	49863656	-359	-345
PHAVU_001G205600g	Phvul.001G086800	B3	AAGGCCATGCATTCC	1	47018178	47018193	Phvul.001G205600	Chr01	46341137	46341152	148	162
PHAVU_001G165100g	Phvul.001G086800	B3	ATTCACATGCACACA	1	42568284	42568299	Phvul.001G165100	Chr01	41932792	41932807	-1689	-1675
PHAVU_001G033000g	Phvul.001G086800	B3	TAACTCATGCAGACA	1	3189810	3189825	Phvul.001G033000	Chr01	3097668	3097683	-165	-151
PHAVU_001G218800g	Phvul.001G086800	B3	TCACGCATGCACAGA	1	48135660	48135675	Phvul.001G218800	Chr01	47432471	47432486	-448	-434
PHAVU_007G266900g	Phvul.001G086800	B3	ATTCACATGCAATGC	7	50510334	50510349	Phvul.007G266900	Chr07	38796659	38796674	-84	-70
PHAVU_007G084400g	Phvul.001G086800	B3	AAATTCATGCAGGTC	7	8364459	8364474	Phvul.007G084400	Chr07	8519916	8519931	-547	-533
PHAVU_007G038000g	Phvul.001G086800	B3	ACTCACATGCAACCC	7	3034441	3034456	Phvul.007G038000	Chr07	3087424	3087439	101	115
PHAVU_007G239700g	Phvul.001G086800	B3	ACAGGCATGCATTGT	7	47980836	47980851	Phvul.007G239700	Chr07	36346787	36346802	27	41
PHAVU_007G234700g	Phvul.001G086800	B3	CATCACATGCAATCC	7	47537733	47537748	Phvul.007G234700	Chr07	35902782	35902797	-175	-161
PHAVU_007G234700g	Phvul.001G086800	B3	TTTCACATGCAAAGC	7	47537716	47537731	Phvul.007G234700	Chr07	35902765	35902780	-158	-144
PHAVU_007G137400g	Phvul.001G086800	B3	CTCCACATGCATCAC	7	33748354	33748369	Phvul.007G137400	Chr07	21586073	21586088	-1254	-1240
PHAVU_007G137400g	Phvul.001G086800	B3	TTTGGCATGCAAATT	7	33749533	33749548	Phvul.007G137400	Chr07	21587252	21587267	-75	-61
PHAVU_007G106600g	Phvul.001G086800	B3	ACAATCATGCAAAAT	7	12605774	12605789	Phvul.007G106600	Chr07	12853476	12853491	-429	-415
PHAVU_007G089100g	Phvul.001G086800	B3	ATGCACATGCATCCA	7	9043216	9043231	Phvul.007G089100	Chr07	9213658	9213673	-189	-175
PHAVU_007G190100g	Phvul.001G086800	B3	ACCTGCATGCAATTT	7	42632684	42632699	Phvul.007G190100	Chr07	30990302	30990317	10	24
PHAVU_007G117600g	Phvul.001G086800	B3	AAAAGCATGCATCAA	7	18732869	18732884	Phvul.007G117600	Chr07	16916768	16916783	-779	-765
PHAVU_007G165100g	Phvul.001G086800	B3	ATAGACATGCACGTT	7	39495809	39495824	Phvul.007G165100	Chr07	27831546	27831561	-145	-131
PHAVU_007G128100g	Phvul.001G086800	B3	CTTACCATGCATGCA	7	27720524	27720539	Phvul.007G128100	Chr07	14813629	14813644	-60	-46
PHAVU_007G128100g	Phvul.001G086800	B3	TTTTGCATGCATGGT	7	27720521	27720536	Phvul.007G128100	Chr07	14813632	14813647	-57	-43
PHAVU_007G088200g	Phvul.001G086800	B3	ATTTACATGCAACTC	7	8894977	8894992	Phvul.007G088200	Chr07	9065085	9065100	-45	-31
PHAVU_007G175400g	Phvul.001G086800	B3	CTGTCCATGCATTTG	7	41074204	41074219	Phvul.007G175400	Chr07	29438899	29438914	5	19
PHAVU_007G082800g	Phvul.001G086800	B3	TTGAGCATGCAACTT	7	8165993	8166008	Phvul.007G082800	Chr07	8319522	8319537	-524	-510
PHAVU_007G186700g	Phvul.001G086800	B3	CCTTCCATGCAAGGA	7	42298326	42298341	Phvul.007G186700	Chr07	30651282	30651297	172	186
PHAVU_007G212900g	Phvul.001G086800	B3	GATCACATGCACACG	7	45188646	45188661	Phvul.007G212900	Chr07	33538621	33538636	-290	-276
PHAVU_007G212900g	Phvul.001G086800	B3	CATGGCATGCATTGA	7	45188479	45188494	Phvul.007G212900	Chr07	33538454	33538469	-123	-109
PHAVU_011G093300g	Phvul.001G086800	B3	AATGACATGCAAAAA	11	9463975	9463990	Phvul.011G093300	Chr11	9346231	9346246	-172	-158
PHAVU_011G055400g	Phvul.001G086800	B3	AAAGACATGCATGCA	11	4719138	4719153	Phvul.011G055400	Chr11	4877547	4877562	-185	-171
PHAVU_011G130300g	Phvul.001G086800	B3	TGTGGCATGCATGCA	11	29137681	29137696	Phvul.011G130300	Chr11	29711736	29711751	-1883	-1869
PHAVU_011G024900g	Phvul.001G086800	B3	ACATTCATGCATCTT	11	2087394	2087409	Phvul.011G024900	Chr11	2255993	2256008	-243	-229
PHAVU_011G003000g	Phvul.001G086800	B3	GTGTGCATGCAGACC	11	232131	232146	Phvul.011G003000	Chr11	226473	226488	-1382	-1368
PHAVU_011G030300g	Phvul.001G086800	B3	TTATGCATGCATTGC	11	2554263	2554278	Phvul.011G030300	Chr11	2736088	2736103	16	30
PHAVU_011G030300g	Phvul.001G086800	B3	CAATGCATGCATAAG	11	2554264	2554279	Phvul.011G030300	Chr11	2736089	2736104	17	31
PHAVU_011G087100g	Phvul.001G086800	B3	GTTTCCATGCAAACG	11	8441707	8441722	Phvul.011G087100	Chr11	8345365	8345380	-76	-62
PHAVU_011G052900g	Phvul.001G086800	B3	ACACACATGCACATC	11	4494246	4494261	Phvul.011G052900	Chr11	4651353	4651368	-572	-558
PHAVU_011G188900g	Phvul.001G086800	B3	TTGAGCATGCAAAAA	11	46573424	46573439	Phvul.011G188900	Chr11	50254271	50254286	17	31
PHAVU_011G102500g	Phvul.001G086800	B3	ATCCACATGCAAATG	11	11508149	11508164	Phvul.011G102500	Chr11	11393147	11393162	39	53
PHAVU_011G197300g	Phvul.001G086800	B3	TGCAGCATGCAAGTT	11	47427301	47427316	Phvul.011G197300	Chr11	51156486	51156501	147	161
PHAVU_011G116500g	Phvul.001G086800	B3	TGCAGCATGCAAGCA	11	18196197	18196212	Phvul.011G116500	Chr11	17594310	17594325	36	50
PHAVU_011G011700g	Phvul.001G086800	B3	ATATACATGCAAAAG	11	904477	904492	Phvul.011G011700	Chr11	903109	903124	-1855	-1841
PHAVU_011G083500g	Phvul.001G086800	B3	AGCTCCATGCATGGA	11	7986682	7986697	Phvul.011G083500	Chr11	7892562	7892577	160	174
PHAVU_011G088700g	Phvul.001G086800	B3	TTGTTCATGCAAAAA	11	8648886	8648901	Phvul.011G088700	Chr11	8530719	8530734	86	100
PHAVU_002G132200g	Phvul.001G086800	B3	CCTCTCATGCAAAGA	2	26317746	26317761	Phvul.002G132200	Chr02	27615520	27615535	42	56
PHAVU_002G265000g	Phvul.001G086800	B3	CTCTACATGCACTGA	2	43065354	43065369	Phvul.002G265000	Chr02	43624168	43624183	-1154	-1140
PHAVU_002G332500g	Phvul.001G086800	B3	CTTTGCATGCATAAA	2	48949329	48949344	Phvul.002G332500	Chr02	49589800	49589815	120	134
PHAVU_002G332500g	Phvul.001G086800	B3	TTATGCATGCAAAGC	2	48949328	48949343	Phvul.002G332500	Chr02	49589799	49589814	121	135
PHAVU_002G107600g	Phvul.001G086800	B3	CAGCACATGCATGTG	2	21776820	21776835	Phvul.002G107600	Chr02	23002097	23002112	-213	-199
PHAVU_002G149500g	Phvul.001G086800	B3	ATGTGCATGCATGAC	2	28971045	28971060	Phvul.002G149500	Chr02	30215473	30215488	-1173	-1159
PHAVU_002G149500g	Phvul.001G086800	B3	TCATGCATGCACATT	2	28971046	28971061	Phvul.002G149500	Chr02	30215474	30215489	-1172	-1158
PHAVU_002G053700g	Phvul.001G086800	B3	CCATACATGCAAAGA	2	4887500	4887515	Phvul.002G053700	Chr02	4872397	4872412	-1296	-1282
PHAVU_002G173200g	Phvul.001G086800	B3	AGTGGCATGCAATGA	2	32203167	32203182	Phvul.L002546	scaffold_17	206926	206941	-1514	-1500
PHAVU_002G329500g	Phvul.001G086800	B3	AGTACCATGCAAACT	2	48801429	48801444	Phvul.002G329500	Chr02	49441199	49441214	-1306	-1292
PHAVU_002G329500g	Phvul.001G086800	B3	ATGTGCATGCAAAAT	2	48801404	48801419	Phvul.002G329500	Chr02	49441174	49441189	-1281	-1267
PHAVU_002G329500g	Phvul.001G086800	B3	TTTTGCATGCACATC	2	48801403	48801418	Phvul.002G329500	Chr02	49441173	49441188	-1280	-1266
PHAVU_002G004100g	Phvul.001G086800	B3	ATTTTCATGCAAACT	2	548159	548174	Phvul.002G004100	Chr02	505232	505247	43	57
PHAVU_002G077300g	Phvul.001G086800	B3	ATCCACATGCACATG	2	11452427	11452442	Phvul.002G077300	Chr02	11892108	11892123	-1205	-1191
PHAVU_002G262500g	Phvul.001G086800	B3	TATTACATGCAAAAG	2	42875602	42875617	Phvul.002G262500	Chr02	43429895	43429910	-974	-960
PHAVU_002G012500g	Phvul.001G086800	B3	ATCAACATGCAACGA	2	1448240	1448255	Phvul.002G012500	Chr02	1403813	1403828	-223	-209
PHAVU_002G257600g	Phvul.001G086800	B3	ATTCACATGCAATCC	2	42426915	42426930	Phvul.002G257600	Chr02	42975750	42975765	-1460	-1446
PHAVU_002G008300g	Phvul.001G086800	B3	AAGGACATGCATTTA	2	943931	943946	Phvul.002G008300	Chr02	901118	901133	-11	3
PHAVU_002G092800g	Phvul.001G086800	B3	CTTCACATGCAACAA	2	16605551	16605566	Phvul.002G092800	Chr02	16974957	16974972	-374	-360
PHAVU_002G203600g	Phvul.001G086800	B3	GTTCACATGCAACTT	2	36367021	36367036	Phvul.002G203600	Chr02	37021450	37021465	-250	-236
PHAVU_002G203600g	Phvul.001G086800	B3	TGAAACATGCATGCG	2	36366935	36366950	Phvul.002G203600	Chr02	37021364	37021379	-164	-150
PHAVU_002G244300g	Phvul.001G086800	B3	AGCTCCATGCAGGCC	2	41107011	41107026	Phvul.002G244300	Chr02	41635718	41635733	-38	-24
PHAVU_002G168100g	Phvul.001G086800	B3	CAACACATGCAAAGT	2	31077575	31077590	Phvul.002G168100	Chr02	32368140	32368155	-58	-44
PHAVU_002G310000g	Phvul.001G086800	B3	TCCACCATGCATCCA	2	47147275	47147290	Phvul.002G310000	Chr02	47720657	47720672	-1790	-1776
PHAVU_002G150700g	Phvul.001G086800	B3	GCAAACATGCAACCT	2	29125492	29125507	Phvul.002G150700	Chr02	30390841	30390856	-1277	-1263
PHAVU_002G208100g	Phvul.001G086800	B3	TGAAGCATGCAAATA	2	36826570	36826585	Phvul.002G208100	Chr02	37486947	37486962	63	77
PHAVU_002G083600g	Phvul.001G086800	B3	TGCCACATGCAAGCA	2	12900415	12900430	Phvul.002G083600	Chr02	13379997	13380012	-204	-190
PHAVU_002G161300g	Phvul.001G086800	B3	CCATGCATGCATGGA	2	30321448	30321463	Phvul.002G161300	Chr02	31611703	31611718	-354	-340
PHAVU_002G161300g	Phvul.001G086800	B3	CCATGCATGCATGGA	2	30321449	30321464	Phvul.002G161300	Chr02	31611703	31611718	-353	-339
PHAVU_002G161300g	Phvul.001G086800	B3	TACTCCATGCATGCA	2	30321452	30321467	Phvul.002G161300	Chr02	31611707	31611722	-350	-336
PHAVU_002G170200g	Phvul.001G086800	B3	TGGTCCATGCAATAA	2	31425466	31425481	Phvul.002G170200	Chr02	33081101	33081116	-150	-136
PHAVU_002G107900g	Phvul.001G086800	B3	ACATGCATGCATAAA	2	21833095	21833110	Phvul.002G107900	Chr02	23058371	23058386	111	125
PHAVU_002G107900g	Phvul.001G086800	B3	TTATGCATGCATGTG	2	21833094	21833109	Phvul.002G107900	Chr02	23058370	23058385	112	126
PHAVU_004G068900g	Phvul.001G086800	B3	CTTGGCATGCAAGGT	4	10271546	10271561	Phvul.004G068900	Chr04	10710446	10710461	123	137
PHAVU_004G116900g	Phvul.001G086800	B3	CTAACCATGCAAGTT	4	38119725	38119740	Phvul.004G116900	Chr04	40128867	40128882	53	67
PHAVU_004G041700g	Phvul.001G086800	B3	AGGCACATGCATAGC	4	4673777	4673792	Phvul.004G041700	Chr04	4931259	4931274	-659	-645
PHAVU_004G145100g	Phvul.001G086800	B3	TCTTGCATGCAAAAG	4	42526575	42526590	Phvul.004G145100	Chr04	44635411	44635426	20	34
PHAVU_004G145100g	Phvul.001G086800	B3	TTTTGCATGCAAGAT	4	42526576	42526591	Phvul.004G145100	Chr04	44635412	44635427	21	35
PHAVU_004G023200g	Phvul.001G086800	B3	CTTAACATGCAATAA	4	2403882	2403897	Phvul.004G023200	Chr04	2683503	2683518	-154	-140
PHAVU_004G145900g	Phvul.001G086800	B3	CTTTGCATGCATAAA	4	42627973	42627988	Phvul.004G145900	Chr04	44738867	44738882	-4	10
PHAVU_004G145900g	Phvul.001G086800	B3	TTATGCATGCAAAGC	4	42627974	42627989	Phvul.004G145900	Chr04	44738868	44738883	-3	11
PHAVU_004G146200g	Phvul.001G086800	B3	ACATGCATGCATCTA	4	42677964	42677979	Phvul.004G146200	Chr04	44783851	44783866	-904	-890
[truncated: 210,582 more rows]
