# Supplementary material for: Profiling conserved transcription factor binding motifs in Phaseolus vulgaris through comparative genomics
Source: BMC Genomics. 2025 Feb 20;26:169. doi: 10.1186/s12864-025-11309-2 (PMC11841308; doi:10.1186/s12864-025-11309-2)
Supplement: Supplementary file 3 — Supplementary Material 3: Supplementary Table 2. List of conserved motifs on P. vulgaris v1.0 promoters. [file 12864_2025_11309_MOESM3_ESM.txt]

q_gene	tf	tf_family	conserved_motif	q_chrom	q_start	q_end	g_max	g_max_gene	g_max_chrom	g_max_start	g_max_end	v_angularis	v_angularis_gene	v_angularis_chrom	v_angularis_start	v_angularis_end	v_radiata	v_radiata_gene	v_radiata_chrom	v_radiata_start	v_radiata_end	motif_relative_start	motif_relative_end	conservation_level	within_upstream_gene
PHAVU_008G172700g	Phvul.001G008200	ARF	CCAGACAAGG	8	45379965	45379975	g_max	GLYMA_14G172200	14	42617259.0	42617269.0											-296	-287	1	False
PHAVU_008G239600g	Phvul.001G008200	ARF	GCAGACAAAT	8	55391380	55391390	g_max	GLYMA_14G211200	14	47615310.0	47615320.0						v_radiata	Vradi06g05840	6	7370081.0	7370091.0	-133	-124	2	False
PHAVU_008G214600g	Phvul.001G008200	ARF	CCCGACAAGT	8	52692795	52692805	g_max	GLYMA_02G267500	2	45188169.0	45188179.0											-15	-6	1	False
PHAVU_008G130900g	Phvul.001G008200	ARF	GCCGACAAAA	8	20224285	20224295	g_max	GLYMA_08G349100	8	46343921.0	46343931.0	v_angularis	LR48_Vigan03g123500	3	17188800.0	17188810.0	v_radiata	Vradi04g01330	4	3911779.0	3911789.0	-613	-604	3	False
PHAVU_008G062000g	Phvul.001G008200	ARF	GCCGACAACC	8	5615223	5615233	g_max	GLYMA_18G233700	18	52239782.0	52239792.0											88	97	1	True
PHAVU_008G179200g	Phvul.001G008200	ARF	TCCGACAGGA	8	47316203	47316213	g_max	GLYMA_14G179600	14	44163392.0	44163402.0	v_angularis	LR48_Vigan07g201600	7	27520998.0	27521008.0	v_radiata	Vradi06g10500	6	23898839.0	23898849.0	-639	-630	3	False
PHAVU_008G141600g	Phvul.001G008200	ARF	GCAGACATGA	8	25153380	25153390	g_max	GLYMA_01G073200	1	13875221.0	13875231.0	v_angularis	LR48_Vigan03g168200	3	24479729.0	24479739.0	v_radiata	Vradi04g04580	4	10285838.0	10285848.0	-222	-213	3	False
PHAVU_008G016400g	Phvul.001G008200	ARF	ACAGACAAAT	8	1408687	1408697	g_max	GLYMA_02G096300	2	8663516.0	8663526.0	v_angularis	LR48_Vigan03g011600	3	1213023.0	1213033.0						-162	-153	2	False
PHAVU_008G112500g	Phvul.001G008200	ARF	ACAGACAAAT	8	13375671	13375681	g_max	GLYMA_18G192800	18	46477175.0	46477185.0	v_angularis	LR48_Vigan03g150500	3	21653753.0	21653763.0	v_radiata	Vradi0376s00010	scaffold_376	41545.0	41555.0	-112	-103	3	False
PHAVU_008G222700g	Phvul.001G008200	ARF	GCAGACAAAA	8	53525258	53525268	g_max	GLYMA_14G058200	14	4652274.0	4652284.0											-347	-338	1	False
PHAVU_008G242400g	Phvul.001G008200	ARF	CCCGACCAAG	8	55661862	55661872	g_max	GLYMA_02G239600	2	42824528.0	42824538.0											6	15	1	False
PHAVU_003G249200g	Phvul.001G008200	ARF	CCAGACAAGA	3	47568427	47568437	g_max	GLYMA_16G144100	16	30434620.0	30434630.0											-1377	-1368	1	True
PHAVU_003G059600g	Phvul.001G008200	ARF	TCCGACAACT	3	8027466	8027476	g_max	GLYMA_02G138700	2	14365454.0	14365464.0	v_angularis	LR48_Vigan01g141100	1	19787521.0	19787531.0						155	164	2	False
PHAVU_003G039900g	Phvul.001G008200	ARF	CCAGACAAAG	3	4268240	4268250	g_max	GLYMA_01G063100	1	8960350.0	8960360.0	v_angularis	LR48_Vigan06g114600	6	14034411.0	14034421.0						-161	-152	2	False
PHAVU_003G039800g	Phvul.001G008200	ARF	GCAGACATGA	3	4219695	4219705	g_max	GLYMA_01G063500	1	9065817.0	9065827.0											-84	-75	1	False
PHAVU_003G232400g	Phvul.001G008200	ARF	ACAGACAAGT	3	45452750	45452760	g_max	GLYMA_17G158100	17	13558035.0	13558045.0						v_radiata	Vradi07g11500	7	29125170.0	29125180.0	-1526	-1517	2	False
PHAVU_003G236600g	Phvul.001G008200	ARF	ACAGACAAAT	3	45939316	45939326	g_max	GLYMA_17G163300	17	14588803.0	14588813.0											-1254	-1245	1	False
PHAVU_003G249900g	Phvul.001G008200	ARF	GCCGACAAAA	3	47648068	47648078	g_max	GLYMA_16G143500	16	30370711.0	30370721.0											153	162	1	True
PHAVU_003G129000g	Phvul.001G008200	ARF	TCCGACAACT	3	31674310	31674320	g_max	GLYMA_17G047500	17	3600159.0	3600169.0	v_angularis	LR48_Vigan07g136500	7	16769201.0	16769211.0	v_radiata	Vradi07g23540	7	46636540.0	46636550.0	112	121	3	False
PHAVU_003G220700g	Phvul.001G008200	ARF	TCCGACAAGT	3	43778373	43778383	g_max	GLYMA_17G142000	17	11539800.0	11539810.0											114	123	1	False
PHAVU_003G220700g	Phvul.001G008200	ARF	GCCGACCACA	3	43778395	43778405	g_max	GLYMA_17G142000	17	11539822.0	11539832.0											136	145	1	False
PHAVU_003G240200g	Phvul.001G008200	ARF	CCCGACAACT	3	46314190	46314200	g_max	GLYMA_05G098200	5	26137439.0	26137449.0											-1185	-1176	1	False
PHAVU_003G240200g	Phvul.001G008200	ARF	ACCGACAGGT	3	46313962	46313972	g_max	GLYMA_05G098200	5	26137657.0	26137667.0											-957	-948	1	False
PHAVU_003G068300g	Phvul.001G008200	ARF	ACCGACAGAA	3	10071982	10071992	g_max	GLYMA_08G297500	8	41378502.0	41378512.0											-64	-55	1	False
PHAVU_003G241700g	Phvul.001G008200	ARF	ACCGACAAAA	3	46503808	46503818	g_max	GLYMA_17G169800	17	15844356.0	15844366.0	v_angularis	LR48_Vigan01g190400	1	26272427.0	26272437.0	v_radiata	Vradi07g10690	7	27879021.0	27879031.0	-309	-300	3	False
PHAVU_003G246400g	Phvul.001G008200	ARF	GCAGACAAAG	3	47199534	47199544	g_max	GLYMA_05G080800	5	11894882.0	11894892.0											2	11	1	False
PHAVU_001G203300g	Phvul.001G008200	ARF	ACCGACCAAA	1	46866277	46866287	g_max	GLYMA_19G207400	19	46266449.0	46266459.0						v_radiata	Vradi03g05690	3	7223223.0	7223233.0	-1365	-1356	2	False
PHAVU_001G141000g	Phvul.001G008200	ARF	ACAGACAAGG	1	38929849	38929859	g_max	GLYMA_19G146000	19	40700071.0	40700081.0	v_angularis	LR48_Vigan03g221800	3	31980476.0	31980486.0						-341	-332	2	False
PHAVU_001G157600g	Phvul.001G008200	ARF	GCCGACAGCT	1	41586713	41586723	g_max	GLYMA_03G159800	3	37485284.0	37485294.0	v_angularis	LR48_Vigan50s007200	KQ258254	932054.0	932064.0	v_radiata	Vradi03g01340	3	1827238.0	1827248.0	-91	-82	3	False
PHAVU_001G168800g	Phvul.001G008200	ARF	GGCGACAAGA	1	43148089	43148099	g_max	GLYMA_03G170600	3	38547486.0	38547496.0											110	119	1	False
PHAVU_001G125400g	Phvul.001G008200	ARF	GCAGACAACA	1	35254146	35254156	g_max	GLYMA_19G132000	19	39269630.0	39269640.0						v_radiata	Vradi0154s00360	scaffold_154	330040.0	330050.0	89	98	2	False
PHAVU_001G086200g	Phvul.001G008200	ARF	ACCGACAAAT	1	15421065	15421075	g_max	GLYMA_19G101500	19	34875471.0	34875481.0						v_radiata	Vradi04g04820	4	10831320.0	10831330.0	-23	-14	2	True
PHAVU_001G212400g	Phvul.001G008200	ARF	CCCGACAGAA	1	47586765	47586775	g_max	GLYMA_19G215900	19	46897677.0	46897687.0											40	49	1	False
PHAVU_001G182600g	Phvul.001G008200	ARF	ACAGACAAAA	1	44753904	44753914	g_max	GLYMA_03G187400	3	39868108.0	39868118.0	v_angularis	LR48_Vigan641s004700	KQ258471	425183.0	425193.0						-147	-138	2	True
PHAVU_001G239900g	Phvul.001G008200	ARF	ACAGACAAAT	1	49999342	49999352	g_max	GLYMA_18G030700	18	2359774.0	2359784.0						v_radiata	Vradi03g08610	3	10216119.0	10216129.0	-598	-589	2	True
PHAVU_001G260300g	Phvul.001G008200	ARF	TCCGACAACT	1	51560889	51560899	g_max	GLYMA_18G008300	18	600193.0	600203.0						v_radiata	Vradi02g11950	2	22259590.0	22259600.0	-1191	-1182	2	False
PHAVU_001G053100g	Phvul.001G008200	ARF	ACCGACAGAA	1	6067294	6067304	g_max	GLYMA_17G208200	17	34143411.0	34143421.0											114	123	1	False
PHAVU_001G109500g	Phvul.001G008200	ARF	GCCGACAAAA	1	29815583	29815593	g_max	GLYMA_19G110200	19	36402514.0	36402524.0	v_angularis	LR48_Vigan03g190400	3	27898891.0	27898901.0						6	15	2	False
PHAVU_001G010900g	Phvul.001G008200	ARF	ACAGACAAAA	1	956815	956825	g_max	GLYMA_14G070600	14	5927725.0	5927735.0											129	138	1	False
PHAVU_001G179900g	Phvul.001G008200	ARF	ACCGACAAAA	1	44446797	44446807	g_max	GLYMA_03G184500	3	39629003.0	39629013.0	v_angularis	LR48_Vigan641s007900	KQ258471	750292.0	750302.0	v_radiata	Vradi03g03720	3	5093559.0	5093569.0	-1550	-1541	3	False
PHAVU_001G179900g	Phvul.001G008200	ARF	GCAGACAAAA	1	44447194	44447204	g_max	GLYMA_03G184500	3	39629429.0	39629439.0	v_angularis	LR48_Vigan641s007900	KQ258471	749882.0	749892.0	v_radiata	Vradi03g03720	3	5093947.0	5093957.0	-1153	-1144	3	False
PHAVU_001G179900g	Phvul.001G008200	ARF	TCAGACAAAA	1	44447936	44447946	g_max	GLYMA_03G184500	3	39630211.0	39630221.0	v_angularis	LR48_Vigan641s007900	KQ258471	749138.0	749148.0	v_radiata	Vradi03g03720	3	5094650.0	5094660.0	-411	-402	3	False
PHAVU_001G135500g	Phvul.001G008200	ARF	GCCGACATCA	1	38100586	38100596	g_max	GLYMA_19G141100	19	40238743.0	40238753.0											-1908	-1899	1	False
PHAVU_001G256900g	Phvul.001G008200	ARF	ACCGACAAAG	1	51318782	51318792	g_max	GLYMA_18G012200	18	857516.0	857526.0											-558	-549	1	False
PHAVU_001G202600g	Phvul.001G008200	ARF	ACCGACAGGG	1	46818135	46818145	g_max	GLYMA_19G206800	19	46220171.0	46220181.0						v_radiata	Vradi03g05640	3	7183367.0	7183377.0	65	74	2	False
PHAVU_001G179300g	Phvul.001G008200	ARF	CCCGACAATC	1	44378798	44378808	g_max	GLYMA_19G184300	19	44289375.0	44289385.0											-113	-104	1	False
PHAVU_001G121100g	Phvul.001G008200	ARF	CCCGACAGAA	1	34187494	34187504	g_max	GLYMA_03G126000	3	33981241.0	33981251.0											-469	-460	1	False
PHAVU_001G177100g	Phvul.001G008200	ARF	ACCGACAATG	1	44063550	44063560	g_max	GLYMA_03G181000	3	39277750.0	39277760.0											-248	-239	1	False
PHAVU_001G008400g	Phvul.001G008200	ARF	ACCGACAAGG	1	729637	729647	g_max	GLYMA_14G217600	14	48237383.0	48237393.0											-140	-131	1	False
PHAVU_001G154700g	Phvul.001G008200	ARF	TCCGACAAAA	1	41182250	41182260	g_max	GLYMA_19G159500	19	42028533.0	42028543.0	v_angularis	LR48_Vigan50s004500	KQ258254	626103.0	626113.0	v_radiata	Vradi03g01100	3	1544791.0	1544801.0	-801	-792	3	False
PHAVU_001G113900g	Phvul.001G008200	ARF	CTCGACAAGA	1	31941234	31941244	g_max	GLYMA_19G114600	19	36970873.0	36970883.0											-1358	-1349	1	False
PHAVU_007G112000g	Phvul.001G008200	ARF	CCCGACAAAA	7	14457065	14457075	g_max	GLYMA_10G177400	10	41079697.0	41079707.0	v_angularis	LR48_Vigan02g175300	2	25214282.0	25214292.0	v_radiata	Vradi08g14390	8	34246325.0	34246335.0	-99	-90	3	False
PHAVU_007G125100g	Phvul.001G008200	ARF	ACAGACAAAA	7	24606879	24606889	g_max	GLYMA_10G183700	10	41693203.0	41693213.0											104	113	1	False
PHAVU_007G158700g	Phvul.001G008200	ARF	TCCGACAAGC	7	38507964	38507974	g_max	GLYMA_10G045000	10	4011486.0	4011496.0											128	137	1	False
PHAVU_007G208800g	Phvul.001G008200	ARF	GCCGACAACT	7	44756591	44756601	g_max	GLYMA_10G138500	10	37213866.0	37213876.0											93	102	1	False
PHAVU_007G064400g	Phvul.001G008200	ARF	ACCGACAAAG	7	5677358	5677368	g_max	GLYMA_10G241300	10	46987326.0	46987336.0	v_angularis	LR48_Vigan02g218100	2	29920231.0	29920241.0						-252	-243	2	False
PHAVU_007G055400g	Phvul.001G008200	ARF	TCCGACATGG	7	4518263	4518273	g_max	GLYMA_20G144400	20	38288487.0	38288497.0	v_angularis	LR48_Vigan02g227500	2	30913865.0	30913875.0						-495	-486	2	False
PHAVU_007G215100g	Phvul.001G008200	ARF	GCAGACAAAA	7	45406986	45406996	g_max	GLYMA_02G013300	2	1194296.0	1194306.0											-1723	-1714	1	False
PHAVU_007G113300g	Phvul.001G008200	ARF	GCAGACAAAA	7	14963664	14963674	g_max	GLYMA_10G177100	10	41053568.0	41053578.0											165	174	1	False
PHAVU_007G212200g	Phvul.001G008200	ARF	CCCGACAATG	7	45100484	45100494	g_max	GLYMA_02G010100	2	965738.0	965748.0	v_angularis	LR48_Vigan02g149600	2	22383569.0	22383579.0						-1201	-1192	2	False
PHAVU_007G014100g	Phvul.001G008200	ARF	TCCGACATGG	7	964613	964623	g_max	GLYMA_10G286700	10	50629755.0	50629765.0											42	51	1	True
PHAVU_007G085400g	Phvul.001G008200	ARF	ACAGACAAAA	7	8484733	8484743	g_max	GLYMA_10G219900	10	45148334.0	45148344.0											-481	-472	1	True
PHAVU_007G060600g	Phvul.001G008200	ARF	ACCGACAATA	7	5235741	5235751	g_max	GLYMA_20G149200	20	38787548.0	38787558.0	v_angularis	LR48_Vigan02g222100	2	30351179.0	30351189.0						-980	-971	2	False
PHAVU_007G225500g	Phvul.001G008200	ARF	CCCGACATGG	7	46530941	46530951	g_max	GLYMA_10G063900	10	6040128.0	6040138.0											-42	-33	1	False
PHAVU_007G156500g	Phvul.001G008200	ARF	GGCGACAAGA	7	38087681	38087691	g_max	GLYMA_10G043000	10	3857823.0	3857833.0	v_angularis	LR48_Vigan1086s000800	KQ258626	121613.0	121623.0	v_radiata	Vradi08g08600	8	24118960.0	24118970.0	131	140	3	False
PHAVU_007G202700g	Phvul.001G008200	ARF	ACAGACAAAT	7	44211141	44211151	g_max	GLYMA_20G095700	20	33874097.0	33874107.0											-937	-928	1	False
PHAVU_007G017300g	Phvul.001G008200	ARF	GCCGACAACC	7	1147753	1147763	g_max	GLYMA_20G105700	20	34820076.0	34820086.0											-1940	-1931	1	False
PHAVU_007G162300g	Phvul.001G008200	ARF	TCCGACCAAA	7	39074158	39074168	g_max	GLYMA_13G135800	13	24823915.0	24823925.0						v_radiata	Vradi0108s00210	scaffold_108	234823.0	234833.0	96	105	2	False
PHAVU_007G212900g	Phvul.001G008200	ARF	ACCGACAATA	7	45189515	45189525	g_max	GLYMA_02G010900	2	1027672.0	1027682.0											-1154	-1145	1	False
PHAVU_007G146800g	Phvul.001G008200	ARF	TCCGACACGA	7	36333390	36333400	g_max	GLYMA_10G018200	10	1593377.0	1593387.0	v_angularis	LR48_Vigan10g029800	10	2935475.0	2935485.0	v_radiata	Vradi08g10260	8	28019351.0	28019361.0	-211	-202	3	False
PHAVU_007G195100g	Phvul.001G008200	ARF	ACCGACATAA	7	43363360	43363370	g_max	GLYMA_13G121300	13	23422837.0	23422847.0	v_angularis	LR48_Vigan1086s000300	KQ258626	63885.0	63895.0						-1847	-1838	2	False
PHAVU_011G094300g	Phvul.001G008200	ARF	GCAGACAAAA	11	9634489	9634499	g_max	GLYMA_12G089100	12	7323521.0	7323531.0						v_radiata	Vradi02g06970	2	8008637.0	8008647.0	-1052	-1043	2	False
PHAVU_011G098900g	Phvul.001G008200	ARF	TCCGACAAAC	11	10424007	10424017	g_max	GLYMA_12G094500	12	7802647.0	7802657.0											-35	-26	1	False
PHAVU_011G052900g	Phvul.001G008200	ARF	GCCGACACAC	11	4493950	4493960	g_max	GLYMA_11G126000	11	9574443.0	9574453.0											-869	-860	1	False
PHAVU_011G102500g	Phvul.001G008200	ARF	GCAGACAAAG	11	11508661	11508671	g_max	GLYMA_06G307100	6	49593826.0	49593836.0	v_angularis	LR48_Vigan08g121400	8	20944761.0	20944771.0	v_radiata	Vradi02g07710	2	9466013.0	9466023.0	-468	-459	3	False
PHAVU_011G054300g	Phvul.001G008200	ARF	GCAGACAAGA	11	4602226	4602236	g_max	GLYMA_12G052300	12	3746507.0	3746517.0											16	25	1	True
PHAVU_011G165600g	Phvul.001G008200	ARF	GCCGACAAAA	11	43458259	43458269	g_max	GLYMA_12G156400	12	25149551.0	25149561.0	v_angularis	LR48_Vigan08g023400	8	3460265.0	3460275.0						-262	-253	2	True
PHAVU_011G089900g	Phvul.001G008200	ARF	ACCGACAGAG	11	8859300	8859310	g_max	GLYMA_12G084600	12	6827521.0	6827531.0											153	162	1	False
PHAVU_011G007200g	Phvul.001G008200	ARF	GCAGACAAAG	11	527710	527720	g_max	GLYMA_12G006300	12	484169.0	484179.0											-63	-54	1	False
PHAVU_011G153600g	Phvul.001G008200	ARF	ACCGACAATA	11	40683592	40683602	g_max	GLYMA_06G249800	6	42216910.0	42216920.0											-104	-95	1	False
PHAVU_011G099000g	Phvul.001G008200	ARF	TCCGACAAAC	11	10424007	10424017	g_max	GLYMA_12G094600	12	7802647.0	7802657.0											-480	-471	1	False
PHAVU_011G014000g	Phvul.001G008200	ARF	TCCGACAATA	11	1095671	1095681	g_max	GLYMA_09G225400	9	45006367.0	45006377.0											-708	-699	1	False
PHAVU_011G136000g	Phvul.001G008200	ARF	TCCGACATGG	11	31059795	31059805	g_max	GLYMA_06G284200	6	47258537.0	47258547.0	v_angularis	LR48_Vigan08g093500	8	16677613.0	16677623.0	v_radiata	Vradi0149s00210	scaffold_149	545425.0	545435.0	23	32	3	False
PHAVU_002G153300g	Phvul.001G008200	ARF	ACAGACAAAA	2	29431318	29431328	g_max	GLYMA_11G027100	11	1953191.0	1953201.0	v_angularis	LR48_Vigan06g005200	6	518657.0	518667.0						-77	-68	2	False
PHAVU_002G232200g	Phvul.001G008200	ARF	CCAGACAAGA	2	39790246	39790256	g_max	GLYMA_13G175200	13	28979181.0	28979191.0											-517	-508	1	False
PHAVU_002G002400g	Phvul.001G008200	ARF	TCCGACAACG	2	228574	228584	g_max	GLYMA_01G204000	1	53695363.0	53695373.0											136	145	1	False
PHAVU_002G196800g	Phvul.001G008200	ARF	GCCGACACAG	2	35416992	35417002	g_max	GLYMA_08G082400	8	6227975.0	6227985.0	v_angularis	LR48_Vigan205s004900	KQ258294	731449.0	731459.0	v_radiata	Vradi0048s00470	scaffold_48	1765617.0	1765627.0	-1487	-1478	3	False
PHAVU_002G191100g	Phvul.001G008200	ARF	GCAGACAAAA	2	34708528	34708538	g_max	GLYMA_05G131800	5	32496438.0	32496448.0											25	34	1	False
PHAVU_002G077300g	Phvul.001G008200	ARF	GCAGACAAAG	2	11452517	11452527	g_max	GLYMA_01G037800	1	4010555.0	4010565.0						v_radiata	Vradi05g04750	5	7593443.0	7593453.0	-1116	-1107	2	True
PHAVU_002G218200g	Phvul.001G008200	ARF	GCAGACAAGG	2	38089513	38089523	g_max	GLYMA_07G186800	7	35443020.0	35443030.0	v_angularis	LR48_Vigan01g072500	1	8478529.0	8478539.0	v_radiata	Vradi07g14360	7	34189779.0	34189789.0	112	121	3	False
PHAVU_002G140900g	Phvul.001G008200	ARF	TCAGACAAGA	2	27561757	27561767	g_max	GLYMA_01G017900	1	1733860.0	1733870.0						v_radiata	Vradi11g08870	11	10036351.0	10036361.0	-1559	-1550	2	False
PHAVU_002G024200g	Phvul.001G008200	ARF	TCCGACAGAA	2	2539374	2539384	g_max	GLYMA_01G180500	1	51687505.0	51687515.0						v_radiata	Vradi11g05220	11	4984590.0	4984600.0	-1230	-1221	2	False
PHAVU_002G183100g	Phvul.001G008200	ARF	TCCGACAACC	2	33634229	33634239	g_max	GLYMA_08G095000	8	7239883.0	7239893.0						v_radiata	Vradi07g08800	7	23203743.0	23203753.0	86	95	2	False
PHAVU_002G292600g	Phvul.001G008200	ARF	GCCGACATAC	2	45590277	45590287	g_max	GLYMA_08G017600	8	1420111.0	1420121.0	v_angularis	LR48_Vigan11g017200	11	1820312.0	1820322.0						-60	-51	2	False
PHAVU_002G152300g	Phvul.001G008200	ARF	CCAGACAAAC	2	29327539	29327549	g_max	GLYMA_01G213800	1	54496478.0	54496488.0	v_angularis	LR48_Vigan06g006200	6	588880.0	588890.0	v_radiata	Vradi11g02560	11	2368744.0	2368754.0	-141	-132	3	True
PHAVU_002G301300g	Phvul.001G008200	ARF	GCCGACACCA	2	46350219	46350229	g_max	GLYMA_08G025600	8	2026740.0	2026750.0											-268	-259	1	False
PHAVU_002G277600g	Phvul.001G008200	ARF	GCCGACAATT	2	44163125	44163135	g_max	GLYMA_05G197200	5	38151916.0	38151926.0											-589	-580	1	False
PHAVU_002G168100g	Phvul.001G008200	ARF	CCAGACAACA	2	31077585	31077595	g_max	GLYMA_20G027100	20	3002550.0	3002560.0	v_angularis	LR48_Vigan833s000600	KQ258555	60059.0	60069.0	v_radiata	Vradi07g06600	7	15047135.0	15047145.0	-63	-54	3	False
PHAVU_002G024800g	Phvul.001G008200	ARF	ACAGACAAGT	2	2634581	2634591	g_max	GLYMA_01G179900	1	51598924.0	51598934.0	v_angularis	LR48_Vigan06g039300	6	3769271.0	3769281.0						-637	-628	2	False
PHAVU_002G147300g	Phvul.001G008200	ARF	ACCGACAACC	2	28482145	28482155	g_max	GLYMA_09G199000	9	42343250.0	42343260.0	v_angularis	LR48_Vigan284s001600	KQ258325	256292.0	256302.0						-118	-109	2	False
PHAVU_004G079200g	Phvul.001G008200	ARF	GCCGACAAAA	4	13457488	13457498	g_max	GLYMA_16G152700	16	31332063.0	31332073.0											126	135	1	False
PHAVU_004G068100g	Phvul.001G008200	ARF	CCCGACAACT	4	9907553	9907563	g_max	GLYMA_16G149500	16	31012347.0	31012357.0											-713	-704	1	False
PHAVU_004G166400g	Phvul.001G008200	ARF	TCCGACAAAG	4	44862286	44862296	g_max	GLYMA_09G193000	9	41759265.0	41759275.0	v_angularis	LR48_Vigan10g012200	10	940911.0	940921.0	v_radiata	Vradi01g03820	1	6071038.0	6071048.0	-163	-154	3	False
PHAVU_004G153300g	Phvul.001G008200	ARF	ACAGACAAGG	4	43489077	43489087	g_max	GLYMA_09G180100	9	40521295.0	40521305.0											-64	-55	1	False
PHAVU_004G080700g	Phvul.001G008200	ARF	ACCGACAATC	4	13860153	13860163	g_max	GLYMA_02G072500	2	6354519.0	6354529.0	v_angularis	LR48_Vigan10g148400	10	20692036.0	20692046.0	v_radiata	Vradi01g11640	1	22853627.0	22853637.0	-317	-308	3	False
PHAVU_004G079100g	Phvul.001G008200	ARF	ACCGACACAA	4	13449038	13449048	g_max	GLYMA_02G071400	2	6275100.0	6275110.0	v_angularis	LR48_Vigan10g142500	10	19771517.0	19771527.0						-317	-308	2	False
PHAVU_004G096800g	Phvul.001G008200	ARF	ACCGACAACC	4	27549819	27549829	g_max	GLYMA_13G327000	13	42195203.0	42195213.0											-143	-134	1	False
PHAVU_010G153700g	Phvul.001G008200	ARF	ACAGACAAGA	10	42323233	42323243	g_max	GLYMA_08G210200	8	17008810.0	17008820.0						v_radiata	Vradi09g00870	9	668168.0	668178.0	-1600	-1591	2	False
PHAVU_010G092100g	Phvul.001G008200	ARF	ACAGACAAGG	10	33950319	33950329	g_max	GLYMA_03G017100	3	1732931.0	1732941.0											-115	-106	1	False
PHAVU_010G072900g	Phvul.001G008200	ARF	GCAGACAAGC	10	21309670	21309680	g_max	GLYMA_01G136300	1	46039351.0	46039361.0						v_radiata	Vradi0513s00010	scaffold_513	11694.0	11704.0	-203	-194	2	False
PHAVU_010G112500g	Phvul.001G008200	ARF	ACCGACAATG	10	37657033	37657043	g_max	GLYMA_07G056900	7	5061882.0	5061892.0	v_angularis	LR48_Vigan66s001300	KQ258259	136872.0	136882.0	v_radiata	Vradi09g03420	9	4380011.0	4380021.0	31	40	3	False
PHAVU_010G095700g	Phvul.001G008200	ARF	TCAGACAAAA	10	34848283	34848293	g_max	GLYMA_03G013900	3	1402553.0	1402563.0											22	31	1	False
PHAVU_010G117300g	Phvul.001G008200	ARF	CCAGACAACA	10	38484260	38484270	g_max	GLYMA_07G051900	7	4502930.0	4502940.0											-600	-591	1	False
PHAVU_010G138200g	Phvul.001G008200	ARF	GTCGACAAAA	10	41037682	41037692	g_max	GLYMA_08G192300	8	15469114.0	15469124.0											-1253	-1244	1	False
PHAVU_010G000600g	Phvul.001G008200	ARF	CCAGACAAGT	10	389599	389609	g_max	GLYMA_U042300	KZ847174	27259.0	27269.0											68	77	1	False
PHAVU_005G067900g	Phvul.001G008200	ARF	GCCGACCAAA	5	10637045	10637055	g_max	GLYMA_13G271600	13	37349586.0	37349596.0						v_radiata	Vradi05g23200	5	35812329.0	35812339.0	-266	-257	2	False
PHAVU_005G044900g	Phvul.001G008200	ARF	ACCGACAAGA	5	4666377	4666387	g_max	GLYMA_08G161500	8	12541876.0	12541886.0	v_angularis	LR48_Vigan05g039500	5	5097330.0	5097340.0	v_radiata	Vradi05g18520	5	28306545.0	28306555.0	-1011	-1002	3	False
PHAVU_005G027100g	Phvul.001G008200	ARF	TCCGACAGAT	5	2490412	2490422	g_max	GLYMA_11G155100	11	12682172.0	12682182.0											82	91	1	False
PHAVU_005G124100g	Phvul.001G008200	ARF	GCCGACAAAC	5	34781224	34781234	g_max	GLYMA_12G184500	12	34590363.0	34590373.0	v_angularis	LR48_Vigan05g168400	5	24921384.0	24921394.0	v_radiata	Vradi04g03640	4	7190924.0	7190934.0	-1128	-1119	3	False
PHAVU_005G045100g	Phvul.001G008200	ARF	TCAGACAAAA	5	4730792	4730802	g_max	GLYMA_08G161700	8	12571955.0	12571965.0	v_angularis	LR48_Vigan05g039300	5	5043357.0	5043367.0	v_radiata	Vradi05g18540	5	28336989.0	28336999.0	-590	-581	3	False
PHAVU_005G145700g	Phvul.001G008200	ARF	TCAGACAAAA	5	37413588	37413598	g_max	GLYMA_13G338000	13	43082053.0	43082063.0											-1037	-1028	1	False
PHAVU_005G033800g	Phvul.001G008200	ARF	GCCGACCAGA	5	3105222	3105232	g_max	GLYMA_11G149200	11	11616422.0	11616432.0											-1695	-1686	1	False
PHAVU_005G119400g	Phvul.001G008200	ARF	CCCGACAAAA	5	34151413	34151423	g_max	GLYMA_12G188600	12	35001366.0	35001376.0											119	128	1	False
PHAVU_005G074700g	Phvul.001G008200	ARF	GCCGACAAAT	5	13294544	13294554	g_max	GLYMA_13G274100	13	37560890.0	37560900.0											-1166	-1157	1	False
PHAVU_005G119500g	Phvul.001G008200	ARF	CCCGACAAAA	5	34151413	34151423	g_max	GLYMA_12G188700	12	35001366.0	35001376.0											-445	-436	1	True
PHAVU_005G024100g	Phvul.001G008200	ARF	ACCGACATCA	5	2190201	2190211	g_max	GLYMA_10G090100	10	12011600.0	12011610.0	v_angularis	LR48_Vigan05g005800	5	623544.0	623554.0						-247	-238	2	False
PHAVU_005G111200g	Phvul.001G008200	ARF	ACCGACAACT	5	32568044	32568054	g_max	GLYMA_13G304300	13	40130317.0	40130327.0	v_angularis	LR48_Vigan05g156400	5	23592994.0	23593004.0	v_radiata	Vradi05g22890	5	35264152.0	35264162.0	63	72	3	False
PHAVU_005G148300g	Phvul.001G008200	ARF	GCAGACAACA	5	37592452	37592462	g_max	GLYMA_13G340500	13	43254651.0	43254661.0						v_radiata	Vradi04g01670	4	4687274.0	4687284.0	-1515	-1506	2	False
PHAVU_005G166400g	Phvul.001G008200	ARF	ACCGACAGGT	5	39132451	39132461	g_max	GLYMA_13G354900	13	44350362.0	44350372.0											-615	-606	1	False
PHAVU_005G047300g	Phvul.001G008200	ARF	GCAGACAAAA	5	5315969	5315979	g_max	GLYMA_15G264100	15	49825175.0	49825185.0											-292	-283	1	False
PHAVU_009G082100g	Phvul.001G008200	ARF	ACCGACAGAA	9	13110695	13110705	g_max	GLYMA_04G055900	4	4515141.0	4515151.0	v_angularis	LR48_Vigan04g231400	4	32472578.0	32472588.0	v_radiata	Vradi05g11430	5	20347263.0	20347273.0	-7	2	3	True
PHAVU_009G214500g	Phvul.001G008200	ARF	TCAGACAAGA	9	31710196	31710206	g_max	GLYMA_15G195600	15	22369362.0	22369372.0											-1816	-1807	1	False
PHAVU_009G047000g	Phvul.001G008200	ARF	GCAGACAAAT	9	8947286	8947296	g_max	GLYMA_04G230600	4	49921052.0	49921062.0											69	78	1	False
PHAVU_009G253600g	Phvul.001G008200	ARF	ACCGACATCA	9	36633655	36633665	g_max	GLYMA_09G039500	9	3304064.0	3304074.0						v_radiata	Vradi05g00610	5	714621.0	714631.0	-950	-941	2	False
PHAVU_009G127000g	Phvul.001G008200	ARF	CCCGACAGAA	9	18789434	18789444	g_max	GLYMA_04G247800	4	51500227.0	51500237.0	v_angularis	LR48_Vigan04g175500	4	26218910.0	26218920.0						-749	-740	2	False
PHAVU_009G169700g	Phvul.001G008200	ARF	TCCGACAAAA	9	24796018	24796028	g_max	GLYMA_04G191900	4	46269982.0	46269992.0	v_angularis	LR48_Vigan04g072100	4	9518152.0	9518162.0	v_radiata	Vradi05g05790	5	11117306.0	11117316.0	-858	-849	3	False
PHAVU_009G204500g	Phvul.001G008200	ARF	GCCGACATTA	9	30223944	30223954	g_max	GLYMA_04G158600	4	38637043.0	38637053.0	v_angularis	LR48_Vigan04g029600	4	3658457.0	3658467.0	v_radiata	Vradi02g13800	2	24179564.0	24179574.0	-67	-58	3	False
PHAVU_009G134800g	Phvul.001G008200	ARF	ACCGACAGAT	9	19849181	19849191	g_max	GLYMA_06G122700	6	10006331.0	10006341.0											-403	-394	1	False
PHAVU_009G142800g	Phvul.001G008200	ARF	ACCGACATGA	9	20895264	20895274	g_max	GLYMA_06G143300	6	11661331.0	11661341.0											-972	-963	1	False
PHAVU_009G110600g	Phvul.001G008200	ARF	TCCGACAACA	9	16620838	16620848	g_max	GLYMA_06G086800	6	6726096.0	6726106.0						v_radiata	Vradi05g08660	5	16584995.0	16585005.0	-775	-766	2	False
PHAVU_009G110600g	Phvul.001G008200	ARF	TCCGACAAAA	9	16620189	16620199	g_max	GLYMA_06G086800	6	6725421.0	6725431.0						v_radiata	Vradi05g08660	5	16585632.0	16585642.0	-126	-117	2	False
PHAVU_009G031200g	Phvul.001G008200	ARF	TCCGACAAGC	9	6856839	6856849	g_max	GLYMA_04G101900	4	9390147.0	9390157.0											-797	-788	1	False
PHAVU_009G194200g	Phvul.001G008200	ARF	ACCGACAAAG	9	28773067	28773077	g_max	GLYMA_15G206200	15	28965158.0	28965168.0											-1834	-1825	1	False
PHAVU_009G030300g	Phvul.001G008200	ARF	ACCGACATGT	9	6684655	6684665	g_max	GLYMA_06G104200	6	8296814.0	8296824.0	v_angularis	LR48_Vigan04g189800	4	27979439.0	27979449.0	v_radiata	Vradi05g07120	5	14225376.0	14225386.0	122	131	3	False
PHAVU_009G120100g	Phvul.001G008200	ARF	CCCGACCAAC	9	17836017	17836027	g_max	GLYMA_06G003900	6	364576.0	364586.0											55	64	1	False
PHAVU_009G238500g	Phvul.001G008200	ARF	CCAGACAAAG	9	35127606	35127616	g_max	GLYMA_15G163200	15	14007509.0	14007519.0	v_angularis	LR48_Vigan04g003100	4	300561.0	300571.0	v_radiata	Vradi0264s00030	scaffold_264	323782.0	323792.0	-181	-172	3	False
PHAVU_009G033800g	Phvul.001G008200	ARF	CCCGACCACA	9	7307986	7307996	g_max	GLYMA_06G100000	6	7949463.0	7949473.0	v_angularis	LR48_Vigan04g194400	4	28473877.0	28473887.0	v_radiata	Vradi05g07430	5	14745983.0	14745993.0	-656	-647	3	False
PHAVU_009G232800g	Phvul.001G008200	ARF	ACCGACAGAG	9	34358451	34358461	g_max	GLYMA_09G062700	9	5977351.0	5977361.0											-162	-153	1	True
PHAVU_009G252200g	Phvul.001G008200	ARF	GCCGACAAAA	9	36532268	36532278	g_max	GLYMA_15G146800	15	12079426.0	12079436.0	v_angularis	LR48_Vigan635s011300	KQ258467	864119.0	864129.0						-232	-223	2	False
PHAVU_009G083300g	Phvul.001G008200	ARF	CCCGACAATC	9	13215989	13215999	g_max	GLYMA_06G057300	6	4326505.0	4326515.0											-413	-404	1	True
PHAVU_009G025200g	Phvul.001G008200	ARF	TCCGACAGGA	9	5854241	5854251	g_max	GLYMA_04G005000	4	425358.0	425368.0						v_radiata	Vradi05g15470	5	24305475.0	24305485.0	86	95	2	False
PHAVU_009G138100g	Phvul.001G008200	ARF	GCAGACAAGA	9	20286930	20286940	g_max	GLYMA_04G217600	4	48853521.0	48853531.0	v_angularis	LR48_Vigan04g104000	4	15184942.0	15184952.0	v_radiata	Vradi0043s00110	scaffold_43	1347170.0	1347180.0	-837	-828	3	False
PHAVU_009G011600g	Phvul.001G008200	ARF	ACAGACAAAA	9	1897806	1897816	g_max	GLYMA_04G017000	4	1291477.0	1291487.0											7	16	1	False
PHAVU_009G053600g	Phvul.001G008200	ARF	ACCGACATAA	9	10019920	10019930	g_max	GLYMA_04G236700	4	50517056.0	50517066.0						v_radiata	Vradi10g01280	10	3840054.0	3840064.0	-90	-81	2	False
PHAVU_006G181500g	Phvul.001G008200	ARF	GCCGACACGT	6	29099313	29099323	g_max	GLYMA_15G078300	15	6019708.0	6019718.0											-1146	-1137	1	False
PHAVU_006G044700g	Phvul.001G008200	ARF	GCAGACAAAG	6	15806600	15806610	g_max	GLYMA_08G317200	8	43682543.0	43682553.0											-403	-394	1	False
PHAVU_006G114600g	Phvul.001G008200	ARF	ACCGACAGCA	6	23017452	23017462	g_max	GLYMA_03G258600	3	45295576.0	45295586.0						v_radiata	Vradi0083s00380	scaffold_83	329353.0	329363.0	107	116	2	False
PHAVU_006G093200g	Phvul.001G008200	ARF	TCCGACAATG	6	21138686	21138696	g_max	GLYMA_19G236400	19	48543697.0	48543707.0											111	120	1	False
PHAVU_006G175200g	Phvul.001G008200	ARF	GCAGACAACA	6	28567579	28567589	g_max	GLYMA_15G083700	15	6406685.0	6406695.0	v_angularis	LR48_Vigan09g233300	9	28255171.0	28255181.0	v_radiata	Vradi10g10060	10	17687361.0	17687371.0	106	115	3	False
PHAVU_006G140300g	Phvul.001G008200	ARF	GCCGACAATA	6	25504130	25504140	g_max	GLYMA_15G118000	15	9254887.0	9254897.0											-1497	-1488	1	False
PHAVU_006G183100g	Phvul.001G008200	ARF	GCCGACAACT	6	29213118	29213128	g_max	GLYMA_13G236500	13	34675551.0	34675561.0						v_radiata	Vradi10g10670	10	18301722.0	18301732.0	-222	-213	2	False
PHAVU_006G183100g	Phvul.001G008200	ARF	GCAGACAAAG	6	29213429	29213439	g_max	GLYMA_13G236500	13	34675853.0	34675863.0						v_radiata	Vradi10g10670	10	18301946.0	18301956.0	89	98	2	False
PHAVU_006G173300g	Phvul.001G008200	ARF	GCCGACCACA	6	28417230	28417240	g_max	GLYMA_15G085500	15	6556271.0	6556281.0						v_radiata	Vradi10g09880	10	17547276.0	17547286.0	-522	-513	2	False
PHAVU_006G084200g	Phvul.001G008200	ARF	CCCGACCAAG	6	20276281	20276291	g_max	GLYMA_11G204200	11	28429907.0	28429917.0											-44	-35	1	True
PHAVU_006G121600g	Phvul.001G008200	ARF	ACCGACAATG	6	23739946	23739956	g_max	GLYMA_15G136400	15	11025322.0	11025332.0						v_radiata	Vradi10g06170	10	13367731.0	13367741.0	-238	-229	2	False
PHAVU_006G114900g	Phvul.001G008200	ARF	GCAGACAAAA	6	23050576	23050586	g_max	GLYMA_03G258800	3	45318205.0	45318215.0											-100	-91	1	False
PHAVU_006G114900g	Phvul.001G008200	ARF	GCAGACAAAC	6	23050828	23050838	g_max	GLYMA_03G258800	3	45318458.0	45318468.0											152	161	1	False
PHAVU_006G029000g	Phvul.001G008200	ARF	ACCGACACAA	6	12372049	12372059	g_max	GLYMA_18G116800	18	14295237.0	14295247.0	v_angularis	LR48_Vigan09g080200	9	10832056.0	10832066.0	v_radiata	Vradi0095s00040	scaffold_95	263326.0	263336.0	-302	-293	3	False
PHAVU_006G146100g	Phvul.001G008200	ARF	GCCGACACAC	6	25992805	25992815	g_max	GLYMA_15G111600	15	8743523.0	8743533.0											25	34	1	False
PHAVU_006G020400g	Phvul.001G008200	ARF	GCCGACAAAG	6	9772331	9772341	g_max	GLYMA_13G073800	13	17644540.0	17644550.0						v_radiata	Vradi0147s00100	scaffold_147	160356.0	160366.0	-308	-299	2	False
PHAVU_006G138300g	Phvul.001G008200	ARF	ACCGACAGGT	6	25316359	25316369	g_max	GLYMA_09G014700	9	1126492.0	1126502.0	v_angularis	LR48_Vigan09g192200	9	24188365.0	24188375.0	v_radiata	Vradi10g07220	10	14532479.0	14532489.0	41	50	3	True
PHAVU_006G171000g	Phvul.001G008200	ARF	GTCGACAAAA	6	28186208	28186218	g_max	GLYMA_13G224900	13	33767389.0	33767399.0											-213	-204	1	False
PHAVU_006G033900g	Phvul.001G008200	ARF	TCAGACAAAA	6	13802899	13802909	g_max	GLYMA_18G106400	18	11918530.0	11918540.0											-845	-836	1	False
PHAVU_L007400g	Phvul.001G008200	ARF	TCAGACAAGT	scaffold_122	5665	5675	g_max	GLYMA_14G036900	14	2783258.0	2783268.0						v_radiata	Vradi06g02940	6	2996427.0	2996437.0	-1	8	2	False
PHAVU_008G287500g	Phvul.001G009800	SRS	TAATAATATAACCTCATCTCTAA	8	59188993	59189016	g_max	GLYMA_14G005500	14	451644.0	451667.0	v_angularis	LR48_Vigan07g005000	7	472349.0	472372.0						-160	-138	2	False
PHAVU_008G023400g	Phvul.001G009800	SRS	AAAGCCTTAAGCATATAACGTCA	8	2013893	2013916	g_max	GLYMA_08G254800	8	22528838.0	22528861.0	v_angularis	LR48_Vigan03g004500	3	406488.0	406511.0						-1392	-1370	2	False
PHAVU_008G023400g	Phvul.001G009800	SRS	TAAGCATATAACGTCATCTCTAA	8	2013900	2013923	g_max	GLYMA_08G254800	8	22528831.0	22528854.0											-1385	-1363	1	False
PHAVU_008G097900g	Phvul.001G009800	SRS	AAACCCAAATCCCAAATACCAAC	8	10233743	10233766	g_max	GLYMA_07G151600	7	18396081.0	18396104.0											-456	-434	1	False
PHAVU_003G016200g	Phvul.001G009800	SRS	TAACCCTTTATCTTTTTCCCATG	3	1469122	1469145	g_max	GLYMA_02G086400	2	7526907.0	7526930.0	v_angularis	LR48_Vigan06g137900	6	16839224.0	16839247.0	v_radiata	Vradi11g11780	11	16885259.0	16885282.0	-286	-264	3	False
PHAVU_003G265200g	Phvul.001G009800	SRS	AAATGAGAAACCCTAACCCTTTT	3	49214129	49214152	g_max	GLYMA_02G046100	2	4242769.0	4242792.0											124	146	1	False
PHAVU_003G229100g	Phvul.001G009800	SRS	AGATGAAAAGGCCAAAACCCAAA	3	44946743	44946766	g_max	GLYMA_05G070700	5	7473727.0	7473750.0						v_radiata	Vradi07g11810	7	29706318.0	29706341.0	168	190	2	False
PHAVU_003G052600g	Phvul.001G009800	SRS	TTATGCTATTCCGTTTCCCCAAT	3	6563372	6563395	g_max	GLYMA_08G288100	8	40030069.0	40030092.0	v_angularis	LR48_Vigan511s010800	KQ258419	1988924.0	1988947.0						119	141	2	False
PHAVU_001G120500g	Phvul.001G009800	SRS	AAACCCTAACAAGTGACCTCAAA	1	34066920	34066943	g_max	GLYMA_03G125800	3	33942197.0	33942220.0						v_radiata	Vradi0007s00970	scaffold_7	261812.0	261835.0	-2	20	2	False
PHAVU_001G179400g	Phvul.001G009800	SRS	AAATCATACACGTTATAACTTAG	1	44405768	44405791	g_max	GLYMA_19G184500	19	44315972.0	44315995.0	v_angularis	LR48_Vigan641s008300	KQ258471	808420.0	808443.0	v_radiata	Vradi03g03680	3	5049409.0	5049432.0	-1	21	3	False
PHAVU_007G135100g	Phvul.001G009800	SRS	GAACATAAAACCCTAAACCCTAG	7	33310633	33310656	g_max	GLYMA_10G193200	10	42550164.0	42550187.0											26	48	1	False
PHAVU_007G141600g	Phvul.001G009800	SRS	CTATCCTTTTGCCTATAACGTAA	7	34996196	34996219	g_max	GLYMA_20G190800	20	42963935.0	42963958.0	v_angularis	LR48_Vigan588s001800	KQ258451	212933.0	212956.0						-976	-954	2	False
PHAVU_007G173700g	Phvul.001G009800	SRS	AGGCCTTTTACCCCAAATCCAAG	7	40740298	40740321	g_max	GLYMA_02G145600	2	15034059.0	15034082.0											125	147	1	False
PHAVU_007G146800g	Phvul.001G009800	SRS	AAACCCTAAAACCCCAAATCAAG	7	36332909	36332932	g_max	GLYMA_10G018200	10	1593839.0	1593862.0	v_angularis	LR48_Vigan10g029800	10	2935948.0	2935971.0	v_radiata	Vradi08g10260	8	28018856.0	28018879.0	-692	-670	3	False
PHAVU_011G120200g	Phvul.001G009800	SRS	AAACCCTAAACCCTAAATTTCCC	11	21105992	21106015	g_max	GLYMA_18G268800	18	55254177.0	55254200.0	v_angularis	LR48_Vigan03g017700	3	1774693.0	1774716.0	v_radiata	Vradi04g09290	4	18214869.0	18214892.0	169	191	3	False
PHAVU_011G018900g	Phvul.001G009800	SRS	AAACTCTCCACATTTTAACCTAA	11	1507757	1507780	g_max	GLYMA_11G108700	11	8295027.0	8295050.0											-1389	-1367	1	True
PHAVU_002G018500g	Phvul.001G009800	SRS	AAACCCTAAATCGAAGATCTTCC	2	2027889	2027912	g_max	GLYMA_01G186400	1	52182282.0	52182305.0											113	135	1	True
PHAVU_002G023700g	Phvul.001G009800	SRS	AACCCCTTGTCCGCAGCCTCAAA	2	2509964	2509987	g_max	GLYMA_11G061000	11	4575981.0	4576004.0											-532	-510	1	True
PHAVU_002G260300g	Phvul.001G009800	SRS	AGACCCACAAAACTAGCACTAAA	2	42602493	42602516	g_max	GLYMA_05G175200	5	36406717.0	36406740.0											-949	-927	1	False
PHAVU_004G014000g	Phvul.001G009800	SRS	GAATCATTGTTCCTTAAGCCTAA	4	1471541	1471564	g_max	GLYMA_05G007800	5	736379.0	736402.0											-249	-227	1	False
PHAVU_004G073900g	Phvul.001G009800	SRS	AAATCCTAAAACCCTAACCCTAA	4	11756602	11756625	g_max	GLYMA_17G187400	17	24015415.0	24015438.0											50	72	1	False
PHAVU_010G067300g	Phvul.001G009800	SRS	AAACCCATAACCTTCACCTCTCA	10	16492344	16492367	g_max	GLYMA_03G037600	3	4636884.0	4636907.0											-1453	-1431	1	False
PHAVU_009G201400g	Phvul.001G009800	SRS	AAAGGATAAAAAATAAAGCCAAA	9	29826471	29826494	g_max	GLYMA_04G145100	4	26554485.0	26554508.0											-155	-133	1	True
PHAVU_006G059200g	Phvul.001G009800	SRS	TCCCGGTAAACCCTAAACCCTAG	6	17605653	17605676	g_max	GLYMA_08G332000	8	44943894.0	44943917.0											41	63	1	False
PHAVU_006G059200g	Phvul.001G009800	SRS	AAACCCTAAACCCTAGCCGAATT	6	17605646	17605669	g_max	GLYMA_08G332000	8	44943887.0	44943910.0	v_angularis	LR48_Vigan09g093500	9	13095173.0	13095196.0	v_radiata	Vradi10g02780	10	7651722.0	7651745.0	48	70	3	False
PHAVU_008G258200g	Phvul.001G010400	ERF	TCGCCCCCACCAGCA	8	57093771	57093786	g_max	GLYMA_14G197300	14	46239248.0	46239263.0											-285	-271	1	False
PHAVU_008G280600g	Phvul.001G010400	ERF	CCACCACCGCCGCTC	8	58715129	58715144	g_max	GLYMA_02G302000	2	47759829.0	47759844.0						v_radiata	Vradi06g00920	6	855141.0	855156.0	109	123	2	True
PHAVU_008G070000g	Phvul.001G010400	ERF	CTGCTGCCACCTCTC	8	6287134	6287149	g_max	GLYMA_18G228200	18	51733116.0	51733131.0											147	161	1	False
PHAVU_008G214200g	Phvul.001G010400	ERF	AAACTGCCACCACCT	8	52589254	52589269	g_max	GLYMA_14G049500	14	3837869.0	3837884.0											-238	-224	1	False
PHAVU_008G076900g	Phvul.001G010400	ERF	TCTCAACCGCCGACT	8	7342378	7342393	g_max	GLYMA_09G269900	9	48694756.0	48694771.0						v_radiata	Vradi0360s00030	scaffold_360	152049.0	152064.0	-128	-114	2	False
PHAVU_008G219700g	Phvul.001G010400	ERF	AATCCTCCACCGTCC	8	53237221	53237236	g_max	GLYMA_14G055200	14	4395680.0	4395695.0	v_angularis	LR48_Vigan07g056200	7	5065355.0	5065370.0						141	155	2	True
PHAVU_008G062000g	Phvul.001G010400	ERF	TGTCCATCGCCGACA	8	5615215	5615230	g_max	GLYMA_18G233700	18	52239785.0	52239800.0											80	94	1	True
PHAVU_008G062000g	Phvul.001G010400	ERF	CGCCGACAACCGCCA	8	5615222	5615237	g_max	GLYMA_18G233700	18	52239778.0	52239793.0											87	101	1	True
PHAVU_008G092500g	Phvul.001G010400	ERF	ACCTCTCCACCAACG	8	9452397	9452412	g_max	GLYMA_18G207300	18	49101893.0	49101908.0	v_angularis	LR48_Vigan03g086200	3	11174432.0	11174447.0						152	166	2	False
PHAVU_008G230200g	Phvul.001G010400	ERF	CCAACTACACCACCC	8	54496484	54496499	g_max	GLYMA_14G065500	14	5382246.0	5382261.0											-473	-459	1	False
PHAVU_008G106800g	Phvul.001G010400	ERF	ACTGCTCCACCACCA	8	12286403	12286418	g_max	GLYMA_07G146500	7	17517431.0	17517446.0	v_angularis	LR48_Vigan03g096600	3	13007130.0	13007145.0	v_radiata	Vradi08g04260	8	7718535.0	7718550.0	-1076	-1062	3	False
PHAVU_008G106800g	Phvul.001G010400	ERF	GCTCCACCACCACTT	8	12286400	12286415	g_max	GLYMA_07G146500	7	17517434.0	17517449.0	v_angularis	LR48_Vigan03g096600	3	13007127.0	13007142.0	v_radiata	Vradi08g04260	8	7718538.0	7718553.0	-1073	-1059	3	False
PHAVU_008G113300g	Phvul.001G010400	ERF	TCAGGACCACCATCA	8	13565550	13565565	g_max	GLYMA_07G141100	7	16728319.0	16728334.0	v_angularis	LR48_Vigan03g149200	3	21499707.0	21499722.0	v_radiata	Vradi0262s00020	scaffold_262	209351.0	209366.0	-60	-46	3	False
PHAVU_008G290100g	Phvul.001G010400	ERF	CCAACGCAACCGCCT	8	59332429	59332444	g_max	GLYMA_14G003000	14	304716.0	304731.0						v_radiata	Vradi06g00180	6	216721.0	216736.0	-905	-891	2	True
PHAVU_008G186400g	Phvul.001G010400	ERF	ACCCCGAAACCGCCA	8	48967783	48967798	g_max	GLYMA_14G186700	14	45116603.0	45116618.0	v_angularis	LR48_Vigan07g178300	7	23835755.0	23835770.0						79	93	2	True
PHAVU_008G186400g	Phvul.001G010400	ERF	CCACCATCACCACCA	8	48967826	48967841	g_max	GLYMA_14G186700	14	45116643.0	45116658.0											122	136	1	True
PHAVU_008G186400g	Phvul.001G010400	ERF	CCATCACCACCACCA	8	48967829	48967844	g_max	GLYMA_14G186700	14	45116646.0	45116661.0											125	139	1	True
PHAVU_008G199800g	Phvul.001G010400	ERF	ATCTCTCCGCCGCCG	8	50891162	50891177	g_max	GLYMA_14G033600	14	2445865.0	2445880.0	v_angularis	LR48_Vigan07g033500	7	2760320.0	2760335.0						164	178	2	False
PHAVU_008G119400g	Phvul.001G010400	ERF	TCACAACCACCTCTT	8	15127285	15127300	g_max	GLYMA_07G133700	7	15840150.0	15840165.0											-3	11	1	False
PHAVU_008G222400g	Phvul.001G010400	ERF	CATGTTACACCGCCC	8	53484933	53484948	g_max	GLYMA_02G264700	2	44979896.0	44979911.0											-149	-135	1	False
PHAVU_008G222400g	Phvul.001G010400	ERF	CCTATTCCACCATTG	8	53484946	53484961	g_max	GLYMA_02G264700	2	44979909.0	44979924.0											-136	-122	1	False
PHAVU_008G205100g	Phvul.001G010400	ERF	CTTCCGCCGCCGCAT	8	51601273	51601288	g_max	GLYMA_14G039400	14	2962895.0	2962910.0											-1336	-1322	1	True
PHAVU_008G231200g	Phvul.001G010400	ERF	TGCCCGTCACCGTCA	8	54567902	54567917	g_max	GLYMA_14G066400	14	5471595.0	5471610.0						v_radiata	Vradi06g05100	6	6212118.0	6212133.0	-88	-74	2	False
PHAVU_008G279200g	Phvul.001G010400	ERF	CCTCCTCCGGCGACG	8	58613212	58613227	g_max	GLYMA_14G013400	14	1000515.0	1000530.0	v_angularis	LR48_Vigan07g011500	7	938790.0	938805.0						-1938	-1924	2	False
PHAVU_008G279200g	Phvul.001G010400	ERF	CCACCTCCTCCGGCG	8	58613209	58613224	g_max	GLYMA_14G013400	14	1000518.0	1000533.0											-1935	-1921	1	False
PHAVU_008G279200g	Phvul.001G010400	ERF	TCAACCCCACCTCCT	8	58613203	58613218	g_max	GLYMA_14G013400	14	1000524.0	1000539.0											-1929	-1915	1	False
PHAVU_008G279200g	Phvul.001G010400	ERF	TCTCCACCACCTTCT	8	58613170	58613185	g_max	GLYMA_14G013400	14	1000557.0	1000572.0											-1896	-1882	1	False
PHAVU_008G279200g	Phvul.001G010400	ERF	CCTTCTCCACCACCT	8	58613167	58613182	g_max	GLYMA_14G013400	14	1000560.0	1000575.0	v_angularis	LR48_Vigan07g011500	7	938835.0	938850.0						-1893	-1879	2	False
PHAVU_008G160700g	Phvul.001G010400	ERF	GTTGCTCCACCGAAA	8	41248260	41248275	g_max	GLYMA_14G124400	14	19065705.0	19065720.0											-290	-276	1	False
PHAVU_008G112500g	Phvul.001G010400	ERF	TTGACGCCACCAACA	8	13375613	13375628	g_max	GLYMA_18G192800	18	46477239.0	46477254.0	v_angularis	LR48_Vigan03g150500	3	21653813.0	21653828.0	v_radiata	Vradi0376s00010	scaffold_376	41606.0	41621.0	-59	-45	3	False
PHAVU_008G203300g	Phvul.001G010400	ERF	CCAAAAACACCGCCG	8	51388584	51388599	g_max	GLYMA_02G277600	2	46033510.0	46033525.0											175	189	1	False
PHAVU_008G067700g	Phvul.001G010400	ERF	CCTCCTTCACCTTCT	8	6121342	6121357	g_max	GLYMA_18G230200	18	51907823.0	51907838.0											-1561	-1547	1	True
PHAVU_008G291500g	Phvul.001G010400	ERF	GTCCCAGCACCGCAA	8	59421162	59421177	g_max	GLYMA_14G001900	14	223399.0	223414.0	v_angularis	LR48_Vigan738s000600	KQ258513	37600.0	37615.0						-1646	-1632	2	True
PHAVU_008G012500g	Phvul.001G010400	ERF	TCCCTTCCGCCAGCT	8	1110368	1110383	g_max	GLYMA_02G092700	2	8212187.0	8212202.0											-796	-782	1	False
PHAVU_008G043200g	Phvul.001G010400	ERF	TCTCCGCCACCGAGT	8	3732086	3732101	g_max	GLYMA_09G240200	9	46274255.0	46274270.0											-1599	-1585	1	False
PHAVU_008G043200g	Phvul.001G010400	ERF	ACCTCTCCGCCACCG	8	3732083	3732098	g_max	GLYMA_09G240200	9	46274252.0	46274267.0											-1596	-1582	1	False
PHAVU_008G226500g	Phvul.001G010400	ERF	CAACTGTCACCGTCC	8	54009910	54009925	g_max	GLYMA_14G062100	14	5059121.0	5059136.0	v_angularis	LR48_Vigan07g064200	7	6037665.0	6037680.0						39	53	2	False
PHAVU_008G119300g	Phvul.001G010400	ERF	TTGATGGCGCCGCCT	8	15090637	15090652	g_max	GLYMA_07G133800	7	15862953.0	15862968.0											-162	-148	1	False
PHAVU_008G051600g	Phvul.001G010400	ERF	CATATTCCACCGACC	8	4565405	4565420	g_max	GLYMA_09G247700	9	46922001.0	46922016.0											-106	-92	1	True
PHAVU_008G250100g	Phvul.001G010400	ERF	AAGTCGCCGCCGTGA	8	56453590	56453605	g_max	GLYMA_02G233600	2	42115358.0	42115373.0											-1702	-1688	1	True
PHAVU_008G250100g	Phvul.001G010400	ERF	CGCAAGTCGCCGCCG	8	56453593	56453608	g_max	GLYMA_02G233600	2	42115355.0	42115370.0											-1699	-1685	1	True
PHAVU_003G112400g	Phvul.001G010400	ERF	CCCTAACCGCCATCA	3	28249123	28249138	g_max	GLYMA_17G032400	17	2376612.0	2376627.0						v_radiata	Vradi07g24750	7	48117571.0	48117586.0	138	152	2	False
PHAVU_003G154700g	Phvul.001G010400	ERF	CCACTTCCGCCATCT	3	35968856	35968871	g_max	GLYMA_17G072300	17	5661561.0	5661576.0											-1368	-1354	1	False
PHAVU_003G214600g	Phvul.001G010400	ERF	CACACTCCACCACTC	3	43013984	43013999	g_max	GLYMA_05G052300	5	4689796.0	4689811.0											81	95	1	False
PHAVU_003G080300g	Phvul.001G010400	ERF	TCACAGCCACCAACT	3	12805901	12805916	g_max	GLYMA_17G012100	17	941205.0	941220.0											-1091	-1077	1	False
PHAVU_003G260400g	Phvul.001G010400	ERF	GTTTCGTCACCGCTG	3	48838098	48838113	g_max	GLYMA_02G050200	2	4559228.0	4559243.0											134	148	1	False
PHAVU_003G216100g	Phvul.001G010400	ERF	TAAAAGCCACCGTTT	3	43208377	43208392	g_max	GLYMA_17G136300	17	11002596.0	11002611.0											166	180	1	False
PHAVU_003G254900g	Phvul.001G010400	ERF	CTACCGCCACCGCGG	3	48277490	48277505	g_max	GLYMA_02G055300	2	4997307.0	4997322.0											106	120	1	False
PHAVU_003G254900g	Phvul.001G010400	ERF	CCGCTACCGCCACCG	3	48277487	48277502	g_max	GLYMA_02G055300	2	4997310.0	4997325.0											109	123	1	False
PHAVU_003G254900g	Phvul.001G010400	ERF	CCACCGCTACCGCCA	3	48277484	48277499	g_max	GLYMA_02G055300	2	4997313.0	4997328.0											112	126	1	False
PHAVU_003G254900g	Phvul.001G010400	ERF	CGCCGGCCACCGCTA	3	48277478	48277493	g_max	GLYMA_02G055300	2	4997319.0	4997334.0											118	132	1	False
PHAVU_003G082900g	Phvul.001G010400	ERF	TCCTCCCCGCCGCCA	3	13372021	13372036	g_max	GLYMA_17G009200	17	747485.0	747500.0											172	186	1	False
PHAVU_003G082900g	Phvul.001G010400	ERF	TCCCCGCCGCCATCC	3	13372018	13372033	g_max	GLYMA_17G009200	17	747488.0	747503.0											175	189	1	False
PHAVU_003G044300g	Phvul.001G010400	ERF	TTGATTCCACCGTTT	3	5012698	5012713	g_max	GLYMA_01G071400	1	12900613.0	12900628.0											98	112	1	True
PHAVU_003G155300g	Phvul.001G010400	ERF	CCACCAGCACCTACT	3	36020279	36020294	g_max	GLYMA_17G073100	17	5716938.0	5716953.0											-343	-329	1	False
PHAVU_003G286600g	Phvul.001G010400	ERF	CCATTGCCATCGCCA	3	51281635	51281650	g_max	GLYMA_08G274400	8	36286058.0	36286073.0											59	73	1	False
PHAVU_003G082000g	Phvul.001G010400	ERF	GCCGATTCGCCGCCG	3	13226932	13226947	g_max	GLYMA_17G010100	17	808029.0	808044.0											155	169	1	False
PHAVU_003G082000g	Phvul.001G010400	ERF	GATTCGCCGCCGTCT	3	13226929	13226944	g_max	GLYMA_17G010100	17	808032.0	808047.0											158	172	1	False
PHAVU_003G056100g	Phvul.001G010400	ERF	ACACCAACACCGACT	3	7193557	7193572	g_max	GLYMA_08G292600	8	40683441.0	40683456.0											166	180	1	False
PHAVU_003G224500g	Phvul.001G010400	ERF	CCTTAATCACCGTTG	3	44381197	44381212	g_max	GLYMA_05G064800	5	6365343.0	6365358.0											-908	-894	1	False
PHAVU_003G224500g	Phvul.001G010400	ERF	CAACATCAACCGCCC	3	44381269	44381284	g_max	GLYMA_05G064800	5	6365423.0	6365438.0											-836	-822	1	False
PHAVU_003G151700g	Phvul.001G010400	ERF	AAACTGCCACCGCTT	3	35567884	35567899	g_max	GLYMA_13G091100	13	20591064.0	20591079.0											-1351	-1337	1	False
PHAVU_003G177100g	Phvul.001G010400	ERF	TTCCCGCCACCAACA	3	38896459	38896474	g_max	GLYMA_17G121400	17	9679924.0	9679939.0	v_angularis	LR48_Vigan01g265900	1	35182784.0	35182799.0	v_radiata	Vradi07g18140	7	39615654.0	39615669.0	71	85	3	True
PHAVU_003G121000g	Phvul.001G010400	ERF	TATCTGTCACCGTCT	3	30009125	30009140	g_max	GLYMA_17G040000	17	2970054.0	2970069.0											-47	-33	1	False
PHAVU_003G195900g	Phvul.001G010400	ERF	GCTCCACCACCTCCA	3	40859779	40859794	g_max	GLYMA_05G032400	5	2835192.0	2835207.0											-94	-80	1	False
PHAVU_003G137600g	Phvul.001G010400	ERF	CCACTTCCACCACCT	3	32995955	32995970	g_max	GLYMA_13G103100	13	21818077.0	21818092.0	v_angularis	LR48_Vigan728s002600	KQ258509	331226.0	331241.0						-97	-83	2	False
PHAVU_003G137600g	Phvul.001G010400	ERF	CTTCCACCACCTCCA	3	32995952	32995967	g_max	GLYMA_13G103100	13	21818080.0	21818095.0	v_angularis	LR48_Vigan728s002600	KQ258509	331229.0	331244.0						-94	-80	2	False
PHAVU_003G207000g	Phvul.001G010400	ERF	TCCTCTACGCCGCAT	3	42130609	42130624	g_max	GLYMA_05G043500	5	3881661.0	3881676.0											134	148	1	False
PHAVU_003G235800g	Phvul.001G010400	ERF	CAGCCATAGCCGCCA	3	45808933	45808948	g_max	GLYMA_17G161700	17	14114725.0	14114740.0	v_angularis	LR48_Vigan01g196400	1	27072142.0	27072157.0	v_radiata	Vradi07g11190	7	28679517.0	28679532.0	-290	-276	3	False
PHAVU_003G235800g	Phvul.001G010400	ERF	CCATAGCCGCCATTT	3	45808930	45808945	g_max	GLYMA_17G161700	17	14114722.0	14114737.0						v_radiata	Vradi07g11190	7	28679520.0	28679535.0	-287	-273	2	False
PHAVU_003G015800g	Phvul.001G010400	ERF	CTAGAGCCACCAACT	3	1438549	1438564	g_max	GLYMA_07G173100	7	30323978.0	30323993.0						v_radiata	Vradi11g11740	11	16851869.0	16851884.0	-4	10	2	True
PHAVU_003G212900g	Phvul.001G010400	ERF	AGATCTTCACCGCCG	3	42810188	42810203	g_max	GLYMA_05G050000	5	4470059.0	4470074.0	v_angularis	LR48_Vigan01g222700	1	30400450.0	30400465.0	v_radiata	Vradi07g13280	7	31925120.0	31925135.0	-110	-96	3	True
PHAVU_003G212700g	Phvul.001G010400	ERF	CCAACGCCGCCACGT	3	42784450	42784465	g_max	GLYMA_05G049800	5	4458167.0	4458182.0											157	171	1	False
PHAVU_003G212700g	Phvul.001G010400	ERF	GGGCCAACGCCGCCA	3	42784453	42784468	g_max	GLYMA_05G049800	5	4458170.0	4458185.0											160	174	1	False
PHAVU_003G253500g	Phvul.001G010400	ERF	CCGCCGCCACCTCCC	3	48138680	48138695	g_max	GLYMA_02G056900	2	5114932.0	5114947.0											-1896	-1882	1	True
PHAVU_003G253500g	Phvul.001G010400	ERF	GGCCCGCCGCCACCT	3	48138683	48138698	g_max	GLYMA_02G056900	2	5114929.0	5114944.0						v_radiata	Vradi07g00510	7	1220128.0	1220143.0	-1893	-1879	2	True
PHAVU_003G253500g	Phvul.001G010400	ERF	TCTGGCCCGCCGCCA	3	48138686	48138701	g_max	GLYMA_02G056900	2	5114926.0	5114941.0						v_radiata	Vradi07g00510	7	1220131.0	1220146.0	-1890	-1876	2	True
PHAVU_003G141800g	Phvul.001G010400	ERF	TCACCTCAACCGCCT	3	33574215	33574230	g_max	GLYMA_13G100100	13	21549372.0	21549387.0											-247	-233	1	False
PHAVU_003G141800g	Phvul.001G010400	ERF	CCTCAACCGCCTCCG	3	33574218	33574233	g_max	GLYMA_13G100100	13	21549369.0	21549384.0											-244	-230	1	False
PHAVU_003G141800g	Phvul.001G010400	ERF	CAACCGCCTCCGACA	3	33574221	33574236	g_max	GLYMA_13G100100	13	21549366.0	21549381.0											-241	-227	1	False
PHAVU_003G216200g	Phvul.001G010400	ERF	ACCCATCCACCGCCC	3	43233470	43233485	g_max	GLYMA_05G054200	5	4921260.0	4921275.0											38	52	1	False
PHAVU_001G093200g	Phvul.001G010400	ERF	CCTCCTCCGCCGTCC	1	19483087	19483102	g_max	GLYMA_19G091500	19	32415940.0	32415955.0						v_radiata	Vradi0007s01150	scaffold_7	4757052.0	4757067.0	-1208	-1194	2	True
PHAVU_001G093200g	Phvul.001G010400	ERF	CCTTCTTCGCCGCCT	1	19482997	19483012	g_max	GLYMA_19G091500	19	32416030.0	32416045.0											-1118	-1104	1	True
PHAVU_001G093200g	Phvul.001G010400	ERF	TCTTCGCCGCCTCCG	1	19482994	19483009	g_max	GLYMA_19G091500	19	32416033.0	32416048.0											-1115	-1101	1	True
PHAVU_001G093200g	Phvul.001G010400	ERF	TCGCCGCCTCCGATG	1	19482991	19483006	g_max	GLYMA_19G091500	19	32416036.0	32416051.0											-1112	-1098	1	True
PHAVU_001G114800g	Phvul.001G010400	ERF	TCGCTTTAACCGCCA	1	32284915	32284930	g_max	GLYMA_19G115300	19	37043744.0	37043759.0											-208	-194	1	True
PHAVU_001G116900g	Phvul.001G010400	ERF	TACCCTCCACCGCCC	1	32762997	32763012	g_max	GLYMA_03G120700	3	33243542.0	33243557.0											159	173	1	False
PHAVU_001G232000g	Phvul.001G010400	ERF	CACCTTGCACCGGCA	1	49293009	49293024	g_max	GLYMA_11G218500	11	31310725.0	31310740.0											-980	-966	1	True
PHAVU_001G232000g	Phvul.001G010400	ERF	CCGCCGCCGCCGCAA	1	49293052	49293067	g_max	GLYMA_11G218500	11	31310768.0	31310783.0											-937	-923	1	True
PHAVU_001G232000g	Phvul.001G010400	ERF	CCACCGCCGCCGCCG	1	49293055	49293070	g_max	GLYMA_11G218500	11	31310771.0	31310786.0											-934	-920	1	True
PHAVU_001G100400g	Phvul.001G010400	ERF	CCACACCCACCACCG	1	23102321	23102336	g_max	GLYMA_19G109000	19	36171040.0	36171055.0	v_angularis	LR48_Vigan03g189700	3	27739057.0	27739072.0						92	106	2	False
PHAVU_001G100400g	Phvul.001G010400	ERF	CACCCACCACCGCAG	1	23102324	23102339	g_max	GLYMA_19G109000	19	36171043.0	36171058.0	v_angularis	LR48_Vigan03g189700	3	27739060.0	27739075.0						95	109	2	False
PHAVU_001G100400g	Phvul.001G010400	ERF	TACCCTCCGCCGGGA	1	23102367	23102382	g_max	GLYMA_19G109000	19	36171089.0	36171104.0	v_angularis	LR48_Vigan03g189700	3	27739106.0	27739121.0						138	152	2	False
PHAVU_001G153000g	Phvul.001G010400	ERF	GTCCCGTCACCGTTG	1	40893663	40893678	g_max	GLYMA_03G155600	3	37078916.0	37078931.0											-183	-169	1	False
PHAVU_001G132200g	Phvul.001G010400	ERF	CCACTTCCACCAATC	1	37394434	37394449	g_max	GLYMA_19G139300	19	40058019.0	40058034.0	v_angularis	LR48_Vigan03g215400	3	31161849.0	31161864.0	v_radiata	Vradi03g02330	3	3135234.0	3135249.0	-299	-285	3	False
PHAVU_001G086800g	Phvul.001G010400	ERF	TAACCACCACCACCA	1	15534287	15534302	g_max	GLYMA_16G050300	16	4821475.0	4821490.0											-665	-651	1	False
PHAVU_001G090100g	Phvul.001G010400	ERF	CTACCTCCGCCATAT	1	16746985	16747000	g_max	GLYMA_19G096900	19	34126678.0	34126693.0						v_radiata	Vradi0146s00210	scaffold_146	689358.0	689373.0	-334	-320	2	False
PHAVU_001G028300g	Phvul.001G010400	ERF	CCTCCGCCACAGCCT	1	2624663	2624678	g_max	GLYMA_17G234600	17	38989908.0	38989923.0											-1833	-1819	1	False
PHAVU_001G110200g	Phvul.001G010400	ERF	GGGTCGCCGCCAACT	1	29986246	29986261	g_max	GLYMA_19G110800	19	36463000.0	36463015.0											86	100	1	False
PHAVU_001G110200g	Phvul.001G010400	ERF	AAAGGGTCGCCGCCA	1	29986243	29986258	g_max	GLYMA_19G110800	19	36462997.0	36463012.0											89	103	1	False
PHAVU_001G095100g	Phvul.001G010400	ERF	TGGCTTCCACCAACT	1	20625674	20625689	g_max	GLYMA_19G089200	19	31843180.0	31843195.0											122	136	1	False
PHAVU_001G155700g	Phvul.001G010400	ERF	GATGAACCACCGCCA	1	41325406	41325421	g_max	GLYMA_19G160400	19	42125638.0	42125653.0											-427	-413	1	False
PHAVU_001G229700g	Phvul.001G010400	ERF	CCACAGCCACCATTT	1	49092125	49092140	g_max	GLYMA_11G215700	11	30948415.0	30948430.0						v_radiata	Vradi03g07880	3	9362311.0	9362326.0	139	153	2	False
PHAVU_001G265900g	Phvul.001G010400	ERF	CCCTCCTCACCGCCT	1	51892296	51892311	g_max	GLYMA_11G254300	11	34478593.0	34478608.0											-1924	-1910	1	True
PHAVU_001G074400g	Phvul.001G010400	ERF	TATAAACCACCGCCT	1	10199915	10199930	g_max	GLYMA_19G067200	19	18881606.0	18881621.0	v_angularis	LR48_Vigan07g206500	7	28504799.0	28504814.0						124	138	2	False
PHAVU_001G074400g	Phvul.001G010400	ERF	TAATAGCCACCGCCG	1	10199897	10199912	g_max	GLYMA_19G067200	19	18881624.0	18881639.0	v_angularis	LR48_Vigan07g206500	7	28504817.0	28504832.0						142	156	2	False
PHAVU_001G074400g	Phvul.001G010400	ERF	TAGCCACCGCCGTGT	1	10199894	10199909	g_max	GLYMA_19G067200	19	18881627.0	18881642.0	v_angularis	LR48_Vigan07g206500	7	28504820.0	28504835.0						145	159	2	False
PHAVU_001G220800g	Phvul.001G010400	ERF	CTCCAACCACCAACT	1	48325313	48325328	g_max	GLYMA_03G227000	3	42901774.0	42901789.0	v_angularis	LR48_Vigan03g270200	3	37016227.0	37016242.0						-212	-198	2	False
PHAVU_001G138900g	Phvul.001G010400	ERF	ACATCTCCACCTTCT	1	38681066	38681081	g_max	GLYMA_03G142000	3	35794668.0	35794683.0	v_angularis	LR48_Vigan03g220500	3	31842649.0	31842664.0						138	152	2	False
PHAVU_001G150200g	Phvul.001G010400	ERF	CTCCCATCACCATCA	1	40352658	40352673	g_max	GLYMA_03G152700	3	36762835.0	36762850.0											-114	-100	1	False
PHAVU_001G183700g	Phvul.001G010400	ERF	GACTTTCCACCACCA	1	44847516	44847531	g_max	GLYMA_19G188500	19	44658155.0	44658170.0											-1936	-1922	1	True
PHAVU_001G087900g	Phvul.001G010400	ERF	CTTCTGCCACCGCAA	1	15833241	15833256	g_max	GLYMA_16G051400	16	4945221.0	4945236.0											144	158	1	False
PHAVU_001G1395001g	Phvul.001G010400	ERF	ACATCTCCACCTTCT	1	38778052	38778067	g_max	GLYMA_03G142000	3	35794668.0	35794683.0	v_angularis	LR48_Vigan03g220500	3	31842649.0	31842664.0						137	151	2	False
PHAVU_001G073300g	Phvul.001G010400	ERF	AATCCTCCACCACCA	1	9918319	9918334	g_max	GLYMA_14G122000	14	17679765.0	17679780.0											118	132	1	True
PHAVU_001G260300g	Phvul.001G010400	ERF	CCCGCTTCACCGGCC	1	51560746	51560761	g_max	GLYMA_18G008300	18	600330.0	600345.0						v_radiata	Vradi02g11950	2	22259726.0	22259741.0	-1053	-1039	2	False
PHAVU_001G165300g	Phvul.001G010400	ERF	CACGGGGCGCCGTCT	1	42585080	42585095	g_max	GLYMA_03G167600	3	38197685.0	38197700.0											46	60	1	False
PHAVU_001G136700g	Phvul.001G010400	ERF	CTCTCTCCACCGTCC	1	38316220	38316235	g_max	GLYMA_19G142600	19	40369268.0	40369283.0											-95	-81	1	False
PHAVU_001G205600g	Phvul.001G010400	ERF	CTGCAACCACAGCCA	1	47018118	47018133	g_max	GLYMA_19G209800	19	46424572.0	46424587.0	v_angularis	LR48_Vigan03g286100	3	38298415.0	38298430.0	v_radiata	Vradi03g05930	3	7389175.0	7389190.0	87	101	3	False
PHAVU_001G150700g	Phvul.001G010400	ERF	CTGCGACCGCCGAAG	1	40468301	40468316	g_max	GLYMA_19G155700	19	41585106.0	41585121.0						v_radiata	Vradi03g00770	3	1074262.0	1074277.0	77	91	2	False
PHAVU_001G150700g	Phvul.001G010400	ERF	CCACTGCGACCGCCG	1	40468304	40468319	g_max	GLYMA_19G155700	19	41585109.0	41585124.0						v_radiata	Vradi03g00770	3	1074265.0	1074280.0	80	94	2	False
PHAVU_001G128600g	Phvul.001G010400	ERF	GCTTCTCCGCCGTCC	1	36450990	36451005	g_max	GLYMA_19G134900	19	39595915.0	39595930.0						v_radiata	Vradi0154s00370	scaffold_154	691873.0	691888.0	-976	-962	2	True
PHAVU_001G084400g	Phvul.001G010400	ERF	TCGCCGCCACCAAAA	1	15076931	15076946	g_max	GLYMA_19G103200	19	35150997.0	35151012.0											138	152	1	False
PHAVU_001G084400g	Phvul.001G010400	ERF	AAATCGCCGCCACCA	1	15076934	15076949	g_max	GLYMA_19G103200	19	35150994.0	35151009.0											141	155	1	False
PHAVU_001G084400g	Phvul.001G010400	ERF	CCCAAATCGCCGCCA	1	15076937	15076952	g_max	GLYMA_19G103200	19	35150991.0	35151006.0											144	158	1	False
PHAVU_001G014300g	Phvul.001G010400	ERF	GTTCTGCCACCGATC	1	1192947	1192962	g_max	GLYMA_14G074500	14	6235375.0	6235390.0						v_radiata	Vradi06g15860	6	36080213.0	36080228.0	168	182	2	False
PHAVU_001G140200g	Phvul.001G010400	ERF	GCGGGTCCACCGCCA	1	38843978	38843993	g_max	GLYMA_19G145400	19	40631573.0	40631588.0						v_radiata	Vradi03g00040	3	58725.0	58740.0	7	21	2	False
PHAVU_001G140200g	Phvul.001G010400	ERF	CCCACACCACCAACA	1	38843862	38843877	g_max	GLYMA_19G145400	19	40631457.0	40631472.0											123	137	1	False
PHAVU_001G137100g	Phvul.001G010400	ERF	TGGCTGCCACCGAGG	1	38380757	38380772	g_max	GLYMA_19G142900	19	40398660.0	40398675.0											61	75	1	True
PHAVU_007G186600g	Phvul.001G010400	ERF	CCGCCATCGCCGTCT	7	42290411	42290426	g_max	GLYMA_20G223900	20	45845479.0	45845494.0	v_angularis	LR48_Vigan10g097000	10	11854988.0	11855003.0						65	79	2	False
PHAVU_007G186600g	Phvul.001G010400	ERF	AATCCGCCATCGCCG	7	42290408	42290423	g_max	GLYMA_20G223900	20	45845476.0	45845491.0	v_angularis	LR48_Vigan10g097000	10	11854985.0	11855000.0						68	82	2	False
PHAVU_007G210600g	Phvul.001G010400	ERF	CCAATCCCACCACCA	7	44910352	44910367	g_max	GLYMA_02G008600	2	870883.0	870898.0	v_angularis	LR48_Vigan02g151200	2	22564845.0	22564860.0	v_radiata	Vradi0273s00180	scaffold_273	34605.0	34620.0	-62	-48	3	False
PHAVU_007G067500g	Phvul.001G010400	ERF	TGATGTCCGCCACCA	7	6041975	6041990	g_max	GLYMA_10G238100	10	46674755.0	46674770.0											-88	-74	1	False
PHAVU_007G057500g	Phvul.001G010400	ERF	GCCCCTCAACCACCT	7	4770709	4770724	g_max	GLYMA_10G248000	10	47638370.0	47638385.0	v_angularis	LR48_Vigan02g225200	2	30666085.0	30666100.0						-112	-98	2	True
PHAVU_007G096700g	Phvul.001G010400	ERF	GGAGCTCAGCCGCCG	7	10171741	10171756	g_max	GLYMA_10G209400	10	44147532.0	44147547.0											-1733	-1719	1	True
PHAVU_007G096700g	Phvul.001G010400	ERF	GCTCAGCCGCCGCCT	7	10171744	10171759	g_max	GLYMA_10G209400	10	44147529.0	44147544.0											-1730	-1716	1	True
PHAVU_007G266600g	Phvul.001G010400	ERF	TCATCTTCACCACCA	7	50429160	50429175	g_max	GLYMA_10G083500	10	10259374.0	10259389.0											128	142	1	False
PHAVU_007G266600g	Phvul.001G010400	ERF	CGGCCTCCACCGCAT	7	50429174	50429189	g_max	GLYMA_10G083500	10	10259360.0	10259375.0											142	156	1	False
PHAVU_007G266600g	Phvul.001G010400	ERF	CCACGGCCTCCACCG	7	50429177	50429192	g_max	GLYMA_10G083500	10	10259357.0	10259372.0											145	159	1	False
PHAVU_007G094300g	Phvul.001G010400	ERF	AATGAGCCACCGACA	7	9729785	9729800	g_max	GLYMA_10G211300	10	44373630.0	44373645.0	v_angularis	LR48_Vigan02g188900	2	26867162.0	26867177.0	v_radiata	Vradi08g16930	8	37863230.0	37863245.0	-120	-106	3	False
PHAVU_007G122700g	Phvul.001G010400	ERF	GAGGAACCACCGCAT	7	23199433	23199448	g_max	GLYMA_10G164300	10	39847855.0	39847870.0	v_angularis	LR48_Vigan845s001000	KQ258559	129702.0	129717.0						79	93	2	False
PHAVU_007G229000g	Phvul.001G010400	ERF	CCAAAACCACCATCA	7	46903703	46903718	g_max	GLYMA_11G209700	11	30166874.0	30166889.0											-1253	-1239	1	False
PHAVU_007G166200g	Phvul.001G010400	ERF	CATCCATCACCATCT	7	39766701	39766716	g_max	GLYMA_02G152800	2	15691415.0	15691430.0											-211	-197	1	False
PHAVU_007G215600g	Phvul.001G010400	ERF	ACGACGCCGTCGCCT	7	45463278	45463293	g_max	GLYMA_10G014400	10	1289095.0	1289110.0	v_angularis	LR48_Vigan02g099200	2	15107289.0	15107304.0	v_radiata	Vradi08g10640	8	28695480.0	28695495.0	-191	-177	3	False
PHAVU_007G007900g	Phvul.001G010400	ERF	TCTATTCCACCGACG	7	549720	549735	g_max	GLYMA_10G292400	10	51036461.0	51036476.0											-40	-26	1	True
PHAVU_007G212000g	Phvul.001G010400	ERF	GCCCTCCCACCACTA	7	45075801	45075816	g_max	GLYMA_10G010500	10	989945.0	989960.0											-30	-16	1	False
PHAVU_007G155000g	Phvul.001G010400	ERF	TTTCTTCCACCATCT	7	37839344	37839359	g_max	GLYMA_10G041700	10	3684276.0	3684291.0						v_radiata	Vradi08g08470	8	23696921.0	23696936.0	-18	-4	2	False
PHAVU_007G148800g	Phvul.001G010400	ERF	GCTTCACCACCACTC	7	36706907	36706922	g_max	GLYMA_13G140900	13	25348640.0	25348655.0											35	49	1	False
PHAVU_007G169300g	Phvul.001G010400	ERF	ATTGAGGCGCCGCCA	7	40217610	40217625	g_max	GLYMA_10G024300	10	2135838.0	2135853.0											-158	-144	1	False
PHAVU_007G032500g	Phvul.001G010400	ERF	CCCGCAACACCGACT	7	2536016	2536031	g_max	GLYMA_10G270200	10	49256084.0	49256099.0	v_angularis	LR48_Vigan02g243400	2	32307289.0	32307304.0	v_radiata	Vradi08g20950	8	43118530.0	43118545.0	183	197	3	False
PHAVU_007G014100g	Phvul.001G010400	ERF	GAAGCACCACCGTCT	7	964600	964615	g_max	GLYMA_10G286700	10	50629763.0	50629778.0											50	64	1	True
PHAVU_007G157900g	Phvul.001G010400	ERF	CCTCCTCAGCCGTTT	7	38398891	38398906	g_max	GLYMA_10G044200	10	3959220.0	3959235.0											-179	-165	1	False
PHAVU_007G088200g	Phvul.001G010400	ERF	GAGGCTCCGCCGCCG	7	8895141	8895156	g_max	GLYMA_10G217900	10	44957238.0	44957253.0											118	132	1	False
PHAVU_007G088200g	Phvul.001G010400	ERF	GCTCCGCCGCCGGAG	7	8895144	8895159	g_max	GLYMA_10G217900	10	44957235.0	44957250.0											121	135	1	False
PHAVU_007G101400g	Phvul.001G010400	ERF	GCATAGCCGGCGCCA	7	11175284	11175299	g_max	GLYMA_20G185000	20	42330379.0	42330394.0	v_angularis	LR48_Vigan02g183200	2	26117488.0	26117503.0	v_radiata	Vradi08g16500	8	37172231.0	37172246.0	-5	9	3	False
PHAVU_007G063700g	Phvul.001G010400	ERF	ACGCCGCCATCACCA	7	5613601	5613616	g_max	GLYMA_10G241900	10	47043158.0	47043173.0						v_radiata	Vradi08g19350	8	41298738.0	41298753.0	151	165	2	False
PHAVU_007G063200g	Phvul.001G010400	ERF	TGGTAGCCGCCGTCA	7	5542542	5542557	g_max	GLYMA_20G151800	20	39064082.0	39064097.0						v_radiata	Vradi08g19390	8	41342044.0	41342059.0	180	194	2	False
PHAVU_007G056100g	Phvul.001G010400	ERF	TCACTGTCACCATCA	7	4644933	4644948	g_max	GLYMA_10G248800	10	47701428.0	47701443.0	v_angularis	LR48_Vigan02g226800	2	30802674.0	30802689.0	v_radiata	Vradi0315s00030	scaffold_315	71399.0	71414.0	-677	-663	3	False
PHAVU_007G215800g	Phvul.001G010400	ERF	CCTTCTCCACCGCAT	7	45475713	45475728	g_max	GLYMA_02G013900	2	1261139.0	1261154.0											78	92	1	False
PHAVU_007G211300g	Phvul.001G010400	ERF	AGGCAGCCGCCGGTT	7	44963532	44963547	g_max	GLYMA_10G009800	10	918788.0	918803.0											-12	2	1	False
PHAVU_007G111100g	Phvul.001G010400	ERF	AACCTGGCACCGCTG	7	14221922	14221937	g_max	GLYMA_20G211600	20	44831257.0	44831272.0											165	179	1	False
PHAVU_007G172800g	Phvul.001G010400	ERF	CGAACGCCACCGACA	7	40602158	40602173	g_max	GLYMA_02G146600	2	15131708.0	15131723.0	v_angularis	LR48_Vigan02g118900	2	18346773.0	18346788.0	v_radiata	Vradi08g09390	8	26091893.0	26091908.0	107	121	3	False
PHAVU_007G268600g	Phvul.001G010400	ERF	CAGCCTCCACCATTC	7	50692369	50692384	g_max	GLYMA_10G080000	10	9260593.0	9260608.0											-56	-42	1	False
PHAVU_007G212900g	Phvul.001G010400	ERF	TGATTGCCACCGGCT	7	45188467	45188482	g_max	GLYMA_02G010900	2	1026627.0	1026642.0											-111	-97	1	False
PHAVU_007G139200g	Phvul.001G010400	ERF	TGCCATCCGCCGCTA	7	34299371	34299386	g_max	GLYMA_20G193700	20	43247800.0	43247815.0	v_angularis	LR48_Vigan09g102500	9	14358976.0	14358991.0						141	155	2	False
PHAVU_007G116300g	Phvul.001G010400	ERF	CCACCACCGCCATTA	7	18096531	18096546	g_max	GLYMA_10G164700	10	39882583.0	39882598.0	v_angularis	LR48_Vigan845s001200	KQ258559	160558.0	160573.0	v_radiata	Vradi08g13450	8	33109698.0	33109713.0	-1118	-1104	3	False
PHAVU_007G116300g	Phvul.001G010400	ERF	GGCCCACCACCGCCA	7	18096534	18096549	g_max	GLYMA_10G164700	10	39882586.0	39882601.0	v_angularis	LR48_Vigan845s001200	KQ258559	160561.0	160576.0	v_radiata	Vradi08g13450	8	33109701.0	33109716.0	-1115	-1101	3	False
PHAVU_011G082300g	Phvul.001G010400	ERF	CCACTCCCACCAGCA	11	7777990	7778005	g_max	GLYMA_11G196200	11	27016689.0	27016704.0											9	23	1	False
PHAVU_011G102000g	Phvul.001G010400	ERF	CCGTCTCCACCGCCA	11	11136120	11136135	g_max	GLYMA_12G097200	12	8315628.0	8315643.0	v_angularis	LR48_Vigan08g128600	8	21992723.0	21992738.0						151	165	2	False
PHAVU_011G102000g	Phvul.001G010400	ERF	TCTCCACCGCCACGT	11	11136123	11136138	g_max	GLYMA_12G097200	12	8315631.0	8315646.0											154	168	1	False
PHAVU_011G042900g	Phvul.001G010400	ERF	TCGCCAACACCATCT	11	3739328	3739343	g_max	GLYMA_11G115100	11	8802436.0	8802451.0											-491	-477	1	False
PHAVU_011G040400g	Phvul.001G010400	ERF	CTACTGCCGCCATTT	11	3489613	3489628	g_max	GLYMA_11G112300	11	8566994.0	8567009.0											89	103	1	True
PHAVU_011G040700g	Phvul.001G010400	ERF	CCTCCTCATCCGCCA	11	3516788	3516803	g_max	GLYMA_11G112700	11	8612129.0	8612144.0											-124	-110	1	False
PHAVU_011G040700g	Phvul.001G010400	ERF	CCTCATCCGCCACGT	11	3516791	3516806	g_max	GLYMA_11G112700	11	8612132.0	8612147.0											-121	-107	1	False
PHAVU_011G069200g	Phvul.001G010400	ERF	TAGCCACCGCCGTTG	11	6029829	6029844	g_max	GLYMA_12G074900	12	5662681.0	5662696.0											-130	-116	1	False
PHAVU_011G212100g	Phvul.001G010400	ERF	TTATCTCCGCCGTCA	11	49695882	49695897	g_max	GLYMA_13G204300	13	31833133.0	31833148.0											103	117	1	False
PHAVU_011G174000g	Phvul.001G010400	ERF	GCTCCACCGCCAGTA	11	44765551	44765566	g_max	GLYMA_09G009500	9	755746.0	755761.0	v_angularis	LR48_Vigan08g052900	8	8791599.0	8791614.0	v_radiata	Vradi0235s00090	scaffold_235	93712.0	93727.0	132	146	3	False
PHAVU_011G174000g	Phvul.001G010400	ERF	CTTGCTCCACCGCCA	11	44765554	44765569	g_max	GLYMA_09G009500	9	755743.0	755758.0	v_angularis	LR48_Vigan08g052900	8	8791596.0	8791611.0	v_radiata	Vradi0235s00090	scaffold_235	93709.0	93724.0	135	149	3	False
PHAVU_011G125200g	Phvul.001G010400	ERF	CCACCTTCGCCGCTT	11	26734434	26734449	g_max	GLYMA_06G290000	6	47878034.0	47878049.0											116	130	1	False
PHAVU_011G093600g	Phvul.001G010400	ERF	TCTACGCCGCCTCTA	11	9514346	9514361	g_max	GLYMA_11G183800	11	25174015.0	25174030.0						v_radiata	Vradi02g06930	2	7933884.0	7933899.0	-252	-238	2	False
PHAVU_011G093600g	Phvul.001G010400	ERF	CATTCTACGCCGCCT	11	9514349	9514364	g_max	GLYMA_11G183800	11	25174012.0	25174027.0						v_radiata	Vradi02g06930	2	7933887.0	7933902.0	-249	-235	2	False
PHAVU_011G059300g	Phvul.001G010400	ERF	ACCACTTCGCCGCTG	11	5157179	5157194	g_max	GLYMA_12G057300	12	4173246.0	4173261.0											150	164	1	False
PHAVU_011G060900g	Phvul.001G010400	ERF	TCGGCATCACCACCA	11	5285684	5285699	g_max	GLYMA_12G058600	12	4258564.0	4258579.0	v_angularis	LR48_Vigan238s006300	KQ258309	471954.0	471969.0						140	154	2	False
PHAVU_011G060900g	Phvul.001G010400	ERF	GCATCACCACCACCA	11	5285681	5285696	g_max	GLYMA_12G058600	12	4258567.0	4258582.0	v_angularis	LR48_Vigan238s006300	KQ258309	471957.0	471972.0						143	157	2	False
PHAVU_011G060900g	Phvul.001G010400	ERF	TCACCACCACCAGCA	11	5285678	5285693	g_max	GLYMA_12G058600	12	4258570.0	4258585.0	v_angularis	LR48_Vigan238s006300	KQ258309	471960.0	471975.0						146	160	2	False
PHAVU_011G060900g	Phvul.001G010400	ERF	CCACCACCAGCACCA	11	5285675	5285690	g_max	GLYMA_12G058600	12	4258573.0	4258588.0	v_angularis	LR48_Vigan238s006300	KQ258309	471963.0	471978.0						149	163	2	False
PHAVU_011G060900g	Phvul.001G010400	ERF	CCACCAGCACCACCA	11	5285672	5285687	g_max	GLYMA_12G058600	12	4258576.0	4258591.0	v_angularis	LR48_Vigan238s006300	KQ258309	471966.0	471981.0						152	166	2	False
PHAVU_011G060900g	Phvul.001G010400	ERF	CCAGCACCACCAACA	11	5285669	5285684	g_max	GLYMA_12G058600	12	4258579.0	4258594.0	v_angularis	LR48_Vigan238s006300	KQ258309	471969.0	471984.0						155	169	2	False
PHAVU_011G010900g	Phvul.001G010400	ERF	CCATCTCCCCCGCCG	11	840295	840310	g_max	GLYMA_12G009800	12	706260.0	706275.0											140	154	1	True
PHAVU_011G010900g	Phvul.001G010400	ERF	TCTCCCCCGCCGGCG	11	840292	840307	g_max	GLYMA_12G009800	12	706263.0	706278.0											143	157	1	True
PHAVU_011G010900g	Phvul.001G010400	ERF	CCCCCGCCGGCGACC	11	840289	840304	g_max	GLYMA_12G009800	12	706266.0	706281.0											146	160	1	True
PHAVU_011G188900g	Phvul.001G010400	ERF	ACGTTCCCACCGTCT	11	46573389	46573404	g_max	GLYMA_15G223500	15	40623515.0	40623530.0	v_angularis	LR48_Vigan08g045600	8	7308764.0	7308779.0						-19	-5	2	False
PHAVU_011G150600g	Phvul.001G010400	ERF	TTCTCATCGCCGCCG	11	39530599	39530614	g_max	GLYMA_06G257800	6	44195988.0	44196003.0											29	43	1	False
PHAVU_011G150600g	Phvul.001G010400	ERF	TCATCGCCGCCGCCT	11	39530596	39530611	g_max	GLYMA_06G257800	6	44195985.0	44196000.0											32	46	1	False
PHAVU_011G150600g	Phvul.001G010400	ERF	TCGCCGCCGCCTCCG	11	39530593	39530608	g_max	GLYMA_06G257800	6	44195982.0	44195997.0											35	49	1	False
PHAVU_011G001200g	Phvul.001G010400	ERF	CCATCTCCACCAAAG	11	115225	115240	g_max	GLYMA_08G238800	8	20396566.0	20396581.0											-1019	-1005	1	True
PHAVU_011G103000g	Phvul.001G010400	ERF	CCCTCTCCACCTTTA	11	11592457	11592472	g_max	GLYMA_12G098200	12	8452161.0	8452176.0											77	91	1	False
PHAVU_011G038000g	Phvul.001G010400	ERF	CCTCCGCCACCGGAG	11	3300676	3300691	g_max	GLYMA_12G035800	12	2622168.0	2622183.0						v_radiata	Vradi0393s00070	scaffold_393	70977.0	70992.0	67	81	2	False
PHAVU_011G038000g	Phvul.001G010400	ERF	CTTCCTCCGCCACCG	11	3300673	3300688	g_max	GLYMA_12G035800	12	2622165.0	2622180.0						v_radiata	Vradi0393s00070	scaffold_393	70974.0	70989.0	70	84	2	False
PHAVU_011G080600g	Phvul.001G010400	ERF	CCTCAACCACCTCCC	11	7550181	7550196	g_max	GLYMA_12G076700	12	5893521.0	5893536.0											-1509	-1495	1	False
PHAVU_011G032600g	Phvul.001G010400	ERF	TTGTCCCCGCCGTTA	11	2823089	2823104	g_max	GLYMA_11G104500	11	7927680.0	7927695.0											-53	-39	1	False
PHAVU_011G060800g	Phvul.001G010400	ERF	TCGGCATCACCACCA	11	5285684	5285699	g_max	GLYMA_11G135100	11	10300304.0	10300319.0											-1586	-1572	1	False
PHAVU_011G060800g	Phvul.001G010400	ERF	GCATCACCACCACCA	11	5285681	5285696	g_max	GLYMA_11G135100	11	10300301.0	10300316.0											-1583	-1569	1	False
PHAVU_011G060800g	Phvul.001G010400	ERF	TCACCACCACCAGCA	11	5285678	5285693	g_max	GLYMA_11G135100	11	10300298.0	10300313.0											-1580	-1566	1	False
PHAVU_011G060800g	Phvul.001G010400	ERF	CCACCACCAGCACCA	11	5285675	5285690	g_max	GLYMA_11G135100	11	10300295.0	10300310.0											-1577	-1563	1	False
PHAVU_011G060800g	Phvul.001G010400	ERF	CCACCAGCACCACCA	11	5285672	5285687	g_max	GLYMA_11G135100	11	10300292.0	10300307.0											-1574	-1560	1	False
PHAVU_011G060800g	Phvul.001G010400	ERF	CCAGCACCACCAACA	11	5285669	5285684	g_max	GLYMA_11G135100	11	10300289.0	10300304.0											-1571	-1557	1	False
PHAVU_011G091300g	Phvul.001G010400	ERF	CCATGTGCACCACCA	11	9137811	9137826	g_max	GLYMA_11G188300	11	26021372.0	26021387.0											-701	-687	1	False
PHAVU_011G013900g	Phvul.001G010400	ERF	TCCCCGCCGCCGCTT	11	1085278	1085293	g_max	GLYMA_09G225500	9	45029004.0	45029019.0						v_radiata	Vradi02g01100	2	1015699.0	1015714.0	99	113	2	False
PHAVU_011G150500g	Phvul.001G010400	ERF	TTCTCATCGCCGCCG	11	39514101	39514116	g_max	GLYMA_06G257800	6	44195988.0	44196003.0											29	43	1	False
PHAVU_011G150500g	Phvul.001G010400	ERF	TCATCGCCGCCGCCT	11	39514098	39514113	g_max	GLYMA_06G257800	6	44195985.0	44196000.0											32	46	1	False
PHAVU_011G150500g	Phvul.001G010400	ERF	TCGCCGCCGCCTCCG	11	39514095	39514110	g_max	GLYMA_06G257800	6	44195982.0	44195997.0											35	49	1	False
PHAVU_011G038400g	Phvul.001G010400	ERF	CCAGCATCACCAACA	11	3335929	3335944	g_max	GLYMA_12G036700	12	2669018.0	2669033.0	v_angularis	LR48_Vigan08g178000	8	27842520.0	27842535.0	v_radiata	Vradi0393s00110	scaffold_393	100604.0	100619.0	-1937	-1923	3	False
PHAVU_011G038400g	Phvul.001G010400	ERF	GTCTCATCGCCGCTG	11	3335110	3335125	g_max	GLYMA_12G036700	12	2668193.0	2668208.0											-1118	-1104	1	False
PHAVU_002G128600g	Phvul.001G010400	ERF	CCAATTGCACCACCT	2	25803442	25803457	g_max	GLYMA_01G149500	1	48677037.0	48677052.0											-96	-82	1	False
PHAVU_002G069100g	Phvul.001G010400	ERF	TCATTGGCACCGCAA	2	8841282	8841297	g_max	GLYMA_01G055300	1	7159586.0	7159601.0											-117	-103	1	False
PHAVU_002G262400g	Phvul.001G010400	ERF	CCGTGTTCGCCGTCG	2	42867001	42867016	g_max	GLYMA_05G181400	5	36936604.0	36936619.0											-1337	-1323	1	False
PHAVU_002G000600g	Phvul.001G010400	ERF	TCAGCTCCACCGTAC	2	57958	57973	g_max	GLYMA_01G205900	1	53827573.0	53827588.0	v_angularis	LR48_Vigan06g015200	6	1341172.0	1341187.0						106	120	2	False
PHAVU_002G275500g	Phvul.001G010400	ERF	CCTGCTCCACCGGCT	2	43969897	43969912	g_max	GLYMA_05G195300	5	37967458.0	37967473.0											144	158	1	False
PHAVU_002G036200g	Phvul.001G010400	ERF	CTTCTTCCTCCGCCA	2	3578259	3578274	g_max	GLYMA_01G230800	1	55802437.0	55802452.0											-1181	-1167	1	False
PHAVU_002G036200g	Phvul.001G010400	ERF	CTTCCTCCGCCATGA	2	3578256	3578271	g_max	GLYMA_01G230800	1	55802440.0	55802455.0											-1178	-1164	1	False
PHAVU_002G028900g	Phvul.001G010400	ERF	GCCCCTGCGCCGCCG	2	3011004	3011019	g_max	GLYMA_01G174900	1	51146689.0	51146704.0											77	91	1	True
PHAVU_002G107600g	Phvul.001G010400	ERF	AAGCCACCACCAACT	2	21776760	21776775	g_max	GLYMA_11G078000	11	5869492.0	5869507.0											-153	-139	1	True
PHAVU_002G207900g	Phvul.001G010400	ERF	CTCCGGCCACCGTCG	2	36800482	36800497	g_max	GLYMA_05G118500	5	31132537.0	31132552.0											80	94	1	False
PHAVU_002G278300g	Phvul.001G010400	ERF	CCGGCAAAACCGCCG	2	44261090	44261105	g_max	GLYMA_08G005200	8	414525.0	414540.0						v_radiata	Vradi07g31200	7	55217674.0	55217689.0	-142	-128	2	False
PHAVU_002G245900g	Phvul.001G010400	ERF	CCCCTGACATCGCCG	2	41240992	41241007	g_max	GLYMA_08G123200	8	9475543.0	9475558.0											-1795	-1781	1	True
PHAVU_002G245900g	Phvul.001G010400	ERF	GAGCAACAACCGCCA	2	41241010	41241025	g_max	GLYMA_08G123200	8	9475561.0	9475576.0											-1777	-1763	1	True
PHAVU_002G311100g	Phvul.001G010400	ERF	GGGGCGCCACCAACG	2	47237782	47237797	g_max	GLYMA_05G228800	5	40667861.0	40667876.0	v_angularis	LR48_Vigan11g084900	11	13020059.0	13020074.0	v_radiata	Vradi07g28470	7	52186678.0	52186693.0	83	97	3	True
PHAVU_002G266900g	Phvul.001G010400	ERF	CCACCGTCACCACGT	2	43250097	43250112	g_max	GLYMA_08G143900	8	10975864.0	10975879.0											167	181	1	False
PHAVU_002G266900g	Phvul.001G010400	ERF	TGAGCTCCACCGTCA	2	43250091	43250106	g_max	GLYMA_08G143900	8	10975858.0	10975873.0											173	187	1	False
PHAVU_002G088000g	Phvul.001G010400	ERF	CATTCATCACCGTCG	2	13995497	13995512	g_max	GLYMA_01G045200	1	5105636.0	5105651.0											-340	-326	1	False
PHAVU_002G046800g	Phvul.001G010400	ERF	AAACCTCCGCCGGCC	2	4333661	4333676	g_max	GLYMA_01G238800	1	56317224.0	56317239.0											60	74	1	False
PHAVU_002G019500g	Phvul.001G010400	ERF	ATAACGGCGCCGTCA	2	2148848	2148863	g_max	GLYMA_01G185400	1	52082805.0	52082820.0											45	59	1	False
PHAVU_002G019500g	Phvul.001G010400	ERF	CTGACGGCGCCGTTA	2	2148847	2148862	g_max	GLYMA_01G185400	1	52082806.0	52082821.0											46	60	1	False
PHAVU_002G019500g	Phvul.001G010400	ERF	GGGCCACCACCACGA	2	2148791	2148806	g_max	GLYMA_01G185400	1	52082861.0	52082876.0											102	116	1	False
PHAVU_002G036700g	Phvul.001G010400	ERF	CCTTTGCCGCCGCAA	2	3602307	3602322	g_max	GLYMA_01G230400	1	55781598.0	55781613.0											-426	-412	1	True
PHAVU_002G163500g	Phvul.001G010400	ERF	TGTCCACCACCGCAA	2	30526647	30526662	g_max	GLYMA_11G018200	11	1277095.0	1277110.0											71	85	1	False
PHAVU_002G168400g	Phvul.001G010400	ERF	GCAGCCCCACCAACT	2	31096931	31096946	g_max	GLYMA_20G026700	20	2947376.0	2947391.0											-1575	-1561	1	False
PHAVU_002G331200g	Phvul.001G010400	ERF	TCATTTTCACCGTCA	2	48879281	48879296	g_max	GLYMA_08G055500	8	4269348.0	4269363.0											-116	-102	1	True
PHAVU_002G141700g	Phvul.001G010400	ERF	CCAACTGCGCCACCA	2	27636312	27636327	g_max	GLYMA_01G018600	1	1787382.0	1787397.0						v_radiata	Vradi11g08910	11	10121245.0	10121260.0	-129	-115	2	False
PHAVU_002G141700g	Phvul.001G010400	ERF	ACTGCGCCACCACCC	2	27636309	27636324	g_max	GLYMA_01G018600	1	1787379.0	1787394.0						v_radiata	Vradi11g08910	11	10121242.0	10121257.0	-126	-112	2	False
PHAVU_002G146900g	Phvul.001G010400	ERF	AGTCGGCCACCGCCA	2	28419366	28419381	g_max	GLYMA_01G022900	1	2309749.0	2309764.0						v_radiata	Vradi11g09350	11	10950491.0	10950506.0	-625	-611	2	False
PHAVU_002G172100g	Phvul.001G010400	ERF	CCACATTCACCGTGT	2	31912091	31912106	g_max	GLYMA_05G149100	5	34340097.0	34340112.0	v_angularis	LR48_Vigan01g108300	1	14437056.0	14437071.0	v_radiata	Vradi0271s00010	scaffold_271	14406.0	14421.0	47	61	3	False
PHAVU_002G241900g	Phvul.001G010400	ERF	GCACCCCAACCGCCA	2	40870419	40870434	g_max	GLYMA_05G162200	5	35340136.0	35340151.0	v_angularis	LR48_Vigan01g041500	1	4427534.0	4427549.0						-664	-650	2	False
PHAVU_002G133500g	Phvul.001G010400	ERF	CCTCCTCCACAGTCA	2	26440164	26440179	g_max	GLYMA_01G010600	1	1021405.0	1021420.0	v_angularis	LR48_Vigan983s000100	KQ258598	13289.0	13304.0	v_radiata	Vradi11g08400	11	9021215.0	9021230.0	-1335	-1321	3	False
PHAVU_002G128700g	Phvul.001G010400	ERF	TTCCGGCCACCGGTG	2	25816296	25816311	g_max	GLYMA_01G149400	1	48650832.0	48650847.0											182	196	1	False
PHAVU_002G023700g	Phvul.001G010400	ERF	CGTTCACCACCGCCG	2	2509806	2509821	g_max	GLYMA_11G061000	11	4575823.0	4575838.0											-690	-676	1	True
PHAVU_002G023700g	Phvul.001G010400	ERF	TCACCACCGCCGTTG	2	2509809	2509824	g_max	GLYMA_11G061000	11	4575826.0	4575841.0											-687	-673	1	True
PHAVU_002G023700g	Phvul.001G010400	ERF	GCCCCTTCTCCGCCG	2	2509944	2509959	g_max	GLYMA_11G061000	11	4575940.0	4575955.0											-552	-538	1	True
PHAVU_002G023700g	Phvul.001G010400	ERF	CCTTCTCCGCCGCCA	2	2509947	2509962	g_max	GLYMA_11G061000	11	4575964.0	4575979.0											-549	-535	1	True
PHAVU_002G023700g	Phvul.001G010400	ERF	TCTCCGCCGCCACCA	2	2509950	2509965	g_max	GLYMA_11G061000	11	4575925.0	4575940.0											-546	-532	1	True
PHAVU_002G023700g	Phvul.001G010400	ERF	CCGCCGCCACCAACC	2	2509953	2509968	g_max	GLYMA_11G061000	11	4575970.0	4575985.0											-543	-529	1	True
PHAVU_002G023700g	Phvul.001G010400	ERF	CAATCTCCTCCGCTT	2	2509998	2510013	g_max	GLYMA_11G061000	11	4576015.0	4576030.0											-498	-484	1	True
PHAVU_002G121100g	Phvul.001G010400	ERF	GACCCGCCACCGTCG	2	24547029	24547044	g_max	GLYMA_11G090100	11	6819685.0	6819700.0	v_angularis	LR48_Vigan06g065400	6	6546030.0	6546045.0	v_radiata	Vradi11g07520	11	7781208.0	7781223.0	132	146	3	False
PHAVU_002G121100g	Phvul.001G010400	ERF	CTAGACCCGCCACCG	2	24547026	24547041	g_max	GLYMA_11G090100	11	6819682.0	6819697.0	v_angularis	LR48_Vigan06g065400	6	6546027.0	6546042.0	v_radiata	Vradi11g07520	11	7781205.0	7781220.0	135	149	3	False
PHAVU_002G190000g	Phvul.001G010400	ERF	CCACCTCCACCTTCC	2	34606020	34606035	g_max	GLYMA_05G132900	5	32578229.0	32578244.0	v_angularis	LR48_Vigan45s000400	KQ258251	60655.0	60670.0	v_radiata	Vradi07g09620	7	25924022.0	25924037.0	-13	1	3	False
PHAVU_002G270700g	Phvul.001G010400	ERF	CTGTTTCCACCGCCA	2	43584864	43584879	g_max	GLYMA_05G190100	5	37579920.0	37579935.0											34	48	1	False
PHAVU_002G247000g	Phvul.001G010400	ERF	GTCTCGCAGCCGCCA	2	41349606	41349621	g_max	GLYMA_08G124600	8	9574689.0	9574704.0	v_angularis	LR48_Vigan01g035100	1	3726762.0	3726777.0	v_radiata	Vradi07g19400	7	41389954.0	41389969.0	37	51	3	False
PHAVU_002G205500g	Phvul.001G010400	ERF	CATTCACCACCATTA	2	36548520	36548535	g_max	GLYMA_08G075800	8	5791756.0	5791771.0											-659	-645	1	True
PHAVU_002G050900g	Phvul.001G010400	ERF	CCCACTCCACCAACC	2	4718668	4718683	g_max	GLYMA_01G241600	1	56549168.0	56549183.0											-1720	-1706	1	False
PHAVU_002G009700g	Phvul.001G010400	ERF	GTGGCACCACCGGCA	2	1131507	1131522	g_max	GLYMA_01G195300	1	52952338.0	52952353.0	v_angularis	LR48_Vigan06g024200	6	2295596.0	2295611.0	v_radiata	Vradi11g03950	11	3742768.0	3742783.0	97	111	3	False
PHAVU_002G088200g	Phvul.001G010400	ERF	GTGGCTCCACCGGCA	2	14122468	14122483	g_max	GLYMA_01G045100	1	5059717.0	5059732.0											-212	-198	1	False
PHAVU_002G176900g	Phvul.001G010400	ERF	AAACCGGCGCCGTCG	2	32812247	32812262	g_max	GLYMA_05G144700	5	33848581.0	33848596.0											119	133	1	False
PHAVU_002G072600g	Phvul.001G010400	ERF	TCAACACCACCGCAC	2	10322061	10322076	g_max	GLYMA_01G032100	1	3374276.0	3374291.0											123	137	1	False
PHAVU_002G092100g	Phvul.001G010400	ERF	CACACACCGCCAACT	2	15807222	15807237	g_max	GLYMA_20G013000	20	1118786.0	1118801.0	v_angularis	LR48_Vigan09g069100	9	9031426.0	9031441.0	v_radiata	Vradi07g04210	7	7623245.0	7623260.0	-576	-562	3	False
PHAVU_002G327500g	Phvul.001G010400	ERF	GCGCCCACACCGACG	2	48558911	48558926	g_max	GLYMA_05G243800	5	41837428.0	41837443.0	v_angularis	LR48_Vigan05g100700	5	14764040.0	14764055.0						172	186	2	False
PHAVU_002G021500g	Phvul.001G010400	ERF	CATCGGCCGCCTCCG	2	2350741	2350756	g_max	GLYMA_11G058700	11	4444481.0	4444496.0											178	192	1	False
PHAVU_002G021500g	Phvul.001G010400	ERF	CGGCCGCCTCCGCGA	2	2350738	2350753	g_max	GLYMA_11G058700	11	4444478.0	4444493.0											181	195	1	False
PHAVU_002G018800g	Phvul.001G010400	ERF	CCACGTCCACCATTG	2	2059764	2059779	g_max	GLYMA_01G186100	1	52146549.0	52146564.0	v_angularis	LR48_Vigan06g033100	6	3192794.0	3192809.0						-1	13	2	False
PHAVU_002G255400g	Phvul.001G010400	ERF	CTCACAGCACCGTCA	2	42219487	42219502	g_max	GLYMA_08G136500	8	10446637.0	10446652.0	v_angularis	LR48_Vigan01g025900	1	2750002.0	2750017.0	v_radiata	Vradi07g18920	7	40631754.0	40631769.0	110	124	3	False
PHAVU_002G299900g	Phvul.001G010400	ERF	CATATACCACCGTCC	2	46251251	46251266	g_max	GLYMA_05G218000	5	39800792.0	39800807.0											-1046	-1032	1	True
PHAVU_002G1105000g	Phvul.001G010400	ERF	TAACCACCGCCACAG	2	22468516	22468531	g_max	GLYMA_02G125200	2	12513308.0	12513323.0	v_angularis	LR48_Vigan06g136500	6	16693123.0	16693138.0	v_radiata	Vradi11g12270	11	17654853.0	17654868.0	-168	-154	3	False
PHAVU_002G1105000g	Phvul.001G010400	ERF	GATTAACCACCGCCA	2	22468513	22468528	g_max	GLYMA_02G125200	2	12513305.0	12513320.0	v_angularis	LR48_Vigan06g136500	6	16693120.0	16693135.0	v_radiata	Vradi11g12270	11	17654856.0	17654871.0	-165	-151	3	False
PHAVU_002G233600g	Phvul.001G010400	ERF	ACAACGCAACCGCCA	2	39958754	39958769	g_max	GLYMA_13G221400	13	33457936.0	33457951.0	v_angularis	LR48_Vigan09g225500	9	27513265.0	27513280.0						108	122	2	False
PHAVU_002G148900g	Phvul.001G010400	ERF	CACCTTCCACCGGCT	2	28809007	28809022	g_max	GLYMA_02G040100	2	3776371.0	3776386.0											-258	-244	1	False
PHAVU_004G085800g	Phvul.001G010400	ERF	CCTTCATCGCCGCCA	4	17689160	17689175	g_max	GLYMA_02G075600	2	6618994.0	6619009.0											179	193	1	False
PHAVU_004G085800g	Phvul.001G010400	ERF	TCATCGCCGCCATCG	4	17689157	17689172	g_max	GLYMA_02G075600	2	6618991.0	6619006.0											182	196	1	False
PHAVU_004G061700g	Phvul.001G010400	ERF	TTACCAACACCACCT	4	8246965	8246980	g_max	GLYMA_05G115500	5	30667155.0	30667170.0	v_angularis	LR48_Vigan10g204900	10	29936777.0	29936792.0						-119	-105	2	False
PHAVU_004G061700g	Phvul.001G010400	ERF	CCAACACCACCTCAA	4	8246962	8246977	g_max	GLYMA_05G115500	5	30667152.0	30667167.0	v_angularis	LR48_Vigan10g204900	10	29936780.0	29936795.0						-116	-102	2	False
PHAVU_004G007600g	Phvul.001G010400	ERF	GTCCAATCGCCGCCG	4	606056	606071	g_max	GLYMA_05G004100	5	326364.0	326379.0											103	117	1	True
PHAVU_004G163300g	Phvul.001G010400	ERF	CGGGGACCACCGCCA	4	44509079	44509094	g_max	GLYMA_09G190600	9	41510732.0	41510747.0						v_radiata	Vradi01g04120	1	6420938.0	6420953.0	-158	-144	2	False
PHAVU_004G038000g	Phvul.001G010400	ERF	CTAACGTCACCGACT	4	4235793	4235808	g_max	GLYMA_13G055400	13	15251611.0	15251626.0											62	76	1	False
PHAVU_004G076700g	Phvul.001G010400	ERF	TAATCTCCACCGTAA	4	12857575	12857590	g_max	GLYMA_17G183800	17	23226477.0	23226492.0											-33	-19	1	False
PHAVU_004G004600g	Phvul.001G010400	ERF	GCGCAAGCGCCGCCG	4	340330	340345	g_max	GLYMA_05G002400	5	180397.0	180412.0	v_angularis	LR48_Vigan10g285200	10	40256999.0	40257014.0						140	154	2	False
PHAVU_004G004600g	Phvul.001G010400	ERF	CAAGCGCCGCCGCAT	4	340333	340348	g_max	GLYMA_05G002400	5	180400.0	180415.0	v_angularis	LR48_Vigan10g285200	10	40256996.0	40257011.0						143	157	2	False
PHAVU_004G023200g	Phvul.001G010400	ERF	TGACCAGCACCACCT	4	2403822	2403837	g_max	GLYMA_13G067500	13	16728679.0	16728694.0											-94	-80	1	False
PHAVU_004G080200g	Phvul.001G010400	ERF	TAGCAGCCACCAACA	4	13685751	13685766	g_max	GLYMA_16G153400	16	31397861.0	31397876.0											93	107	1	False
PHAVU_004G043700g	Phvul.001G010400	ERF	CCTTCTCCACCTCTC	4	4945968	4945983	g_max	GLYMA_19G036400	19	5023479.0	5023494.0											37	51	1	False
PHAVU_004G126500g	Phvul.001G010400	ERF	GCTCCTCCACCTCTG	4	40205417	40205432	g_max	GLYMA_16G203800	16	36472109.0	36472124.0	v_angularis	LR48_Vigan10g059000	10	6053536.0	6053551.0						135	149	2	False
PHAVU_004G126500g	Phvul.001G010400	ERF	TCTCCGACGCCAACG	4	40205394	40205409	g_max	GLYMA_16G203800	16	36472086.0	36472101.0											158	172	1	False
PHAVU_010G139200g	Phvul.001G010400	ERF	TGGCAAGCACCGCCA	10	41131442	41131457	g_max	GLYMA_07G010300	7	775433.0	775448.0											165	179	1	False
PHAVU_010G139200g	Phvul.001G010400	ERF	CAAGCACCGCCATCT	10	41131445	41131460	g_max	GLYMA_07G010300	7	775436.0	775451.0											168	182	1	False
PHAVU_010G139200g	Phvul.001G010400	ERF	CCGCCATCTCCGTCG	10	41131451	41131466	g_max	GLYMA_07G010300	7	775442.0	775457.0											174	188	1	False
PHAVU_010G139200g	Phvul.001G010400	ERF	CCATCTCCGTCGTCT	10	41131454	41131469	g_max	GLYMA_07G010300	7	775445.0	775460.0											177	191	1	False
PHAVU_010G110800g	Phvul.001G010400	ERF	CAGTTGCCACCTCTG	10	37354983	37354998	g_max	GLYMA_16G027500	16	2695044.0	2695059.0											-32	-18	1	False
PHAVU_010G085100g	Phvul.001G010400	ERF	CACCAGCCACCAATT	10	31707415	31707430	g_max	GLYMA_03G022800	3	2409081.0	2409096.0											129	143	1	False
PHAVU_010G111700g	Phvul.001G010400	ERF	TCATTAGCACCGACA	10	37562236	37562251	g_max	GLYMA_07G057600	7	5115394.0	5115409.0											-1539	-1525	1	False
PHAVU_010G120000g	Phvul.001G010400	ERF	AAACTGCCACCGCCA	10	38912693	38912708	g_max	GLYMA_07G049100	7	4179805.0	4179820.0	v_angularis	LR48_Vigan11g024600	11	2861912.0	2861927.0	v_radiata	Vradi0536s00010	scaffold_536	20364.0	20379.0	151	165	3	False
PHAVU_010G120000g	Phvul.001G010400	ERF	CTGCCACCGCCAATA	10	38912696	38912711	g_max	GLYMA_07G049100	7	4179802.0	4179817.0	v_angularis	LR48_Vigan11g024600	11	2861915.0	2861930.0	v_radiata	Vradi0536s00010	scaffold_536	20367.0	20382.0	154	168	3	False
PHAVU_010G112500g	Phvul.001G010400	ERF	ATGAATCCACCGACA	10	37657025	37657040	g_max	GLYMA_07G056900	7	5061885.0	5061900.0	v_angularis	LR48_Vigan66s001300	KQ258259	136864.0	136879.0	v_radiata	Vradi09g03420	9	4380014.0	4380029.0	34	48	3	False
PHAVU_010G141800g	Phvul.001G010400	ERF	GAGGAGGCGCCGCCG	10	41380417	41380432	g_max	GLYMA_07G012400	7	967102.0	967117.0						v_radiata	Vradi09g01720	9	1494673.0	1494688.0	101	115	2	False
PHAVU_010G141800g	Phvul.001G010400	ERF	CGCCCCCAACCGCCG	10	41380447	41380462	g_max	GLYMA_07G012400	7	967132.0	967147.0											131	145	1	False
PHAVU_010G141800g	Phvul.001G010400	ERF	CCCCAACCGCCGCTC	10	41380450	41380465	g_max	GLYMA_07G012400	7	967135.0	967150.0											134	148	1	False
PHAVU_010G105300g	Phvul.001G010400	ERF	GCTACTCCATCGCCA	10	36433879	36433894	g_max	GLYMA_16G030800	16	2930101.0	2930116.0											-1761	-1747	1	True
PHAVU_010G105300g	Phvul.001G010400	ERF	CCATCGCCATCGCCC	10	36433885	36433900	g_max	GLYMA_16G030800	16	2930095.0	2930110.0											-1755	-1741	1	True
PHAVU_010G105300g	Phvul.001G010400	ERF	CCGCACCCTCCGCCA	10	36433952	36433967	g_max	GLYMA_16G030800	16	2930028.0	2930043.0											-1688	-1674	1	True
PHAVU_010G105300g	Phvul.001G010400	ERF	CACCCTCCGCCACCG	10	36433955	36433970	g_max	GLYMA_16G030800	16	2930025.0	2930040.0											-1685	-1671	1	True
PHAVU_010G105300g	Phvul.001G010400	ERF	CCTCCGCCACCGCAA	10	36433958	36433973	g_max	GLYMA_16G030800	16	2930022.0	2930037.0											-1682	-1668	1	True
PHAVU_010G130200g	Phvul.001G010400	ERF	CCGTGGCCACCTCTG	10	40031097	40031112	g_max	GLYMA_07G038200	7	3141079.0	3141094.0	v_angularis	LR48_Vigan192s000500	KQ258289	54413.0	54428.0						-264	-250	2	False
PHAVU_010G086600g	Phvul.001G010400	ERF	TCGCGTCCGCCGCCA	10	32399835	32399850	g_max	GLYMA_07G082600	7	7578819.0	7578834.0	v_angularis	LR48_Vigan07g157300	7	19995825.0	19995840.0	v_radiata	Vradi0194s00280	scaffold_194	736291.0	736306.0	7	21	3	False
PHAVU_010G117100g	Phvul.001G010400	ERF	AGAACTGCGCCGCCA	10	38416228	38416243	g_max	GLYMA_16G021200	16	1995756.0	1995771.0											-388	-374	1	False
PHAVU_010G071100g	Phvul.001G010400	ERF	CAGGCGGCGCCACTA	10	19042062	19042077	g_max	GLYMA_01G134100	1	45499921.0	45499936.0	v_angularis	LR48_Vigan11g053300	11	7339916.0	7339931.0	v_radiata	Vradi0091s00220	scaffold_91	176915.0	176930.0	-326	-312	3	False
PHAVU_010G071100g	Phvul.001G010400	ERF	GTAGTGGCGCCGCCT	10	19042061	19042076	g_max	GLYMA_01G134100	1	45499922.0	45499937.0	v_angularis	LR48_Vigan11g053300	11	7339917.0	7339932.0	v_radiata	Vradi0091s00220	scaffold_91	176914.0	176929.0	-325	-311	3	False
PHAVU_010G060100g	Phvul.001G010400	ERF	TCTCCGACACCGCGC	10	9896650	9896665	g_max	GLYMA_16G221900	16	37851911.0	37851926.0											-1703	-1689	1	False
PHAVU_010G064100g	Phvul.001G010400	ERF	ACATCTCCACCAACA	10	12052386	12052401	g_max	GLYMA_03G046200	3	5895777.0	5895792.0											130	144	1	False
PHAVU_010G079200g	Phvul.001G010400	ERF	CCACCTCTGCCGCCT	10	29469744	29469759	g_max	GLYMA_01G137200	1	46277455.0	46277470.0						v_radiata	Vradi09g09360	9	19018029.0	19018044.0	-1114	-1100	2	False
PHAVU_010G079200g	Phvul.001G010400	ERF	CCTCTGCCGCCTCTG	10	29469741	29469756	g_max	GLYMA_01G137200	1	46277452.0	46277467.0						v_radiata	Vradi09g09360	9	19018032.0	19018047.0	-1111	-1097	2	False
PHAVU_010G130800g	Phvul.001G010400	ERF	CACCGGCCACCGTTA	10	40107391	40107406	g_max	GLYMA_16G006800	16	557765.0	557780.0											-73	-59	1	False
PHAVU_010G128800g	Phvul.001G010400	ERF	CTCACTTCACCGTCC	10	39859120	39859135	g_max	GLYMA_07G039900	7	3294743.0	3294758.0	v_angularis	LR48_Vigan11g008900	11	947721.0	947736.0	v_radiata	Vradi09g02570	9	2750794.0	2750809.0	44	58	3	False
PHAVU_010G128800g	Phvul.001G010400	ERF	CCATTTCAACCGACA	10	39859212	39859227	g_max	GLYMA_07G039900	7	3294644.0	3294659.0											136	150	1	False
PHAVU_010G099200g	Phvul.001G010400	ERF	TAACCTTCACCACCA	10	35313936	35313951	g_max	GLYMA_03G009000	3	887007.0	887022.0	v_angularis	LR48_Vigan477s002400	KQ258405	338136.0	338151.0	v_radiata	Vradi09g04490	9	6379175.0	6379190.0	40	54	3	False
PHAVU_010G099200g	Phvul.001G010400	ERF	CCTTCACCACCAATT	10	35313933	35313948	g_max	GLYMA_03G009000	3	887010.0	887025.0						v_radiata	Vradi09g04490	9	6379178.0	6379193.0	43	57	2	False
PHAVU_010G118700g	Phvul.001G010400	ERF	GGGCAACCACCGCAA	10	38727772	38727787	g_max	GLYMA_16G019400	16	1725135.0	1725150.0	v_angularis	LR48_Vigan11g023000	11	2661178.0	2661193.0	v_radiata	Vradi0179s00130	scaffold_179	121570.0	121585.0	-577	-563	3	False
PHAVU_010G143500g	Phvul.001G010400	ERF	TTTTCACCACCGTTC	10	41517089	41517104	g_max	GLYMA_07G013900	7	1088225.0	1088240.0	v_angularis	LR48_Vigan406s022400	KQ258371	1801587.0	1801602.0						-1161	-1147	2	False
PHAVU_010G075400g	Phvul.001G010400	ERF	CACCTACCACCACCT	10	23363023	23363038	g_max	GLYMA_01G106000	1	35856494.0	35856509.0											28	42	1	False
PHAVU_010G075400g	Phvul.001G010400	ERF	CTACCACCACCTCCA	10	23363020	23363035	g_max	GLYMA_01G106000	1	35856497.0	35856512.0											31	45	1	False
PHAVU_010G075400g	Phvul.001G010400	ERF	CCACCACCTCCACCA	10	23363017	23363032	g_max	GLYMA_01G106000	1	35856500.0	35856515.0											34	48	1	False
PHAVU_010G075400g	Phvul.001G010400	ERF	CCACCTCCACCAAAC	10	23363014	23363029	g_max	GLYMA_01G106000	1	35856503.0	35856518.0											37	51	1	False
PHAVU_010G130500g	Phvul.001G010400	ERF	TCTCCACCACCAATA	10	40063500	40063515	g_max	GLYMA_07G038000	7	3129719.0	3129734.0						v_radiata	Vradi09g02450	9	2555283.0	2555298.0	-186	-172	2	False
PHAVU_005G0250001g	Phvul.001G010400	ERF	CCAAAGCCACCTACA	5	2269020	2269035	g_max	GLYMA_04G134700	4	19438105.0	19438120.0											-93	-79	1	False
PHAVU_005G073900g	Phvul.001G010400	ERF	TCATTTCCACCGATG	5	12896564	12896579	g_max	GLYMA_13G275000	13	37662671.0	37662686.0	v_angularis	LR48_Vigan05g116800	5	17627556.0	17627571.0						-210	-196	2	False
PHAVU_005G128800g	Phvul.001G010400	ERF	CTGCCGGAACCGCCA	5	35326887	35326902	g_max	GLYMA_13G320800	13	41502824.0	41502839.0											-1658	-1644	1	True
PHAVU_005G141200g	Phvul.001G010400	ERF	GCATATCCACCGTTC	5	37008221	37008236	g_max	GLYMA_15G041100	15	3229030.0	3229045.0											-56	-42	1	False
PHAVU_005G185200g	Phvul.001G010400	ERF	CCTCCTACACCTCCC	5	40527201	40527216	g_max	GLYMA_01G180300	1	51664572.0	51664587.0											112	126	1	True
PHAVU_005G086000g	Phvul.001G010400	ERF	TGGATACCACCGACG	5	22355720	22355735	g_max	GLYMA_12G219500	12	37915426.0	37915441.0	v_angularis	LR48_Vigan05g128100	5	19535636.0	19535651.0						148	162	2	False
PHAVU_005G083900g	Phvul.001G010400	ERF	ATGCCCTCACCGACA	5	20336899	20336914	g_max	GLYMA_13G279500	13	38082561.0	38082576.0											-984	-970	1	False
PHAVU_005G044500g	Phvul.001G010400	ERF	GTTCACCCGCCGCCT	5	4505507	4505522	g_max	GLYMA_15G266600	15	50274328.0	50274343.0	v_angularis	LR48_Vigan05g040000	5	5235475.0	5235490.0						113	127	2	False
PHAVU_005G085800g	Phvul.001G010400	ERF	CCATCCCCACCACCA	5	22276180	22276195	g_max	GLYMA_12G219300	12	37885902.0	37885917.0											-66	-52	1	False
PHAVU_005G171500g	Phvul.001G010400	ERF	GCAACCCCACCTCCT	5	39494779	39494794	g_max	GLYMA_15G014300	15	1153552.0	1153567.0	v_angularis	LR48_Vigan05g214300	5	29368952.0	29368967.0	v_radiata	Vradi05g20220	5	31417050.0	31417065.0	-1394	-1380	3	True
PHAVU_005G035200g	Phvul.001G010400	ERF	CCTTCACCGTCGCCT	5	3291115	3291130	g_max	GLYMA_04G142300	4	24724188.0	24724203.0											51	65	1	False
PHAVU_005G035200g	Phvul.001G010400	ERF	GGTCCTTCACCGTCG	5	3291118	3291133	g_max	GLYMA_04G142300	4	24724185.0	24724200.0											54	68	1	False
PHAVU_005G035200g	Phvul.001G010400	ERF	ACGCCTGCATCGCCA	5	3291136	3291151	g_max	GLYMA_04G142300	4	24724167.0	24724182.0											72	86	1	False
PHAVU_005G050200g	Phvul.001G010400	ERF	TTGCACCCACCGTCC	5	5942918	5942933	g_max	GLYMA_08G165900	8	13091773.0	13091788.0											-1407	-1393	1	False
PHAVU_005G083300g	Phvul.001G010400	ERF	GGGAAGCCGCCGCTG	5	20058609	20058624	g_max	GLYMA_13G279100	13	38015859.0	38015874.0	v_angularis	LR48_Vigan05g124300	5	18883894.0	18883909.0	v_radiata	Vradi06g09640	6	20579589.0	20579604.0	141	155	3	False
PHAVU_005G083300g	Phvul.001G010400	ERF	CCGCCGCCACCGTCG	5	20058581	20058596	g_max	GLYMA_13G279100	13	38015831.0	38015846.0											169	183	1	False
PHAVU_005G083300g	Phvul.001G010400	ERF	CCGCCACCGTCGCCG	5	20058578	20058593	g_max	GLYMA_13G279100	13	38015828.0	38015843.0											172	186	1	False
PHAVU_005G168000g	Phvul.001G010400	ERF	CACCCACCACCTTTA	5	39247189	39247204	g_max	GLYMA_15G015400	15	1217900.0	1217915.0											-200	-186	1	False
PHAVU_005G047400g	Phvul.001G010400	ERF	GATGGGCCACCGTTG	5	5335539	5335554	g_max	GLYMA_08G163200	8	12802252.0	12802267.0											40	54	1	False
PHAVU_005G074700g	Phvul.001G010400	ERF	TGGGCCCCGCCACCA	5	13294752	13294767	g_max	GLYMA_13G274100	13	37560665.0	37560680.0											-958	-944	1	False
PHAVU_005G074700g	Phvul.001G010400	ERF	GCCCCGCCACCACGC	5	13294755	13294770	g_max	GLYMA_13G274100	13	37560662.0	37560677.0											-955	-941	1	False
PHAVU_005G074700g	Phvul.001G010400	ERF	CCGCCCCAGCCGCGA	5	13294776	13294791	g_max	GLYMA_13G274100	13	37560636.0	37560651.0											-934	-920	1	False
PHAVU_005G118300g	Phvul.001G010400	ERF	AAGCCCTCACCGCTT	5	33946270	33946285	g_max	GLYMA_13G311800	13	40707082.0	40707097.0											-1994	-1980	1	True
PHAVU_005G111200g	Phvul.001G010400	ERF	CAACAAACACCGACA	5	32568036	32568051	g_max	GLYMA_13G304300	13	40130309.0	40130324.0	v_angularis	LR48_Vigan05g156400	5	23592986.0	23593001.0	v_radiata	Vradi05g22890	5	35264155.0	35264170.0	66	80	3	False
PHAVU_005G122500g	Phvul.001G010400	ERF	CCCCTGCAACCGCGT	5	34630283	34630298	g_max	GLYMA_12G186200	12	34708706.0	34708721.0											-172	-158	1	False
PHAVU_005G136500g	Phvul.001G010400	ERF	CCAGCACCACCGTCG	5	36455812	36455827	g_max	GLYMA_13G327700	13	42234669.0	42234684.0											-1133	-1119	1	True
PHAVU_005G136500g	Phvul.001G010400	ERF	TCACCAGCACCACCG	5	36455809	36455824	g_max	GLYMA_13G327700	13	42234666.0	42234681.0											-1130	-1116	1	True
PHAVU_009G052800g	Phvul.001G010400	ERF	CCAACGCCACCAACT	9	9872311	9872326	g_max	GLYMA_04G236000	4	50410792.0	50410807.0											50	64	1	False
PHAVU_009G050600g	Phvul.001G010400	ERF	CAAAAGACACCGCCT	9	9565590	9565605	g_max	GLYMA_06G131100	6	10774768.0	10774783.0											-244	-230	1	False
PHAVU_009G014400g	Phvul.001G010400	ERF	CCGCACCCACCGGCC	9	2272479	2272494	g_max	GLYMA_04G026800	4	2180663.0	2180678.0						v_radiata	Vradi05g13660	5	22721308.0	22721323.0	18	32	2	True
PHAVU_009G260300g	Phvul.001G010400	ERF	TCCCCACCACCACAC	9	37281616	37281631	g_max	GLYMA_19G261500	19	50485428.0	50485443.0											-693	-679	1	True
PHAVU_009G204500g	Phvul.001G010400	ERF	CGTTTGGCACCGTCG	9	30223917	30223932	g_max	GLYMA_04G158600	4	38637018.0	38637033.0	v_angularis	LR48_Vigan04g029600	4	3658477.0	3658492.0	v_radiata	Vradi02g13800	2	24179539.0	24179554.0	-45	-31	3	False
PHAVU_009G144300g	Phvul.001G010400	ERF	CCAGCGGCGCCATTA	9	21067925	21067940	g_max	GLYMA_06G093400	6	7353856.0	7353871.0											-273	-259	1	False
PHAVU_009G144300g	Phvul.001G010400	ERF	CTAATGGCGCCGCTG	9	21067924	21067939	g_max	GLYMA_06G093400	6	7353857.0	7353872.0											-272	-258	1	False
PHAVU_009G250100g	Phvul.001G010400	ERF	CCTCCGCAACCATCT	9	36319857	36319872	g_max	GLYMA_15G150300	15	12418240.0	12418255.0	v_angularis	LR48_Vigan468s010400	KQ258399	987064.0	987079.0						156	170	2	False
PHAVU_009G189500g	Phvul.001G010400	ERF	CACCCTCCACCGTAC	9	28111869	28111884	g_max	GLYMA_06G191200	6	16797482.0	16797497.0											60	74	1	False
PHAVU_009G190400g	Phvul.001G010400	ERF	ACAACTCCACCAACT	9	28209491	28209506	g_max	GLYMA_06G190000	6	16684917.0	16684932.0											114	128	1	False
PHAVU_009G083200g	Phvul.001G010400	ERF	CCTCTACCTCCGACG	9	13211548	13211563	g_max	GLYMA_04G056800	4	4610634.0	4610649.0											131	145	1	False
PHAVU_009G048300g	Phvul.001G010400	ERF	CTGCCACAACCGCGG	9	9233140	9233155	g_max	GLYMA_04G232500	4	50086532.0	50086547.0											153	167	1	False
PHAVU_009G130900g	Phvul.001G010400	ERF	TACGTTCCACCGCTG	9	19246853	19246868	g_max	GLYMA_10G098900	10	17221971.0	17221986.0											110	124	1	False
PHAVU_009G215800g	Phvul.001G010400	ERF	GCATGTCCACCGTCG	9	31849828	31849843	g_max	GLYMA_15G194800	15	22093456.0	22093471.0											143	157	1	False
PHAVU_009G215800g	Phvul.001G010400	ERF	TGTCCACCGTCGCCA	9	31849825	31849840	g_max	GLYMA_15G194800	15	22093459.0	22093474.0											146	160	1	False
PHAVU_009G253800g	Phvul.001G010400	ERF	CCCTCCCCGCCACTT	9	36643093	36643108	g_max	GLYMA_09G039300	9	3296171.0	3296186.0											34	48	1	False
PHAVU_009G233900g	Phvul.001G010400	ERF	CCACCAACACCTCTT	9	34495494	34495509	g_max	GLYMA_15G168200	15	14945262.0	14945277.0											-148	-134	1	False
PHAVU_009G073500g	Phvul.001G010400	ERF	CTACTACAACCGCCA	9	12197146	12197161	g_max	GLYMA_04G047300	4	3795163.0	3795178.0											-1479	-1465	1	True
PHAVU_009G078900g	Phvul.001G010400	ERF	TGGCAACCACCGTCA	9	12808803	12808818	g_max	GLYMA_04G052700	4	4274948.0	4274963.0	v_angularis	LR48_Vigan04g234700	4	32765611.0	32765626.0	v_radiata	Vradi05g11670	5	20587564.0	20587579.0	149	163	3	False
PHAVU_009G078900g	Phvul.001G010400	ERF	TGGTTGCCACCGCCG	9	12808797	12808812	g_max	GLYMA_04G052700	4	4274942.0	4274957.0	v_angularis	LR48_Vigan04g234700	4	32765617.0	32765632.0	v_radiata	Vradi05g11670	5	20587570.0	20587585.0	155	169	3	False
PHAVU_009G161900g	Phvul.001G010400	ERF	CCCCAGCCGCCTTTA	9	23558005	23558020	g_max	GLYMA_06G164900	6	13670722.0	13670737.0											128	142	1	False
PHAVU_009G056800g	Phvul.001G010400	ERF	TCCACCGCGCCGCCT	9	10422571	10422586	g_max	GLYMA_04G033300	4	2649719.0	2649734.0											117	131	1	False
PHAVU_009G158200g	Phvul.001G010400	ERF	TGTTCTCCACCACCT	9	22964971	22964986	g_max	GLYMA_04G205100	4	47776328.0	47776343.0											131	145	1	False
PHAVU_009G158200g	Phvul.001G010400	ERF	TCTCCACCACCTCCC	9	22964974	22964989	g_max	GLYMA_04G205100	4	47776325.0	47776340.0											134	148	1	False
PHAVU_009G016800g	Phvul.001G010400	ERF	GGCTCGCCGCCAACT	9	2918943	2918958	g_max	GLYMA_04G024400	4	1946643.0	1946658.0											-1306	-1292	1	False
PHAVU_009G178100g	Phvul.001G010400	ERF	GAGGCGCCACCGTTG	9	26049568	26049583	g_max	GLYMA_06G182000	6	15571759.0	15571774.0											149	163	1	False
PHAVU_009G186600g	Phvul.001G010400	ERF	CACTCGCCGCCACGT	9	27610502	27610517	g_max	GLYMA_04G168300	4	42194427.0	42194442.0	v_angularis	LR48_Vigan04g050700	4	6320422.0	6320437.0	v_radiata	Vradi03g09010	3	10832700.0	10832715.0	-40	-26	3	False
PHAVU_009G186600g	Phvul.001G010400	ERF	CCCCACTCGCCGCCA	9	27610499	27610514	g_max	GLYMA_04G168300	4	42194424.0	42194439.0	v_angularis	LR48_Vigan04g050700	4	6320419.0	6320434.0	v_radiata	Vradi03g09010	3	10832697.0	10832712.0	-37	-23	3	False
PHAVU_009G229500g	Phvul.001G010400	ERF	CATGCCCCACCGTCG	9	33898967	33898982	g_max	GLYMA_09G067000	9	6617755.0	6617770.0	v_angularis	LR48_Vigan04g011900	4	1355790.0	1355805.0						0	14	2	False
PHAVU_009G002700g	Phvul.001G010400	ERF	CACGCTGCACCGCTG	9	558247	558262	g_max	GLYMA_04G007900	4	612969.0	612984.0						v_radiata	Vradi05g15190	5	24108253.0	24108268.0	59	73	2	False
PHAVU_009G041400g	Phvul.001G010400	ERF	ACATTTCCACCGACC	9	8238268	8238283	g_max	GLYMA_04G224600	4	49501265.0	49501280.0											-1905	-1891	1	False
PHAVU_009G248700g	Phvul.001G010400	ERF	CCTTCTCCGGCGCCT	9	36179778	36179793	g_max	GLYMA_09G044200	9	3771600.0	3771615.0											-1384	-1370	1	True
PHAVU_009G085000g	Phvul.001G010400	ERF	CTTTTGCCACCGCAG	9	13451487	13451502	g_max	GLYMA_04G058500	4	4806114.0	4806129.0	v_angularis	LR48_Vigan04g228700	4	32173037.0	32173052.0						-1893	-1879	2	False
PHAVU_009G062700g	Phvul.001G010400	ERF	TCCTCACCACCTTCA	9	10948154	10948169	g_max	GLYMA_06G036800	6	2822175.0	2822190.0											-370	-356	1	False
PHAVU_009G110300g	Phvul.001G010400	ERF	TCAAATCCACCATCA	9	16552171	16552186	g_max	GLYMA_06G086300	6	6657947.0	6657962.0											178	192	1	False
PHAVU_009G187500g	Phvul.001G010400	ERF	CCTCCACCAACGCCA	9	27730404	27730419	g_max	GLYMA_04G169900	4	42430834.0	42430849.0											-1735	-1721	1	False
PHAVU_009G187500g	Phvul.001G010400	ERF	GAGCCTCCACCAACG	9	27730401	27730416	g_max	GLYMA_04G169900	4	42430831.0	42430846.0											-1732	-1718	1	False
PHAVU_009G029500g	Phvul.001G010400	ERF	AACACACCACCGTTA	9	6505329	6505344	g_max	GLYMA_04G104100	4	9798027.0	9798042.0											-107	-93	1	False
PHAVU_009G082000g	Phvul.001G010400	ERF	CACCGTGCGCCGCCC	9	13107190	13107205	g_max	GLYMA_06G055900	6	4227728.0	4227743.0											161	175	1	False
PHAVU_009G213700g	Phvul.001G010400	ERF	CCATCCCAGCCGTCA	9	31642152	31642167	g_max	GLYMA_09G088300	9	11660124.0	11660139.0	v_angularis	LR48_Vigan04g025500	4	3139789.0	3139804.0	v_radiata	Vradi05g03510	5	4616202.0	4616217.0	134	148	3	False
PHAVU_009G213500g	Phvul.001G010400	ERF	AATCCTCCACCTTCT	9	31617481	31617496	g_max	GLYMA_15G196800	15	22767241.0	22767256.0						v_radiata	Vradi05g03490	5	4587440.0	4587455.0	-23	-9	2	False
PHAVU_009G112800g	Phvul.001G010400	ERF	GCGACGGCGCCACCG	9	16930390	16930405	g_max	GLYMA_06G089000	6	6914695.0	6914710.0	v_angularis	LR48_Vigan04g205400	4	29720862.0	29720877.0	v_radiata	Vradi05g08500	5	16373550.0	16373565.0	-381	-367	3	False
PHAVU_009G168000g	Phvul.001G010400	ERF	CCCTCCCCGCCGCCG	9	24532436	24532451	g_max	GLYMA_04G193900	4	46560458.0	46560473.0											162	176	1	False
PHAVU_006G140200g	Phvul.001G010400	ERF	GAGCTTCCACCACTA	6	25493700	25493715	g_max	GLYMA_09G013200	9	1004603.0	1004618.0											-1431	-1417	1	False
PHAVU_006G062200g	Phvul.001G010400	ERF	CCTCTCCCGCCACCG	6	17956356	17956371	g_max	GLYMA_18G071000	18	6661259.0	6661274.0											-159	-145	1	False
PHAVU_006G024000g	Phvul.001G010400	ERF	CTGCCACCACCTCTT	6	10881409	10881424	g_max	GLYMA_08G306300	8	42443762.0	42443777.0	v_angularis	LR48_Vigan09g053700	9	6385882.0	6385897.0	v_radiata	Vradi01g13010	1	29825401.0	29825416.0	147	161	3	False
PHAVU_006G024000g	Phvul.001G010400	ERF	CTGCTGCCACCACCT	6	10881412	10881427	g_max	GLYMA_08G306300	8	42443759.0	42443774.0	v_angularis	LR48_Vigan09g053700	9	6385885.0	6385900.0	v_radiata	Vradi01g13010	1	29825404.0	29825419.0	150	164	3	False
PHAVU_006G183100g	Phvul.001G010400	ERF	AAGATTCCGCCGACA	6	29213110	29213125	g_max	GLYMA_13G236500	13	34675543.0	34675558.0	v_angularis	LR48_Vigan09g241500	9	28945708.0	28945723.0	v_radiata	Vradi10g10670	10	18301714.0	18301729.0	-230	-216	3	False
PHAVU_006G121600g	Phvul.001G010400	ERF	ATGCCAACGCCGTCG	6	23739818	23739833	g_max	GLYMA_15G136400	15	11025413.0	11025428.0						v_radiata	Vradi10g06170	10	13367855.0	13367870.0	-115	-101	2	False
PHAVU_006G107400g	Phvul.001G010400	ERF	TTATTTCCGCCGCCC	6	22413778	22413793	g_max	GLYMA_19G250400	19	49639630.0	49639645.0	v_angularis	LR48_Vigan10g158900	10	21974321.0	21974336.0						-203	-189	2	False
PHAVU_006G085800g	Phvul.001G010400	ERF	TCTTATCCGCCACCT	6	20419391	20419406	g_max	GLYMA_18G045200	18	3918684.0	3918699.0											23	37	1	False
PHAVU_006G095900g	Phvul.001G010400	ERF	GCACCAGCACCAACA	6	21354968	21354983	g_max	GLYMA_03G241900	3	43998752.0	43998767.0											-1611	-1597	1	True
PHAVU_006G027100g	Phvul.001G010400	ERF	CCGTCGCCGCCATGG	6	11888016	11888031	g_max	GLYMA_18G114700	18	13906039.0	13906054.0	v_angularis	LR48_Vigan09g083200	9	11451896.0	11451911.0						117	131	2	False
PHAVU_006G027100g	Phvul.001G010400	ERF	GTTCCTCCACCTCCT	6	11888032	11888047	g_max	GLYMA_18G114700	18	13906055.0	13906070.0	v_angularis	LR48_Vigan09g083200	9	11451880.0	11451895.0						133	147	2	False
PHAVU_006G213400g	Phvul.001G010400	ERF	CACCCTCCACCTACC	6	31428069	31428084	g_max	GLYMA_08G302300	8	42044347.0	42044362.0						v_radiata	Vradi0095s00010	scaffold_95	566713.0	566728.0	121	135	2	True
PHAVU_006G114200g	Phvul.001G010400	ERF	GCCCCGCCGCCGCGC	6	22970395	22970410	g_max	GLYMA_07G054900	7	4830598.0	4830613.0	v_angularis	LR48_Vigan09g164100	9	21364794.0	21364809.0	v_radiata	Vradi0083s00720	scaffold_83	378036.0	378051.0	155	169	3	False
PHAVU_006G203100g	Phvul.001G010400	ERF	CTCTCCCCACCACCT	6	30700137	30700152	g_max	GLYMA_13G257900	13	36271207.0	36271222.0											-1517	-1503	1	False
PHAVU_006G203100g	Phvul.001G010400	ERF	TCCCCACCACCTTCC	6	30700140	30700155	g_max	GLYMA_13G257900	13	36271210.0	36271225.0											-1514	-1500	1	False
PHAVU_006G089000g	Phvul.001G010400	ERF	GGGACGACACCGTCG	6	20762017	20762032	g_max	GLYMA_03G234800	3	43513943.0	43513958.0											139	153	1	False
PHAVU_006G089000g	Phvul.001G010400	ERF	ACGACACCGTCGCCG	6	20762014	20762029	g_max	GLYMA_03G234800	3	43513940.0	43513955.0											142	156	1	False
PHAVU_006G089000g	Phvul.001G010400	ERF	ACACCGTCGCCGGCC	6	20762011	20762026	g_max	GLYMA_03G234800	3	43513937.0	43513952.0											145	159	1	False
PHAVU_006G069600g	Phvul.001G010400	ERF	CGGACTTCACCGCGA	6	18895079	18895094	g_max	GLYMA_18G060900	18	5488397.0	5488412.0											98	112	1	False
PHAVU_006G137400g	Phvul.001G010400	ERF	CGAGATCCACCGTTT	6	25168688	25168703	g_max	GLYMA_09G014800	9	1131281.0	1131296.0	v_angularis	LR48_Vigan09g192100	9	24184891.0	24184906.0	v_radiata	Vradi10g07210	10	14529271.0	14529286.0	72	86	3	False
PHAVU_006G066100g	Phvul.001G010400	ERF	TACCTGTCACCGTCA	6	18459651	18459666	g_max	GLYMA_18G064700	18	5893731.0	5893746.0											27	41	1	False
PHAVU_006G180400g	Phvul.001G010400	ERF	CACCGGTCGCCGCCA	6	29002349	29002364	g_max	GLYMA_10G069200	10	6816279.0	6816294.0											-424	-410	1	False
PHAVU_006G148000g	Phvul.001G010400	ERF	GGACGGCCGCCGTCT	6	26114434	26114449	g_max	GLYMA_09G005500	9	429926.0	429941.0											-309	-295	1	True
PHAVU_006G126200g	Phvul.001G010400	ERF	GCAGCATCGCCGGCA	6	24085694	24085709	g_max	GLYMA_15G132100	15	10611730.0	10611745.0											-248	-234	1	False
PHAVU_008G192500g	Phvul.001G016100	BES1	TCACTCGTGCATTTTCTCCT	8	49887853	49887873	g_max	GLYMA_14G066900	14	5529489.0	5529509.0											42	61	1	False
PHAVU_008G192500g	Phvul.001G016100	BES1	ATGCACGAGTGATTGTGTAT	8	49887861	49887881	g_max	GLYMA_14G066900	14	5529481.0	5529501.0											50	69	1	False
PHAVU_008G286400g	Phvul.001G016100	BES1	TCACTCGTGTGCATGTTGAC	8	59119496	59119516	g_max	GLYMA_14G006500	14	521505.0	521525.0											14	33	1	False
PHAVU_008G281500g	Phvul.001G016100	BES1	GTCCACGTGGGGAACAAAAA	8	58771455	58771475	g_max	GLYMA_02G302600	2	47806946.0	47806966.0											-840	-821	1	False
PHAVU_008G249100g	Phvul.001G016100	BES1	TAACACGTGTGCAAGCTATT	8	56397301	56397321	g_max	GLYMA_02G234600	2	42200540.0	42200560.0						v_radiata	Vradi06g06550	6	8672178.0	8672198.0	-158	-139	2	False
PHAVU_008G106800g	Phvul.001G016100	BES1	ATATACGTGCATGAGACATG	8	12286214	12286234	g_max	GLYMA_07G146500	7	17517624.0	17517644.0											-892	-873	1	False
PHAVU_008G179200g	Phvul.001G016100	BES1	GCCTACGTGCCCTCCTTCTC	8	47316185	47316205	g_max	GLYMA_14G179600	14	44163374.0	44163394.0	v_angularis	LR48_Vigan07g201600	7	27520980.0	27521000.0	v_radiata	Vradi06g10500	6	23898847.0	23898867.0	-631	-612	3	False
PHAVU_008G017000g	Phvul.001G016100	BES1	ATCCACGTGTCTAATTCTCC	8	1446722	1446742	g_max	GLYMA_18G284500	18	56514361.0	56514381.0						v_radiata	Vradi04g10330	4	19390666.0	19390686.0	6	25	2	False
PHAVU_008G220400g	Phvul.001G016100	BES1	TGGCACGTGGCGCTCGAACC	8	53285971	53285991	g_max	GLYMA_02G261700	2	44767677.0	44767697.0											-170	-151	1	False
PHAVU_008G220400g	Phvul.001G016100	BES1	CGCCACGTGCCAGCTGGTTC	8	53285979	53285999	g_max	GLYMA_02G261700	2	44767685.0	44767705.0											-162	-143	1	False
PHAVU_008G094400g	Phvul.001G016100	BES1	TCCCACGTGGACGCGTGTAC	8	9707137	9707157	g_max	GLYMA_07G154300	7	18981914.0	18981934.0											-593	-574	1	False
PHAVU_008G000600g	Phvul.001G016100	BES1	TTACACGTGAGGTGTTGATT	8	160467	160487	g_max	GLYMA_18G301700	18	57948975.0	57948995.0	v_angularis	LR48_Vigan549s000700	KQ258436	66941.0	66961.0	v_radiata	Vradi04g11620	4	20785989.0	20786009.0	-1309	-1290	3	False
PHAVU_008G018700g	Phvul.001G016100	BES1	TTGTACGTGTGTGTATATAT	8	1610363	1610383	g_max	GLYMA_18G282600	18	56353530.0	56353550.0											-16	3	1	False
PHAVU_008G003100g	Phvul.001G016100	BES1	CCCCGCGTGTAAGTTGCGCT	8	363541	363561	g_max	GLYMA_18G299500	18	57741605.0	57741625.0						v_radiata	Vradi04g11420	4	20589717.0	20589737.0	11	30	2	False
PHAVU_003G216100g	Phvul.001G016100	BES1	TTCCACGTGTCGTCCCAGCT	3	43208757	43208777	g_max	GLYMA_17G136300	17	11002989.0	11003009.0											-219	-200	1	False
PHAVU_003G207600g	Phvul.001G016100	BES1	CGCCACGTGTAAACAGAATG	3	42221515	42221535	g_max	GLYMA_05G044200	5	3956705.0	3956725.0											-75	-56	1	True
PHAVU_003G250500g	Phvul.001G016100	BES1	TGGCACGTGCCATTGGATGG	3	47748888	47748908	g_max	GLYMA_16G142800	16	30200654.0	30200674.0											-746	-727	1	False
PHAVU_003G250500g	Phvul.001G016100	BES1	TGGCACGTGCCATCCATCCA	3	47748880	47748900	g_max	GLYMA_16G142800	16	30200662.0	30200682.0											-738	-719	1	False
PHAVU_003G135100g	Phvul.001G016100	BES1	CCACACGTGATCCAATTGCG	3	32643492	32643512	g_max	GLYMA_17G053500	17	4072971.0	4072991.0	v_angularis	LR48_Vigan07g142900	7	17372340.0	17372360.0	v_radiata	Vradi07g23000	7	46087992.0	46088012.0	-197	-178	3	False
PHAVU_003G138400g	Phvul.001G016100	BES1	ACCTACGTGCCCACGGTTCT	3	33092294	33092314	g_max	GLYMA_17G056400	17	4283002.0	4283022.0						v_radiata	Vradi07g22790	7	45844045.0	45844065.0	95	114	2	False
PHAVU_003G127200g	Phvul.001G016100	BES1	GCACCCGTGGTTCCAACCTT	3	30948276	30948296	g_max	GLYMA_13G114600	13	22824987.0	22825007.0											37	56	1	False
PHAVU_003G231600g	Phvul.001G016100	BES1	GCGCTCGTGGCTCCCAGGTT	3	45323686	45323706	g_max	GLYMA_05G110100	5	29188304.0	29188324.0											114	133	1	True
PHAVU_003G212900g	Phvul.001G016100	BES1	TGCCACGTGTTTCTGATCCT	3	42809842	42809862	g_max	GLYMA_05G050000	5	4469716.0	4469736.0	v_angularis	LR48_Vigan01g222700	1	30400783.0	30400803.0						-456	-437	2	True
PHAVU_003G212900g	Phvul.001G016100	BES1	AGGCACGTGCCACGTGTTTC	3	42809849	42809869	g_max	GLYMA_05G050000	5	4469723.0	4469743.0	v_angularis	LR48_Vigan01g222700	1	30400776.0	30400796.0						-449	-430	2	True
PHAVU_003G229000g	Phvul.001G016100	BES1	GCCCTCGTGTGGTCAATTAT	3	44921697	44921717	g_max	GLYMA_05G070600	5	7448772.0	7448792.0											-1531	-1512	1	False
PHAVU_003G265700g	Phvul.001G016100	BES1	TCGCACGTGAGTTCCGCGCT	3	49246777	49246797	g_max	GLYMA_02G045900	2	4220247.0	4220267.0						v_radiata	Vradi07g01460	7	2557643.0	2557663.0	-393	-374	2	False
PHAVU_003G289500g	Phvul.001G016100	BES1	TCATACGTGTAATTGTGGGT	3	51528432	51528452	g_max	GLYMA_18G145600	18	24297913.0	24297933.0											-107	-88	1	False
PHAVU_001G119500g	Phvul.001G016100	BES1	CTGCACGAGGAAACATGCCT	1	33669546	33669566	g_max	GLYMA_19G127000	19	38569634.0	38569654.0											-1205	-1186	1	False
PHAVU_001G151400g	Phvul.001G016100	BES1	TTGCACGTGCAAACACACGT	1	40656375	40656395	g_max	GLYMA_19G156700	19	41721613.0	41721633.0											-178	-159	1	False
PHAVU_001G034200g	Phvul.001G016100	BES1	TCCCTCGTGCCTTTGTTGTT	1	3315991	3316011	g_max	GLYMA_17G230000	17	38501383.0	38501403.0	v_angularis	LR48_Vigan07g258800	7	36260865.0	36260885.0	v_radiata	Vradi06g14150	6	33719031.0	33719051.0	-249	-230	3	False
PHAVU_001G229900g	Phvul.001G016100	BES1	TAGCACGTGTGGACCGTGTC	1	49118222	49118242	g_max	GLYMA_18G040700	18	3380795.0	3380815.0	v_angularis	LR48_Vigan03g260800	3	36106249.0	36106269.0						-161	-142	2	False
PHAVU_001G143000g	Phvul.001G016100	BES1	TCGCACGTGCCGTCCCTCAC	1	39237951	39237971	g_max	GLYMA_19G148700	19	40908228.0	40908248.0											153	172	1	False
PHAVU_001G101500g	Phvul.001G016100	BES1	TTGCACGTGGAATGTTAATT	1	23434408	23434428	g_max	GLYMA_03G003800	3	343339.0	343359.0	v_angularis	LR48_Vigan03g204500	3	29648276.0	29648296.0						-9	10	2	False
PHAVU_001G101500g	Phvul.001G016100	BES1	TTCCACGTGCAATTTGCTTT	1	23434416	23434436	g_max	GLYMA_03G003800	3	343347.0	343367.0	v_angularis	LR48_Vigan03g204500	3	29648268.0	29648288.0						-1	18	2	False
PHAVU_007G030400g	Phvul.001G016100	BES1	CAACACGTGTCCCTTTCCAT	7	2368831	2368851	g_max	GLYMA_20G119100	20	36185718.0	36185738.0											55	74	1	False
PHAVU_007G150100g	Phvul.001G016100	BES1	GGACACGTGTCCCACATTCA	7	36900241	36900261	g_max	GLYMA_10G057800	10	5296309.0	5296329.0											-68	-49	1	False
PHAVU_007G120100g	Phvul.001G016100	BES1	CCCCACGTGGAAAAACCAAA	7	20447982	20448002	g_max	GLYMA_10G168300	10	40252846.0	40252866.0											80	99	1	False
PHAVU_007G061400g	Phvul.001G016100	BES1	ACATACGTGGCAGCTTAGGG	7	5353846	5353866	g_max	GLYMA_20G150000	20	38901619.0	38901639.0											-12	7	1	False
PHAVU_007G165100g	Phvul.001G016100	BES1	ATATACGTGTAATCGTGTCC	7	39496276	39496296	g_max	GLYMA_02G154000	2	15811267.0	15811287.0											-617	-598	1	False
PHAVU_007G062000g	Phvul.001G016100	BES1	ACCCACGTGAACCAATGACC	7	5398978	5398998	g_max	GLYMA_20G150600	20	38942228.0	38942248.0											-113	-94	1	True
PHAVU_007G085500g	Phvul.001G016100	BES1	CAACACGTGTATCCATCTCT	7	8513110	8513130	g_max	GLYMA_10G219700	10	45134012.0	45134032.0											-44	-25	1	False
PHAVU_007G027300g	Phvul.001G016100	BES1	GCCCACGTGAAACAAAAACC	7	2055683	2055703	g_max	GLYMA_20G115800	20	35757986.0	35758006.0											-1087	-1068	1	False
PHAVU_007G212900g	Phvul.001G016100	BES1	ATGCACGTGTGGTTTTAAGT	7	45189743	45189763	g_max	GLYMA_02G010900	2	1027951.0	1027971.0											-1392	-1373	1	False
PHAVU_007G212900g	Phvul.001G016100	BES1	TCACTCGTGTGCATGTGATC	7	45188641	45188661	g_max	GLYMA_02G010900	2	1026811.0	1026831.0											-290	-271	1	False
PHAVU_007G212900g	Phvul.001G016100	BES1	GCACACGAGTGAACACTATT	7	45188633	45188653	g_max	GLYMA_02G010900	2	1026803.0	1026823.0											-282	-263	1	False
PHAVU_007G139200g	Phvul.001G016100	BES1	TGGCACGTGTGTACATGTAA	7	34299356	34299376	g_max	GLYMA_20G193700	20	43247810.0	43247830.0											126	145	1	False
PHAVU_007G139200g	Phvul.001G016100	BES1	ACACACGTGCCATCCGCCGC	7	34299364	34299384	g_max	GLYMA_20G193700	20	43247802.0	43247822.0	v_angularis	LR48_Vigan09g102500	9	14358978.0	14358998.0						134	153	2	False
PHAVU_011G102000g	Phvul.001G016100	BES1	CAGCACGTGGCGGTGGAGAC	11	11136122	11136142	g_max	GLYMA_12G097200	12	8315630.0	8315650.0											153	172	1	False
PHAVU_011G017900g	Phvul.001G016100	BES1	GAACACGTGGGAAAGGTGCG	11	1437271	1437291	g_max	GLYMA_12G014900	12	1080277.0	1080297.0											-791	-772	1	False
PHAVU_011G116800g	Phvul.001G016100	BES1	CACCACGTGCCCTTGTGACC	11	18326480	18326500	g_max	GLYMA_06G284900	6	47344050.0	47344070.0											-498	-479	1	False
PHAVU_011G116800g	Phvul.001G016100	BES1	GGGCACGTGGTGGCTGATTC	11	18326488	18326508	g_max	GLYMA_06G284900	6	47344042.0	47344062.0											-490	-471	1	False
PHAVU_011G041100g	Phvul.001G016100	BES1	GAACACGTGTAACTCCGTAC	11	3566592	3566612	g_max	GLYMA_11G113100	11	8650599.0	8650619.0											-139	-120	1	False
PHAVU_011G134500g	Phvul.001G016100	BES1	GTACACGTGTGCAAGGTAGG	11	30683451	30683471	g_max	GLYMA_12G122400	12	13344076.0	13344096.0											-20	-1	1	False
PHAVU_011G047500g	Phvul.001G016100	BES1	TCATGCGTGCAAGCCATTCT	11	4111241	4111261	g_max	GLYMA_11G120500	11	9196192.0	9196212.0	v_angularis	LR48_Vigan08g169800	8	27082303.0	27082323.0	v_radiata	Vradi02g03510	2	3395571.0	3395591.0	-90	-71	3	False
PHAVU_002G262400g	Phvul.001G016100	BES1	GTACGCGTGCGAACCGGAGA	2	42866966	42866986	g_max	GLYMA_05G181400	5	36936569.0	36936589.0											-1372	-1353	1	False
PHAVU_002G251100g	Phvul.001G016100	BES1	TTGCACGTGGGATACTTTAA	2	41779317	41779337	g_max	GLYMA_05G170300	5	36055596.0	36055616.0											-1790	-1771	1	True
PHAVU_002G237600g	Phvul.001G016100	BES1	CTGCGCGTGCACATGAACAG	2	40336565	40336585	g_max	GLYMA_08G115300	8	8843199.0	8843219.0											-430	-411	1	False
PHAVU_002G170500g	Phvul.001G016100	BES1	TCACACGTGTGAGAGTGAGA	2	31566302	31566322	g_max	GLYMA_07G228700	7	40816807.0	40816827.0	v_angularis	LR48_Vigan01g119300	1	16421407.0	16421427.0						-282	-263	2	False
PHAVU_002G196800g	Phvul.001G016100	BES1	AGACACGTGTGACCTTTCTA	2	35416946	35416966	g_max	GLYMA_08G082400	8	6228011.0	6228031.0	v_angularis	LR48_Vigan205s004900	KQ258294	731485.0	731505.0	v_radiata	Vradi0048s00470	scaffold_48	1765653.0	1765673.0	-1451	-1432	3	False
PHAVU_002G122700g	Phvul.001G016100	BES1	ATGCACGTGGGACCGTAGCA	2	24837636	24837656	g_max	GLYMA_01G152800	1	48981019.0	48981039.0						v_radiata	Vradi11g07660	11	7990583.0	7990603.0	-134	-115	2	False
PHAVU_002G177100g	Phvul.001G016100	BES1	TTCCACGTGCCTTTCCACAA	2	32835605	32835625	g_max	GLYMA_05G144500	5	33835166.0	33835186.0											-1263	-1244	1	False
PHAVU_002G153800g	Phvul.001G016100	BES1	CAGCACGTGCTCCATGTGAA	2	29520972	29520992	g_max	GLYMA_11G026600	11	1888466.0	1888486.0											-176	-157	1	False
PHAVU_002G109000g	Phvul.001G016100	BES1	ACACTCGTGCCCCATTCAAG	2	22113391	22113411	g_max	GLYMA_01G166500	1	50441504.0	50441524.0	v_angularis	LR48_Vigan499s001200	KQ258413	127749.0	127769.0	v_radiata	Vradi11g06370	11	6309016.0	6309036.0	124	143	3	False
PHAVU_002G027300g	Phvul.001G016100	BES1	TCCCACGTGAAATGCCATTA	2	2897181	2897201	g_max	GLYMA_11G064900	11	4911424.0	4911444.0											-1	18	1	False
PHAVU_002G111300g	Phvul.001G016100	BES1	AACCACGTGTCCCTCTTGTG	2	22651266	22651286	g_max	GLYMA_01G168400	1	50605817.0	50605837.0	v_angularis	LR48_Vigan06g051600	6	5041977.0	5041997.0						136	155	2	False
PHAVU_002G113200g	Phvul.001G016100	BES1	ATGTACGTGTGGTTTTCCCA	2	23071185	23071205	g_max	GLYMA_11G082900	11	6233169.0	6233189.0											-108	-89	1	False
PHAVU_002G024800g	Phvul.001G016100	BES1	TGGCACGTGCGAGTGGATGG	2	2634556	2634576	g_max	GLYMA_01G179900	1	51598939.0	51598959.0	v_angularis	LR48_Vigan06g039300	6	3769246.0	3769266.0						-622	-603	2	False
PHAVU_002G149400g	Phvul.001G016100	BES1	TCCCACGTGCTTATCCTGCG	2	28933141	28933161	g_max	GLYMA_01G025300	1	2648270.0	2648290.0	v_angularis	LR48_Vigan03g315700	3	40890363.0	40890383.0						-578	-559	2	False
PHAVU_002G276800g	Phvul.001G016100	BES1	CCGTACGTGTAGGTTTGGAC	2	44082489	44082509	g_max	GLYMA_08G004100	8	294498.0	294518.0											-1153	-1134	1	False
PHAVU_002G051300g	Phvul.001G016100	BES1	CTCCACGTGCACACGCACTT	2	4745444	4745464	g_max	GLYMA_11G002100	11	107896.0	107916.0	v_angularis	LR48_Vigan303s004500	KQ258333	369357.0	369377.0	v_radiata	Vradi11g00310	11	315234.0	315254.0	-1217	-1198	3	False
PHAVU_002G051300g	Phvul.001G016100	BES1	GTGCACGTGGAGACATGTGT	2	4745436	4745456	g_max	GLYMA_11G002100	11	107904.0	107924.0	v_angularis	LR48_Vigan303s004500	KQ258333	369349.0	369369.0	v_radiata	Vradi11g00310	11	315242.0	315262.0	-1209	-1190	3	False
PHAVU_004G174800g	Phvul.001G016100	BES1	ATCCACGTGAACTTCCCGCC	4	45515548	45515568	g_max	GLYMA_01G006200	1	599639.0	599659.0											156	175	1	False
PHAVU_004G175700g	Phvul.001G016100	BES1	TCACACGTGAATCGAGGTCA	4	45627419	45627439	g_max	GLYMA_01G007400	1	746340.0	746360.0											-1040	-1021	1	False
PHAVU_004G056400g	Phvul.001G016100	BES1	AGACACGTGGCGCTTGCTCA	4	7397666	7397686	g_max	GLYMA_19G076500	19	27580864.0	27580884.0											-176	-157	1	False
PHAVU_004G153300g	Phvul.001G016100	BES1	ACGCACGAGGGGGCTGCTTG	4	43487717	43487737	g_max	GLYMA_09G180100	9	40520025.0	40520045.0											-1424	-1405	1	False
PHAVU_004G026500g	Phvul.001G016100	BES1	TCACACGAGCTAAAGAAGAT	4	2699977	2699997	g_max	GLYMA_17G157300	17	13407969.0	13407989.0											-1227	-1208	1	False
PHAVU_010G133600g	Phvul.001G016100	BES1	TGACACGTGTCGGTTACGGA	10	40537800	40537820	g_max	GLYMA_07G035900	7	2912340.0	2912360.0											-72	-53	1	False
PHAVU_010G138100g	Phvul.001G016100	BES1	ACACACGTGTGTTGTGTTGT	10	41025700	41025720	g_max	GLYMA_07G009000	7	668035.0	668055.0											-11	8	1	False
PHAVU_010G110800g	Phvul.001G016100	BES1	TCGCTCGTGTTTGTGTTTCT	10	37355074	37355094	g_max	GLYMA_16G027500	16	2694956.0	2694976.0											59	78	1	False
PHAVU_010G011900g	Phvul.001G016100	BES1	ACGCACGTGAGAAGAAAGGA	10	1842247	1842267	g_max	GLYMA_01G104200	1	35112378.0	35112398.0											-1815	-1796	1	False
PHAVU_010G153700g	Phvul.001G016100	BES1	CCCCTCGTGGATGTTATTGG	10	42323644	42323664	g_max	GLYMA_08G210200	8	17009226.0	17009246.0	v_angularis	LR48_Vigan406s012300	KQ258371	922020.0	922040.0	v_radiata	Vradi09g00870	9	667778.0	667798.0	-1189	-1170	3	False
PHAVU_010G108800g	Phvul.001G016100	BES1	CGACACGTGTATGGTGACGT	10	36976054	36976074	g_max	GLYMA_16G029000	16	2777095.0	2777115.0											5	24	1	False
PHAVU_010G067300g	Phvul.001G016100	BES1	ACGCACGTGCCACATTAAGG	10	16491735	16491755	g_max	GLYMA_03G037600	3	4637486.0	4637506.0											-841	-822	1	False
PHAVU_010G067300g	Phvul.001G016100	BES1	TGGCACGTGCGTCCCATGTT	10	16491727	16491747	g_max	GLYMA_03G037600	3	4637494.0	4637514.0											-833	-814	1	False
PHAVU_010G022000g	Phvul.001G016100	BES1	CGCCACGTGGCTCCCTCCGA	10	3264689	3264709	g_max	GLYMA_16G090500	16	13050684.0	13050704.0											-50	-31	1	False
PHAVU_005G178500g	Phvul.001G016100	BES1	ACGCACGTGGGGTCCATTTT	5	40087224	40087244	g_max	GLYMA_15G007200	15	600052.0	600072.0											3	22	1	True
PHAVU_005G178500g	Phvul.001G016100	BES1	CCCCACGTGCGTGTTTCTTC	5	40087232	40087252	g_max	GLYMA_15G007200	15	600044.0	600064.0											11	30	1	True
PHAVU_005G141100g	Phvul.001G016100	BES1	TGCCACGTGTACAACATGAT	5	37002680	37002700	g_max	GLYMA_13G333100	13	42710073.0	42710093.0											-287	-268	1	False
PHAVU_005G141100g	Phvul.001G016100	BES1	GTACACGTGGCATCACAAGA	5	37002688	37002708	g_max	GLYMA_13G333100	13	42710081.0	42710101.0											-279	-260	1	False
PHAVU_005G051600g	Phvul.001G016100	BES1	CTACACGTGGTCTCCTCCTA	5	6575679	6575699	g_max	GLYMA_08G176300	8	14087509.0	14087529.0											-94	-75	1	False
PHAVU_005G027100g	Phvul.001G016100	BES1	ATGCACGTGCATGGAATAGA	5	2490688	2490708	g_max	GLYMA_11G155100	11	12682971.0	12682991.0											-204	-185	1	False
PHAVU_005G061400g	Phvul.001G016100	BES1	TGCCACGTGTACGGGTGATG	5	8697027	8697047	g_max	GLYMA_15G248200	15	47333513.0	47333533.0	v_angularis	LR48_Vigan05g025000	5	2933542.0	2933562.0	v_radiata	Vradi05g19200	5	29712502.0	29712522.0	21	40	3	False
PHAVU_005G074100g	Phvul.001G016100	BES1	CTCCACGTGGAATAGAGTAA	5	12930043	12930063	g_max	GLYMA_13G274800	13	37649213.0	37649233.0	v_angularis	LR48_Vigan05g116500	5	17594609.0	17594629.0	v_radiata	Vradi05g23520	5	36616252.0	36616272.0	-331	-312	3	False
PHAVU_005G099800g	Phvul.001G016100	BES1	ACACACGTGCATGGCTGTTT	5	30076802	30076822	g_max	GLYMA_13G293800	13	39341955.0	39341975.0											-1316	-1297	1	False
PHAVU_005G029800g	Phvul.001G016100	BES1	CGACACGTGTGAATGAGAAC	5	2760800	2760820	g_max	GLYMA_04G141400	4	23750235.0	23750255.0											-69	-50	1	False
PHAVU_005G029800g	Phvul.001G016100	BES1	ACCCACGTGACGTCACGTGC	5	2760740	2760760	g_max	GLYMA_04G141400	4	23750295.0	23750315.0						v_radiata	Vradi05g17420	5	26605902.0	26605922.0	-9	10	2	False
PHAVU_005G029800g	Phvul.001G016100	BES1	GTGCACGTGACGTCACGTGG	5	2760738	2760758	g_max	GLYMA_04G141400	4	23750297.0	23750317.0											-7	12	1	False
PHAVU_005G074700g	Phvul.001G016100	BES1	ACCCACGTGTGGGGAGCGTT	5	13294896	13294916	g_max	GLYMA_13G274100	13	37560497.0	37560517.0											-814	-795	1	False
PHAVU_009G173300g	Phvul.001G016100	BES1	TCACACGTGCCACTTTCACC	9	25230116	25230136	g_max	GLYMA_04G188600	4	45939445.0	45939465.0	v_angularis	LR48_Vigan04g067700	4	8878143.0	8878163.0	v_radiata	Vradi05g04680	5	7450410.0	7450430.0	-51	-32	3	False
PHAVU_009G193300g	Phvul.001G016100	BES1	CCCTACGTGGCGCCGCAGAT	9	28668776	28668796	g_max	GLYMA_06G201800	6	18635429.0	18635449.0						v_radiata	Vradi03g09550	3	11807503.0	11807523.0	152	171	2	False
PHAVU_009G189700g	Phvul.001G016100	BES1	TTGTACGTGTGTATCCGTGT	9	28142918	28142938	g_max	GLYMA_06G190800	6	16760390.0	16760410.0											-149	-130	1	False
PHAVU_009G142800g	Phvul.001G016100	BES1	TTACACGTGTGGCATGCTCA	9	20895316	20895336	g_max	GLYMA_06G143300	6	11661269.0	11661289.0											-1034	-1015	1	False
PHAVU_009G130900g	Phvul.001G016100	BES1	CCACACGAGCTCCCGTTCTG	9	19246889	19246909	g_max	GLYMA_10G098900	10	17221930.0	17221950.0											69	88	1	False
PHAVU_009G031200g	Phvul.001G016100	BES1	CGCCACGTGTTACGTAATCT	9	6856856	6856876	g_max	GLYMA_04G101900	4	9390120.0	9390140.0											-780	-761	1	False
PHAVU_009G023200g	Phvul.001G016100	BES1	CAACACGTGCAGATTGATTC	9	5307848	5307868	g_max	GLYMA_06G011800	6	878509.0	878529.0											99	118	1	False
PHAVU_009G107100g	Phvul.001G016100	BES1	ATGCTCGTGGGCCCTGATTG	9	16105963	16105983	g_max	GLYMA_04G081100	4	6813540.0	6813560.0											166	185	1	False
PHAVU_009G053700g	Phvul.001G016100	BES1	CTCCTCGTGTGCCGCCCGCG	9	10040131	10040151	g_max	GLYMA_04G236800	4	50536702.0	50536722.0	v_angularis	LR48_Vigan04g159600	4	24055487.0	24055507.0	v_radiata	Vradi10g01290	10	3866441.0	3866461.0	82	101	3	False
PHAVU_009G128200g	Phvul.001G016100	BES1	ACGCACGTGTGGGCCCCACT	9	18951976	18951996	g_max	GLYMA_04G246600	4	51407956.0	51407976.0											-142	-123	1	False
PHAVU_009G232400g	Phvul.001G016100	BES1	TCACTCGTGGGCATTTATGG	9	34300082	34300102	g_max	GLYMA_15G169600	15	15221044.0	15221064.0											-427	-408	1	False
PHAVU_009G013400g	Phvul.001G016100	BES1	CCACTCGTGCGCGCTATCTA	9	2088577	2088597	g_max	GLYMA_06G028000	6	2182311.0	2182331.0	v_angularis	LR48_Vigan09g028100	9	3207809.0	3207829.0	v_radiata	Vradi05g13580	5	22615571.0	22615591.0	-448	-429	3	False
PHAVU_009G213700g	Phvul.001G016100	BES1	TGACACGTGCTGTTTCGCGG	9	31642066	31642086	g_max	GLYMA_09G088300	9	11660204.0	11660224.0											48	67	1	False
PHAVU_009G213700g	Phvul.001G016100	BES1	CAGCACGTGTCAACGCGTCA	9	31642074	31642094	g_max	GLYMA_09G088300	9	11660196.0	11660216.0											56	75	1	False
PHAVU_009G094900g	Phvul.001G016100	BES1	TCACTCGTGCATGTCAGATG	9	14683199	14683219	g_max	GLYMA_06G069900	6	5366278.0	5366298.0	v_angularis	LR48_Vigan04g216200	4	30843714.0	30843734.0						-1233	-1214	2	False
PHAVU_009G168000g	Phvul.001G016100	BES1	GCACACGTGGTCCATGCACT	9	24532111	24532131	g_max	GLYMA_04G193900	4	46560707.0	46560727.0	v_angularis	LR48_Vigan04g151800	4	23036084.0	23036104.0						-163	-144	2	False
PHAVU_006G062200g	Phvul.001G016100	BES1	GCCCACGTGACACGCACTTG	6	17956452	17956472	g_max	GLYMA_18G071000	18	6661154.0	6661174.0											-260	-241	1	False
PHAVU_006G182900g	Phvul.001G016100	BES1	TTGCACGTGCCATCCACCAG	6	29192858	29192878	g_max	GLYMA_13G236300	13	34651566.0	34651586.0											-1343	-1324	1	False
PHAVU_006G187200g	Phvul.001G016100	BES1	CGCCACGTGTCCTACCGAAA	6	29557488	29557508	g_max	GLYMA_15G072700	15	5574163.0	5574183.0											31	50	1	False
PHAVU_008G077900g	Phvul.001G018300	G2-like	GAATATTC	8	7482527	7482535	g_max	GLYMA_09G270500	9	48744256.0	48744264.0	v_angularis	LR48_Vigan03g068800	3	8581469.0	8581477.0						-1274	-1267	2	True
PHAVU_008G112800g	Phvul.001G018300	G2-like	GAATATTC	8	13507337	13507345	g_max	GLYMA_18G191900	18	46299296.0	46299304.0											-427	-420	1	False
PHAVU_008G069400g	Phvul.001G018300	G2-like	GAATATTC	8	6245476	6245484	g_max	GLYMA_09G263400	9	48105887.0	48105895.0											-1667	-1660	1	False
PHAVU_008G236500g	Phvul.001G018300	G2-like	GAATATTC	8	55036358	55036366	g_max	GLYMA_02G244600	2	43267419.0	43267427.0	v_angularis	LR48_Vigan07g075500	7	7466577.0	7466585.0						-459	-452	2	False
PHAVU_008G243000g	Phvul.001G018300	G2-like	GAACATTC	8	55715644	55715652	g_max	GLYMA_14G207900	14	47373434.0	47373442.0											-356	-349	1	False
PHAVU_008G243000g	Phvul.001G018300	G2-like	GAATGTTC	8	55715644	55715652	g_max	GLYMA_14G207900	14	47373434.0	47373442.0											-356	-349	1	False
PHAVU_008G188700g	Phvul.001G018300	G2-like	GAATATTC	8	49262211	49262219	g_max	GLYMA_02G221900	2	40936079.0	40936087.0											-352	-345	1	False
PHAVU_008G103600g	Phvul.001G018300	G2-like	GAATATTC	8	11699204	11699212	g_max	GLYMA_18G201400	18	48126049.0	48126057.0	v_angularis	LR48_Vigan03g086700	3	11237315.0	11237323.0						-189	-182	2	False
PHAVU_008G130300g	Phvul.001G018300	G2-like	GAATGTTC	8	20091645	20091653	g_max	GLYMA_18G166000	18	38812407.0	38812415.0	v_angularis	LR48_Vigan03g124400	3	17289090.0	17289098.0	v_radiata	Vradi04g04010	4	8626132.0	8626140.0	65	72	3	False
PHAVU_008G130300g	Phvul.001G018300	G2-like	GAACATTC	8	20091645	20091653	g_max	GLYMA_18G166000	18	38812407.0	38812415.0	v_angularis	LR48_Vigan03g124400	3	17289090.0	17289098.0	v_radiata	Vradi04g04010	4	8626132.0	8626140.0	65	72	3	False
PHAVU_008G115800g	Phvul.001G018300	G2-like	GAACATTC	8	14214348	14214356	g_max	GLYMA_07G136500	7	16157223.0	16157231.0	v_angularis	LR48_Vigan03g145100	3	20793799.0	20793807.0						-294	-287	2	False
PHAVU_008G115800g	Phvul.001G018300	G2-like	GAATGTTC	8	14214348	14214356	g_max	GLYMA_07G136500	7	16157223.0	16157231.0	v_angularis	LR48_Vigan03g145100	3	20793799.0	20793807.0						-294	-287	2	False
PHAVU_003G164900g	Phvul.001G018300	G2-like	GAATATTC	3	37328083	37328091	g_max	GLYMA_13G166800	13	28161874.0	28161882.0	v_angularis	LR48_Vigan01g258900	1	34384453.0	34384461.0	v_radiata	Vradi07g20200	7	42471937.0	42471945.0	-46	-39	3	False
PHAVU_003G201300g	Phvul.001G018300	G2-like	GAACATTC	3	41496385	41496393	g_max	GLYMA_05G038500	5	3421073.0	3421081.0	v_angularis	LR48_Vigan01g235100	1	31756422.0	31756430.0						-584	-577	2	False
PHAVU_003G201300g	Phvul.001G018300	G2-like	GAATGTTC	3	41496385	41496393	g_max	GLYMA_05G038500	5	3421073.0	3421081.0	v_angularis	LR48_Vigan01g235100	1	31756422.0	31756430.0						-584	-577	2	False
PHAVU_003G222600g	Phvul.001G018300	G2-like	GAATGTTC	3	44046944	44046952	g_max	GLYMA_05G062100	5	5844807.0	5844815.0	v_angularis	LR48_Vigan01g211400	1	29071027.0	29071035.0	v_radiata	Vradi07g12380	7	30669404.0	30669412.0	-1260	-1253	3	False
PHAVU_003G222600g	Phvul.001G018300	G2-like	GAACATTC	3	44046944	44046952	g_max	GLYMA_05G062100	5	5844807.0	5844815.0	v_angularis	LR48_Vigan01g211400	1	29071027.0	29071035.0	v_radiata	Vradi07g12380	7	30669404.0	30669412.0	-1260	-1253	3	False
PHAVU_003G082100g	Phvul.001G018300	G2-like	GAATGTTC	3	13237417	13237425	g_max	GLYMA_17G010000	17	804181.0	804189.0											41	48	1	False
PHAVU_003G082100g	Phvul.001G018300	G2-like	GAACATTC	3	13237417	13237425	g_max	GLYMA_17G010000	17	804181.0	804189.0											41	48	1	False
PHAVU_003G232700g	Phvul.001G018300	G2-like	GAATATTC	3	45511680	45511688	g_max	GLYMA_05G108500	5	28764746.0	28764754.0	v_angularis	LR48_Vigan01g200100	1	27464895.0	27464903.0	v_radiata	Vradi07g11470	7	29065839.0	29065847.0	-148	-141	3	False
PHAVU_001G119500g	Phvul.001G018300	G2-like	GAATATTC	1	33669780	33669788	g_max	GLYMA_19G127000	19	38569869.0	38569877.0	v_angularis	LR48_Vigan10g024100	10	2175978.0	2175986.0						-1427	-1420	2	False
PHAVU_001G195600g	Phvul.001G018300	G2-like	GAATATTC	1	46140910	46140918	g_max	GLYMA_19G200000	19	45707523.0	45707531.0	v_angularis	LR48_Vigan03g249100	3	34820531.0	34820539.0						-176	-169	2	False
PHAVU_001G231600g	Phvul.001G018300	G2-like	GAATATTC	1	49265045	49265053	g_max	GLYMA_11G217800	11	31246139.0	31246147.0	v_angularis	LR48_Vigan03g259100	3	35909887.0	35909895.0						-652	-645	2	False
PHAVU_001G231600g	Phvul.001G018300	G2-like	GAATATTC	1	49265069	49265077	g_max	GLYMA_11G217800	11	31246139.0	31246147.0	v_angularis	LR48_Vigan03g259100	3	35909887.0	35909895.0						-628	-621	2	False
PHAVU_001G268600g	Phvul.001G018300	G2-like	GAATATTC	1	52029685	52029693	g_max	GLYMA_11G256400	11	34617059.0	34617067.0	v_angularis	LR48_Vigan434s000700	KQ258385	59689.0	59697.0	v_radiata	Vradi0246s00050	scaffold_246	120579.0	120587.0	-127	-120	3	False
PHAVU_001G018300g	Phvul.001G018300	G2-like	GAATATTC	1	1566020	1566028	g_max	GLYMA_17G246200	17	40162601.0	40162609.0	v_angularis	LR48_Vigan01g331600	1	41397253.0	41397261.0						-635	-628	2	False
PHAVU_001G189200g	Phvul.001G018300	G2-like	GAATATTC	1	45564676	45564684	g_max	GLYMA_19G194300	19	45186696.0	45186704.0	v_angularis	LR48_Vigan03g241800	3	34174876.0	34174884.0	v_radiata	Vradi03g04510	3	6040569.0	6040577.0	-1356	-1349	3	False
PHAVU_001G268400g	Phvul.001G018300	G2-like	GAACATTC	1	52024266	52024274	g_max	GLYMA_18G000800	18	105498.0	105506.0						v_radiata	Vradi0246s00070	scaffold_246	131571.0	131579.0	-823	-816	2	True
PHAVU_001G268400g	Phvul.001G018300	G2-like	GAATGTTC	1	52024266	52024274	g_max	GLYMA_18G000800	18	105498.0	105506.0						v_radiata	Vradi0246s00070	scaffold_246	131571.0	131579.0	-823	-816	2	True
PHAVU_007G206100g	Phvul.001G018300	G2-like	GAATGTTC	7	44502100	44502108	g_max	GLYMA_10G142500	10	37693288.0	37693296.0											88	95	1	False
PHAVU_007G206100g	Phvul.001G018300	G2-like	GAACATTC	7	44502100	44502108	g_max	GLYMA_10G142500	10	37693288.0	37693296.0											88	95	1	False
PHAVU_007G198900g	Phvul.001G018300	G2-like	GAATATTC	7	43884266	43884274	g_max	GLYMA_20G238400	20	47011194.0	47011202.0	v_angularis	LR48_Vigan02g164000	2	23834143.0	23834151.0	v_radiata	Vradi08g12200	8	31652734.0	31652742.0	-126	-119	3	False
PHAVU_007G205200g	Phvul.001G018300	G2-like	GAATGTTC	7	44422952	44422960	g_max	GLYMA_10G143300	10	37787453.0	37787461.0											-741	-734	1	False
PHAVU_007G205200g	Phvul.001G018300	G2-like	GAACATTC	7	44422952	44422960	g_max	GLYMA_10G143300	10	37787453.0	37787461.0											-741	-734	1	False
PHAVU_007G062000g	Phvul.001G018300	G2-like	GAATGTTC	7	5399141	5399149	g_max	GLYMA_20G150600	20	38942381.0	38942389.0											-264	-257	1	True
PHAVU_007G062000g	Phvul.001G018300	G2-like	GAACATTC	7	5399141	5399149	g_max	GLYMA_20G150600	20	38942381.0	38942389.0											-264	-257	1	True
PHAVU_007G257600g	Phvul.001G018300	G2-like	GAATGTTC	7	49567219	49567227	g_max	GLYMA_02G176700	2	28968605.0	28968613.0						v_radiata	Vradi08g02080	8	3195024.0	3195032.0	-710	-703	2	True
PHAVU_007G257600g	Phvul.001G018300	G2-like	GAACATTC	7	49567219	49567227	g_max	GLYMA_02G176700	2	28968605.0	28968613.0						v_radiata	Vradi08g02080	8	3195024.0	3195032.0	-710	-703	2	True
PHAVU_007G116200g	Phvul.001G018300	G2-like	GAATATTC	7	17708211	17708219	g_max	GLYMA_10G164400	10	39856546.0	39856554.0											-28	-21	1	False
PHAVU_007G033400g	Phvul.001G018300	G2-like	GAATATTC	7	2651059	2651067	g_max	GLYMA_10G269000	10	49153846.0	49153854.0											-600	-593	1	False
PHAVU_011G042800g	Phvul.001G018300	G2-like	GAACATTC	11	3729434	3729442	g_max	GLYMA_11G115000	11	8791835.0	8791843.0	v_angularis	LR48_Vigan08g174500	8	27470278.0	27470286.0	v_radiata	Vradi02g03180	2	3032892.0	3032900.0	162	169	3	False
PHAVU_011G042800g	Phvul.001G018300	G2-like	GAATGTTC	11	3729434	3729442	g_max	GLYMA_11G115000	11	8791835.0	8791843.0	v_angularis	LR48_Vigan08g174500	8	27470278.0	27470286.0	v_radiata	Vradi02g03180	2	3032892.0	3032900.0	162	169	3	False
PHAVU_011G142300g	Phvul.001G018300	G2-like	GAATGTTC	11	34128846	34128854	g_max	GLYMA_06G265500	6	45347335.0	45347343.0											-308	-301	1	False
PHAVU_011G142300g	Phvul.001G018300	G2-like	GAACATTC	11	34128846	34128854	g_max	GLYMA_06G265500	6	45347335.0	45347343.0											-308	-301	1	False
PHAVU_002G240400g	Phvul.001G018300	G2-like	GAACATTC	2	40713323	40713331	g_max	GLYMA_05G160100	5	35187782.0	35187790.0											69	76	1	False
PHAVU_002G240400g	Phvul.001G018300	G2-like	GAATGTTC	2	40713323	40713331	g_max	GLYMA_05G160100	5	35187782.0	35187790.0											69	76	1	False
PHAVU_002G181800g	Phvul.001G018300	G2-like	GAATATTC	2	33424334	33424342	g_max	GLYMA_05G138600	5	33095990.0	33095998.0											46	53	1	False
PHAVU_002G269500g	Phvul.001G018300	G2-like	GAATATTC	2	43438337	43438345	g_max	GLYMA_08G146600	8	11158558.0	11158566.0											-199	-192	1	False
PHAVU_002G110800g	Phvul.001G018300	G2-like	GAATATTC	2	22515132	22515140	g_max	GLYMA_11G075500	11	5659735.0	5659743.0											69	76	1	True
PHAVU_002G138000g	Phvul.001G018300	G2-like	GAATGTTC	2	27089439	27089447	g_max	GLYMA_09G207000	9	43111858.0	43111866.0											-1914	-1907	1	True
PHAVU_002G138000g	Phvul.001G018300	G2-like	GAACATTC	2	27089439	27089447	g_max	GLYMA_09G207000	9	43111858.0	43111866.0											-1914	-1907	1	True
PHAVU_010G153700g	Phvul.001G018300	G2-like	GAATATTC	10	42323541	42323549	g_max	GLYMA_08G210200	8	17009122.0	17009130.0	v_angularis	LR48_Vigan406s012300	KQ258371	922136.0	922144.0	v_radiata	Vradi09g00870	9	667894.0	667902.0	-1292	-1285	3	False
PHAVU_010G153700g	Phvul.001G018300	G2-like	GAATATTC	10	42323701	42323709	g_max	GLYMA_08G210200	8	17009283.0	17009291.0	v_angularis	LR48_Vigan406s012300	KQ258371	921976.0	921984.0	v_radiata	Vradi09g00870	9	667734.0	667742.0	-1132	-1125	3	False
PHAVU_010G111000g	Phvul.001G018300	G2-like	GAACATTC	10	37409808	37409816	g_max	GLYMA_07G058300	7	5211192.0	5211200.0	v_angularis	LR48_Vigan707s000400	KQ258501	62735.0	62743.0						65	72	2	True
PHAVU_010G111000g	Phvul.001G018300	G2-like	GAATGTTC	10	37409808	37409816	g_max	GLYMA_07G058300	7	5211192.0	5211200.0	v_angularis	LR48_Vigan707s000400	KQ258501	62735.0	62743.0						65	72	2	True
PHAVU_010G138200g	Phvul.001G018300	G2-like	GAATATTC	10	41037902	41037910	g_max	GLYMA_08G192300	8	15469307.0	15469315.0	v_angularis	LR48_Vigan1082s001900	KQ258624	184371.0	184379.0						-1033	-1026	2	False
PHAVU_010G050900g	Phvul.001G018300	G2-like	GAATATTC	10	8102574	8102582	g_max	GLYMA_03G113400	3	32045080.0	32045088.0	v_angularis	LR48_Vigan11g167400	11	25537674.0	25537682.0						-625	-618	2	False
PHAVU_005G084100g	Phvul.001G018300	G2-like	GAATATTC	5	20385975	20385983	g_max	GLYMA_13G279700	13	38099022.0	38099030.0											-1210	-1203	1	False
PHAVU_005G027100g	Phvul.001G018300	G2-like	GAATGTTC	5	2490884	2490892	g_max	GLYMA_11G155100	11	12683189.0	12683197.0											-388	-381	1	False
PHAVU_005G027100g	Phvul.001G018300	G2-like	GAACATTC	5	2490884	2490892	g_max	GLYMA_11G155100	11	12683189.0	12683197.0											-388	-381	1	False
PHAVU_005G182000g	Phvul.001G018300	G2-like	GAATGTTC	5	40350806	40350814	g_max	GLYMA_13G369900	13	45537539.0	45537547.0											-929	-922	1	False
PHAVU_005G182000g	Phvul.001G018300	G2-like	GAACATTC	5	40350806	40350814	g_max	GLYMA_13G369900	13	45537539.0	45537547.0											-929	-922	1	False
PHAVU_005G149700g	Phvul.001G018300	G2-like	GAATATTC	5	37709050	37709058	g_max	GLYMA_15G032100	15	2585449.0	2585457.0											-590	-583	1	False
PHAVU_005G135300g	Phvul.001G018300	G2-like	GAATATTC	5	36323482	36323490	g_max	GLYMA_12G172500	12	32884679.0	32884687.0											-1426	-1419	1	False
PHAVU_005G097800g	Phvul.001G018300	G2-like	GAATGTTC	5	29040451	29040459	g_max	GLYMA_13G292800	13	39281432.0	39281440.0											-481	-474	1	False
PHAVU_005G097800g	Phvul.001G018300	G2-like	GAACATTC	5	29040451	29040459	g_max	GLYMA_13G292800	13	39281432.0	39281440.0											-481	-474	1	False
PHAVU_009G004300g	Phvul.001G018300	G2-like	GAATGTTC	9	826684	826692	g_max	GLYMA_04G009300	4	742953.0	742961.0											180	187	1	False
PHAVU_009G004300g	Phvul.001G018300	G2-like	GAACATTC	9	826684	826692	g_max	GLYMA_04G009300	4	742953.0	742961.0											180	187	1	False
PHAVU_009G173700g	Phvul.001G018300	G2-like	GAACATTC	9	25272468	25272476	g_max	GLYMA_04G188500	4	45930785.0	45930793.0											-818	-811	1	False
PHAVU_009G173700g	Phvul.001G018300	G2-like	GAATGTTC	9	25272468	25272476	g_max	GLYMA_04G188500	4	45930785.0	45930793.0											-818	-811	1	False
PHAVU_009G083300g	Phvul.001G018300	G2-like	GAATGTTC	9	13216179	13216187	g_max	GLYMA_06G057300	6	4326705.0	4326713.0											-223	-216	1	True
PHAVU_009G083300g	Phvul.001G018300	G2-like	GAACATTC	9	13216179	13216187	g_max	GLYMA_06G057300	6	4326705.0	4326713.0											-223	-216	1	True
PHAVU_009G073800g	Phvul.001G018300	G2-like	GAATATTC	9	12224054	12224062	g_max	GLYMA_06G048500	6	3642199.0	3642207.0											-1398	-1391	1	True
PHAVU_009G094900g	Phvul.001G018300	G2-like	GAATATTC	9	14682467	14682475	g_max	GLYMA_06G069900	6	5365675.0	5365683.0											-489	-482	1	False
PHAVU_009G041600g	Phvul.001G018300	G2-like	GAATATTC	9	8245277	8245285	g_max	GLYMA_06G140300	6	11440272.0	11440280.0											-1463	-1456	1	False
PHAVU_009G041600g	Phvul.001G018300	G2-like	GAATATTC	9	8246116	8246124	g_max	GLYMA_06G140300	6	11441127.0	11441135.0											-624	-617	1	False
PHAVU_006G075600g	Phvul.001G018300	G2-like	GAATGTTC	6	19469525	19469533	g_max	GLYMA_11G162100	11	15039870.0	15039878.0											-1160	-1153	1	True
PHAVU_006G075600g	Phvul.001G018300	G2-like	GAACATTC	6	19469525	19469533	g_max	GLYMA_11G162100	11	15039870.0	15039878.0											-1160	-1153	1	True
PHAVU_006G163100g	Phvul.001G018300	G2-like	GAACATTC	6	27417062	27417070	g_max	GLYMA_13G216900	13	32990400.0	32990408.0											-1886	-1879	1	False
PHAVU_006G163100g	Phvul.001G018300	G2-like	GAATGTTC	6	27417062	27417070	g_max	GLYMA_13G216900	13	32990400.0	32990408.0											-1886	-1879	1	False
PHAVU_008G076000g	Phvul.001G018400	B3	AATCGGTTTTGGGAGGGAAAC	8	7246916	7246937	g_max	GLYMA_09G268800	9	48625647.0	48625668.0											-551	-531	1	False
PHAVU_008G076000g	Phvul.001G018400	B3	AAATCGGTTTTGGGAGGGAAA	8	7246917	7246938	g_max	GLYMA_09G268800	9	48625648.0	48625669.0											-550	-530	1	False
PHAVU_008G035000g	Phvul.001G018400	B3	CATTTGTTTTTGATGGCAGAA	8	2919903	2919924	g_max	GLYMA_18G265000	18	54995447.0	54995468.0	v_angularis	LR48_Vigan03g018700	3	1884760.0	1884781.0						-1733	-1713	2	False
PHAVU_008G158000g	Phvul.001G018400	B3	AGAGTGTCTTTTGCTGAAAAC	8	40177542	40177563	g_max	GLYMA_14G137800	14	24851359.0	24851380.0	v_angularis	LR48_Vigan252s006400	KQ258313	964627.0	964648.0	v_radiata	Vradi0343s00010	scaffold_343	25700.0	25721.0	172	192	3	False
PHAVU_003G052400g	Phvul.001G018400	B3	AGTTAATGTTTGATGGGCAAT	3	6521635	6521656	g_max	GLYMA_18G137500	18	20202307.0	20202328.0											-224	-204	1	False
PHAVU_001G085400g	Phvul.001G018400	B3	ACGAGGGTTTCGGCGGCAAAA	1	15244623	15244644	g_max	GLYMA_19G102200	19	35024723.0	35024744.0											111	131	1	False
PHAVU_001G172300g	Phvul.001G018400	B3	CTTTCAGTTCTCACGAGAAAC	1	43573155	43573176	g_max	GLYMA_19G175900	19	43587457.0	43587478.0											100	120	1	False
PHAVU_001G241000g	Phvul.001G018400	B3	TGACTAGTTTTCATGGAAAAC	1	50088430	50088451	g_max	GLYMA_18G029700	18	2250668.0	2250689.0	v_angularis	LR48_Vigan03g294900	3	39005671.0	39005692.0	v_radiata	Vradi03g08710	3	10303486.0	10303507.0	-656	-636	3	False
PHAVU_001G239900g	Phvul.001G018400	B3	GCATTTCTTTCGGTGGGAAGA	1	49999127	49999148	g_max	GLYMA_18G030700	18	2359993.0	2360014.0											-813	-793	1	True
PHAVU_001G142700g	Phvul.001G018400	B3	GTTCTGCCTTTGGTGGGAATA	1	39194596	39194617	g_max	GLYMA_19G148100	19	40871274.0	40871295.0	v_angularis	LR48_Vigan03g222600	3	32054925.0	32054946.0						-1191	-1171	2	False
PHAVU_001G025500g	Phvul.001G018400	B3	TCTGTGTGTTTCACGAGAAGT	1	2311018	2311039	g_max	GLYMA_17G237400	17	39268807.0	39268828.0											-1431	-1411	1	False
PHAVU_001G164500g	Phvul.001G018400	B3	TGGCTGTTTTTGGTGGTAAAT	1	42522075	42522096	g_max	GLYMA_03G167000	3	38139478.0	38139499.0	v_angularis	LR48_Vigan967s003900	KQ258594	386781.0	386802.0	v_radiata	Vradi03g02530	3	3548421.0	3548442.0	-379	-359	3	False
PHAVU_007G252100g	Phvul.001G018400	B3	TGGTCAAGTTTGGCAGGCAAC	7	49061692	49061713	g_max	GLYMA_02G185100	2	32585516.0	32585537.0											-250	-230	1	False
PHAVU_007G011900g	Phvul.001G018400	B3	TTTAATTTATTGGTGAGAAAA	7	830587	830608	g_max	GLYMA_20G099700	20	34308664.0	34308685.0											79	99	1	False
PHAVU_007G137400g	Phvul.001G018400	B3	AGAGGGGTTTTGGAGGAAAAA	7	33747745	33747766	g_max	GLYMA_10G195300	10	42709140.0	42709161.0											-1864	-1844	1	False
PHAVU_007G111600g	Phvul.001G018400	B3	ATTTAGGGTTTTCCAGGAAAA	7	14360460	14360481	g_max	GLYMA_20G212200	20	44876283.0	44876304.0						v_radiata	Vradi08g14430	8	34290257.0	34290278.0	-29	-9	2	False
PHAVU_007G028700g	Phvul.001G018400	B3	TGTTTTTTTCCTGCAGAAAAA	7	2209780	2209801	g_max	GLYMA_20G117000	20	35962426.0	35962447.0											-915	-895	1	False
PHAVU_007G162300g	Phvul.001G018400	B3	GGTTTCTTTTTGGTCGGAAAA	7	39074150	39074171	g_max	GLYMA_13G135800	13	24823907.0	24823928.0						v_radiata	Vradi0108s00210	scaffold_108	234815.0	234836.0	93	113	2	False
PHAVU_011G094300g	Phvul.001G018400	B3	ATTCTTTCTTTGGCACAAAAA	11	9634390	9634411	g_max	GLYMA_12G089100	12	7323422.0	7323443.0						v_radiata	Vradi02g06970	2	8008538.0	8008559.0	-1151	-1131	2	False
PHAVU_011G097500g	Phvul.001G018400	B3	CGGAAATGTTTGGTGAAAAAA	11	10127245	10127266	g_max	GLYMA_12G093200	12	7630043.0	7630064.0											-286	-266	1	False
PHAVU_002G262400g	Phvul.001G018400	B3	TTTATTTTTTGGGCTACAAAA	2	42868228	42868249	g_max	GLYMA_05G181400	5	36937896.0	36937917.0											-110	-90	1	True
PHAVU_002G120200g	Phvul.001G018400	B3	TGTCTGTCTCCGGCGGGAAGA	2	24359294	24359315	g_max	GLYMA_01G155300	1	49271059.0	49271080.0											-444	-424	1	False
PHAVU_002G141300g	Phvul.001G018400	B3	AAAATGATTTTGGTGCCAAAA	2	27585457	27585478	g_max	GLYMA_01G018300	1	1754168.0	1754189.0											-38	-18	1	False
PHAVU_002G177600g	Phvul.001G018400	B3	TTTCCCTTTTTAATGTGAAAA	2	32942140	32942161	g_max	GLYMA_08G100100	8	7680791.0	7680812.0											-194	-174	1	False
PHAVU_002G282200g	Phvul.001G018400	B3	GCACTGTTTTTATTGGGAAAT	2	44603308	44603329	g_max	GLYMA_05G200800	5	38462927.0	38462948.0						v_radiata	Vradi07g29890	7	53637073.0	53637094.0	-297	-277	2	False
PHAVU_002G206300g	Phvul.001G018400	B3	ATGTAATTTATGGTTGGAAAA	2	36611899	36611920	g_max	GLYMA_08G075300	8	5758138.0	5758159.0	v_angularis	LR48_Vigan01g086100	1	10505528.0	10505549.0	v_radiata	Vradi0473s00050	scaffold_473	64867.0	64888.0	-1049	-1029	3	False
PHAVU_002G064400g	Phvul.001G018400	B3	TGTTTGCTTTTGGCTTGAAAA	2	7331722	7331743	g_max	GLYMA_02G036500	2	3384683.0	3384704.0	v_angularis	LR48_Vigan06g101800	6	12072103.0	12072124.0						-154	-134	2	False
PHAVU_002G277600g	Phvul.001G018400	B3	TTTATTTTTTTGGCCGACAAT	2	44163126	44163147	g_max	GLYMA_05G197200	5	38151917.0	38151938.0											-601	-581	1	False
PHAVU_002G123800g	Phvul.001G018400	B3	GAGGCTTTTTTTGTAAGAAAA	2	24993525	24993546	g_max	GLYMA_09G216900	9	44006841.0	44006862.0											-9	11	1	False
PHAVU_002G276200g	Phvul.001G018400	B3	TGTTCTATTTTTACAGTAAAA	2	44027538	44027559	g_max	GLYMA_05G195700	5	38002526.0	38002547.0	v_angularis	LR48_Vigan01g009700	1	1105818.0	1105839.0						-68	-48	2	False
PHAVU_004G046800g	Phvul.001G018400	B3	TGCTCAATTATAGTGGGACAA	4	5414704	5414725	g_max	GLYMA_19G039100	19	5533696.0	5533717.0	v_angularis	LR48_Vigan10g224800	10	32716695.0	32716716.0						-1002	-982	2	False
PHAVU_010G011600g	Phvul.001G018400	B3	TTCTTGTGTCTGGTGGGAATA	10	1789159	1789180	g_max	GLYMA_01G103500	1	34606205.0	34606226.0	v_angularis	LR48_Vigan11g118600	11	18463475.0	18463496.0	v_radiata	Vradi0133s00220	scaffold_133	640219.0	640240.0	-147	-127	3	False
PHAVU_010G140200g	Phvul.001G018400	B3	GTTTTGATTTTTGCAGTAAAA	10	41214348	41214369	g_max	GLYMA_07G011300	7	861966.0	861987.0											-1030	-1010	1	False
PHAVU_010G164400g	Phvul.001G018400	B3	GCAACTGTTTTGGTGTGAAGA	10	43101833	43101854	g_max	GLYMA_07G001900	7	181334.0	181355.0											-585	-565	1	False
PHAVU_005G149700g	Phvul.001G018400	B3	ATGATTCGTTTGGTGGGAACA	5	37708057	37708078	g_max	GLYMA_15G032100	15	2586463.0	2586484.0											-1583	-1563	1	False
PHAVU_005G005000g	Phvul.001G018400	B3	CCATTTGTTTTGGCAGAGAAA	5	386396	386417	g_max	GLYMA_06G321200	6	50993337.0	50993358.0											-41	-21	1	True
PHAVU_005G038700g	Phvul.001G018400	B3	ATCCTCTTCTTGGCTGACAAA	5	3757216	3757237	g_max	GLYMA_08G151500	8	11641440.0	11641461.0											167	187	1	False
PHAVU_009G202200g	Phvul.001G018400	B3	TTGCTTGGTTTTGAAGGAAAA	9	29915071	29915092	g_max	GLYMA_06G204300	6	19209590.0	19209611.0											-1482	-1462	1	False
PHAVU_009G202200g	Phvul.001G018400	B3	TTTTCTTGTTTGGCAGGCTAC	9	29914732	29914753	g_max	GLYMA_06G204300	6	19209960.0	19209981.0	v_angularis	LR48_Vigan04g032600	4	3989391.0	3989412.0	v_radiata	Vradi02g13600	2	23917241.0	23917262.0	-1143	-1123	3	False
PHAVU_009G166200g	Phvul.001G018400	B3	TTTATATTCTTAATGGAAAAT	9	24256548	24256569	g_max	GLYMA_06G169800	6	14185990.0	14186011.0											-63	-43	1	False
PHAVU_009G138600g	Phvul.001G018400	B3	ATTAGCTTTTTTGCTGCAAAA	9	20405439	20405460	g_max	GLYMA_04G218400	4	48948219.0	48948240.0											-851	-831	1	False
PHAVU_009G241300g	Phvul.001G018400	B3	GTGGTTTTAATGGCGGGAAGA	9	35479718	35479739	g_max	GLYMA_09G052400	9	4589621.0	4589642.0											-60	-40	1	False
PHAVU_009G012000g	Phvul.001G018400	B3	TCAGGGGTTTAGGCGGGAATT	9	1920809	1920830	g_max	GLYMA_04G016800	4	1273673.0	1273694.0											35	55	1	False
PHAVU_009G161900g	Phvul.001G018400	B3	GTTCTGTTTTTATTGGGAAAT	9	23557893	23557914	g_max	GLYMA_06G164900	6	13670610.0	13670631.0											16	36	1	False
PHAVU_009G162200g	Phvul.001G018400	B3	TTTTCTTTTCTCCCGGCAAAA	9	23606061	23606082	g_max	GLYMA_06G167700	6	13997663.0	13997684.0											-22	-2	1	False
PHAVU_009G213700g	Phvul.001G018400	B3	ACGTGCTGTTTCGCGGAAAGA	9	31642061	31642082	g_max	GLYMA_09G088300	9	11660208.0	11660229.0											43	63	1	False
PHAVU_006G082100g	Phvul.001G018400	B3	ACCGCTTCTTTGGCCGGAAAA	6	20136250	20136271	g_max	GLYMA_11G201400	11	28182074.0	28182095.0											135	155	1	True
PHAVU_006G089300g	Phvul.001G018400	B3	CTTGGTTCTTTGGTAGCAAAT	6	20798599	20798620	g_max	GLYMA_19G233000	19	48306327.0	48306348.0											-1344	-1324	1	False
PHAVU_006G056300g	Phvul.001G018400	B3	TGGTTAGGTATGGTGGAAAAA	6	17243364	17243385	g_max	GLYMA_08G328600	8	44639882.0	44639903.0	v_angularis	LR48_Vigan09g098100	9	13773966.0	13773987.0	v_radiata	Vradi0352s00100	scaffold_352	125659.0	125680.0	-762	-742	3	False
PHAVU_006G159700g	Phvul.001G018400	B3	GTTGGATGTTTGGCGGAGAAT	6	27178726	27178747	g_max	GLYMA_15G099400	15	7733206.0	7733227.0											144	164	1	False
PHAVU_006G166600g	Phvul.001G018400	B3	TCACCGGGCTTATCGGGAAAC	6	27735482	27735503	g_max	GLYMA_15G092500	15	7156420.0	7156441.0											124	144	1	False
PHAVU_006G016800g	Phvul.001G018400	B3	CTTTGCTTTTTGAAAGGAAAA	6	8141344	8141365	g_max	GLYMA_13G120100	13	23267295.0	23267316.0	v_angularis	LR48_Vigan272s006400	KQ258321	939946.0	939967.0	v_radiata	Vradi07g00040	7	121730.0	121751.0	163	183	3	False
PHAVU_006G174600g	Phvul.001G018400	B3	GTGTTGTGTTTGGTGGGAAGT	6	28499959	28499980	g_max	GLYMA_13G228200	13	34046402.0	34046423.0	v_angularis	LR48_Vigan09g232600	9	28194391.0	28194412.0	v_radiata	Vradi10g10000	10	17633370.0	17633391.0	-153	-133	3	False
PHAVU_006G195100g	Phvul.001G018400	B3	GTTAGGGTTTTAGCGGAAAAG	6	30177890	30177911	g_max	GLYMA_13G249900	13	35758735.0	35758756.0	v_angularis	LR48_Vigan09g253800	9	30034904.0	30034925.0						134	154	2	False
PHAVU_008G280600g	Phvul.001G023700	ERF	GCGGCGGTGGTGG	8	58715131	58715144	g_max	GLYMA_02G302000	2	47759831.0	47759844.0						v_radiata	Vradi06g00920	6	855141.0	855154.0	111	123	2	True
PHAVU_008G076900g	Phvul.001G023700	ERF	CAGTCGGCGGTTG	8	7342377	7342390	g_max	GLYMA_09G269900	9	48694755.0	48694768.0						v_radiata	Vradi0360s00030	scaffold_360	152048.0	152061.0	-129	-117	2	False
PHAVU_008G076900g	Phvul.001G023700	ERF	TCGGCGGTTGAGA	8	7342380	7342393	g_max	GLYMA_09G269900	9	48694758.0	48694771.0						v_radiata	Vradi0360s00030	scaffold_360	152051.0	152064.0	-126	-114	2	False
PHAVU_008G219700g	Phvul.001G023700	ERF	CGGACGGTGGAGG	8	53237224	53237237	g_max	GLYMA_14G055200	14	4395683.0	4395696.0	v_angularis	LR48_Vigan07g056200	7	5065358.0	5065371.0						140	152	2	True
PHAVU_008G062000g	Phvul.001G023700	ERF	TTGTCGGCGATGG	8	5615218	5615231	g_max	GLYMA_18G233700	18	52239784.0	52239797.0											83	95	1	True
PHAVU_008G062000g	Phvul.001G023700	ERF	TTGGCGGTTGTCG	8	5615225	5615238	g_max	GLYMA_18G233700	18	52239777.0	52239790.0											90	102	1	True
PHAVU_008G290100g	Phvul.001G023700	ERF	GAGGCGGTTGCGT	8	59332428	59332441	g_max	GLYMA_14G003000	14	304719.0	304732.0						v_radiata	Vradi06g00180	6	216724.0	216737.0	-906	-894	2	True
PHAVU_008G186400g	Phvul.001G023700	ERF	ATGGCGGTTTCGG	8	48967782	48967795	g_max	GLYMA_14G186700	14	45116602.0	45116615.0	v_angularis	LR48_Vigan07g178300	7	23835754.0	23835767.0						78	90	2	True
PHAVU_008G199800g	Phvul.001G023700	ERF	GCGGCGGCGGAGA	8	50891165	50891178	g_max	GLYMA_14G033600	14	2445868.0	2445881.0	v_angularis	LR48_Vigan07g033500	7	2760323.0	2760336.0						167	179	2	False
PHAVU_008G222400g	Phvul.001G023700	ERF	AGGGCGGTGTAAC	8	53484936	53484949	g_max	GLYMA_02G264700	2	44979899.0	44979912.0											-146	-134	1	False
PHAVU_008G205100g	Phvul.001G023700	ERF	TCGTCGGCTACGC	8	51601323	51601336	g_max	GLYMA_14G039400	14	2962945.0	2962958.0											-1384	-1372	1	True
PHAVU_008G205100g	Phvul.001G023700	ERF	GATGCGGCGGCGG	8	51601276	51601289	g_max	GLYMA_14G039400	14	2962898.0	2962911.0											-1337	-1325	1	True
PHAVU_008G205100g	Phvul.001G023700	ERF	GCGGCGGCGGAAG	8	51601273	51601286	g_max	GLYMA_14G039400	14	2962895.0	2962908.0											-1334	-1322	1	True
PHAVU_008G205100g	Phvul.001G023700	ERF	GAGACGGTGTTTG	8	51600802	51600815	g_max	GLYMA_14G039400	14	2962430.0	2962443.0											-863	-851	1	True
PHAVU_008G282400g	Phvul.001G023700	ERF	CCGTCGGCGAGAG	8	58835825	58835838	g_max	GLYMA_14G010700	14	818398.0	818411.0											-1442	-1430	1	False
PHAVU_008G233600g	Phvul.001G023700	ERF	TCGTCGGTTACTA	8	54795584	54795597	g_max	GLYMA_02G247300	2	43508051.0	43508064.0	v_angularis	LR48_Vigan07g072000	7	7040961.0	7040974.0	v_radiata	Vradi06g05340	6	6600539.0	6600552.0	121	133	3	False
PHAVU_008G028800g	Phvul.001G023700	ERF	GGGTCGGTTGGAA	8	2392222	2392235	g_max	GLYMA_18G272300	18	55528570.0	55528583.0											-8	4	1	False
PHAVU_008G231200g	Phvul.001G023700	ERF	GTGACGGTGACGG	8	54567905	54567918	g_max	GLYMA_14G066400	14	5471598.0	5471611.0						v_radiata	Vradi06g05100	6	6212121.0	6212134.0	-89	-77	2	False
PHAVU_008G047000g	Phvul.001G023700	ERF	TGGACGGTGGTGG	8	4086122	4086135	g_max	GLYMA_18G251700	18	53819735.0	53819748.0						v_radiata	Vradi04g08260	4	16655753.0	16655766.0	-105	-93	2	False
PHAVU_008G203300g	Phvul.001G023700	ERF	TCGGCGGTGTTTT	8	51388583	51388596	g_max	GLYMA_02G277600	2	46033513.0	46033526.0						v_radiata	Vradi06g02950	6	3003981.0	3003994.0	174	186	2	False
PHAVU_008G059300g	Phvul.001G023700	ERF	TTGTCGGTGAGCT	8	5303543	5303556	g_max	GLYMA_09G255600	9	47493755.0	47493768.0											171	183	1	False
PHAVU_008G205200g	Phvul.001G023700	ERF	GAGACGGTGTTTG	8	51600802	51600815	g_max	GLYMA_02G276300	2	45935644.0	45935657.0											-1555	-1543	1	True
PHAVU_008G173300g	Phvul.001G023700	ERF	AAGTCGGTGGGAA	8	45570290	45570303	g_max	GLYMA_14G172800	14	42757336.0	42757349.0											-1039	-1027	1	False
PHAVU_008G212100g	Phvul.001G023700	ERF	TGGACGGTTGATG	8	52382886	52382899	g_max	GLYMA_14G047000	14	3578834.0	3578847.0	v_angularis	LR48_Vigan07g046400	7	4163053.0	4163066.0						-438	-426	2	False
PHAVU_008G169100g	Phvul.001G023700	ERF	GTGGCGGCTCAGA	8	44070452	44070465	g_max	GLYMA_14G167100	14	41324900.0	41324913.0											-225	-213	1	False
PHAVU_008G290000g	Phvul.001G023700	ERF	ATGACGGTGTTCC	8	59333629	59333642	g_max	GLYMA_14G003100	14	303142.0	303155.0						v_radiata	Vradi06g00190	6	215263.0	215276.0	-730	-718	2	True
PHAVU_008G226500g	Phvul.001G023700	ERF	CGGACGGTGACAG	8	54009913	54009926	g_max	GLYMA_14G062100	14	5059124.0	5059137.0	v_angularis	LR48_Vigan07g064200	7	6037668.0	6037681.0						42	54	2	False
PHAVU_008G159400g	Phvul.001G023700	ERF	ATGGCGGCGAATT	8	40683039	40683052	g_max	GLYMA_13G040400	13	12874885.0	12874898.0											-620	-608	1	False
PHAVU_008G232400g	Phvul.001G023700	ERF	GCGACGGCGGAAT	8	54689761	54689774	g_max	GLYMA_02G248300	2	43573408.0	43573421.0	v_angularis	LR48_Vigan07g070800	7	6934143.0	6934156.0						21	33	2	True
PHAVU_008G119300g	Phvul.001G023700	ERF	AGGTCGGTGTGTT	8	15090653	15090666	g_max	GLYMA_07G133800	7	15862939.0	15862952.0											-176	-164	1	False
PHAVU_008G119300g	Phvul.001G023700	ERF	TAGGCGGCGCCAT	8	15090636	15090649	g_max	GLYMA_07G133800	7	15862956.0	15862969.0											-159	-147	1	False
PHAVU_008G051600g	Phvul.001G023700	ERF	GGGTCGGTGGAAT	8	4565408	4565421	g_max	GLYMA_09G247700	9	46922004.0	46922017.0											-103	-91	1	True
PHAVU_008G250100g	Phvul.001G023700	ERF	ACGGCGGCGACTT	8	56453592	56453605	g_max	GLYMA_02G233600	2	42115358.0	42115371.0											-1700	-1688	1	True
PHAVU_008G159700g	Phvul.001G023700	ERF	GGGGCGGTTTCGT	8	40934499	40934512	g_max	GLYMA_14G124800	14	19433470.0	19433483.0											-35	-23	1	False
PHAVU_003G112400g	Phvul.001G023700	ERF	ATGGCGGTTAGGG	3	28249125	28249138	g_max	GLYMA_17G032400	17	2376614.0	2376627.0						v_radiata	Vradi07g24750	7	48117571.0	48117584.0	140	152	2	False
PHAVU_003G294400g	Phvul.001G023700	ERF	GGGGCGGTGATGA	3	51994838	51994851	g_max	GLYMA_07G210700	7	38163548.0	38163561.0											62	74	1	False
PHAVU_003G260400g	Phvul.001G023700	ERF	GCGGCGGCTCCGA	3	48838065	48838078	g_max	GLYMA_02G050200	2	4559263.0	4559276.0						v_radiata	Vradi07g01060	7	2127816.0	2127829.0	169	181	2	False
PHAVU_003G082900g	Phvul.001G023700	ERF	ATGGCGGCGGGGA	3	13372020	13372033	g_max	GLYMA_17G009200	17	747488.0	747501.0											175	187	1	False
PHAVU_003G082000g	Phvul.001G023700	ERF	ACGGCGGCGAATC	3	13226931	13226944	g_max	GLYMA_17G010100	17	808032.0	808045.0											158	170	1	False
PHAVU_003G082000g	Phvul.001G023700	ERF	TAGACGGCGGCGA	3	13226928	13226941	g_max	GLYMA_17G010100	17	808035.0	808048.0											161	173	1	False
PHAVU_003G056100g	Phvul.001G023700	ERF	GAGTCGGTGTTGG	3	7193560	7193573	g_max	GLYMA_08G292600	8	40683444.0	40683457.0											169	181	1	False
PHAVU_003G224500g	Phvul.001G023700	ERF	AGGGCGGTTGATG	3	44381272	44381285	g_max	GLYMA_05G064800	5	6365426.0	6365439.0											-833	-821	1	False
PHAVU_003G135100g	Phvul.001G023700	ERF	GTGACGGTGGGTC	3	32643440	32643453	g_max	GLYMA_17G053500	17	4072919.0	4072932.0	v_angularis	LR48_Vigan07g142900	7	17372288.0	17372301.0	v_radiata	Vradi07g23000	7	46088051.0	46088064.0	-138	-126	3	False
PHAVU_003G249900g	Phvul.001G023700	ERF	TTGTCGGCGCGGT	3	47648063	47648076	g_max	GLYMA_16G143500	16	30370713.0	30370726.0											148	160	1	True
PHAVU_003G156700g	Phvul.001G023700	ERF	GAGTCGGTTGGTA	3	36181834	36181847	g_max	GLYMA_02G203200	2	38862946.0	38862959.0	v_angularis	LR48_Vigan01g244900	1	32741396.0	32741409.0	v_radiata	Vradi07g21270	7	43960814.0	43960827.0	33	45	3	False
PHAVU_003G027900g	Phvul.001G023700	ERF	TTGCCGGTGCTGT	3	2597710	2597723	g_max	GLYMA_01G086800	1	26113228.0	26113241.0											-494	-482	1	False
PHAVU_003G121000g	Phvul.001G023700	ERF	CAGACGGTGACAG	3	30009124	30009137	g_max	GLYMA_17G040000	17	2970053.0	2970066.0											-44	-32	1	False
PHAVU_003G220700g	Phvul.001G023700	ERF	TGGTCGGCGAGGC	3	43778397	43778410	g_max	GLYMA_17G142000	17	11539824.0	11539837.0											138	150	1	False
PHAVU_003G130700g	Phvul.001G023700	ERF	AGGACGGTGACAT	3	32034716	32034729	g_max	GLYMA_17G049200	17	3743107.0	3743120.0	v_angularis	LR48_Vigan07g138300	7	16942042.0	16942055.0	v_radiata	Vradi07g23380	7	46471612.0	46471625.0	-92	-80	3	False
PHAVU_003G054700g	Phvul.001G023700	ERF	GTGCCGGTGCCGA	3	6959053	6959066	g_max	GLYMA_18G133300	18	19013780.0	19013793.0	v_angularis	LR48_Vigan511s007800	KQ258419	1457413.0	1457426.0	v_radiata	Vradi0222s00120	scaffold_222	557686.0	557699.0	-92	-80	3	False
PHAVU_003G187900g	Phvul.001G023700	ERF	GTGTCGGTTCCTT	3	40039012	40039025	g_max	GLYMA_05G024600	5	2159394.0	2159407.0	v_angularis	LR48_Vigan01g285500	1	37223521.0	37223534.0	v_radiata	Vradi07g17220	7	38610092.0	38610105.0	-1415	-1403	3	False
PHAVU_003G116100g	Phvul.001G023700	ERF	TGGTCGGTGTTGA	3	28934468	28934481	g_max	GLYMA_07G238400	7	41965982.0	41965995.0	v_angularis	LR48_Vigan01g297300	1	38427399.0	38427412.0	v_radiata	Vradi07g24530	7	47874883.0	47874896.0	103	115	3	False
PHAVU_003G242100g	Phvul.001G023700	ERF	GTGTCGGCTTGGT	3	46585496	46585509	g_max	GLYMA_17G170600	17	16068423.0	16068436.0						v_radiata	Vradi07g10660	7	27804993.0	27805006.0	13	25	2	False
PHAVU_003G232000g	Phvul.001G023700	ERF	TTGTCGGCGATGC	3	45378900	45378913	g_max	GLYMA_17G157600	17	13479274.0	13479287.0	v_angularis	LR48_Vigan01g200700	1	27603365.0	27603378.0						-1121	-1109	2	False
PHAVU_003G184700g	Phvul.001G023700	ERF	ATGACGGTGTATG	3	39646623	39646636	g_max	GLYMA_17G078400	17	6122631.0	6122644.0											-1304	-1292	1	False
PHAVU_003G235800g	Phvul.001G023700	ERF	ATGGCGGCTATGG	3	45808932	45808945	g_max	GLYMA_17G161700	17	14114724.0	14114737.0						v_radiata	Vradi07g11190	7	28679520.0	28679533.0	-287	-275	2	False
PHAVU_003G241700g	Phvul.001G023700	ERF	TTGTCGGTGAATA	3	46503810	46503823	g_max	GLYMA_17G169800	17	15844358.0	15844371.0	v_angularis	LR48_Vigan01g190400	1	26272422.0	26272435.0	v_radiata	Vradi07g10690	7	27879016.0	27879029.0	-307	-295	3	False
PHAVU_003G212900g	Phvul.001G023700	ERF	TCGGCGGTGAAGA	3	42810191	42810204	g_max	GLYMA_05G050000	5	4470062.0	4470075.0	v_angularis	LR48_Vigan01g222700	1	30400449.0	30400462.0	v_radiata	Vradi07g13280	7	31925119.0	31925132.0	-107	-95	3	True
PHAVU_003G099700g	Phvul.001G023700	ERF	ATGACGGTTGATA	3	24268363	24268376	g_max	GLYMA_07G252500	7	43001900.0	43001913.0											-118	-106	1	False
PHAVU_003G194400g	Phvul.001G023700	ERF	ACGACGGCGATCC	3	40702326	40702339	g_max	GLYMA_17G096900	17	7635131.0	7635144.0	v_angularis	LR48_Vigan01g278700	1	36515844.0	36515857.0	v_radiata	Vradi07g15260	7	35469164.0	35469177.0	72	84	3	False
PHAVU_003G212700g	Phvul.001G023700	ERF	GTGGCGGCGTTGG	3	42784452	42784465	g_max	GLYMA_05G049800	5	4458169.0	4458182.0											159	171	1	False
PHAVU_003G253500g	Phvul.001G023700	ERF	GTGGCGGCGGGCC	3	48138685	48138698	g_max	GLYMA_02G056900	2	5114929.0	5114942.0						v_radiata	Vradi07g00510	7	1220130.0	1220143.0	-1891	-1879	2	True
PHAVU_003G141800g	Phvul.001G023700	ERF	GAGGCGGTTGAGG	3	33574218	33574231	g_max	GLYMA_13G100100	13	21549371.0	21549384.0											-244	-232	1	False
PHAVU_003G216200g	Phvul.001G023700	ERF	TGGGCGGTGGATG	3	43233473	43233486	g_max	GLYMA_05G054200	5	4921263.0	4921276.0											41	53	1	False
PHAVU_001G085400g	Phvul.001G023700	ERF	GTTTCGGCGGCAA	1	15244625	15244638	g_max	GLYMA_19G102200	19	35024729.0	35024742.0											117	129	1	False
PHAVU_001G093200g	Phvul.001G023700	ERF	TGGACGGCGGAGG	1	19483090	19483103	g_max	GLYMA_19G091500	19	32415939.0	32415952.0						v_radiata	Vradi0007s01150	scaffold_7	4757051.0	4757064.0	-1209	-1197	2	True
PHAVU_001G093200g	Phvul.001G023700	ERF	GAGGCGGCGAAGA	1	19482996	19483009	g_max	GLYMA_19G091500	19	32416033.0	32416046.0											-1115	-1103	1	True
PHAVU_001G114800g	Phvul.001G023700	ERF	CTGGCGGTTAAAG	1	32284918	32284931	g_max	GLYMA_19G115300	19	37043747.0	37043760.0											-205	-193	1	True
PHAVU_001G116900g	Phvul.001G023700	ERF	AGGGCGGTGGAGG	1	32762996	32763009	g_max	GLYMA_03G120700	3	33243541.0	33243554.0											162	174	1	False
PHAVU_001G232000g	Phvul.001G023700	ERF	TTTGCGGCGGCGG	1	49293051	49293064	g_max	GLYMA_11G218500	11	31310767.0	31310780.0											-938	-926	1	True
PHAVU_001G232000g	Phvul.001G023700	ERF	GCGGCGGCGGCGG	1	49293054	49293067	g_max	GLYMA_11G218500	11	31310770.0	31310783.0											-935	-923	1	True
PHAVU_001G232000g	Phvul.001G023700	ERF	GCGGCGGCGGTGG	1	49293057	49293070	g_max	GLYMA_11G218500	11	31310773.0	31310786.0											-932	-920	1	True
PHAVU_001G239000g	Phvul.001G023700	ERF	TTGTCGGTTAATA	1	49939807	49939820	g_max	GLYMA_11G225700	11	32080667.0	32080680.0	v_angularis	LR48_Vigan03g252700	3	35222397.0	35222410.0						-1325	-1313	2	False
PHAVU_001G015100g	Phvul.001G023700	ERF	ATGGCGGTGCGAC	1	1274376	1274389	g_max	GLYMA_17G249900	17	40495036.0	40495049.0											149	161	1	True
PHAVU_001G090100g	Phvul.001G023700	ERF	GAGGCGGTGCGTA	1	16747241	16747254	g_max	GLYMA_19G096900	19	34126390.0	34126403.0	v_angularis	LR48_Vigan03g175700	3	25408523.0	25408536.0	v_radiata	Vradi0146s00210	scaffold_146	689073.0	689086.0	-78	-66	3	False
PHAVU_001G157600g	Phvul.001G023700	ERF	CTGTCGGCGAAAC	1	41586708	41586721	g_max	GLYMA_03G159800	3	37485279.0	37485292.0	v_angularis	LR48_Vigan50s007200	KQ258254	932049.0	932062.0	v_radiata	Vradi03g01340	3	1827233.0	1827246.0	-89	-77	3	False
PHAVU_001G110200g	Phvul.001G023700	ERF	TTGGCGGCGACCC	1	29986246	29986259	g_max	GLYMA_19G110800	19	36463000.0	36463013.0											88	100	1	False
PHAVU_001G155700g	Phvul.001G023700	ERF	ATGGCGGTGGTTC	1	41325409	41325422	g_max	GLYMA_19G160400	19	42125641.0	42125654.0											-428	-416	1	False
PHAVU_001G265900g	Phvul.001G023700	ERF	CAGGCGGTGAGGA	1	51892295	51892308	g_max	GLYMA_11G254300	11	34478592.0	34478605.0											-1925	-1913	1	True
PHAVU_001G074400g	Phvul.001G023700	ERF	AAGGCGGTGGTTT	1	10199918	10199931	g_max	GLYMA_19G067200	19	18881605.0	18881618.0	v_angularis	LR48_Vigan07g206500	7	28504798.0	28504811.0						123	135	2	False
PHAVU_001G074400g	Phvul.001G023700	ERF	ACGGCGGTGGCTA	1	10199896	10199909	g_max	GLYMA_19G067200	19	18881627.0	18881640.0	v_angularis	LR48_Vigan07g206500	7	28504820.0	28504833.0						145	157	2	False
PHAVU_001G205500g	Phvul.001G023700	ERF	TCGTCGGCGATTT	1	47014030	47014043	g_max	GLYMA_03G212700	3	41840928.0	41840941.0						v_radiata	Vradi03g05920	3	7383389.0	7383402.0	152	164	2	False
PHAVU_001G005300g	Phvul.001G023700	ERF	GTGGCGGTGATCG	1	471613	471626	g_max	GLYMA_14G219800	14	48487398.0	48487411.0											143	155	1	True
PHAVU_001G174200g	Phvul.001G023700	ERF	TTGGCGGCGTAAA	1	43704543	43704556	g_max	GLYMA_19G178000	19	43718116.0	43718129.0											-116	-104	1	False
PHAVU_001G153900g	Phvul.001G023700	ERF	TCGACGGCGGTCT	1	41039248	41039261	g_max	GLYMA_19G158800	19	41939697.0	41939710.0	v_angularis	LR48_Vigan50s003500	KQ258254	502879.0	502892.0						119	131	2	False
PHAVU_001G053100g	Phvul.001G023700	ERF	CTGTCGGTGCTCC	1	6067289	6067302	g_max	GLYMA_17G208200	17	34143413.0	34143426.0											116	128	1	False
PHAVU_001G165300g	Phvul.001G023700	ERF	GAGACGGCGCCCC	1	42585083	42585096	g_max	GLYMA_03G167600	3	38197688.0	38197701.0											45	57	1	False
PHAVU_001G136700g	Phvul.001G023700	ERF	TGGACGGTGGAGA	1	38316223	38316236	g_max	GLYMA_19G142600	19	40369271.0	40369284.0											-92	-80	1	False
PHAVU_001G128600g	Phvul.001G023700	ERF	TGGACGGCGGAGA	1	36450993	36451006	g_max	GLYMA_19G134900	19	39595918.0	39595931.0						v_radiata	Vradi0154s00370	scaffold_154	691876.0	691889.0	-977	-965	2	True
PHAVU_001G008400g	Phvul.001G023700	ERF	TTGTCGGTTGTGC	1	729639	729652	g_max	GLYMA_14G217600	14	48237378.0	48237391.0											-145	-133	1	False
PHAVU_001G084400g	Phvul.001G023700	ERF	GTGGCGGCGATTT	1	15076936	15076949	g_max	GLYMA_19G103200	19	35150994.0	35151007.0											143	155	1	False
PHAVU_001G164500g	Phvul.001G023700	ERF	TTGGCGGCTCCAT	1	42521984	42521997	g_max	GLYMA_03G167000	3	38139390.0	38139403.0	v_angularis	LR48_Vigan967s003900	KQ258594	386690.0	386703.0	v_radiata	Vradi03g02530	3	3548330.0	3548343.0	-470	-458	3	False
PHAVU_001G140200g	Phvul.001G023700	ERF	GTGGCGGTGGACC	1	38843977	38843990	g_max	GLYMA_19G145400	19	40631572.0	40631585.0						v_radiata	Vradi03g00040	3	58724.0	58737.0	10	22	2	False
PHAVU_001G101500g	Phvul.001G023700	ERF	ACGACGGCGACAC	1	23434573	23434586	g_max	GLYMA_03G003800	3	343456.0	343469.0	v_angularis	LR48_Vigan03g204500	3	29648139.0	29648152.0						156	168	2	False
PHAVU_001G039000g	Phvul.001G023700	ERF	TCGGCGGCGCGCA	1	3928510	3928523	g_max	GLYMA_14G099100	14	9557877.0	9557890.0											173	185	1	False
PHAVU_007G096700g	Phvul.001G023700	ERF	GCGGCGGCTGAGC	7	10171744	10171757	g_max	GLYMA_10G209400	10	44147531.0	44147544.0											-1730	-1718	1	True
PHAVU_007G096700g	Phvul.001G023700	ERF	GAGGCGGCGGCTG	7	10171747	10171760	g_max	GLYMA_10G209400	10	44147528.0	44147541.0											-1727	-1715	1	True
PHAVU_007G266600g	Phvul.001G023700	ERF	GATGCGGTGGAGG	7	50429173	50429186	g_max	GLYMA_10G083500	10	10259363.0	10259376.0											141	153	1	False
PHAVU_007G094300g	Phvul.001G023700	ERF	TTGACGGTGTACA	7	9729802	9729815	g_max	GLYMA_10G211300	10	44373615.0	44373628.0	v_angularis	LR48_Vigan02g188900	2	26867147.0	26867160.0	v_radiata	Vradi08g16930	8	37863215.0	37863228.0	-135	-123	3	False
PHAVU_007G094300g	Phvul.001G023700	ERF	GTGTCGGTGGCTC	7	9729788	9729801	g_max	GLYMA_10G211300	10	44373629.0	44373642.0	v_angularis	LR48_Vigan02g188900	2	26867161.0	26867174.0	v_radiata	Vradi08g16930	8	37863229.0	37863242.0	-121	-109	3	False
PHAVU_007G199600g	Phvul.001G023700	ERF	TGGACGGTGATTC	7	43938434	43938447	g_max	GLYMA_10G149200	10	38465048.0	38465061.0	v_angularis	LR48_Vigan02g163100	2	23762629.0	23762642.0						176	188	2	False
PHAVU_007G056700g	Phvul.001G023700	ERF	AAGTCGGCGTTTT	7	4698839	4698852	g_max	GLYMA_10G248600	10	47686575.0	47686588.0	v_angularis	LR48_Vigan02g226100	2	30744505.0	30744518.0	v_radiata	Vradi0315s00050	scaffold_315	16450.0	16463.0	-186	-174	3	False
PHAVU_007G099800g	Phvul.001G023700	ERF	GGGTCGGTGGCCC	7	10704420	10704433	g_max	GLYMA_20G184000	20	42211314.0	42211327.0											130	142	1	False
PHAVU_007G208800g	Phvul.001G023700	ERF	TTGTCGGCTACCA	7	44756593	44756606	g_max	GLYMA_10G138500	10	37213861.0	37213874.0	v_angularis	LR48_Vigan02g153000	2	22793649.0	22793662.0						95	107	2	False
PHAVU_007G215600g	Phvul.001G023700	ERF	GCGACGGCGTCGT	7	45463280	45463293	g_max	GLYMA_10G014400	10	1289097.0	1289110.0	v_angularis	LR48_Vigan02g099200	2	15107291.0	15107304.0	v_radiata	Vradi08g10640	8	28695480.0	28695493.0	-191	-179	3	False
PHAVU_007G064400g	Phvul.001G023700	ERF	TTGTCGGTTGGTA	7	5677353	5677366	g_max	GLYMA_10G241300	10	46987328.0	46987341.0	v_angularis	LR48_Vigan02g218100	2	29920233.0	29920246.0						-257	-245	2	False
PHAVU_007G252800g	Phvul.001G023700	ERF	GTGTCGGTTCCTT	7	49136081	49136094	g_max	GLYMA_10G097600	10	16636759.0	16636772.0											154	166	1	False
PHAVU_007G190100g	Phvul.001G023700	ERF	CTGCCGGTGACGG	7	42632850	42632863	g_max	GLYMA_13G126200	13	23958052.0	23958065.0											175	187	1	False
PHAVU_007G252400g	Phvul.001G023700	ERF	AGGGCGGTGAGAT	7	49109361	49109374	g_max	GLYMA_10G099200	10	17435582.0	17435595.0						v_radiata	Vradi08g02460	8	3942306.0	3942319.0	24	36	2	False
PHAVU_007G014100g	Phvul.001G023700	ERF	GAGACGGTGGTGC	7	964599	964612	g_max	GLYMA_10G286700	10	50629766.0	50629779.0											53	65	1	True
PHAVU_007G005500g	Phvul.001G023700	ERF	GTGTCGGTGTTGA	7	419785	419798	g_max	GLYMA_20G244400	20	47452780.0	47452793.0											-645	-633	1	False
PHAVU_007G060600g	Phvul.001G023700	ERF	TTGTCGGTTTTGT	7	5235743	5235756	g_max	GLYMA_20G149200	20	38787550.0	38787563.0	v_angularis	LR48_Vigan02g222100	2	30351174.0	30351187.0	v_radiata	Vradi08g19610	8	41615032.0	41615045.0	-978	-966	3	False
PHAVU_007G226200g	Phvul.001G023700	ERF	GGGTCGGCTACGC	7	46579663	46579676	g_max	GLYMA_10G063200	10	5989544.0	5989557.0	v_angularis	LR48_Vigan02g074100	2	10156589.0	10156602.0						-23	-11	2	False
PHAVU_007G088200g	Phvul.001G023700	ERF	CCGGCGGCGGAGC	7	8895144	8895157	g_max	GLYMA_10G217900	10	44957237.0	44957250.0											121	133	1	False
PHAVU_007G063200g	Phvul.001G023700	ERF	ATGACGGCGGCTA	7	5542545	5542558	g_max	GLYMA_20G151800	20	39064085.0	39064098.0						v_radiata	Vradi08g19390	8	41342043.0	41342056.0	179	191	2	False
PHAVU_007G219200g	Phvul.001G023700	ERF	AGGGCGGCGGCGT	7	45879898	45879911	g_max	GLYMA_10G055400	10	5062407.0	5062420.0											160	172	1	False
PHAVU_007G156500g	Phvul.001G023700	ERF	GAGCCGGCGGCGC	7	38087654	38087667	g_max	GLYMA_10G043000	10	3857796.0	3857809.0											155	167	1	False
PHAVU_007G067900g	Phvul.001G023700	ERF	ATGGCGGCTCTGA	7	6108894	6108907	g_max	GLYMA_10G237700	10	46614916.0	46614929.0	v_angularis	LR48_Vigan02g213600	2	29478344.0	29478357.0						158	170	2	False
PHAVU_007G212900g	Phvul.001G023700	ERF	TTGTCGGTGGATG	7	45189517	45189530	g_max	GLYMA_02G010900	2	1027674.0	1027687.0	v_angularis	LR48_Vigan02g146800	2	22034148.0	22034161.0						-1159	-1147	2	False
PHAVU_007G212900g	Phvul.001G023700	ERF	GAGCCGGTGGCAA	7	45188466	45188479	g_max	GLYMA_02G010900	2	1026626.0	1026639.0											-108	-96	1	False
PHAVU_007G146800g	Phvul.001G023700	ERF	TGGACGGCGTCGC	7	36333433	36333446	g_max	GLYMA_10G018200	10	1593331.0	1593344.0	v_angularis	LR48_Vigan10g029800	10	2935429.0	2935442.0	v_radiata	Vradi08g10260	8	28019394.0	28019407.0	-168	-156	3	False
PHAVU_007G146800g	Phvul.001G023700	ERF	AAGCCGGTGGAGG	7	36333778	36333791	g_max	GLYMA_10G018200	10	1593000.0	1593013.0						v_radiata	Vradi08g10260	8	28019757.0	28019770.0	177	189	2	False
PHAVU_007G084700g	Phvul.001G023700	ERF	AAGTCGGCGGAGA	7	8389657	8389670	g_max	GLYMA_10G220400	10	45183750.0	45183763.0											164	176	1	False
PHAVU_007G195100g	Phvul.001G023700	ERF	ATGTCGGTTCAAG	7	43363362	43363375	g_max	GLYMA_13G121300	13	23422832.0	23422845.0	v_angularis	LR48_Vigan1086s000300	KQ258626	63887.0	63900.0						-1852	-1840	2	False
PHAVU_007G116300g	Phvul.001G023700	ERF	ATGGCGGTGGTGG	7	18096533	18096546	g_max	GLYMA_10G164700	10	39882585.0	39882598.0	v_angularis	LR48_Vigan845s001200	KQ258559	160560.0	160573.0	v_radiata	Vradi08g13450	8	33109700.0	33109713.0	-1116	-1104	3	False
PHAVU_011G042800g	Phvul.001G023700	ERF	GTGGCGGTGGAAA	11	3729205	3729218	g_max	GLYMA_11G115000	11	8791585.0	8791598.0	v_angularis	LR48_Vigan08g174500	8	27470492.0	27470505.0	v_radiata	Vradi02g03180	2	3032672.0	3032685.0	-67	-55	3	False
PHAVU_011G102000g	Phvul.001G023700	ERF	GAGACGGTGGCTG	11	11136114	11136127	g_max	GLYMA_12G097200	12	8315622.0	8315635.0	v_angularis	LR48_Vigan08g128600	8	21992731.0	21992744.0						145	157	2	False
PHAVU_011G102000g	Phvul.001G023700	ERF	GTGGCGGTGGAGA	11	11136123	11136136	g_max	GLYMA_12G097200	12	8315631.0	8315644.0	v_angularis	LR48_Vigan08g128600	8	21992722.0	21992735.0						154	166	2	False
PHAVU_011G069200g	Phvul.001G023700	ERF	ACGGCGGTGGCTA	11	6029829	6029842	g_max	GLYMA_12G074900	12	5662683.0	5662696.0											-130	-118	1	False
PHAVU_011G212100g	Phvul.001G023700	ERF	GTGACGGCGGAGA	11	49695885	49695898	g_max	GLYMA_13G204300	13	31833132.0	31833145.0											106	118	1	False
PHAVU_011G174000g	Phvul.001G023700	ERF	CTGGCGGTGGAGC	11	44765553	44765566	g_max	GLYMA_09G009500	9	755746.0	755759.0	v_angularis	LR48_Vigan08g052900	8	8791599.0	8791612.0	v_radiata	Vradi0235s00090	scaffold_235	93712.0	93725.0	134	146	3	False
PHAVU_011G093600g	Phvul.001G023700	ERF	GAGGCGGCGTAGA	11	9514348	9514361	g_max	GLYMA_11G183800	11	25174015.0	25174028.0						v_radiata	Vradi02g06930	2	7933886.0	7933899.0	-250	-238	2	False
PHAVU_011G010900g	Phvul.001G023700	ERF	TCGCCGGCGGGGG	11	840291	840304	g_max	GLYMA_12G009800	12	706266.0	706279.0											146	158	1	True
PHAVU_011G052900g	Phvul.001G023700	ERF	GTGTCGGCTACCT	11	4493945	4493958	g_max	GLYMA_11G126000	11	9574438.0	9574451.0											-874	-862	1	False
PHAVU_011G188900g	Phvul.001G023700	ERF	TAGACGGTGGGAA	11	46573392	46573405	g_max	GLYMA_15G223500	15	40623518.0	40623531.0	v_angularis	LR48_Vigan08g045600	8	7308763.0	7308776.0						-16	-4	2	False
PHAVU_011G188900g	Phvul.001G023700	ERF	GTGTCGGTTTGAG	11	46573435	46573448	g_max	GLYMA_15G223500	15	40623561.0	40623574.0	v_angularis	LR48_Vigan08g045600	8	7308720.0	7308733.0	v_radiata	Vradi0289s00090	scaffold_289	160824.0	160837.0	27	39	3	False
PHAVU_011G150600g	Phvul.001G023700	ERF	GCGGCGGCGATGA	11	39530598	39530611	g_max	GLYMA_06G257800	6	44195987.0	44196000.0											32	44	1	False
PHAVU_011G150600g	Phvul.001G023700	ERF	GAGGCGGCGGCGA	11	39530595	39530608	g_max	GLYMA_06G257800	6	44195984.0	44195997.0											35	47	1	False
PHAVU_011G059100g	Phvul.001G023700	ERF	TCGACGGTGGAAA	11	5134706	5134719	g_max	GLYMA_12G057200	12	4160616.0	4160629.0											-862	-850	1	False
PHAVU_011G054300g	Phvul.001G023700	ERF	GAGACGGTGCATT	11	4602203	4602216	g_max	GLYMA_12G052300	12	3746483.0	3746496.0											-7	5	1	True
PHAVU_011G056900g	Phvul.001G023700	ERF	GCGTCGGCGTATC	11	4879060	4879073	g_max	GLYMA_12G055000	12	3983889.0	3983902.0											48	60	1	True
PHAVU_011G003900g	Phvul.001G023700	ERF	CCGTCGGCGTAGT	11	291167	291180	g_max	GLYMA_12G003200	12	265903.0	265916.0											-117	-105	1	False
PHAVU_011G013900g	Phvul.001G023700	ERF	GCGGCGGCGGGGA	11	1085280	1085293	g_max	GLYMA_09G225500	9	45029004.0	45029017.0						v_radiata	Vradi02g01100	2	1015701.0	1015714.0	99	111	2	False
PHAVU_011G104700g	Phvul.001G023700	ERF	TTGACGGTGCAAT	11	12008199	12008212	g_max	GLYMA_06G303700	6	49315930.0	49315943.0											-83	-71	1	False
PHAVU_011G150500g	Phvul.001G023700	ERF	GCGGCGGCGATGA	11	39514100	39514113	g_max	GLYMA_06G257800	6	44195987.0	44196000.0											32	44	1	False
PHAVU_011G150500g	Phvul.001G023700	ERF	GAGGCGGCGGCGA	11	39514097	39514110	g_max	GLYMA_06G257800	6	44195984.0	44195997.0											35	47	1	False
PHAVU_002G072500g	Phvul.001G023700	ERF	ATGGCGGTTCATG	2	10286730	10286743	g_max	GLYMA_01G032000	1	3363579.0	3363592.0	v_angularis	LR48_Vigan06g097300	6	11479786.0	11479799.0	v_radiata	Vradi0167s00200	scaffold_167	582470.0	582483.0	65	77	3	False
PHAVU_002G262400g	Phvul.001G023700	ERF	TCGACGGCGAACA	2	42867000	42867013	g_max	GLYMA_05G181400	5	36936603.0	36936616.0											-1338	-1326	1	False
PHAVU_002G275500g	Phvul.001G023700	ERF	GAGCCGGTGGAGC	2	43969900	43969913	g_max	GLYMA_05G195300	5	37967461.0	37967474.0											143	155	1	False
PHAVU_002G028900g	Phvul.001G023700	ERF	TCGGCGGCGCAGG	2	3011003	3011016	g_max	GLYMA_01G174900	1	51146688.0	51146701.0	v_angularis	LR48_Vigan06g043900	6	4170091.0	4170104.0						76	88	2	True
PHAVU_002G245900g	Phvul.001G023700	ERF	ATGGCGGTTGTTG	2	41241013	41241026	g_max	GLYMA_08G123200	8	9475564.0	9475577.0											-1774	-1762	1	True
PHAVU_002G034000g	Phvul.001G023700	ERF	ACGGCGGCTGGGT	2	3420291	3420304	g_max	GLYMA_01G226900	1	55528414.0	55528427.0											28	40	1	False
PHAVU_002G266900g	Phvul.001G023700	ERF	GTGACGGTGGAGC	2	43250094	43250107	g_max	GLYMA_08G143900	8	10975861.0	10975874.0											172	184	1	False
PHAVU_002G088000g	Phvul.001G023700	ERF	CCGACGGTGATGA	2	13995496	13995509	g_max	GLYMA_01G045200	1	5105639.0	5105652.0											-337	-325	1	False
PHAVU_002G088000g	Phvul.001G023700	ERF	CCGTCGGTGCCCG	2	13995490	13995503	g_max	GLYMA_01G045200	1	5105645.0	5105658.0											-331	-319	1	False
PHAVU_002G046800g	Phvul.001G023700	ERF	TGGCCGGCGGAGG	2	4333660	4333673	g_max	GLYMA_01G238800	1	56317223.0	56317236.0											59	71	1	False
PHAVU_002G019500g	Phvul.001G023700	ERF	CTGACGGCGCCGT	2	2148847	2148860	g_max	GLYMA_01G185400	1	52082808.0	52082821.0											48	60	1	False
PHAVU_002G036700g	Phvul.001G023700	ERF	ATGACGGCGAGCC	2	3602418	3602431	g_max	GLYMA_01G230400	1	55781492.0	55781505.0											-535	-523	1	True
PHAVU_002G123900g	Phvul.001G023700	ERF	TAGTCGGCGCCAA	2	25002435	25002448	g_max	GLYMA_01G151600	1	48837508.0	48837521.0											-410	-398	1	False
PHAVU_002G163500g	Phvul.001G023700	ERF	GTTGCGGTGGTGG	2	30526646	30526659	g_max	GLYMA_11G018200	11	1277098.0	1277111.0											74	86	1	False
PHAVU_002G196800g	Phvul.001G023700	ERF	GTGTCGGCTACGG	2	35416987	35417000	g_max	GLYMA_08G082400	8	6227977.0	6227990.0	v_angularis	LR48_Vigan205s004900	KQ258294	731451.0	731464.0	v_radiata	Vradi0048s00470	scaffold_48	1765619.0	1765632.0	-1485	-1473	3	False
PHAVU_002G146900g	Phvul.001G023700	ERF	GTGGCGGTGGCCG	2	28419365	28419378	g_max	GLYMA_01G022900	1	2309748.0	2309761.0						v_radiata	Vradi11g09350	11	10950490.0	10950503.0	-622	-610	2	False
PHAVU_002G241900g	Phvul.001G023700	ERF	TTGGCGGTTGGGG	2	40870422	40870435	g_max	GLYMA_05G162200	5	35340139.0	35340152.0	v_angularis	LR48_Vigan01g041500	1	4427533.0	4427546.0						-661	-649	2	False
PHAVU_002G300700g	Phvul.001G023700	ERF	TGGACGGTGACCT	2	46304895	46304908	g_max	GLYMA_08G025000	8	1977447.0	1977460.0											137	149	1	True
PHAVU_002G023700g	Phvul.001G023700	ERF	ACGGCGGTGGTGA	2	2509809	2509822	g_max	GLYMA_11G061000	11	4575826.0	4575839.0											-687	-675	1	True
PHAVU_002G023700g	Phvul.001G023700	ERF	GTGGCGGCGGAGA	2	2509950	2509963	g_max	GLYMA_11G061000	11	4575925.0	4575938.0											-546	-534	1	True
PHAVU_002G018300g	Phvul.001G023700	ERF	TGGTCGGTTACAG	2	2006962	2006975	g_max	GLYMA_01G186700	1	52202616.0	52202629.0											-193	-181	1	False
PHAVU_002G121100g	Phvul.001G023700	ERF	ACGACGGTGGCGG	2	24547032	24547045	g_max	GLYMA_11G090100	11	6819688.0	6819701.0	v_angularis	LR48_Vigan06g065400	6	6546033.0	6546046.0	v_radiata	Vradi11g07520	11	7781211.0	7781224.0	131	143	3	False
PHAVU_002G144200g	Phvul.001G023700	ERF	TGGTCGGTGTTGG	2	28044844	28044857	g_max	GLYMA_09G201500	9	42571796.0	42571809.0											-1305	-1293	1	False
PHAVU_002G270700g	Phvul.001G023700	ERF	ATGGCGGTGGAAA	2	43584867	43584880	g_max	GLYMA_05G190100	5	37579923.0	37579936.0											37	49	1	False
PHAVU_002G247000g	Phvul.001G023700	ERF	TTGGCGGCTGCGA	2	41349609	41349622	g_max	GLYMA_08G124600	8	9574692.0	9574705.0	v_angularis	LR48_Vigan01g035100	1	3726761.0	3726774.0	v_radiata	Vradi07g19400	7	41389953.0	41389966.0	36	48	3	False
PHAVU_002G009700g	Phvul.001G023700	ERF	CCGTCGGCGGAAT	2	1131850	1131863	g_max	GLYMA_01G195300	1	52951986.0	52951999.0	v_angularis	LR48_Vigan06g024200	6	2295977.0	2295990.0	v_radiata	Vradi11g03950	11	3743149.0	3743162.0	-244	-232	3	False
PHAVU_002G009700g	Phvul.001G023700	ERF	GTGCCGGTGGTGC	2	1131506	1131519	g_max	GLYMA_01G195300	1	52952341.0	52952354.0	v_angularis	LR48_Vigan06g024200	6	2295595.0	2295608.0	v_radiata	Vradi11g03950	11	3742767.0	3742780.0	100	112	3	False
PHAVU_002G088200g	Phvul.001G023700	ERF	GTGCCGGTGGAGC	2	14122467	14122480	g_max	GLYMA_01G045100	1	5059720.0	5059733.0											-209	-197	1	False
PHAVU_002G176900g	Phvul.001G023700	ERF	GCGACGGCGCCGG	2	32812246	32812259	g_max	GLYMA_05G144700	5	33848584.0	33848597.0											122	134	1	False
PHAVU_002G292600g	Phvul.001G023700	ERF	ATGTCGGCTAGGG	2	45590272	45590285	g_max	GLYMA_08G017600	8	1420106.0	1420119.0	v_angularis	LR48_Vigan11g017200	11	1820307.0	1820320.0						-58	-46	2	False
PHAVU_002G301300g	Phvul.001G023700	ERF	GTGTCGGCTTTGC	2	46350221	46350234	g_max	GLYMA_08G025600	8	2026742.0	2026755.0											-273	-261	1	False
PHAVU_002G092100g	Phvul.001G023700	ERF	TTGGCGGTGTGTG	2	15807224	15807237	g_max	GLYMA_20G013000	20	1118786.0	1118799.0	v_angularis	LR48_Vigan09g069100	9	9031428.0	9031441.0	v_radiata	Vradi07g04210	7	7623245.0	7623258.0	-576	-564	3	False
PHAVU_002G327500g	Phvul.001G023700	ERF	ACGTCGGTGTGGG	2	48558914	48558927	g_max	GLYMA_05G243800	5	41837431.0	41837444.0	v_angularis	LR48_Vigan05g100700	5	14764039.0	14764052.0						175	187	2	False
PHAVU_002G277600g	Phvul.001G023700	ERF	ACGTCGGTGACGG	2	44162583	44162596	g_max	GLYMA_05G197200	5	38150253.0	38150266.0											-50	-38	1	False
PHAVU_002G186300g	Phvul.001G023700	ERF	GTGGCGGCTCTCT	2	34149486	34149499	g_max	GLYMA_05G135800	5	32812171.0	32812184.0						v_radiata	Vradi0389s00010	scaffold_389	37395.0	37408.0	171	183	2	False
PHAVU_002G255400g	Phvul.001G023700	ERF	ATGACGGTGCTGT	2	42219486	42219499	g_max	GLYMA_08G136500	8	10446640.0	10446653.0	v_angularis	LR48_Vigan01g025900	1	2750001.0	2750014.0	v_radiata	Vradi07g18920	7	40631757.0	40631770.0	109	121	3	False
PHAVU_002G299900g	Phvul.001G023700	ERF	TGGACGGTGGTAT	2	46251250	46251263	g_max	GLYMA_05G218000	5	39800791.0	39800804.0											-1047	-1035	1	True
PHAVU_002G1105000g	Phvul.001G023700	ERF	GTGGCGGTGGTTA	2	22468516	22468529	g_max	GLYMA_02G125200	2	12513308.0	12513321.0	v_angularis	LR48_Vigan06g136500	6	16693123.0	16693136.0	v_radiata	Vradi11g12270	11	17654855.0	17654868.0	-166	-154	3	False
PHAVU_002G147300g	Phvul.001G023700	ERF	TTGTCGGTGGTCA	2	28482140	28482153	g_max	GLYMA_09G199000	9	42343252.0	42343265.0	v_angularis	LR48_Vigan284s001600	KQ258325	256287.0	256300.0						-116	-104	2	False
PHAVU_002G283700g	Phvul.001G023700	ERF	GCGGCGGCGGTGG	2	44723252	44723265	g_max	GLYMA_08G009800	8	764967.0	764980.0											185	197	1	False
PHAVU_002G233600g	Phvul.001G023700	ERF	ATGGCGGTTGCGT	2	39958757	39958770	g_max	GLYMA_13G221400	13	33457935.0	33457948.0	v_angularis	LR48_Vigan09g225500	9	27513264.0	27513277.0						107	119	2	False
PHAVU_004G109900g	Phvul.001G023700	ERF	TGGACGGTGATTA	4	36183839	36183852	g_max	GLYMA_09G133600	9	33151974.0	33151987.0											-168	-156	1	False
PHAVU_004G174800g	Phvul.001G023700	ERF	AAGTCGGCGACGG	4	45515503	45515516	g_max	GLYMA_01G006200	1	599594.0	599607.0	v_angularis	LR48_Vigan10g006300	10	430974.0	430987.0						111	123	2	False
PHAVU_004G085800g	Phvul.001G023700	ERF	ATGGCGGCGATGA	4	17689159	17689172	g_max	GLYMA_02G075600	2	6618993.0	6619006.0											182	194	1	False
PHAVU_004G007600g	Phvul.001G023700	ERF	GCGGCGGCGATTG	4	606059	606072	g_max	GLYMA_05G004100	5	326367.0	326380.0											106	118	1	True
PHAVU_004G163300g	Phvul.001G023700	ERF	TTGGCGGTGGTCC	4	44509082	44509095	g_max	GLYMA_09G190600	9	41510735.0	41510748.0						v_radiata	Vradi01g04120	1	6420937.0	6420950.0	-155	-143	2	False
PHAVU_004G038000g	Phvul.001G023700	ERF	GAGTCGGTGACGT	4	4235796	4235809	g_max	GLYMA_13G055400	13	15251610.0	15251623.0											65	77	1	False
PHAVU_004G004600g	Phvul.001G023700	ERF	GCGGCGGCGCTTG	4	340333	340346	g_max	GLYMA_05G002400	5	180400.0	180413.0	v_angularis	LR48_Vigan10g285200	10	40256998.0	40257011.0						143	155	2	False
PHAVU_004G080700g	Phvul.001G023700	ERF	TTGTCGGTTGCTT	4	13860155	13860168	g_max	GLYMA_02G072500	2	6354521.0	6354534.0											-322	-310	1	False
PHAVU_004G079100g	Phvul.001G023700	ERF	GTGTCGGTTTTGG	4	13449033	13449046	g_max	GLYMA_02G071400	2	6275095.0	6275108.0	v_angularis	LR48_Vigan10g142500	10	19771512.0	19771525.0	v_radiata	Vradi0420s00010	scaffold_420	109026.0	109039.0	-322	-310	3	False
PHAVU_004G096800g	Phvul.001G023700	ERF	TTGTCGGTGAGAT	4	27549821	27549834	g_max	GLYMA_13G327000	13	42195205.0	42195218.0	v_angularis	LR48_Vigan05g180400	5	26373237.0	26373250.0						-148	-136	2	False
PHAVU_004G147800g	Phvul.001G023700	ERF	GGGGCGGCGCTCT	4	42836035	42836048	g_max	GLYMA_09G172500	9	39718039.0	39718052.0						v_radiata	Vradi01g05400	1	8311458.0	8311471.0	93	105	2	False
PHAVU_010G133600g	Phvul.001G023700	ERF	GTGTCGGTTACGG	10	40537806	40537819	g_max	GLYMA_07G035900	7	2912341.0	2912354.0											-71	-59	1	False
PHAVU_010G139200g	Phvul.001G023700	ERF	ATGGCGGTGCTTG	10	41131445	41131458	g_max	GLYMA_07G010300	7	775436.0	775449.0											168	180	1	False
PHAVU_010G104200g	Phvul.001G023700	ERF	ACGACGGCGTGGA	10	36232094	36232107	g_max	GLYMA_16G031900	16	3022397.0	3022410.0											157	169	1	False
PHAVU_010G092100g	Phvul.001G023700	ERF	CGGACGGTGGAGA	10	33950295	33950308	g_max	GLYMA_03G017100	3	1732907.0	1732920.0											-94	-82	1	False
PHAVU_010G165900g	Phvul.001G023700	ERF	AGGTCGGTGACAC	10	43244025	43244038	g_max	GLYMA_07G000400	7	40054.0	40067.0	v_angularis	LR48_Vigan406s000500	KQ258371	92478.0	92491.0	v_radiata	Vradi0421s00020	scaffold_421	20226.0	20239.0	132	144	3	False
PHAVU_010G120000g	Phvul.001G023700	ERF	TTGGCGGTGGCAG	10	38912696	38912709	g_max	GLYMA_07G049100	7	4179804.0	4179817.0	v_angularis	LR48_Vigan11g024600	11	2861915.0	2861928.0	v_radiata	Vradi0536s00010	scaffold_536	20367.0	20380.0	154	166	3	False
PHAVU_010G112500g	Phvul.001G023700	ERF	TTGTCGGTGGATT	10	37657028	37657041	g_max	GLYMA_07G056900	7	5061884.0	5061897.0	v_angularis	LR48_Vigan66s001300	KQ258259	136867.0	136880.0	v_radiata	Vradi09g03420	9	4380013.0	4380026.0	33	45	3	False
PHAVU_010G141800g	Phvul.001G023700	ERF	ACGGCGGCGCCTC	10	41380416	41380429	g_max	GLYMA_07G012400	7	967101.0	967114.0						v_radiata	Vradi09g01720	9	1494672.0	1494685.0	100	112	2	False
PHAVU_010G141800g	Phvul.001G023700	ERF	GCGGCGGTTGGGG	10	41380450	41380463	g_max	GLYMA_07G012400	7	967135.0	967148.0											134	146	1	False
PHAVU_010G105300g	Phvul.001G023700	ERF	GTTGCGGTGGCGG	10	36433961	36433974	g_max	GLYMA_16G030800	16	2930021.0	2930034.0											-1679	-1667	1	True
PHAVU_010G009800g	Phvul.001G023700	ERF	ACGTCGGTTTCAG	10	1534473	1534486	g_max	GLYMA_03G081900	3	22436531.0	22436544.0						v_radiata	Vradi09g07120	9	11597782.0	11597795.0	68	80	2	False
PHAVU_010G061000g	Phvul.001G023700	ERF	TCGTCGGTGAGAT	10	10037833	10037846	g_max	GLYMA_03G040700	3	5125452.0	5125465.0											115	127	1	False
PHAVU_010G086600g	Phvul.001G023700	ERF	GTGGCGGCGGACG	10	32399834	32399847	g_max	GLYMA_07G082600	7	7578818.0	7578831.0	v_angularis	LR48_Vigan07g157300	7	19995824.0	19995837.0	v_radiata	Vradi0194s00280	scaffold_194	736290.0	736303.0	10	22	3	False
PHAVU_010G071100g	Phvul.001G023700	ERF	CAGGCGGCGCCAC	10	19042064	19042077	g_max	GLYMA_01G134100	1	45499921.0	45499934.0	v_angularis	LR48_Vigan11g053300	11	7339916.0	7339929.0	v_radiata	Vradi0091s00220	scaffold_91	176917.0	176930.0	-326	-314	3	False
PHAVU_010G134300g	Phvul.001G023700	ERF	ATGGCGGCGTTGT	10	40629889	40629902	g_max	GLYMA_07G035300	7	2824089.0	2824102.0											97	109	1	True
PHAVU_010G133500g	Phvul.001G023700	ERF	TTGACGGCTGTGA	10	40529699	40529712	g_max	GLYMA_07G036000	7	2919511.0	2919524.0											-9	3	1	False
PHAVU_010G130800g	Phvul.001G023700	ERF	ACGGCGGCGAGTG	10	40107199	40107212	g_max	GLYMA_16G006800	16	558015.0	558028.0	v_angularis	LR48_Vigan192s001200	KQ258289	122174.0	122187.0	v_radiata	Vradi09g02420	9	2508248.0	2508261.0	-265	-253	3	False
PHAVU_010G128800g	Phvul.001G023700	ERF	TGGACGGTGAAGT	10	39859119	39859132	g_max	GLYMA_07G039900	7	3294746.0	3294759.0	v_angularis	LR48_Vigan11g008900	11	947720.0	947733.0	v_radiata	Vradi09g02570	9	2750797.0	2750810.0	43	55	3	False
PHAVU_010G128800g	Phvul.001G023700	ERF	GTGTCGGTTGAAA	10	39859215	39859228	g_max	GLYMA_07G039900	7	3294643.0	3294656.0	v_angularis	LR48_Vigan11g008900	11	947821.0	947834.0	v_radiata	Vradi09g02570	9	2750696.0	2750709.0	139	151	3	False
PHAVU_010G118700g	Phvul.001G023700	ERF	GTTGCGGTGGTTG	10	38727775	38727788	g_max	GLYMA_16G019400	16	1725134.0	1725147.0	v_angularis	LR48_Vigan11g023000	11	2661181.0	2661194.0	v_radiata	Vradi0179s00130	scaffold_179	121569.0	121582.0	-578	-566	3	False
PHAVU_010G050900g	Phvul.001G023700	ERF	TGGCCGGCGGAGT	10	8102731	8102744	g_max	GLYMA_03G113400	3	32045222.0	32045235.0	v_angularis	LR48_Vigan11g167400	11	25537845.0	25537858.0						-468	-456	2	False
PHAVU_005G128800g	Phvul.001G023700	ERF	ATGGCGGTTCCGG	5	35326890	35326903	g_max	GLYMA_13G320800	13	41502827.0	41502840.0											-1655	-1643	1	True
PHAVU_005G120500g	Phvul.001G023700	ERF	AAGACGGCGCTGT	5	34344700	34344713	g_max	GLYMA_13G313300	13	40868181.0	40868194.0											-1559	-1547	1	False
PHAVU_005G086000g	Phvul.001G023700	ERF	GCGTCGGTGGTAT	5	22355723	22355736	g_max	GLYMA_12G219500	12	37915429.0	37915442.0	v_angularis	LR48_Vigan05g128100	5	19535635.0	19535648.0						151	163	2	False
PHAVU_005G083900g	Phvul.001G023700	ERF	TTGTCGGTGAGGG	5	20336898	20336911	g_max	GLYMA_13G279500	13	38082560.0	38082573.0	v_angularis	LR48_Vigan1104s000400	KQ258631	90058.0	90071.0						-981	-969	2	False
PHAVU_005G044500g	Phvul.001G023700	ERF	CAGGCGGCGGGTG	5	4505506	4505519	g_max	GLYMA_15G266600	15	50274331.0	50274344.0	v_angularis	LR48_Vigan05g040000	5	5235478.0	5235491.0						116	128	2	False
PHAVU_005G124100g	Phvul.001G023700	ERF	TTGTCGGCTAAGC	5	34781219	34781232	g_max	GLYMA_12G184500	12	34590365.0	34590378.0	v_angularis	LR48_Vigan05g168400	5	24921379.0	24921392.0	v_radiata	Vradi04g03640	4	7190926.0	7190939.0	-1133	-1121	3	False
PHAVU_005G120600g	Phvul.001G023700	ERF	AAGACGGCGCTGT	5	34344700	34344713	g_max	GLYMA_12G187800	12	34902477.0	34902490.0											-225	-213	1	False
PHAVU_005G137800g	Phvul.001G023700	ERF	GTGACGGTGCGGT	5	36629354	36629367	g_max	GLYMA_13G329100	13	42366429.0	42366442.0											50	62	1	False
PHAVU_005G113700g	Phvul.001G023700	ERF	ATGACGGCGCTCA	5	33034812	33034825	g_max	GLYMA_12G195700	12	35712933.0	35712946.0						v_radiata	Vradi05g22720	5	34912439.0	34912452.0	12	24	2	True
PHAVU_005G035200g	Phvul.001G023700	ERF	GCGACGGTGAAGG	5	3291117	3291130	g_max	GLYMA_04G142300	4	24724188.0	24724201.0											53	65	1	False
PHAVU_005G050200g	Phvul.001G023700	ERF	AGGACGGTGGGTG	5	5942917	5942930	g_max	GLYMA_08G165900	8	13091776.0	13091789.0											-1408	-1396	1	False
PHAVU_005G020800g	Phvul.001G023700	ERF	ATGTCGGTTCCTA	5	1797177	1797190	g_max	GLYMA_15G273700	15	51138138.0	51138151.0	v_angularis	LR48_Vigan05g008300	5	984976.0	984989.0	v_radiata	Vradi05g16910	5	25819630.0	25819643.0	9	21	3	False
PHAVU_005G083300g	Phvul.001G023700	ERF	GCGGCGGCGCGTG	5	20058698	20058711	g_max	GLYMA_13G279100	13	38015949.0	38015962.0											54	66	1	False
PHAVU_005G083300g	Phvul.001G023700	ERF	GCGACGGTGGCGG	5	20058580	20058593	g_max	GLYMA_13G279100	13	38015830.0	38015843.0											172	184	1	False
PHAVU_005G171700g	Phvul.001G023700	ERF	AAGACGGTGAAAA	5	39505637	39505650	g_max	GLYMA_13G359900	13	44689564.0	44689577.0											130	142	1	False
PHAVU_005G074700g	Phvul.001G023700	ERF	GAGGCGGCGTTTT	5	13294644	13294657	g_max	GLYMA_13G274100	13	37560760.0	37560773.0											-1066	-1054	1	False
PHAVU_005G074700g	Phvul.001G023700	ERF	GGGGCGGCGCGGC	5	13294784	13294797	g_max	GLYMA_13G274100	13	37560630.0	37560643.0											-926	-914	1	False
PHAVU_005G111200g	Phvul.001G023700	ERF	TTGTCGGTGTTTG	5	32568039	32568052	g_max	GLYMA_13G304300	13	40130312.0	40130325.0	v_angularis	LR48_Vigan05g156400	5	23592989.0	23593002.0	v_radiata	Vradi05g22890	5	35264154.0	35264167.0	65	77	3	False
PHAVU_005G152800g	Phvul.001G023700	ERF	TGGGCGGTGATTT	5	37983298	37983311	g_max	GLYMA_15G030200	15	2427972.0	2427985.0											-1219	-1207	1	True
PHAVU_005G160400g	Phvul.001G023700	ERF	GTGACGGTTGGCT	5	38575825	38575838	g_max	GLYMA_15G023500	15	1855746.0	1855759.0	v_angularis	LR48_Vigan05g198600	5	28006399.0	28006412.0	v_radiata	Vradi05g20910	5	32095002.0	32095015.0	-182	-170	3	False
PHAVU_005G136500g	Phvul.001G023700	ERF	CCGTCGGCGAAAT	5	36455821	36455834	g_max	GLYMA_13G327700	13	42234678.0	42234691.0											-1140	-1128	1	True
PHAVU_005G136500g	Phvul.001G023700	ERF	CCGACGGTGGTGC	5	36455815	36455828	g_max	GLYMA_13G327700	13	42234672.0	42234685.0											-1134	-1122	1	True
PHAVU_009G082100g	Phvul.001G023700	ERF	CTGTCGGTGAGGT	9	13110690	13110703	g_max	GLYMA_04G055900	4	4515136.0	4515149.0											-12	0	1	True
PHAVU_009G094200g	Phvul.001G023700	ERF	CTGTCGGTGCCAC	9	14505653	14505666	g_max	GLYMA_06G069600	6	5344642.0	5344655.0											-286	-274	1	False
PHAVU_009G050600g	Phvul.001G023700	ERF	AAGGCGGTGTCTT	9	9565593	9565606	g_max	GLYMA_06G131100	6	10774767.0	10774780.0											-241	-229	1	False
PHAVU_009G253600g	Phvul.001G023700	ERF	ATGTCGGTGGTAA	9	36633657	36633670	g_max	GLYMA_09G039500	9	3304059.0	3304072.0											-955	-943	1	False
PHAVU_009G189700g	Phvul.001G023700	ERF	TAGGCGGTGTCCG	9	28143133	28143146	g_max	GLYMA_06G190800	6	16760198.0	16760211.0	v_angularis	LR48_Vigan04g046700	4	5766679.0	5766692.0	v_radiata	Vradi0349s00020	scaffold_349	184660.0	184673.0	-357	-345	3	False
PHAVU_009G125900g	Phvul.001G023700	ERF	TAGTCGGTTGGGG	9	18657776	18657789	g_max	GLYMA_06G114000	6	9241641.0	9241654.0	v_angularis	LR48_Vigan04g176800	4	26364882.0	26364895.0						-610	-598	2	False
PHAVU_009G204500g	Phvul.001G023700	ERF	ATGTCGGCGCGGG	9	30223939	30223952	g_max	GLYMA_04G158600	4	38637038.0	38637051.0	v_angularis	LR48_Vigan04g029600	4	3658459.0	3658472.0	v_radiata	Vradi02g13800	2	24179559.0	24179572.0	-65	-53	3	False
PHAVU_009G204500g	Phvul.001G023700	ERF	ACGACGGTGCCAA	9	30223920	30223933	g_max	GLYMA_04G158600	4	38637021.0	38637034.0	v_angularis	LR48_Vigan04g029600	4	3658476.0	3658489.0	v_radiata	Vradi02g13800	2	24179542.0	24179555.0	-46	-34	3	False
PHAVU_009G142800g	Phvul.001G023700	ERF	ATGTCGGTTATTT	9	20895259	20895272	g_max	GLYMA_06G143300	6	11661333.0	11661346.0											-970	-958	1	False
PHAVU_009G215800g	Phvul.001G023700	ERF	GCGACGGTGGACA	9	31849827	31849840	g_max	GLYMA_15G194800	15	22093459.0	22093472.0											146	158	1	False
PHAVU_009G022700g	Phvul.001G023700	ERF	GTGCCGGTGATTG	9	5275536	5275549	g_max	GLYMA_04G011200	4	865612.0	865625.0											-471	-459	1	False
PHAVU_009G194200g	Phvul.001G023700	ERF	TTGTCGGTTGTTA	9	28773069	28773082	g_max	GLYMA_15G206200	15	28965160.0	28965173.0											-1839	-1827	1	False
PHAVU_009G253400g	Phvul.001G023700	ERF	GTGTCGGTGTCCA	9	36609245	36609258	g_max	GLYMA_09G039800	9	3324478.0	3324491.0											-117	-105	1	False
PHAVU_009G067000g	Phvul.001G023700	ERF	TTGTCGGTTCCCA	9	11458836	11458849	g_max	GLYMA_06G042300	6	3194326.0	3194339.0											-13	-1	1	False
PHAVU_009G030300g	Phvul.001G023700	ERF	ATGTCGGTTGTTA	9	6684650	6684663	g_max	GLYMA_06G104200	6	8296816.0	8296829.0	v_angularis	LR48_Vigan04g189800	4	27979434.0	27979447.0	v_radiata	Vradi05g07120	5	14225371.0	14225384.0	117	129	3	False
PHAVU_009G073500g	Phvul.001G023700	ERF	TTGGCGGTTGTAG	9	12197145	12197158	g_max	GLYMA_04G047300	4	3795162.0	3795175.0											-1480	-1468	1	True
PHAVU_009G030900g	Phvul.001G023700	ERF	AAGGCGGTGAGAA	9	6801601	6801614	g_max	GLYMA_06G103700	6	8257009.0	8257022.0											-1347	-1335	1	False
PHAVU_009G078900g	Phvul.001G023700	ERF	TTGACGGTGGTTG	9	12808806	12808819	g_max	GLYMA_04G052700	4	4274951.0	4274964.0	v_angularis	LR48_Vigan04g234700	4	32765610.0	32765623.0	v_radiata	Vradi05g11670	5	20587563.0	20587576.0	148	160	3	False
PHAVU_009G078900g	Phvul.001G023700	ERF	CCGGCGGTGGCAA	9	12808796	12808809	g_max	GLYMA_04G052700	4	4274941.0	4274954.0	v_angularis	LR48_Vigan04g234700	4	32765620.0	32765633.0	v_radiata	Vradi05g11670	5	20587573.0	20587586.0	158	170	3	False
PHAVU_009G161900g	Phvul.001G023700	ERF	AAGGCGGCTGGGG	9	23558005	23558018	g_max	GLYMA_06G164900	6	13670722.0	13670735.0											128	140	1	False
PHAVU_009G056800g	Phvul.001G023700	ERF	TAGGCGGCGCGGT	9	10422570	10422583	g_max	GLYMA_04G033300	4	2649722.0	2649735.0											120	132	1	False
PHAVU_009G232800g	Phvul.001G023700	ERF	CTGTCGGTTAAGT	9	34358446	34358459	g_max	GLYMA_09G062700	9	5977353.0	5977366.0											-167	-155	1	True
PHAVU_009G186400g	Phvul.001G023700	ERF	TTGGCGGTTTTGG	9	27567781	27567794	g_max	GLYMA_04G167800	4	42116235.0	42116248.0	v_angularis	LR48_Vigan04g050400	4	6286222.0	6286235.0	v_radiata	Vradi03g09000	3	10799207.0	10799220.0	-98	-86	3	False
PHAVU_009G252200g	Phvul.001G023700	ERF	TTGTCGGCGAGAG	9	36532270	36532283	g_max	GLYMA_15G146800	15	12079421.0	12079434.0	v_angularis	LR48_Vigan635s011300	KQ258467	864114.0	864127.0						-230	-218	2	False
PHAVU_009G016800g	Phvul.001G023700	ERF	TTGGCGGCGAGCC	9	2918943	2918956	g_max	GLYMA_04G024400	4	1946645.0	1946658.0											-1304	-1292	1	False
PHAVU_009G186600g	Phvul.001G023700	ERF	GTGGCGGCGAGTG	9	27610502	27610515	g_max	GLYMA_04G168300	4	42194427.0	42194440.0	v_angularis	LR48_Vigan04g050700	4	6320422.0	6320435.0	v_radiata	Vradi03g09010	3	10832700.0	10832713.0	-38	-26	3	False
PHAVU_009G229500g	Phvul.001G023700	ERF	GCGACGGTGGGGC	9	33898966	33898979	g_max	GLYMA_09G067000	9	6617758.0	6617771.0	v_angularis	LR48_Vigan04g011900	4	1355793.0	1355806.0						3	15	2	False
PHAVU_009G041400g	Phvul.001G023700	ERF	GGGTCGGTGGAAA	9	8238271	8238284	g_max	GLYMA_04G224600	4	49501264.0	49501277.0											-1902	-1890	1	False
PHAVU_009G244400g	Phvul.001G023700	ERF	TTGACGGTGTGTT	9	35773109	35773122	g_max	GLYMA_15G155800	15	13038527.0	13038540.0											-116	-104	1	False
PHAVU_009G081900g	Phvul.001G023700	ERF	ACGACGGCGTTTA	9	13096655	13096668	g_max	GLYMA_06G055800	6	4217850.0	4217863.0											12	24	1	False
PHAVU_009G112800g	Phvul.001G023700	ERF	GCGACGGCGCCAC	9	16930390	16930403	g_max	GLYMA_06G089000	6	6914695.0	6914708.0	v_angularis	LR48_Vigan04g205400	4	29720864.0	29720877.0	v_radiata	Vradi05g08500	5	16373552.0	16373565.0	-379	-367	3	False
PHAVU_009G135900g	Phvul.001G023700	ERF	TAGGCGGTGGAAG	9	19950419	19950432	g_max	GLYMA_06G123900	6	10080294.0	10080307.0											142	154	1	True
PHAVU_009G168000g	Phvul.001G023700	ERF	GCGGCGGCGGGGA	9	24532439	24532452	g_max	GLYMA_04G193900	4	46560457.0	46560470.0											165	177	1	False
PHAVU_006G218300g	Phvul.001G023700	ERF	AAGACGGTGAGGT	6	31766552	31766565	g_max	GLYMA_12G167700	12	32244963.0	32244976.0											-1333	-1321	1	False
PHAVU_006G183100g	Phvul.001G023700	ERF	TTGTCGGCGGAAT	6	29213113	29213126	g_max	GLYMA_13G236500	13	34675546.0	34675559.0	v_angularis	LR48_Vigan09g241500	9	28945711.0	28945724.0	v_radiata	Vradi10g10670	10	18301717.0	18301730.0	-227	-215	3	False
PHAVU_006G126000g	Phvul.001G023700	ERF	GCGGCGGCTCCCT	6	24062395	24062408	g_max	GLYMA_15G132400	15	10630814.0	10630827.0											74	86	1	False
PHAVU_006G121600g	Phvul.001G023700	ERF	ACGACGGCGTTGG	6	23739821	23739834	g_max	GLYMA_15G136400	15	11025412.0	11025425.0						v_radiata	Vradi10g06170	10	13367854.0	13367867.0	-116	-104	2	False
PHAVU_006G107400g	Phvul.001G023700	ERF	TGGGCGGCGGAAA	6	22413777	22413790	g_max	GLYMA_19G250400	19	49639629.0	49639642.0	v_angularis	LR48_Vigan10g158900	10	21974320.0	21974333.0						-204	-192	2	False
PHAVU_006G021000g	Phvul.001G023700	ERF	TGGACGGTGAGTG	6	9877619	9877632	g_max	GLYMA_20G048400	20	9299476.0	9299489.0						v_radiata	Vradi0222s00100	scaffold_222	176397.0	176410.0	76	88	2	False
PHAVU_006G029000g	Phvul.001G023700	ERF	GTGTCGGTTTTTG	6	12372044	12372057	g_max	GLYMA_18G116800	18	14295232.0	14295245.0	v_angularis	LR48_Vigan09g080200	9	10832058.0	10832071.0	v_radiata	Vradi0095s00040	scaffold_95	263321.0	263334.0	-307	-295	3	False
PHAVU_006G146100g	Phvul.001G023700	ERF	GTGTCGGCGAAAA	6	25992807	25992820	g_max	GLYMA_15G111600	15	8743518.0	8743531.0											20	32	1	False
PHAVU_006G027100g	Phvul.001G023700	ERF	ATGGCGGCGACGG	6	11888016	11888029	g_max	GLYMA_18G114700	18	13906039.0	13906052.0	v_angularis	LR48_Vigan09g083200	9	11451898.0	11451911.0						117	129	2	False
PHAVU_006G150100g	Phvul.001G023700	ERF	TTGTCGGTTGGTA	6	26355558	26355571	g_max	GLYMA_15G107300	15	8420085.0	8420098.0						v_radiata	Vradi10g08150	10	15538933.0	15538946.0	-884	-872	2	False
PHAVU_006G114200g	Phvul.001G023700	ERF	GCGGCGGCGGGGC	6	22970395	22970408	g_max	GLYMA_07G054900	7	4830600.0	4830613.0	v_angularis	LR48_Vigan09g164100	9	21364794.0	21364807.0	v_radiata	Vradi0083s00720	scaffold_83	378038.0	378051.0	155	167	3	False
PHAVU_006G089000g	Phvul.001G023700	ERF	GCGACGGTGTCGT	6	20762016	20762029	g_max	GLYMA_03G234800	3	43513942.0	43513955.0											142	154	1	False
PHAVU_006G089000g	Phvul.001G023700	ERF	GGGCCGGCGACGG	6	20762010	20762023	g_max	GLYMA_03G234800	3	43513936.0	43513949.0											148	160	1	False
PHAVU_006G066100g	Phvul.001G023700	ERF	GTGACGGTGACAG	6	18459650	18459663	g_max	GLYMA_18G064700	18	5893734.0	5893747.0											30	42	1	False
PHAVU_006G180400g	Phvul.001G023700	ERF	CTGGCGGCGACCG	6	29002348	29002361	g_max	GLYMA_10G069200	10	6816282.0	6816295.0											-425	-413	1	False
PHAVU_006G139300g	Phvul.001G023700	ERF	TCGGCGGCGAAGA	6	25445717	25445730	g_max	GLYMA_15G118900	15	9328763.0	9328776.0						v_radiata	Vradi10g07280	10	14653284.0	14653297.0	-1682	-1670	2	False
PHAVU_006G148000g	Phvul.001G023700	ERF	AAGACGGCGGCCG	6	26114433	26114446	g_max	GLYMA_09G005500	9	429929.0	429942.0											-310	-298	1	True
PHAVU_006G126200g	Phvul.001G023700	ERF	ATGCCGGCGATGC	6	24085697	24085710	g_max	GLYMA_15G132100	15	10611729.0	10611742.0											-245	-233	1	False
PHAVU_008G259800g	Phvul.001G031200	AP2	CGTCGCGGTTTCCAATTCGCC	8	57249632	57249653	g_max	GLYMA_02G228200	2	41552545.0	41552566.0											150	170	1	False
PHAVU_008G285100g	Phvul.001G031200	AP2	TTGTGCATATCCTCATCCACA	8	59038015	59038036	g_max	GLYMA_14G008000	14	617987.0	618008.0	v_angularis	LR48_Vigan07g002700	7	305532.0	305553.0	v_radiata	Vradi06g00580	6	524883.0	524904.0	33	53	3	True
PHAVU_008G161100g	Phvul.001G031200	AP2	TGTCACACACCCCCACTCACA	8	41297187	41297208	g_max	GLYMA_13G078500	13	18460273.0	18460294.0											3	23	1	False
PHAVU_008G222700g	Phvul.001G031200	AP2	CAGCACGGATACTCATTAAGA	8	53525083	53525104	g_max	GLYMA_14G058200	14	4652096.0	4652117.0	v_angularis	LR48_Vigan07g059200	7	5429120.0	5429141.0						-183	-163	2	False
PHAVU_008G103600g	Phvul.001G031200	AP2	TGACACAGATCCCTATGTTTT	8	11699101	11699122	g_max	GLYMA_18G201400	18	48126156.0	48126177.0											-292	-272	1	False
PHAVU_008G091300g	Phvul.001G031200	AP2	TTGTTCGGTTTCCCAACCACG	8	9300805	9300826	g_max	GLYMA_18G208000	18	49281701.0	49281722.0											-213	-193	1	False
PHAVU_003G236300g	Phvul.001G031200	AP2	TGGCTCACTCTCTCACGGGTC	3	45891600	45891621	g_max	GLYMA_17G162800	17	14500528.0	14500549.0	v_angularis	LR48_Vigan01g195800	1	26960098.0	26960119.0						-232	-212	2	False
PHAVU_003G039500g	Phvul.001G031200	AP2	AAGCACTGTTCCCCACTTATA	3	4157159	4157180	g_max	GLYMA_02G121400	2	12030542.0	12030563.0	v_angularis	LR48_Vigan06g114100	6	13931066.0	13931087.0	v_radiata	Vradi0189s00080	scaffold_189	518193.0	518214.0	121	141	3	False
PHAVU_003G265200g	Phvul.001G031200	AP2	ACTCACATTCCCTCATGCATA	3	49214167	49214188	g_max	GLYMA_02G046100	2	4242733.0	4242754.0											88	108	1	False
PHAVU_003G102500g	Phvul.001G031200	AP2	AAACGCGGATTCACATGTGCA	3	25180572	25180593	g_max	GLYMA_07G250100	7	42818522.0	42818543.0											-994	-974	1	False
PHAVU_003G025800g	Phvul.001G031200	AP2	CCTCACATTTTCCCACCTTGA	3	2344633	2344654	g_max	GLYMA_02G101400	2	9596509.0	9596530.0											67	87	1	False
PHAVU_003G189900g	Phvul.001G031200	AP2	GCGCACATTCTCCAAGCAATT	3	40197198	40197219	g_max	GLYMA_05G026500	5	2293135.0	2293156.0											-182	-162	1	False
PHAVU_003G229500g	Phvul.001G031200	AP2	TTTCACAGACACCAAAAGAAC	3	44988289	44988310	g_max	GLYMA_17G153900	17	12922050.0	12922071.0											149	169	1	False
PHAVU_001G015400g	Phvul.001G031200	AP2	CGACACACCCTCCAATTTTCT	1	1300678	1300699	g_max	GLYMA_09G114300	9	24651094.0	24651115.0											93	113	1	False
PHAVU_001G159600g	Phvul.001G031200	AP2	GTACTCATACCCCAATTGGAT	1	41922405	41922426	g_max	GLYMA_19G163300	19	42411873.0	42411894.0											-329	-309	1	False
PHAVU_001G215900g	Phvul.001G031200	AP2	CTGCATGCACTCCAAAGGCCA	1	47929773	47929794	g_max	GLYMA_19G219700	19	47201807.0	47201828.0	v_angularis	LR48_Vigan03g275200	3	37457939.0	37457960.0						-17	3	2	False
PHAVU_001G179900g	Phvul.001G031200	AP2	GTGCACAAGTCCCCATTAAGC	1	44446891	44446912	g_max	GLYMA_03G184500	3	39629089.0	39629110.0	v_angularis	LR48_Vigan641s007900	KQ258471	750185.0	750206.0						-1456	-1436	2	False
PHAVU_001G058600g	Phvul.001G031200	AP2	GTGCACGGTTCCTCACCTTCT	1	6918889	6918910	g_max	GLYMA_17G202300	17	32202238.0	32202259.0											162	182	1	False
PHAVU_007G210600g	Phvul.001G031200	AP2	GTGTACTGTTCCCAATCCCAC	7	44910341	44910362	g_max	GLYMA_02G008600	2	870872.0	870893.0	v_angularis	LR48_Vigan02g151200	2	22564850.0	22564871.0	v_radiata	Vradi0273s00180	scaffold_273	34610.0	34631.0	-73	-53	3	False
PHAVU_007G224800g	Phvul.001G031200	AP2	AAACCCAGATCCCGATTTCAT	7	46464414	46464435	g_max	GLYMA_13G149500	13	26297019.0	26297040.0											-1069	-1049	1	False
PHAVU_007G213700g	Phvul.001G031200	AP2	GCGCACACATCCCTTTTCACT	7	45260072	45260093	g_max	GLYMA_02G011800	2	1082219.0	1082240.0											170	190	1	False
PHAVU_007G128200g	Phvul.001G031200	AP2	AGACACGGTTACCCTTTTGCT	7	27735599	27735620	g_max	GLYMA_20G203400	20	44025649.0	44025670.0											-1327	-1307	1	False
PHAVU_007G111200g	Phvul.001G031200	AP2	CTACACACCTCCCCATACTCC	7	14258625	14258646	g_max	GLYMA_20G211700	20	44838647.0	44838668.0											-328	-308	1	False
PHAVU_011G108600g	Phvul.001G031200	AP2	AAGCGCGGTTCCTTAAGCAGA	11	13215912	13215933	g_max	GLYMA_12G103600	12	9272682.0	9272703.0											-238	-218	1	False
PHAVU_011G032900g	Phvul.001G031200	AP2	CAGTGCGAATCCCAATAAGCA	11	2851666	2851687	g_max	GLYMA_11G104900	11	7962471.0	7962492.0											28	48	1	False
PHAVU_011G160400g	Phvul.001G031200	AP2	CTGCACACTTCCTCACACACG	11	42200324	42200345	g_max	GLYMA_06G236000	6	38358087.0	38358108.0	v_angularis	LR48_Vigan08g040600	8	6408519.0	6408540.0						-454	-434	2	False
PHAVU_011G038400g	Phvul.001G031200	AP2	TGGCATTAATCCCAAGGCCAA	11	3335818	3335839	g_max	GLYMA_12G036700	12	2668907.0	2668928.0	v_angularis	LR48_Vigan08g178000	8	27842625.0	27842646.0	v_radiata	Vradi0393s00110	scaffold_393	100493.0	100514.0	-1832	-1812	3	False
PHAVU_002G216200g	Phvul.001G031200	AP2	TTTCACAGCTTCCTACGTGTA	2	37866003	37866024	g_max	GLYMA_07G184800	7	35229308.0	35229329.0											173	193	1	False
PHAVU_002G266400g	Phvul.001G031200	AP2	TTTCTCAAATTCCAAACCAAA	2	43212229	43212250	g_max	GLYMA_08G143400	8	10940599.0	10940620.0											-1648	-1628	1	False
PHAVU_002G0176001g	Phvul.001G031200	AP2	GCCCACAATTCCCCATATCAT	2	1937726	1937747	g_max	GLYMA_01G187600	1	52275826.0	52275847.0	v_angularis	LR48_Vigan06g032000	6	3084995.0	3085016.0	v_radiata	Vradi11g04660	11	4442264.0	4442285.0	-2	18	3	False
PHAVU_002G161800g	Phvul.001G031200	AP2	TGGTACAGATTCCAAGGAATT	2	30375714	30375735	g_max	GLYMA_11G019700	11	1391146.0	1391167.0	v_angularis	LR48_Vigan401s003200	KQ258369	305565.0	305586.0	v_radiata	Vradi11g01810	11	1652495.0	1652516.0	-1578	-1558	3	False
PHAVU_002G206300g	Phvul.001G031200	AP2	ATGTGCAGTTCCCACTGTGCT	2	36611672	36611693	g_max	GLYMA_08G075300	8	5758369.0	5758390.0	v_angularis	LR48_Vigan01g086100	1	10505299.0	10505320.0	v_radiata	Vradi0473s00050	scaffold_473	64638.0	64659.0	-822	-802	3	False
PHAVU_002G051300g	Phvul.001G031200	AP2	AAACACATGTCTCCACGTGCA	2	4745434	4745455	g_max	GLYMA_11G002100	11	107905.0	107926.0						v_radiata	Vradi11g00310	11	315243.0	315264.0	-1208	-1188	2	False
PHAVU_004G079200g	Phvul.001G031200	AP2	GCACACACTCACCAATCAACA	4	13457574	13457595	g_max	GLYMA_16G152700	16	31332147.0	31332168.0											29	49	1	False
PHAVU_004G027800g	Phvul.001G031200	AP2	CTGCACAGAACCCCATAACAC	4	2929047	2929068	g_max	GLYMA_13G063700	13	16244564.0	16244585.0											0	20	1	False
PHAVU_010G018800g	Phvul.001G031200	AP2	CATCACGATTACCCAAATTGG	10	2928515	2928536	g_max	GLYMA_16G093800	16	15160329.0	15160350.0											129	149	1	False
PHAVU_010G161500g	Phvul.001G031200	AP2	CTATGCATATACCAAGGTTCT	10	42947361	42947382	g_max	GLYMA_08G219000	8	17812713.0	17812734.0											-1282	-1262	1	False
PHAVU_005G172300g	Phvul.001G031200	AP2	CCGCACAATTACACAAGCAAC	5	39558546	39558567	g_max	GLYMA_13G360500	13	44750485.0	44750506.0											-1220	-1200	1	True
PHAVU_005G069000g	Phvul.001G031200	AP2	CTTTACAGCTCCCAAAATTAA	5	11116068	11116089	g_max	GLYMA_12G081000	12	6396166.0	6396187.0	v_angularis	LR48_Vigan08g146400	8	24353442.0	24353463.0	v_radiata	Vradi02g06290	2	6938592.0	6938613.0	-220	-200	3	False
PHAVU_005G074500g	Phvul.001G031200	AP2	CTGCACATTTCCTCACGCACG	5	13218111	13218132	g_max	GLYMA_13G274300	13	37580439.0	37580460.0	v_angularis	LR48_Vigan05g115600	5	17388917.0	17388938.0						28	48	2	False
PHAVU_005G074500g	Phvul.001G031200	AP2	ACGCACGCATACTCAATCGCC	5	13218093	13218114	g_max	GLYMA_13G274300	13	37580457.0	37580478.0	v_angularis	LR48_Vigan05g115600	5	17388935.0	17388956.0						46	66	2	False
PHAVU_009G189700g	Phvul.001G031200	AP2	CAACACGGATACACACGTACA	9	28142916	28142937	g_max	GLYMA_06G190800	6	16760391.0	16760412.0											-148	-128	1	False
PHAVU_009G095000g	Phvul.001G031200	AP2	CAACACAAAGCCCCAAGCATA	9	14691726	14691747	g_max	GLYMA_04G068500	4	5729259.0	5729280.0											23	43	1	False
PHAVU_009G215800g	Phvul.001G031200	AP2	TTACACAAACCTCCATGCAAT	9	31850104	31850125	g_max	GLYMA_15G194800	15	22093094.0	22093115.0	v_angularis	LR48_Vigan721s001700	KQ258505	225011.0	225032.0						-139	-119	2	False
PHAVU_009G101100g	Phvul.001G031200	AP2	GCTCACAAATCTCGAACCTCA	9	15412527	15412548	g_max	GLYMA_06G076500	6	5914682.0	5914703.0	v_angularis	LR48_Vigan04g209900	4	30162956.0	30162977.0	v_radiata	Vradi05g09510	5	17585360.0	17585381.0	75	95	3	False
PHAVU_009G002000g	Phvul.001G031200	AP2	ATACACATACCCCAAAACACC	9	412802	412823	g_max	GLYMA_06G007100	6	540753.0	540774.0	v_angularis	LR48_Vigan04g248100	4	33784686.0	33784707.0						96	116	2	False
PHAVU_009G133000g	Phvul.001G031200	AP2	TCGTACTCTTCCCCATGTTGG	9	19549063	19549084	g_max	GLYMA_06G120400	6	9786467.0	9786488.0						v_radiata	Vradi0184s00280	scaffold_184	377293.0	377314.0	-318	-298	2	True
PHAVU_009G213700g	Phvul.001G031200	AP2	AGGCACAGATCCCATCCCAGC	9	31642141	31642162	g_max	GLYMA_09G088300	9	11660129.0	11660150.0											123	143	1	False
PHAVU_006G072900g	Phvul.001G031200	AP2	GTGAACAAACCCCAATGCCTT	6	19243353	19243374	g_max	GLYMA_18G058200	18	5135830.0	5135851.0											-1489	-1469	1	False
PHAVU_006G080600g	Phvul.001G031200	AP2	TGACACATCTCCTGATACAAA	6	19966918	19966939	g_max	GLYMA_18G050600	18	4365603.0	4365624.0											-1829	-1809	1	True
PHAVU_006G214200g	Phvul.001G031200	AP2	GGTCAAAGTTTCCGATGACCC	6	31472500	31472521	g_max	GLYMA_08G185800	8	14890839.0	14890860.0											-1307	-1287	1	True
PHAVU_008G232500g	Phvul.001G031300	bHLH	GCTTTTAACCACGTGGTCGTG	8	54704851	54704872	g_max	GLYMA_14G068300	14	5728959.0	5728980.0											-413	-393	1	True
PHAVU_008G232500g	Phvul.001G031300	bHLH	ACCCACGACCACGTGGTTAAA	8	54704848	54704869	g_max	GLYMA_14G068300	14	5728956.0	5728977.0											-410	-390	1	True
PHAVU_008G043900g	Phvul.001G031300	bHLH	TGAGAAGAGCACTTGCTAGTT	8	3786716	3786737	g_max	GLYMA_18G255600	18	54179698.0	54179719.0											64	84	1	False
PHAVU_008G283100g	Phvul.001G031300	bHLH	AGTGCGTGTCACGTGCCCCAG	8	58880682	58880703	g_max	GLYMA_14G010000	14	772961.0	772982.0											-209	-189	1	False
PHAVU_008G283100g	Phvul.001G031300	bHLH	TTTCTGGGGCACGTGACACGC	8	58880679	58880700	g_max	GLYMA_14G010000	14	772964.0	772985.0											-206	-186	1	False
PHAVU_008G285100g	Phvul.001G031300	bHLH	CTTTGCATCCACGTGGCAGAA	8	59037917	59037938	g_max	GLYMA_14G008000	14	618085.0	618106.0	v_angularis	LR48_Vigan07g002700	7	305434.0	305455.0	v_radiata	Vradi06g00580	6	524981.0	525002.0	-65	-45	3	True
PHAVU_008G218400g	Phvul.001G031300	bHLH	AATGCATGCCACGTGAATTAT	8	53099165	53099186	g_max	GLYMA_14G053500	14	4227125.0	4227146.0											-655	-635	1	True
PHAVU_008G201400g	Phvul.001G031300	bHLH	AAGAGACATCACGTGCAAACA	8	51159060	51159081	g_max	GLYMA_02G279300	2	46149037.0	46149058.0											-1477	-1457	1	False
PHAVU_008G201400g	Phvul.001G031300	bHLH	AAATGTTTGCACGTGATGTCT	8	51159057	51159078	g_max	GLYMA_02G279300	2	46149040.0	46149061.0											-1474	-1454	1	False
PHAVU_008G281500g	Phvul.001G031300	bHLH	TTTGTTCCCCACGTGGACACA	8	58771452	58771473	g_max	GLYMA_02G302600	2	47806943.0	47806964.0											-843	-823	1	False
PHAVU_008G161100g	Phvul.001G031300	bHLH	ATTTACAATCACGTGGCCCTC	8	41297126	41297147	g_max	GLYMA_13G078500	13	18460210.0	18460231.0											64	84	1	False
PHAVU_008G220400g	Phvul.001G031300	bHLH	TTCGAGCGCCACGTGCCAGCT	8	53285973	53285994	g_max	GLYMA_02G261700	2	44767679.0	44767700.0											-168	-148	1	False
PHAVU_008G220400g	Phvul.001G031300	bHLH	ACCAGCTGGCACGTGGCGCTC	8	53285976	53285997	g_max	GLYMA_02G261700	2	44767682.0	44767703.0											-165	-145	1	False
PHAVU_008G094400g	Phvul.001G031300	bHLH	ACACGCGTCCACGTGGGAAGG	8	9707139	9707160	g_max	GLYMA_07G154300	7	18981911.0	18981932.0											-596	-576	1	False
PHAVU_008G012900g	Phvul.001G031300	bHLH	AGAGAGACTCACATGGGATCA	8	1141894	1141915	g_max	GLYMA_18G289200	18	56883834.0	56883855.0											125	145	1	False
PHAVU_003G197900g	Phvul.001G031300	bHLH	CTCTTTCATCACGTGGACAGA	3	41084198	41084219	g_max	GLYMA_05G035200	5	3109568.0	3109589.0											7	27	1	False
PHAVU_003G117600g	Phvul.001G031300	bHLH	CACGTGTGTCACGTGCTACTG	3	29295984	29296005	g_max	GLYMA_07G237200	7	41867278.0	41867299.0											-56	-36	1	False
PHAVU_003G172500g	Phvul.001G031300	bHLH	GATGAGAACCACGTGAAATCA	3	38348630	38348651	g_max	GLYMA_17G107300	17	8422156.0	8422177.0											-255	-235	1	False
PHAVU_003G250500g	Phvul.001G031300	bHLH	ATCCAATGGCACGTGCCATCC	3	47748885	47748906	g_max	GLYMA_16G142800	16	30200656.0	30200677.0											-744	-724	1	False
PHAVU_003G250500g	Phvul.001G031300	bHLH	GATGGATGGCACGTGCCATTG	3	47748882	47748903	g_max	GLYMA_16G142800	16	30200659.0	30200680.0											-741	-721	1	False
PHAVU_003G135100g	Phvul.001G031300	bHLH	CAATTGGATCACGTGTGGATT	3	32643489	32643510	g_max	GLYMA_17G053500	17	4072968.0	4072989.0	v_angularis	LR48_Vigan07g142900	7	17372337.0	17372358.0	v_radiata	Vradi07g23000	7	46087994.0	46088015.0	-195	-175	3	False
PHAVU_003G135100g	Phvul.001G031300	bHLH	CGTAATCCACACGTGATCCAA	3	32643486	32643507	g_max	GLYMA_17G053500	17	4072965.0	4072986.0	v_angularis	LR48_Vigan07g142900	7	17372334.0	17372355.0	v_radiata	Vradi07g23000	7	46087997.0	46088018.0	-192	-172	3	False
PHAVU_003G135100g	Phvul.001G031300	bHLH	TGGATAAGTCACGTGACGGTG	3	32643444	32643465	g_max	GLYMA_17G053500	17	4072923.0	4072944.0	v_angularis	LR48_Vigan07g142900	7	17372292.0	17372313.0	v_radiata	Vradi07g23000	7	46088039.0	46088060.0	-150	-130	3	False
PHAVU_003G135100g	Phvul.001G031300	bHLH	ACCCACCGTCACGTGACTTAT	3	32643441	32643462	g_max	GLYMA_17G053500	17	4072920.0	4072941.0	v_angularis	LR48_Vigan07g142900	7	17372289.0	17372310.0	v_radiata	Vradi07g23000	7	46088042.0	46088063.0	-147	-127	3	False
PHAVU_003G186900g	Phvul.001G031300	bHLH	ATGGATGTTGACGTGCCTTCT	3	39885297	39885318	g_max	GLYMA_17G076200	17	5964835.0	5964856.0											0	20	1	False
PHAVU_003G003700g	Phvul.001G031300	bHLH	GGTTTCCTCCACTTGCCAACT	3	349907	349928	g_max	GLYMA_09G283900	9	49931241.0	49931262.0	v_angularis	LR48_Vigan06g141900	6	17313439.0	17313460.0	v_radiata	Vradi0134s00310	scaffold_134	561800.0	561821.0	84	104	3	False
PHAVU_003G150400g	Phvul.001G031300	bHLH	CGTAAAGACCACGTGATCCTA	3	35307533	35307554	g_max	GLYMA_17G067800	17	5291847.0	5291868.0	v_angularis	LR48_Vigan541s002400	KQ258434	284550.0	284571.0	v_radiata	Vradi07g21850	7	44596397.0	44596418.0	-146	-126	3	False
PHAVU_003G150400g	Phvul.001G031300	bHLH	TCATAGGATCACGTGGTCTTT	3	35307530	35307551	g_max	GLYMA_17G067800	17	5291844.0	5291865.0	v_angularis	LR48_Vigan541s002400	KQ258434	284553.0	284574.0	v_radiata	Vradi07g21850	7	44596400.0	44596421.0	-143	-123	3	False
PHAVU_003G212900g	Phvul.001G031300	bHLH	GATCAGAAACACGTGGCACGT	3	42809844	42809865	g_max	GLYMA_05G050000	5	4469718.0	4469739.0	v_angularis	LR48_Vigan01g222700	1	30400780.0	30400801.0						-454	-434	2	True
PHAVU_003G212900g	Phvul.001G031300	bHLH	GGCACGTGCCACGTGTTTCTG	3	42809847	42809868	g_max	GLYMA_05G050000	5	4469721.0	4469742.0	v_angularis	LR48_Vigan01g222700	1	30400777.0	30400798.0						-451	-431	2	True
PHAVU_003G265700g	Phvul.001G031300	bHLH	CGCGGAACTCACGTGCGAGTG	3	49246774	49246795	g_max	GLYMA_02G045900	2	4220249.0	4220270.0						v_radiata	Vradi07g01460	7	2557640.0	2557661.0	-391	-371	2	False
PHAVU_003G021900g	Phvul.001G031300	bHLH	GAAGATGGTGACGTGGAAGGA	3	1929923	1929944	g_max	GLYMA_01G177900	1	51430267.0	51430288.0	v_angularis	LR48_Vigan06g041800	6	4011089.0	4011110.0	v_radiata	Vradi11g05400	11	5248664.0	5248685.0	100	120	3	False
PHAVU_001G135200g	Phvul.001G031300	bHLH	CATCACAATCACATGTGTCCA	1	38012703	38012724	g_max	GLYMA_03G137900	3	35398950.0	35398971.0											-197	-177	1	False
PHAVU_001G141600g	Phvul.001G031300	bHLH	GTTTAAATTCACGTGAAGACA	1	39070829	39070850	g_max	GLYMA_19G146600	19	40743368.0	40743389.0						v_radiata	Vradi03g00150	3	179416.0	179437.0	-227	-207	2	False
PHAVU_001G238300g	Phvul.001G031300	bHLH	AATGAGGGGCACATGGGCGCA	1	49874707	49874728	g_max	GLYMA_11G224800	11	31983043.0	31983064.0	v_angularis	LR48_Vigan03g253400	3	35297322.0	35297343.0						-52	-32	2	False
PHAVU_001G238300g	Phvul.001G031300	bHLH	TGCTACCATCACGTGCTCTCC	1	49874785	49874806	g_max	GLYMA_11G224800	11	31983121.0	31983142.0	v_angularis	LR48_Vigan03g253400	3	35297246.0	35297267.0	v_radiata	Vradi03g08480	3	10089777.0	10089798.0	26	46	3	False
PHAVU_001G203800g	Phvul.001G031300	bHLH	AGTGTAAGTCACATGAAGCCA	1	46895398	46895419	g_max	GLYMA_03G210700	3	41703095.0	41703116.0	v_angularis	LR48_Vigan03g287800	3	38440376.0	38440397.0	v_radiata	Vradi03g05740	3	7250343.0	7250364.0	87	107	3	False
PHAVU_001G101500g	Phvul.001G031300	bHLH	AGCAAATTGCACGTGGAATGT	1	23434413	23434434	g_max	GLYMA_03G003800	3	343344.0	343365.0	v_angularis	LR48_Vigan03g204500	3	29648270.0	29648291.0						-4	16	2	False
PHAVU_007G030400g	Phvul.001G031300	bHLH	GGAAAGGGACACGTGTTGGAG	7	2368833	2368854	g_max	GLYMA_20G119100	20	36185720.0	36185741.0											52	72	1	False
PHAVU_007G181900g	Phvul.001G031300	bHLH	ATTGTATTTCACGTGCAAAGC	7	41864085	41864106	g_max	GLYMA_10G156600	10	39102669.0	39102690.0											12	32	1	False
PHAVU_007G181900g	Phvul.001G031300	bHLH	ACTGCTTTGCACGTGAAATAC	7	41864088	41864109	g_max	GLYMA_10G156600	10	39102672.0	39102693.0											15	35	1	False
PHAVU_007G113500g	Phvul.001G031300	bHLH	GATGAGTTGCACTTGGGATGT	7	15015053	15015074	g_max	GLYMA_10G176900	10	41049413.0	41049434.0	v_angularis	LR48_Vigan02g175900	2	25259729.0	25259750.0						-1239	-1219	2	False
PHAVU_007G186700g	Phvul.001G031300	bHLH	ATGGCAGGACACGTGAAAACA	7	42297685	42297706	g_max	GLYMA_10G161200	10	39535844.0	39535865.0	v_angularis	LR48_Vigan10g097100	10	11858291.0	11858312.0	v_radiata	Vradi08g13180	8	32833837.0	32833858.0	-470	-450	3	False
PHAVU_007G083100g	Phvul.001G031300	bHLH	CATGATAGCGACGTGACCCCA	7	8189550	8189571	g_max	GLYMA_20G169600	20	40732967.0	40732988.0											-63	-43	1	False
PHAVU_007G139200g	Phvul.001G031300	bHLH	GGCGGATGGCACGTGTGTACA	7	34299361	34299382	g_max	GLYMA_20G193700	20	43247804.0	43247825.0	v_angularis	LR48_Vigan09g102500	9	14358980.0	14359001.0						131	151	2	False
PHAVU_007G236800g	Phvul.001G031300	bHLH	TACTGGAGCCACGTGCGAGAG	7	47763927	47763948	g_max	GLYMA_20G077300	20	27993304.0	27993325.0											-238	-218	1	False
PHAVU_007G236800g	Phvul.001G031300	bHLH	TCTCTCTCGCACGTGGCTCCA	7	47763930	47763951	g_max	GLYMA_20G077300	20	27993307.0	27993328.0											-235	-215	1	False
PHAVU_007G270700g	Phvul.001G031300	bHLH	AGCAGGTGCCACTTGCAGACT	7	50905748	50905769	g_max	GLYMA_20G085300	20	31821349.0	31821370.0											-1273	-1253	1	True
PHAVU_011G007600g	Phvul.001G031300	bHLH	GTTCAAACGCACATGATTGCT	11	573300	573321	g_max	GLYMA_12G006800	12	510926.0	510947.0						v_radiata	Vradi02g00680	2	661377.0	661398.0	59	79	2	False
PHAVU_011G017900g	Phvul.001G031300	bHLH	CACCTTTCCCACGTGTTCCCA	11	1437268	1437289	g_max	GLYMA_12G014900	12	1080279.0	1080300.0											-789	-769	1	False
PHAVU_011G116800g	Phvul.001G031300	bHLH	TCACAAGGGCACGTGGTGGCT	11	18326482	18326503	g_max	GLYMA_06G284900	6	47344047.0	47344068.0											-496	-476	1	False
PHAVU_011G116800g	Phvul.001G031300	bHLH	ATCAGCCACCACGTGCCCTTG	11	18326485	18326506	g_max	GLYMA_06G284900	6	47344044.0	47344065.0											-493	-473	1	False
PHAVU_011G014000g	Phvul.001G031300	bHLH	TCCATGAGACACGTGAAGTCT	11	1095774	1095795	g_max	GLYMA_09G225400	9	45006240.0	45006261.0											-822	-802	1	False
PHAVU_002G031900g	Phvul.001G031300	bHLH	GATCAAGGCCACATGCAATGT	2	3259504	3259525	g_max	GLYMA_01G173300	1	51044819.0	51044840.0											-1366	-1346	1	True
PHAVU_002G170500g	Phvul.001G031300	bHLH	CCTCACTCACACGTGTGAGAG	2	31566307	31566328	g_max	GLYMA_07G228700	7	40816801.0	40816822.0	v_angularis	LR48_Vigan01g119300	1	16421412.0	16421433.0						-277	-257	2	False
PHAVU_002G122700g	Phvul.001G031300	bHLH	CTACGGTCCCACGTGCATTCA	2	24837638	24837659	g_max	GLYMA_01G152800	1	48981016.0	48981037.0						v_radiata	Vradi11g07660	11	7990585.0	7990606.0	-137	-117	2	False
PHAVU_002G177100g	Phvul.001G031300	bHLH	AATGCATTCCACGTGCCTTTC	2	32835610	32835631	g_max	GLYMA_05G144500	5	33835160.0	33835181.0	v_angularis	LR48_Vigan01g092800	1	11459724.0	11459745.0	v_radiata	Vradi07g08280	7	20461566.0	20461587.0	-1269	-1249	3	False
PHAVU_002G177100g	Phvul.001G031300	bHLH	GTGGAAAGGCACGTGGAATGC	2	32835607	32835628	g_max	GLYMA_05G144500	5	33835163.0	33835184.0											-1266	-1246	1	False
PHAVU_002G295700g	Phvul.001G031300	bHLH	GTCTCACCTCACGTGATCGGT	2	45928620	45928641	g_max	GLYMA_05G214400	5	39553108.0	39553129.0	v_angularis	LR48_Vigan11g020300	11	2184367.0	2184388.0						-447	-427	2	False
PHAVU_002G153800g	Phvul.001G031300	bHLH	CACATGGAGCACGTGCTGTCC	2	29520974	29520995	g_max	GLYMA_11G026600	11	1888463.0	1888484.0											-179	-159	1	False
PHAVU_002G027300g	Phvul.001G031300	bHLH	ATGGCATTTCACGTGGGAACA	2	2897178	2897199	g_max	GLYMA_11G064900	11	4911421.0	4911442.0											1	21	1	False
PHAVU_002G247000g	Phvul.001G031300	bHLH	GTGGTGGAGCACATGACAGAA	2	41350001	41350022	g_max	GLYMA_08G124600	8	9575089.0	9575110.0	v_angularis	LR48_Vigan01g035100	1	3726361.0	3726382.0	v_radiata	Vradi07g19400	7	41389553.0	41389574.0	-364	-344	3	False
PHAVU_002G111300g	Phvul.001G031300	bHLH	CAAGAGGGACACGTGGTTGAG	2	22651263	22651284	g_max	GLYMA_01G168400	1	50605814.0	50605835.0	v_angularis	LR48_Vigan06g051600	6	5041979.0	5042000.0						133	153	2	False
PHAVU_002G064400g	Phvul.001G031300	bHLH	CAATCCAACCACGTGACCTGT	2	7331691	7331712	g_max	GLYMA_02G036500	2	3384714.0	3384735.0	v_angularis	LR48_Vigan06g101800	6	12072134.0	12072155.0						-123	-103	2	False
PHAVU_002G064400g	Phvul.001G031300	bHLH	TGGACAGGTCACGTGGTTGGA	2	7331688	7331709	g_max	GLYMA_02G036500	2	3384717.0	3384738.0											-120	-100	1	False
PHAVU_002G264200g	Phvul.001G031300	bHLH	TAAGGAGGACACGTGGCAAGA	2	43010360	43010381	g_max	GLYMA_08G140900	8	10769628.0	10769649.0	v_angularis	LR48_Vigan01g021500	1	2259207.0	2259228.0	v_radiata	Vradi01g10500	1	20838115.0	20838136.0	-62	-42	3	False
PHAVU_002G051300g	Phvul.001G031300	bHLH	GTGCGTGTGCACGTGGAGACA	2	4745441	4745462	g_max	GLYMA_11G002100	11	107898.0	107919.0	v_angularis	LR48_Vigan303s004500	KQ258333	369354.0	369375.0	v_radiata	Vradi11g00310	11	315236.0	315257.0	-1215	-1195	3	False
PHAVU_002G243200g	Phvul.001G031300	bHLH	GGTGAAAGGGACGTGGAGCGA	2	40987917	40987938	g_max	GLYMA_08G120600	8	9300957.0	9300978.0	v_angularis	LR48_Vigan01g039300	1	4200959.0	4200980.0	v_radiata	Vradi07g19770	7	41977359.0	41977380.0	-302	-282	3	False
PHAVU_004G146500g	Phvul.001G031300	bHLH	GGTGAGGGTGACGTGGCAGGG	4	42704739	42704760	g_max	GLYMA_15G201200	15	24691206.0	24691227.0											123	143	1	False
PHAVU_004G174800g	Phvul.001G031300	bHLH	CGGGAAGTTCACGTGGATCGG	4	45515550	45515571	g_max	GLYMA_01G006200	1	599641.0	599662.0											158	178	1	False
PHAVU_004G175700g	Phvul.001G031300	bHLH	TCACATTCACACGTGAATCGA	4	45627424	45627445	g_max	GLYMA_01G007400	1	746345.0	746366.0											-1046	-1026	1	False
PHAVU_004G093300g	Phvul.001G031300	bHLH	CACGAACCTCACGTGACTCTT	4	25329314	25329335	g_max	GLYMA_02G080900	2	6979525.0	6979546.0											-784	-764	1	False
PHAVU_004G056400g	Phvul.001G031300	bHLH	AGCAAGCGCCACGTGTCTAGG	4	7397668	7397689	g_max	GLYMA_19G076500	19	27580866.0	27580887.0											-179	-159	1	False
PHAVU_004G080200g	Phvul.001G031300	bHLH	ACTTTGATCCACGTGGTGTGT	4	13686064	13686085	g_max	GLYMA_16G153400	16	31398081.0	31398102.0	v_angularis	LR48_Vigan10g149600	10	20933979.0	20934000.0						-226	-206	2	False
PHAVU_004G080200g	Phvul.001G031300	bHLH	GTGACACACCACGTGGATCAA	4	13686061	13686082	g_max	GLYMA_16G153400	16	31398078.0	31398099.0	v_angularis	LR48_Vigan10g149600	10	20933982.0	20934003.0						-223	-203	2	False
PHAVU_010G011900g	Phvul.001G031300	bHLH	CTTTCTTCTCACGTGCGTCAT	10	1842244	1842265	g_max	GLYMA_01G104200	1	35112375.0	35112396.0											-1813	-1793	1	False
PHAVU_010G163000g	Phvul.001G031300	bHLH	CATGGGGTCCACGCGCCTCCA	10	43013275	43013296	g_max	GLYMA_08G223400	8	18127232.0	18127253.0						v_radiata	Vradi09g00410	9	340425.0	340446.0	-142	-122	2	True
PHAVU_010G105800g	Phvul.001G031300	bHLH	CAACCCTGCCACGTGGCACTG	10	36472961	36472982	g_max	GLYMA_16G030200	16	2884889.0	2884910.0											23	43	1	True
PHAVU_010G105800g	Phvul.001G031300	bHLH	ATGCAGTGCCACGTGGCAGGG	10	36472964	36472985	g_max	GLYMA_16G030200	16	2884886.0	2884907.0											26	46	1	True
PHAVU_010G067300g	Phvul.001G031300	bHLH	TTAATGTGGCACGTGCGTCCC	10	16491732	16491753	g_max	GLYMA_03G037600	3	4637488.0	4637509.0											-839	-819	1	False
PHAVU_010G067300g	Phvul.001G031300	bHLH	CATGGGACGCACGTGCCACAT	10	16491729	16491750	g_max	GLYMA_03G037600	3	4637491.0	4637512.0											-836	-816	1	False
PHAVU_010G116900g	Phvul.001G031300	bHLH	GCCAGTGACCACGTGGCACAG	10	38367852	38367873	g_max	GLYMA_16G021400	16	2021552.0	2021573.0	v_angularis	LR48_Vigan11g020900	11	2287434.0	2287455.0	v_radiata	Vradi0179s00330	scaffold_179	499652.0	499673.0	94	114	3	False
PHAVU_010G116900g	Phvul.001G031300	bHLH	AGGCTGTGCCACGTGGTCACT	10	38367855	38367876	g_max	GLYMA_16G021400	16	2021549.0	2021570.0	v_angularis	LR48_Vigan11g020900	11	2287437.0	2287458.0	v_radiata	Vradi0179s00330	scaffold_179	499649.0	499670.0	97	117	3	False
PHAVU_010G079200g	Phvul.001G031300	bHLH	AGCGAAAGGGACGTGTGCATG	10	29469769	29469790	g_max	GLYMA_01G137200	1	46277480.0	46277501.0											-1145	-1125	1	False
PHAVU_005G135500g	Phvul.001G031300	bHLH	TCCCAAGGACACGTGAAACAA	5	36343185	36343206	g_max	GLYMA_13G326100	13	42120586.0	42120607.0											-1248	-1228	1	False
PHAVU_005G178500g	Phvul.001G031300	bHLH	AATGGACCCCACGTGCGTGTT	5	40087226	40087247	g_max	GLYMA_15G007200	15	600049.0	600070.0											5	25	1	True
PHAVU_005G178500g	Phvul.001G031300	bHLH	AGAAACACGCACGTGGGGTCC	5	40087229	40087250	g_max	GLYMA_15G007200	15	600046.0	600067.0											8	28	1	True
PHAVU_005G141100g	Phvul.001G031300	bHLH	CATGTTGTACACGTGGCATCA	5	37002682	37002703	g_max	GLYMA_13G333100	13	42710075.0	42710096.0											-285	-265	1	False
PHAVU_005G051600g	Phvul.001G031300	bHLH	GGAGGAGACCACGTGTAGGAT	5	6575676	6575697	g_max	GLYMA_08G176300	8	14087511.0	14087532.0											-97	-77	1	False
PHAVU_005G084600g	Phvul.001G031300	bHLH	TGTGATGATGACGTGAACTGG	5	20514504	20514525	g_max	GLYMA_13G280000	13	38146977.0	38146998.0	v_angularis	LR48_Vigan05g127100	5	19369205.0	19369226.0	v_radiata	Vradi06g09750	6	21125374.0	21125395.0	-166	-146	3	False
PHAVU_005G094900g	Phvul.001G031300	bHLH	CTCGCACTGCACGTGACTCAC	5	28346640	28346661	g_max	GLYMA_13G290400	13	39049192.0	39049213.0											60	80	1	False
PHAVU_005G131100g	Phvul.001G031300	bHLH	ATGGGTCTGCACGTGACTTGT	5	35650862	35650883	g_max	GLYMA_13G322700	13	41715275.0	41715296.0											-563	-543	1	True
PHAVU_005G105900g	Phvul.001G031300	bHLH	GGTTTTTGCCACGTGGCCTTA	5	31292752	31292773	g_max	GLYMA_12G202500	12	36301782.0	36301803.0											-41	-21	1	False
PHAVU_005G123300g	Phvul.001G031300	bHLH	AGGGTGTGGGACGTGAGAATC	5	34716128	34716149	g_max	GLYMA_13G316000	13	41081181.0	41081202.0											0	20	1	False
PHAVU_005G029800g	Phvul.001G031300	bHLH	TCTCATTCACACGTGTCGCAC	5	2760797	2760818	g_max	GLYMA_04G141400	4	23750237.0	23750258.0											-67	-47	1	False
PHAVU_005G029800g	Phvul.001G031300	bHLH	TCGCCTACCCACGTGACGTCA	5	2760745	2760766	g_max	GLYMA_04G141400	4	23750289.0	23750310.0						v_radiata	Vradi05g17420	5	26605907.0	26605928.0	-15	5	2	False
PHAVU_005G074700g	Phvul.001G031300	bHLH	CGCTCCCCACACGTGGGTGGT	5	13294893	13294914	g_max	GLYMA_13G274100	13	37560499.0	37560520.0											-817	-797	1	False
PHAVU_009G243700g	Phvul.001G031300	bHLH	GGGGTGTTCCACTTGTTCCAT	9	35686670	35686691	g_max	GLYMA_09G050500	9	4385352.0	4385373.0											-1036	-1016	1	False
PHAVU_009G173300g	Phvul.001G031300	bHLH	TGAAAGTGGCACGTGTGAGTG	9	25230113	25230134	g_max	GLYMA_04G188600	4	45939447.0	45939468.0						v_radiata	Vradi05g04680	5	7450412.0	7450433.0	-49	-29	2	False
PHAVU_009G250100g	Phvul.001G031300	bHLH	AGCAAGTGGCACTTGAACTCA	9	36320580	36320601	g_max	GLYMA_15G150300	15	12418968.0	12418989.0											-573	-553	1	False
PHAVU_009G142800g	Phvul.001G031300	bHLH	AGCATGCCACACGTGTAATCA	9	20895313	20895334	g_max	GLYMA_06G143300	6	11661271.0	11661292.0											-1032	-1012	1	False
PHAVU_009G261500g	Phvul.001G031300	bHLH	GTGATAAGCCACGTGATGGTA	9	37338492	37338513	g_max	GLYMA_19G262200	19	50524228.0	50524249.0											128	148	1	True
PHAVU_009G156100g	Phvul.001G031300	bHLH	GAACAAGTGCACGTGAACTAT	9	22668971	22668992	g_max	GLYMA_04G211800	4	48373407.0	48373428.0											-234	-214	1	False
PHAVU_009G100300g	Phvul.001G031300	bHLH	CCACTTCACCACTTGCCAAGT	9	15325189	15325210	g_max	GLYMA_04G074800	4	6241381.0	6241402.0											141	161	1	False
PHAVU_009G003800g	Phvul.001G031300	bHLH	AAGCCCCACCACGTGACCAAA	9	719371	719392	g_max	GLYMA_06G008800	6	676072.0	676093.0	v_angularis	LR48_Vigan04g250000	4	33931797.0	33931818.0	v_radiata	Vradi05g15090	5	24026884.0	24026905.0	-77	-57	3	False
PHAVU_009G031200g	Phvul.001G031300	bHLH	ATTACGTAACACGTGGCGAAT	9	6856853	6856874	g_max	GLYMA_04G101900	4	9390122.0	9390143.0											-783	-763	1	False
PHAVU_009G067100g	Phvul.001G031300	bHLH	GTTCCGCGTCACGTGGCTTTG	9	11486734	11486755	g_max	GLYMA_04G041300	4	3306222.0	3306243.0	v_angularis	LR48_Vigan09g014500	9	2060043.0	2060064.0	v_radiata	Vradi05g12580	5	21566345.0	21566366.0	-1223	-1203	3	False
PHAVU_009G067100g	Phvul.001G031300	bHLH	GCACAAAGCCACGTGACGCGG	9	11486737	11486758	g_max	GLYMA_04G041300	4	3306225.0	3306246.0	v_angularis	LR48_Vigan09g014500	9	2060040.0	2060061.0	v_radiata	Vradi05g12580	5	21566342.0	21566363.0	-1220	-1200	3	False
PHAVU_009G220500g	Phvul.001G031300	bHLH	AATGTTAGGCACGTGAATTCA	9	32714989	32715010	g_max	GLYMA_15G186500	15	19197874.0	19197895.0											-103	-83	1	True
PHAVU_009G174900g	Phvul.001G031300	bHLH	CGTAAATCCCACTTGATTGCT	9	25425310	25425331	g_max	GLYMA_06G178600	6	15133407.0	15133428.0											-113	-93	1	False
PHAVU_009G200600g	Phvul.001G031300	bHLH	GTGGCACTTCACGTGGTGCGC	9	29707828	29707849	g_max	GLYMA_06G210600	6	20871359.0	20871380.0											-529	-509	1	True
PHAVU_009G213700g	Phvul.001G031300	bHLH	GCGAAACAGCACGTGTCAACG	9	31642068	31642089	g_max	GLYMA_09G088300	9	11660201.0	11660222.0											50	70	1	False
PHAVU_009G213700g	Phvul.001G031300	bHLH	ACGCGTTGACACGTGCTGTTT	9	31642071	31642092	g_max	GLYMA_09G088300	9	11660198.0	11660219.0											53	73	1	False
PHAVU_009G025200g	Phvul.001G031300	bHLH	CGAGCGTCCCACGCGCCGCAT	9	5854142	5854163	g_max	GLYMA_04G005000	4	425259.0	425280.0											174	194	1	False
PHAVU_009G168000g	Phvul.001G031300	bHLH	TGCATGGACCACGTGTGCCAA	9	24532108	24532129	g_max	GLYMA_04G193900	4	46560709.0	46560730.0	v_angularis	LR48_Vigan04g151800	4	23036081.0	23036102.0						-166	-146	2	False
PHAVU_006G062200g	Phvul.001G031300	bHLH	CGTGACACGCACTTGAGCAGC	6	17956457	17956478	g_max	GLYMA_18G071000	18	6661148.0	6661169.0											-266	-246	1	False
PHAVU_006G062200g	Phvul.001G031300	bHLH	AGTGCGTGTCACGTGGGCCAC	6	17956449	17956470	g_max	GLYMA_18G071000	18	6661156.0	6661177.0											-258	-238	1	False
PHAVU_006G062200g	Phvul.001G031300	bHLH	AATGTGGCCCACGTGACACGC	6	17956446	17956467	g_max	GLYMA_18G071000	18	6661159.0	6661180.0											-255	-235	1	False
PHAVU_006G116300g	Phvul.001G031300	bHLH	CAAACAATACACGTGATGCAT	6	23157377	23157398	g_max	GLYMA_03G259800	3	45386259.0	45386280.0	v_angularis	LR48_Vigan09g166500	9	21615266.0	21615287.0	v_radiata	Vradi0083s00890	scaffold_83	201509.0	201530.0	-1090	-1070	3	False
PHAVU_006G116300g	Phvul.001G031300	bHLH	CCCATGCATCACGTGTATTGT	6	23157380	23157401	g_max	GLYMA_03G259800	3	45386262.0	45386283.0	v_angularis	LR48_Vigan09g166500	9	21615269.0	21615290.0	v_radiata	Vradi0083s00890	scaffold_83	201506.0	201527.0	-1087	-1067	3	False
PHAVU_006G084200g	Phvul.001G031300	bHLH	GGATGGTGGCACATGCCTGCT	6	20276428	20276449	g_max	GLYMA_11G204200	11	28430054.0	28430075.0											-202	-182	1	True
PHAVU_006G182900g	Phvul.001G031300	bHLH	TACCAATTGCACGTGCCATCC	6	29192852	29192873	g_max	GLYMA_13G236300	13	34651560.0	34651581.0											-1349	-1329	1	False
PHAVU_006G182900g	Phvul.001G031300	bHLH	GGTGGATGGCACGTGCAATTG	6	29192855	29192876	g_max	GLYMA_13G236300	13	34651563.0	34651584.0											-1346	-1326	1	False
PHAVU_006G171000g	Phvul.001G031300	bHLH	GGATAAGATCACGTGAATTAT	6	28186308	28186329	g_max	GLYMA_13G224900	13	33767472.0	33767493.0											-324	-304	1	False
PHAVU_006G185200g	Phvul.001G031300	bHLH	CAGGGTTGTCACTTGCGACCA	6	29413380	29413401	g_max	GLYMA_13G238900	13	34923057.0	34923078.0											-1865	-1845	1	True
PHAVU_008G144700g	Phvul.001G059900	NAC	TTACTTGCAGGACAAGAT	8	27548040	27548058	g_max	GLYMA_19G063600	19	14056093.0	14056111.0											-8	9	1	False
PHAVU_008G155400g	Phvul.001G059900	NAC	TGTCTTGATTCACACGTT	8	36120128	36120146	g_max	GLYMA_19G065000	19	16366777.0	16366795.0	v_angularis	LR48_Vigan03g163500	3	23580800.0	23580818.0	v_radiata	Vradi04g04330	4	9499449.0	9499467.0	-883	-866	3	False
PHAVU_008G231200g	Phvul.001G059900	NAC	ATGCGTGTCAGAAAAGGA	8	54568088	54568106	g_max	GLYMA_14G066400	14	5471781.0	5471799.0						v_radiata	Vradi06g05100	6	6212304.0	6212322.0	-277	-260	2	False
PHAVU_008G092800g	Phvul.001G059900	NAC	TGACTTGTTGTCTAAGAA	8	9500652	9500670	g_max	GLYMA_18G206600	18	49033086.0	49033104.0	v_angularis	LR48_Vigan03g085500	3	11103896.0	11103914.0	v_radiata	Vradi04g00160	4	441966.0	441984.0	-204	-187	3	False
PHAVU_008G146900g	Phvul.001G059900	NAC	TTGCTTCAATCTCAAGCT	8	28701664	28701682	g_max	GLYMA_16G063700	16	6283201.0	6283219.0											-83	-66	1	False
PHAVU_008G142900g	Phvul.001G059900	NAC	TTAATTGCTGGACAAGCT	8	25884030	25884048	g_max	GLYMA_01G078600	1	20387268.0	20387286.0											-29	-12	1	False
PHAVU_008G142900g	Phvul.001G059900	NAC	TTAAGTGTAGTGTACGAC	8	25884016	25884034	g_max	GLYMA_01G078600	1	20387282.0	20387300.0											-15	2	1	False
PHAVU_008G007000g	Phvul.001G059900	NAC	TGAAGTGTATGAGAAGCA	8	734436	734454	g_max	GLYMA_08G366500	8	47725022.0	47725040.0											-469	-452	1	True
PHAVU_003G135100g	Phvul.001G059900	NAC	TCACGTGTGGATTACGGC	3	32643484	32643502	g_max	GLYMA_17G053500	17	4072963.0	4072981.0	v_angularis	LR48_Vigan07g142900	7	17372332.0	17372350.0						-187	-170	2	False
PHAVU_003G104600g	Phvul.001G059900	NAC	TTGCTTGCCTAACTAGTT	3	25966604	25966622	g_max	GLYMA_17G025700	17	1895661.0	1895679.0											-911	-894	1	False
PHAVU_003G153800g	Phvul.001G059900	NAC	TTACTTCCCGCAGAAGGT	3	35804107	35804125	g_max	GLYMA_17G071400	17	5585332.0	5585350.0	v_angularis	LR48_Vigan01g241600	1	32431799.0	32431817.0	v_radiata	Vradi07g21570	7	44264147.0	44264165.0	74	91	3	False
PHAVU_003G137800g	Phvul.001G059900	NAC	AGACGTGCTTCAAAAGCA	3	33013997	33014015	g_max	GLYMA_13G103000	13	21801116.0	21801134.0	v_angularis	LR48_Vigan728s002400	KQ258509	313213.0	313231.0						-700	-683	2	False
PHAVU_003G073300g	Phvul.001G059900	NAC	TTAAGTGTGGGAGAAGGG	3	11213397	11213415	g_max	GLYMA_07G203100	7	37226818.0	37226836.0	v_angularis	LR48_Vigan01g113700	1	15449834.0	15449852.0	v_radiata	Vradi07g07800	7	18949234.0	18949252.0	-117	-100	3	False
PHAVU_001G028200g	Phvul.001G059900	NAC	TTTCTTGAGTTACAAGGA	1	2617036	2617054	g_max	GLYMA_17G234700	17	38997637.0	38997655.0											-462	-445	1	False
PHAVU_001G185600g	Phvul.001G059900	NAC	TTGAGTGTGTCTCACGCT	1	45058320	45058338	g_max	GLYMA_03G190000	3	40082556.0	40082574.0											-82	-65	1	False
PHAVU_001G028300g	Phvul.001G059900	NAC	TTACTTGTATCAGAAGCA	1	2624638	2624656	g_max	GLYMA_17G234600	17	38989930.0	38989948.0											-1811	-1794	1	False
PHAVU_001G028300g	Phvul.001G059900	NAC	TTGCTTCTGATACAAGTA	1	2624637	2624655	g_max	GLYMA_17G234600	17	38989931.0	38989949.0											-1810	-1793	1	False
PHAVU_001G172300g	Phvul.001G059900	NAC	TAGCTTACTGGGCAAGCA	1	43573061	43573079	g_max	GLYMA_19G175900	19	43587368.0	43587386.0	v_angularis	LR48_Vigan03g232700	3	33149832.0	33149850.0						6	23	2	False
PHAVU_001G141500g	Phvul.001G059900	NAC	TTGAGTGTTCGTGAAGCT	1	39008195	39008213	g_max	GLYMA_19G146900	19	40775360.0	40775378.0											-307	-290	1	False
PHAVU_001G186900g	Phvul.001G059900	NAC	TTACGTGGGAAGCACAAA	1	45234682	45234700	g_max	GLYMA_03G191400	3	40224500.0	40224518.0											-637	-620	1	False
PHAVU_001G036600g	Phvul.001G059900	NAC	TTGCGTGTTAACCACGAT	1	3524005	3524023	g_max	GLYMA_17G227900	17	38287804.0	38287822.0											-209	-192	1	False
PHAVU_001G036600g	Phvul.001G059900	NAC	AATCGTGGTTAACACGCA	1	3524006	3524024	g_max	GLYMA_17G227900	17	38287803.0	38287821.0											-208	-191	1	False
PHAVU_001G080500g	Phvul.001G059900	NAC	TTACTTGCACATTAAGGC	1	13175921	13175939	g_max	GLYMA_10G174100	10	40787223.0	40787241.0											-522	-505	1	False
PHAVU_001G072100g	Phvul.001G059900	NAC	TTACTTGACATGCAAGTT	1	9600212	9600230	g_max	GLYMA_14G152800	14	33233596.0	33233614.0	v_angularis	LR48_Vigan07g223200	7	31272503.0	31272521.0						-54	-37	2	False
PHAVU_001G072100g	Phvul.001G059900	NAC	AAACTTGCATGTCAAGTA	1	9600213	9600231	g_max	GLYMA_14G152800	14	33233595.0	33233613.0	v_angularis	LR48_Vigan07g223200	7	31272504.0	31272522.0						-53	-36	2	False
PHAVU_001G193900g	Phvul.001G059900	NAC	TAACTTGCTTTACAAGTC	1	45986535	45986553	g_max	GLYMA_19G197600	19	45483854.0	45483872.0											-50	-33	1	True
PHAVU_001G268400g	Phvul.001G059900	NAC	TGAAGTGTTTGAGAAGAT	1	52024661	52024679	g_max	GLYMA_18G000800	18	105089.0	105107.0											-1228	-1211	1	True
PHAVU_007G194700g	Phvul.001G059900	NAC	TAGCTTATATCTGAAGAC	7	43284278	43284296	g_max	GLYMA_10G035500	10	3100888.0	3100906.0											-189	-172	1	True
PHAVU_007G213800g	Phvul.001G059900	NAC	TTGCGTATTTTAAAAGTA	7	45268209	45268227	g_max	GLYMA_10G012400	10	1134850.0	1134868.0	v_angularis	LR48_Vigan02g147800	2	22121005.0	22121023.0						-1078	-1061	2	False
PHAVU_007G279300g	Phvul.001G059900	NAC	TGGCGTGTATGTGAAGTC	7	51576914	51576932	g_max	GLYMA_10G002100	10	225371.0	225389.0											-379	-362	1	False
PHAVU_007G069300g	Phvul.001G059900	NAC	TAACTTCTTTTCCAAGTT	7	6265430	6265448	g_max	GLYMA_10G236500	10	46546231.0	46546249.0											-102	-85	1	False
PHAVU_007G205200g	Phvul.001G059900	NAC	TTAAGTACTCCACAAGTA	7	44422448	44422466	g_max	GLYMA_10G143300	10	37787956.0	37787974.0											-1245	-1228	1	False
PHAVU_007G205200g	Phvul.001G059900	NAC	TTACTTGTGGAGTACTTA	7	44422449	44422467	g_max	GLYMA_10G143300	10	37787955.0	37787973.0											-1244	-1227	1	False
PHAVU_007G140300g	Phvul.001G059900	NAC	TTTCTTGTCATTGAAGGT	7	34591876	34591894	g_max	GLYMA_10G197500	10	42882335.0	42882353.0											166	183	1	False
PHAVU_007G128200g	Phvul.001G059900	NAC	TTTCTTCTGGCAGACGCC	7	27735522	27735540	g_max	GLYMA_20G203400	20	44025730.0	44025748.0											-1404	-1387	1	False
PHAVU_007G128200g	Phvul.001G059900	NAC	TGGCGTCTGCCAGAAGAA	7	27735523	27735541	g_max	GLYMA_20G203400	20	44025729.0	44025747.0											-1403	-1386	1	False
PHAVU_007G277400g	Phvul.001G059900	NAC	TGACTTGAAAAACTCGTT	7	51448826	51448844	g_max	GLYMA_02G004400	2	491055.0	491073.0											150	167	1	False
PHAVU_007G001500g	Phvul.001G059900	NAC	TGTCTTGTTGGAAAAGAC	7	85995	86013	g_max	GLYMA_10G297900	10	51455625.0	51455643.0											-1107	-1090	1	False
PHAVU_007G183100g	Phvul.001G059900	NAC	TTTCTTGGTAAACAAGTT	7	41924863	41924881	g_max	GLYMA_10G157700	10	39176364.0	39176382.0	v_angularis	LR48_Vigan10g093100	10	11381673.0	11381691.0	v_radiata	Vradi08g12840	8	32334429.0	32334447.0	-564	-547	3	True
PHAVU_011G213600g	Phvul.001G059900	NAC	TGTCGTGTGTCCCAAGTT	11	49802838	49802856	g_max	GLYMA_12G238800	12	39791692.0	39791710.0											108	125	1	False
PHAVU_011G094300g	Phvul.001G059900	NAC	TTTCTTGTATTTCAAGGT	11	9634573	9634591	g_max	GLYMA_12G089100	12	7323609.0	7323627.0											-968	-951	1	False
PHAVU_011G034900g	Phvul.001G059900	NAC	AAACTTGCAACACAAGGT	11	3063953	3063971	g_max	GLYMA_12G032200	12	2418951.0	2418969.0											-1166	-1149	1	False
PHAVU_011G019200g	Phvul.001G059900	NAC	GTTCTTGTTGGACAAGCC	11	1536207	1536225	g_max	GLYMA_11G108400	11	8272317.0	8272335.0	v_angularis	LR48_Vigan08g199800	8	29447988.0	29448006.0	v_radiata	Vradi02g01480	2	1386363.0	1386381.0	-1349	-1332	3	False
PHAVU_011G019200g	Phvul.001G059900	NAC	TGGCTTGTCCAACAAGAA	11	1536206	1536224	g_max	GLYMA_11G108400	11	8272318.0	8272336.0	v_angularis	LR48_Vigan08g199800	8	29447989.0	29448007.0	v_radiata	Vradi02g01480	2	1386362.0	1386380.0	-1348	-1331	3	False
PHAVU_011G112100g	Phvul.001G059900	NAC	TTGCTTGTCATGCAAAAA	11	14684622	14684640	g_max	GLYMA_06G297400	6	48656668.0	48656686.0											103	120	1	False
PHAVU_011G041100g	Phvul.001G059900	NAC	ATCCGTGCATCGCAAGCA	11	3566673	3566691	g_max	GLYMA_11G113100	11	8650681.0	8650699.0											-58	-41	1	False
PHAVU_011G041100g	Phvul.001G059900	NAC	TTGCTTGCGATGCACGGA	11	3566674	3566692	g_max	GLYMA_11G113100	11	8650682.0	8650700.0											-57	-40	1	False
PHAVU_002G316900g	Phvul.001G059900	NAC	AAACTTGCTTGCCAAGAA	2	47746993	47747011	g_max	GLYMA_08G042000	8	3330731.0	3330749.0											-1633	-1616	1	False
PHAVU_002G316900g	Phvul.001G059900	NAC	TTTCTTGGCAAGCAAGTT	2	47746992	47747010	g_max	GLYMA_08G042000	8	3330730.0	3330748.0											-1632	-1615	1	False
PHAVU_002G269000g	Phvul.001G059900	NAC	TTAGGTGCGGTGCAAGTT	2	43421167	43421185	g_max	GLYMA_05G188200	5	37440467.0	37440485.0											-1018	-1001	1	True
PHAVU_002G011600g	Phvul.001G059900	NAC	TAGCTTATACTGCAGGCA	2	1290240	1290258	g_max	GLYMA_11G048500	11	3626091.0	3626109.0											-1557	-1540	1	False
PHAVU_002G021100g	Phvul.001G059900	NAC	TTGCTTGCAGAGCAATAA	2	2294999	2295017	g_max	GLYMA_11G058300	11	4398851.0	4398869.0											-521	-504	1	False
PHAVU_002G165300g	Phvul.001G059900	NAC	AAGCTTGATGTAGAAGAA	2	30672789	30672807	g_max	GLYMA_01G226400	1	55482271.0	55482289.0											121	138	1	False
PHAVU_002G326500g	Phvul.001G059900	NAC	TAACTTGATGAACAAAAA	2	48481528	48481546	g_max	GLYMA_05G242900	5	41779420.0	41779438.0											-333	-316	1	False
PHAVU_002G308200g	Phvul.001G059900	NAC	TTGCTTCCGCACCAAGTA	2	47018666	47018684	g_max	GLYMA_05G226200	5	40467087.0	40467105.0											-1020	-1003	1	True
PHAVU_002G032000g	Phvul.001G059900	NAC	TGCCGTGCTTCGCAAGGC	2	3266845	3266863	g_max	GLYMA_01G173200	1	51037698.0	51037716.0											-1132	-1115	1	True
PHAVU_002G032000g	Phvul.001G059900	NAC	TGCCTTGCGAAGCACGGC	2	3266844	3266862	g_max	GLYMA_01G173200	1	51037699.0	51037717.0											-1131	-1114	1	True
PHAVU_002G193500g	Phvul.001G059900	NAC	TGACGTAAAGAGCAAGGA	2	35019258	35019276	g_max	GLYMA_05G130400	5	32330105.0	32330123.0											92	109	1	True
PHAVU_002G064200g	Phvul.001G059900	NAC	TTGCTTGAAGAAGAGGCA	2	7301135	7301153	g_max	GLYMA_01G028500	1	2999375.0	2999393.0											-1482	-1465	1	True
PHAVU_002G202500g	Phvul.001G059900	NAC	TTACGTGGTCTAAAAGGA	2	36238071	36238089	g_max	GLYMA_05G123000	5	31671764.0	31671782.0	v_angularis	LR48_Vigan464s001100	KQ258398	175489.0	175507.0						-384	-367	2	False
PHAVU_004G166000g	Phvul.001G059900	NAC	TTACTTGGAGAAGAAGAA	4	44749029	44749047	g_max	GLYMA_09G192700	9	41739551.0	41739569.0						v_radiata	Vradi01g03860	1	6145612.0	6145630.0	-561	-544	2	False
PHAVU_004G017700g	Phvul.001G059900	NAC	TTTCTTGTGCTACAATTC	4	1844923	1844941	g_max	GLYMA_19G010400	19	1006007.0	1006025.0											16	33	1	False
PHAVU_004G169200g	Phvul.001G059900	NAC	TTTCGTGTTTATCACGTA	4	45065133	45065151	g_max	GLYMA_01G146500	1	48174312.0	48174330.0											-1555	-1538	1	True
PHAVU_004G169200g	Phvul.001G059900	NAC	ATACGTGATAAACACGAA	4	45065134	45065152	g_max	GLYMA_01G146500	1	48174313.0	48174331.0											-1554	-1537	1	True
PHAVU_004G126500g	Phvul.001G059900	NAC	TTAAGTGTGGTTAAAGTA	4	40205844	40205862	g_max	GLYMA_16G203800	16	36472548.0	36472566.0	v_angularis	LR48_Vigan10g059000	10	6053969.0	6053987.0						-295	-278	2	False
PHAVU_010G040800g	Phvul.001G059900	NAC	TTGCGTGATTGTAACGGC	10	6062533	6062551	g_max	GLYMA_03G102700	3	29504298.0	29504316.0	v_angularis	LR48_Vigan11g158000	11	24420605.0	24420623.0	v_radiata	Vradi09g06280	9	9121776.0	9121794.0	-95	-78	3	False
PHAVU_005G169100g	Phvul.001G059900	NAC	TAACTTGATGGTGAGGGA	5	39313376	39313394	g_max	GLYMA_15G016700	15	1293455.0	1293473.0											-1780	-1763	1	False
PHAVU_005G027100g	Phvul.001G059900	NAC	TTGCTTGTTTTTCAATTC	5	2490460	2490478	g_max	GLYMA_11G155100	11	12682221.0	12682239.0											26	43	1	False
PHAVU_005G067600g	Phvul.001G059900	NAC	CAACTTGTATGACAAGTT	5	10527215	10527233	g_max	GLYMA_13G271300	13	37335168.0	37335186.0	v_angularis	LR48_Vigan05g105300	5	15472640.0	15472658.0	v_radiata	Vradi05g23170	5	35774758.0	35774776.0	64	81	3	False
PHAVU_005G067600g	Phvul.001G059900	NAC	TGAATTGTGAGGCAAGGC	5	10527118	10527136	g_max	GLYMA_13G271300	13	37335071.0	37335089.0	v_angularis	LR48_Vigan05g105300	5	15472737.0	15472755.0	v_radiata	Vradi05g23170	5	35774661.0	35774679.0	161	178	3	False
PHAVU_005G128300g	Phvul.001G059900	NAC	TTACTTGAGTATCAAGAA	5	35294339	35294357	g_max	GLYMA_13G320300	13	41481457.0	41481475.0						v_radiata	Vradi04g03320	4	6722477.0	6722495.0	-1696	-1679	2	False
PHAVU_005G128300g	Phvul.001G059900	NAC	TTTCTTGATACTCAAGTA	5	35294338	35294356	g_max	GLYMA_13G320300	13	41481456.0	41481474.0						v_radiata	Vradi04g03320	4	6722478.0	6722496.0	-1695	-1678	2	False
PHAVU_009G202200g	Phvul.001G059900	NAC	TTGCTTGGTTTTGAAGGA	9	29915074	29915092	g_max	GLYMA_06G204300	6	19209590.0	19209608.0											-1482	-1465	1	False
PHAVU_009G202200g	Phvul.001G059900	NAC	TTTCTTGTTTGGCAGGCT	9	29914734	29914752	g_max	GLYMA_06G204300	6	19209961.0	19209979.0	v_angularis	LR48_Vigan04g032600	4	3989392.0	3989410.0	v_radiata	Vradi02g13600	2	23917243.0	23917261.0	-1142	-1125	3	False
PHAVU_009G253700g	Phvul.001G059900	NAC	TGTCTTGTATATGAAGAA	9	36638015	36638033	g_max	GLYMA_15G144600	15	11902451.0	11902469.0											-255	-238	1	False
PHAVU_009G086900g	Phvul.001G059900	NAC	TGAAGTGTTGGAGAAGCA	9	13599469	13599487	g_max	GLYMA_06G061400	6	4625827.0	4625845.0											-266	-249	1	True
PHAVU_009G030300g	Phvul.001G059900	NAC	TTGCTTGTGTCCCACGAA	9	6683958	6683976	g_max	GLYMA_06G104200	6	8297570.0	8297588.0											-575	-558	1	False
PHAVU_009G030300g	Phvul.001G059900	NAC	ATTCGTGGGACACAAGCA	9	6683959	6683977	g_max	GLYMA_06G104200	6	8297569.0	8297587.0											-574	-557	1	False
PHAVU_009G147500g	Phvul.001G059900	NAC	AAACGTACAGAACAAGAA	9	21584325	21584343	g_max	GLYMA_06G149900	6	12241703.0	12241721.0	v_angularis	LR48_Vigan04g134500	4	20507792.0	20507810.0	v_radiata	Vradi0160s00310	scaffold_160	527758.0	527776.0	151	168	3	False
PHAVU_009G015700g	Phvul.001G059900	NAC	TTGCGTCTGACACAAACC	9	2480510	2480528	g_max	GLYMA_06G025400	6	1939274.0	1939292.0											-126	-109	1	False
PHAVU_009G133200g	Phvul.001G059900	NAC	TTAAGTGGGTCCCAAGTA	9	19595613	19595631	g_max	GLYMA_06G120600	6	9821167.0	9821185.0						v_radiata	Vradi0184s00330	scaffold_184	334016.0	334034.0	-79	-62	2	False
PHAVU_009G170800g	Phvul.001G059900	NAC	TAGCGTGATCAGCATGCA	9	24948565	24948583	g_max	GLYMA_04G190700	4	46143450.0	46143468.0	v_angularis	LR48_Vigan04g071000	4	9284139.0	9284157.0	v_radiata	Vradi05g05880	5	11394666.0	11394684.0	-314	-297	3	False
PHAVU_006G206800g	Phvul.001G059900	NAC	AAACTTGCAGAACAAGAA	6	30938963	30938981	g_max	GLYMA_08G179300	8	14377162.0	14377180.0	v_angularis	LR48_Vigan09g264300	9	30809484.0	30809502.0	v_radiata	Vradi10g12510	10	19965550.0	19965568.0	77	94	3	True
PHAVU_006G121600g	Phvul.001G059900	NAC	ATGCGTGCGCATCAAGCA	6	23739840	23739858	g_max	GLYMA_15G136400	15	11025388.0	11025406.0						v_radiata	Vradi10g06170	10	13367830.0	13367848.0	-140	-123	2	False
PHAVU_006G121600g	Phvul.001G059900	NAC	CTGCTTGATGCGCACGCA	6	23739839	23739857	g_max	GLYMA_15G136400	15	11025389.0	11025407.0						v_radiata	Vradi10g06170	10	13367831.0	13367849.0	-139	-122	2	False
PHAVU_006G219100g	Phvul.001G059900	NAC	TTACTTCAAATGCAAGTA	6	31807076	31807094	g_max	GLYMA_12G166600	12	32113368.0	32113386.0											-1567	-1550	1	True
PHAVU_006G079600g	Phvul.001G059900	NAC	TTACTTGTTTGCCAAGAA	6	19852698	19852716	g_max	GLYMA_11G198500	11	27589475.0	27589493.0											-68	-51	1	False
PHAVU_008G017100g	Phvul.001G060200	WRKY	ATCTTTGACTCTTT	8	1455421	1455435	g_max	GLYMA_02G097100	2	8724779.0	8724793.0	v_angularis	LR48_Vigan03g010900	3	1158775.0	1158789.0						-1298	-1285	2	False
PHAVU_008G100200g	Phvul.001G060200	WRKY	AAATTTGACTTTAA	8	10874923	10874937	g_max	GLYMA_18G177800	18	42406901.0	42406915.0	v_angularis	LR48_Vigan03g136400	3	19341817.0	19341831.0	v_radiata	Vradi0111s00220	scaffold_111	90011.0	90025.0	-1879	-1866	3	False
PHAVU_008G286400g	Phvul.001G060200	WRKY	CATGTTGACTTTGA	8	59119507	59119521	g_max	GLYMA_14G006500	14	521500.0	521514.0											25	38	1	False
PHAVU_008G101300g	Phvul.001G060200	WRKY	GCTTTTGACTTTGC	8	11089038	11089052	g_max	GLYMA_18G180400	18	43427779.0	43427793.0	v_angularis	LR48_Vigan03g137700	3	19569088.0	19569102.0						-258	-245	2	False
PHAVU_008G101300g	Phvul.001G060200	WRKY	GGTGTTGACTTTGT	8	11088724	11088738	g_max	GLYMA_18G180400	18	43427472.0	43427486.0	v_angularis	LR48_Vigan03g137700	3	19568769.0	19568783.0						56	69	2	False
PHAVU_008G133600g	Phvul.001G060200	WRKY	ATGTTTGACCTTTT	8	20996077	20996091	g_max	GLYMA_08G346300	8	46113202.0	46113216.0	v_angularis	LR48_Vigan03g118100	3	16398174.0	16398188.0	v_radiata	Vradi04g00980	4	3155441.0	3155455.0	37	50	3	False
PHAVU_008G160700g	Phvul.001G060200	WRKY	TTATTTGACTTTAG	8	41249017	41249031	g_max	GLYMA_14G124400	14	19066448.0	19066462.0											-1046	-1033	1	False
PHAVU_008G043000g	Phvul.001G060200	WRKY	GGTGTTGACATTTG	8	3711970	3711984	g_max	GLYMA_09G240000	9	46242436.0	46242450.0						v_radiata	Vradi04g08580	4	17085014.0	17085028.0	15	28	2	False
PHAVU_008G058300g	Phvul.001G060200	WRKY	GGCGCTGACTTTTC	8	5183802	5183816	g_max	GLYMA_18G238200	18	52725974.0	52725988.0											46	59	1	False
PHAVU_008G284300g	Phvul.001G060200	WRKY	TATTTTGACTTTGG	8	58977114	58977128	g_max	GLYMA_14G009000	14	688091.0	688105.0											-481	-468	1	False
PHAVU_008G201000g	Phvul.001G060200	WRKY	CCCTTTGACTTCAC	8	51093155	51093169	g_max	GLYMA_14G035000	14	2598388.0	2598402.0											79	92	1	False
PHAVU_008G014600g	Phvul.001G060200	WRKY	ATAGTTGACTTTTT	8	1271562	1271576	g_max	GLYMA_02G094500	2	8467636.0	8467650.0											-90	-77	1	False
PHAVU_008G120600g	Phvul.001G060200	WRKY	AAGGTTGACTTCAC	8	15614735	15614749	g_max	GLYMA_18G181500	18	43686801.0	43686815.0	v_angularis	LR48_Vigan03g139500	3	19893270.0	19893284.0	v_radiata	Vradi0111s00050	scaffold_111	830733.0	830747.0	34	47	3	False
PHAVU_008G025100g	Phvul.001G060200	WRKY	AGCTTTGACTTGGT	8	2129920	2129934	g_max	GLYMA_18G275800	18	55801216.0	55801230.0											-75	-62	1	False
PHAVU_008G205400g	Phvul.001G060200	WRKY	TGAGTTGACTTGTT	8	51612972	51612986	g_max	GLYMA_02G276100	2	45923791.0	45923805.0	v_angularis	LR48_Vigan07g039900	7	3490481.0	3490495.0	v_radiata	Vradi06g03110	6	3295429.0	3295443.0	-1295	-1282	3	False
PHAVU_008G138100g	Phvul.001G060200	WRKY	CTGTTTGACTTTAT	8	22693042	22693056	g_max	GLYMA_18G154200	18	31094620.0	31094634.0											-16	-3	1	False
PHAVU_008G072700g	Phvul.001G060200	WRKY	TTGGTTGACTCTTC	8	6744474	6744488	g_max	GLYMA_18G225800	18	51398765.0	51398779.0	v_angularis	LR48_Vigan03g059900	3	7111430.0	7111444.0						17	30	2	False
PHAVU_003G154000g	Phvul.001G060200	WRKY	ATGTTTGACTTTGA	3	35875315	35875329	g_max	GLYMA_17G071700	17	5612260.0	5612274.0	v_angularis	LR48_Vigan01g242000	1	32490039.0	32490053.0	v_radiata	Vradi07g21530	7	44196817.0	44196831.0	-222	-209	3	False
PHAVU_003G139500g	Phvul.001G060200	WRKY	TTGGTTGACATTTA	3	33215957	33215971	g_max	GLYMA_17G057100	17	4331911.0	4331925.0	v_angularis	LR48_Vigan728s001300	KQ258509	205591.0	205605.0						-1459	-1446	2	False
PHAVU_003G139500g	Phvul.001G060200	WRKY	ATGGTTGACCATCT	3	33215356	33215370	g_max	GLYMA_17G057100	17	4331249.0	4331263.0											-858	-845	1	False
PHAVU_003G101900g	Phvul.001G060200	WRKY	ATAGTTGACATTCC	3	24921867	24921881	g_max	GLYMA_07G250600	7	42859587.0	42859601.0	v_angularis	LR48_Vigan01g309700	1	39516293.0	39516307.0						-287	-274	2	False
PHAVU_003G1365000g	Phvul.001G060200	WRKY	TTCATTGACTTTGT	3	32825439	32825453	g_max	GLYMA_13G104600	13	21926302.0	21926316.0											-650	-637	1	False
PHAVU_003G095000g	Phvul.001G060200	WRKY	ACATTTGACCTTCG	3	20874184	20874198	g_max	GLYMA_07G256300	7	43233888.0	43233902.0											-1256	-1243	1	False
PHAVU_003G130700g	Phvul.001G060200	WRKY	ATGGTTGACTGTGG	3	32034494	32034508	g_max	GLYMA_17G049200	17	3742810.0	3742824.0											-314	-301	1	False
PHAVU_003G244700g	Phvul.001G060200	WRKY	GGGGTTGGCTTTTC	3	46985283	46985297	g_max	GLYMA_05G085000	5	15386765.0	15386779.0											-735	-722	1	False
PHAVU_003G189400g	Phvul.001G060200	WRKY	GCCTTTGACTTCGA	3	40167585	40167599	g_max	GLYMA_05G026000	5	2273234.0	2273248.0											-467	-454	1	False
PHAVU_003G086700g	Phvul.001G060200	WRKY	AGGTTTGACTTTGA	3	14978639	14978653	g_max	GLYMA_17G005900	17	546090.0	546104.0											-39	-26	1	False
PHAVU_001G149800g	Phvul.001G060200	WRKY	CAGGTTGACTGTTA	1	40321661	40321675	g_max	GLYMA_19G154700	19	41501625.0	41501639.0						v_radiata	Vradi03g00690	3	998309.0	998323.0	-1596	-1583	2	True
PHAVU_001G218200g	Phvul.001G060200	WRKY	ATTGTTGACTTTTG	1	48080431	48080445	g_max	GLYMA_19G221300	19	47314034.0	47314048.0											142	155	1	True
PHAVU_001G125700g	Phvul.001G060200	WRKY	GAAGTTGACCTTCA	1	35309004	35309018	g_max	GLYMA_19G132200	19	39286970.0	39286984.0											133	146	1	False
PHAVU_001G105700g	Phvul.001G060200	WRKY	TTGTTTGACTTTGA	1	26796052	26796066	g_max	GLYMA_16G035700	16	3382409.0	3382423.0											-140	-127	1	False
PHAVU_001G090100g	Phvul.001G060200	WRKY	GTGGTTGACCGTTG	1	16747391	16747405	g_max	GLYMA_19G096900	19	34126268.0	34126282.0	v_angularis	LR48_Vigan03g175700	3	25408673.0	25408687.0	v_radiata	Vradi0146s00210	scaffold_146	688921.0	688935.0	72	85	3	False
PHAVU_001G247300g	Phvul.001G060200	WRKY	GAGGTTGACCTTGT	1	50611352	50611366	g_max	GLYMA_18G023000	18	1671956.0	1671970.0											-178	-165	1	False
PHAVU_001G136100g	Phvul.001G060200	WRKY	GACGTTGACAATGC	1	38194504	38194518	g_max	GLYMA_19G142000	19	40322987.0	40323001.0											-895	-882	1	False
PHAVU_001G179400g	Phvul.001G060200	WRKY	CCCTTTGACTTGTG	1	44405606	44405620	g_max	GLYMA_19G184500	19	44315812.0	44315826.0	v_angularis	LR48_Vigan641s008300	KQ258471	808591.0	808605.0	v_radiata	Vradi03g03680	3	5049250.0	5049264.0	170	183	3	False
PHAVU_001G123300g	Phvul.001G060200	WRKY	CTTTTTGACTTTTT	1	34648805	34648819	g_max	GLYMA_19G130200	19	38995380.0	38995394.0	v_angularis	LR48_Vigan03g210700	3	30504533.0	30504547.0	v_radiata	Vradi0154s00350	scaffold_154	42686.0	42700.0	18	31	3	False
PHAVU_001G187000g	Phvul.001G060200	WRKY	CTTTTTGACTTTTG	1	45261877	45261891	g_max	GLYMA_03G191700	3	40241075.0	40241089.0						v_radiata	Vradi03g04320	3	5800205.0	5800219.0	-169	-156	2	False
PHAVU_001G241000g	Phvul.001G060200	WRKY	TAGGTTGACTAGTT	1	50088425	50088439	g_max	GLYMA_18G029700	18	2250680.0	2250694.0	v_angularis	LR48_Vigan03g294900	3	39005666.0	39005680.0	v_radiata	Vradi03g08710	3	10303481.0	10303495.0	-644	-631	3	False
PHAVU_001G241000g	Phvul.001G060200	WRKY	AACTTTGACTTTCA	1	50088349	50088363	g_max	GLYMA_18G029700	18	2250757.0	2250771.0	v_angularis	LR48_Vigan03g294900	3	39005590.0	39005604.0	v_radiata	Vradi03g08710	3	10303405.0	10303419.0	-568	-555	3	False
PHAVU_001G212400g	Phvul.001G060200	WRKY	AGCTTTGACCTTAT	1	47586578	47586592	g_max	GLYMA_19G215900	19	46897491.0	46897505.0											-147	-134	1	False
PHAVU_001G155400g	Phvul.001G060200	WRKY	TTCATTGACTTTGT	1	41293511	41293525	g_max	GLYMA_03G157800	3	37328967.0	37328981.0	v_angularis	LR48_Vigan50s005000	KQ258254	705682.0	705696.0	v_radiata	Vradi03g01140	3	1615727.0	1615741.0	-187	-174	3	False
PHAVU_001G235000g	Phvul.001G060200	WRKY	TAATTTGACTTCTT	1	49571076	49571090	g_max	GLYMA_18G036000	18	2807117.0	2807131.0						v_radiata	Vradi03g08290	3	9846274.0	9846288.0	-972	-959	2	False
PHAVU_001G259200g	Phvul.001G060200	WRKY	CTGTTTGACTTTGC	1	51472904	51472918	g_max	GLYMA_18G009400	18	683000.0	683014.0											-1403	-1390	1	False
PHAVU_001G088600g	Phvul.001G060200	WRKY	CTCTTTGACTATGA	1	16024756	16024770	g_max	GLYMA_19G094600	19	33463192.0	33463206.0											-961	-948	1	False
PHAVU_001G106200g	Phvul.001G060200	WRKY	CAAGTTGACTTTTT	1	26985046	26985060	g_max	GLYMA_19G117800	19	37426099.0	37426113.0	v_angularis	LR48_Vigan03g199100	3	28989429.0	28989443.0						-49	-36	2	False
PHAVU_001G059100g	Phvul.001G060200	WRKY	TCCTTTGACTATTT	1	7050499	7050513	g_max	GLYMA_17G198700	17	31473409.0	31473423.0											109	122	1	False
PHAVU_007G058600g	Phvul.001G060200	WRKY	AACTTTGACTCTTC	7	4883324	4883338	g_max	GLYMA_10G246800	10	47513603.0	47513617.0	v_angularis	LR48_Vigan02g223800	2	30547311.0	30547325.0	v_radiata	Vradi0374s00010	scaffold_374	107165.0	107179.0	-74	-61	3	False
PHAVU_007G229200g	Phvul.001G060200	WRKY	ACGTTTGACTTCAT	7	46925514	46925528	g_max	GLYMA_10G071300	10	7196690.0	7196704.0											-263	-250	1	True
PHAVU_007G131200g	Phvul.001G060200	WRKY	GGATTTGACTTAAT	7	31962778	31962792	g_max	GLYMA_10G190200	10	42314766.0	42314780.0											-1406	-1393	1	False
PHAVU_007G230300g	Phvul.001G060200	WRKY	TTCGTTGACCGTTC	7	47036998	47037012	g_max	GLYMA_11G209100	11	30057064.0	30057078.0											-42	-29	1	False
PHAVU_007G063100g	Phvul.001G060200	WRKY	CAAGTTGACTTGGA	7	5532299	5532313	g_max	GLYMA_20G151700	20	39052884.0	39052898.0											-171	-158	1	True
PHAVU_007G196700g	Phvul.001G060200	WRKY	CACTTTGACTTAAT	7	43647367	43647381	g_max	GLYMA_20G236100	20	46844636.0	46844650.0											74	87	1	False
PHAVU_007G109700g	Phvul.001G060200	WRKY	AGCGTTGGCTTTAA	7	13819924	13819938	g_max	GLYMA_10G180000	10	41337990.0	41338004.0						v_radiata	Vradi08g14580	8	34522077.0	34522091.0	-186	-173	2	False
PHAVU_007G147600g	Phvul.001G060200	WRKY	CAAGTTGACATTTG	7	36518104	36518118	g_max	GLYMA_13G141900	13	25437431.0	25437445.0	v_angularis	LR48_Vigan02g135000	2	20564747.0	20564761.0						-82	-69	2	True
PHAVU_007G075400g	Phvul.001G060200	WRKY	CCCTTTGACATTTT	7	6907010	6907024	g_max	GLYMA_10G230200	10	46026133.0	46026147.0	v_angularis	LR48_Vigan02g207100	2	28905804.0	28905818.0						-203	-190	2	False
PHAVU_007G007000g	Phvul.001G060200	WRKY	TTTGTTGACTTCAT	7	499025	499039	g_max	GLYMA_20G243300	20	47377934.0	47377948.0											36	49	1	False
PHAVU_007G001500g	Phvul.001G060200	WRKY	GACGTTGACCAAGT	7	85922	85936	g_max	GLYMA_10G297900	10	51455702.0	51455716.0											-1180	-1167	1	False
PHAVU_007G153600g	Phvul.001G060200	WRKY	AGCTTTGACTTTCA	7	37653200	37653214	g_max	GLYMA_13G127300	13	24032539.0	24032553.0											-1937	-1924	1	False
PHAVU_011G080800g	Phvul.001G060200	WRKY	GAAGTTGACTACGT	11	7578417	7578431	g_max	GLYMA_12G076800	12	5919302.0	5919316.0	v_angularis	LR48_Vigan08g149300	8	24807750.0	24807764.0						-798	-785	2	False
PHAVU_011G188700g	Phvul.001G060200	WRKY	ATCTTTGACTAATT	11	46557169	46557183	g_max	GLYMA_15G223300	15	40603077.0	40603091.0											-1042	-1029	1	False
PHAVU_011G066900g	Phvul.001G060200	WRKY	ATCGTTGACCATGC	11	5804591	5804605	g_max	GLYMA_11G142600	11	10877346.0	10877360.0											-499	-486	1	False
PHAVU_011G186900g	Phvul.001G060200	WRKY	GCAGTTGACTCTCT	11	46348875	46348889	g_max	GLYMA_15G222300	15	40318617.0	40318631.0											-135	-122	1	False
PHAVU_011G039600g	Phvul.001G060200	WRKY	GGTTTTGACTATTA	11	3426064	3426078	g_max	GLYMA_11G111700	11	8519604.0	8519618.0											-272	-259	1	False
PHAVU_011G105900g	Phvul.001G060200	WRKY	TAAGTTGACTATGT	11	12339804	12339818	g_max	GLYMA_06G302600	6	49193152.0	49193166.0											-1067	-1054	1	False
PHAVU_011G080600g	Phvul.001G060200	WRKY	GGGGTTGACTTTTA	11	7549851	7549865	g_max	GLYMA_12G076700	12	5893178.0	5893192.0											-1178	-1165	1	False
PHAVU_011G032800g	Phvul.001G060200	WRKY	CCTTTTGACTTTGT	11	2841066	2841080	g_max	GLYMA_12G029800	12	2217244.0	2217258.0											-141	-128	1	False
PHAVU_011G005000g	Phvul.001G060200	WRKY	TTCTTTGACATTTT	11	372068	372082	g_max	GLYMA_12G004400	12	339027.0	339041.0											-1030	-1017	1	True
PHAVU_011G025400g	Phvul.001G060200	WRKY	GGATTTGACTATTT	11	2115545	2115559	g_max	GLYMA_11G097300	11	7425973.0	7425987.0						v_radiata	Vradi02g02050	2	1955799.0	1955813.0	-524	-511	2	False
PHAVU_011G051500g	Phvul.001G060200	WRKY	GATTTTGACTTTAT	11	4385012	4385026	g_max	GLYMA_11G124500	11	9466364.0	9466378.0	v_angularis	LR48_Vigan08g166300	8	26816787.0	26816801.0						-169	-156	2	True
PHAVU_002G170700g	Phvul.001G060200	WRKY	TTCTTTGACTTGAA	2	31654668	31654682	g_max	GLYMA_20G035300	20	4899153.0	4899167.0											70	83	1	False
PHAVU_002G088300g	Phvul.001G060200	WRKY	ATGGTTGACTCTAA	2	14183989	14184003	g_max	GLYMA_01G044900	1	5032122.0	5032136.0											74	87	1	False
PHAVU_002G117300g	Phvul.001G060200	WRKY	GTTGTTGACCTGTC	2	23793858	23793872	g_max	GLYMA_01G158100	1	49615570.0	49615584.0											-919	-906	1	True
PHAVU_002G133000g	Phvul.001G060200	WRKY	TTGTTTGACTTTAT	2	26384856	26384870	g_max	GLYMA_01G010100	1	987659.0	987673.0	v_angularis	LR48_Vigan06g068100	6	6928755.0	6928769.0						11	24	2	False
PHAVU_002G072700g	Phvul.001G060200	WRKY	AACGTTGACATTTT	2	10347715	10347729	g_max	GLYMA_02G033200	2	3059853.0	3059867.0	v_angularis	LR48_Vigan06g097100	6	11438783.0	11438797.0						157	170	2	False
PHAVU_002G084100g	Phvul.001G060200	WRKY	TGAATTGACTTTTA	2	13120373	13120387	g_max	GLYMA_01G049100	1	5721213.0	5721227.0						v_radiata	Vradi11g10410	11	14019969.0	14019983.0	-1296	-1283	2	False
PHAVU_002G084100g	Phvul.001G060200	WRKY	TTCTTTGACTTGAA	2	13121712	13121726	g_max	GLYMA_01G049100	1	5719873.0	5719887.0						v_radiata	Vradi11g10410	11	14018630.0	14018644.0	43	56	2	False
PHAVU_002G261900g	Phvul.001G060200	WRKY	AATTTTGACTTTAC	2	42838564	42838578	g_max	GLYMA_08G138500	8	10612996.0	10613010.0	v_angularis	LR48_Vigan01g024100	1	2519439.0	2519453.0	v_radiata	Vradi01g10340	1	20649147.0	20649161.0	-400	-387	3	False
PHAVU_002G128400g	Phvul.001G060200	WRKY	GCGGTTGACCTCAC	2	25783991	25784005	g_max	GLYMA_09G213900	9	43745026.0	43745040.0											26	39	1	False
PHAVU_002G092800g	Phvul.001G060200	WRKY	TATTTTGACTTTAG	2	16605530	16605544	g_max	GLYMA_07G216400	7	38888823.0	38888837.0											-396	-383	1	False
PHAVU_002G140700g	Phvul.001G060200	WRKY	GCCTTTGACCATTT	2	27534095	27534109	g_max	GLYMA_09G205100	9	42915250.0	42915264.0											-671	-658	1	False
PHAVU_002G140700g	Phvul.001G060200	WRKY	AACTTTGACTTAGT	2	27534353	27534367	g_max	GLYMA_09G205100	9	42914946.0	42914960.0	v_angularis	LR48_Vigan07g127800	7	15199080.0	15199094.0						-413	-400	2	False
PHAVU_002G028700g	Phvul.001G060200	WRKY	GCCTTTGACTCTGA	2	2998158	2998172	g_max	GLYMA_01G174600	1	51138800.0	51138814.0											-28	-15	1	False
PHAVU_002G092100g	Phvul.001G060200	WRKY	AGTGTTGACTGTTA	2	15807248	15807262	g_max	GLYMA_20G013000	20	1118761.0	1118775.0	v_angularis	LR48_Vigan09g069100	9	9031452.0	9031466.0	v_radiata	Vradi07g04210	7	7623220.0	7623234.0	-601	-588	3	False
PHAVU_002G202500g	Phvul.001G060200	WRKY	GTCATTGACCTTTT	2	36237907	36237921	g_max	GLYMA_05G123000	5	31671932.0	31671946.0	v_angularis	LR48_Vigan464s001100	KQ258398	175617.0	175631.0	v_radiata	Vradi0048s00100	scaffold_48	606832.0	606846.0	-216	-203	3	False
PHAVU_002G202500g	Phvul.001G060200	WRKY	TGATTTGACTTTAG	2	36237730	36237744	g_max	GLYMA_05G123000	5	31672112.0	31672126.0	v_angularis	LR48_Vigan464s001100	KQ258398	175783.0	175797.0	v_radiata	Vradi0048s00100	scaffold_48	606998.0	607012.0	-39	-26	3	False
PHAVU_002G202500g	Phvul.001G060200	WRKY	GGAATTGACTTTGG	2	36237669	36237683	g_max	GLYMA_05G123000	5	31672173.0	31672187.0	v_angularis	LR48_Vigan464s001100	KQ258398	175846.0	175860.0	v_radiata	Vradi0048s00100	scaffold_48	607061.0	607075.0	22	35	3	False
PHAVU_002G116800g	Phvul.001G060200	WRKY	AAATTTGACTTTCA	2	23695006	23695020	g_max	GLYMA_11G086100	11	6479575.0	6479589.0											-1603	-1590	1	True
PHAVU_004G145300g	Phvul.001G060200	WRKY	AGAGTTGACTTCAA	4	42548991	42549005	g_max	GLYMA_16G219300	16	37665084.0	37665098.0											-848	-835	1	True
PHAVU_004G143500g	Phvul.001G060200	WRKY	ACGTTTGACTTTTG	4	42314195	42314209	g_max	GLYMA_09G168000	9	39241080.0	39241094.0	v_angularis	LR48_Vigan10g045100	10	4593950.0	4593964.0	v_radiata	Vradi01g05760	1	8863295.0	8863309.0	-237	-224	3	False
PHAVU_004G143500g	Phvul.001G060200	WRKY	GTCGTTGGCTTTGT	4	42313789	42313803	g_max	GLYMA_09G168000	9	39240685.0	39240699.0	v_angularis	LR48_Vigan10g045100	10	4594347.0	4594361.0	v_radiata	Vradi01g05760	1	8863712.0	8863726.0	169	182	3	False
PHAVU_004G095400g	Phvul.001G060200	WRKY	TGCATTGACCTTTA	4	26534229	26534243	g_max	GLYMA_16G167600	16	32735994.0	32736008.0											-836	-823	1	False
PHAVU_004G001600g	Phvul.001G060200	WRKY	AAGGTTGACATTGT	4	101426	101440	g_max	GLYMA_19G001400	19	101399.0	101413.0											-64	-51	1	False
PHAVU_004G069600g	Phvul.001G060200	WRKY	GTCGTTGACATATC	4	10447443	10447457	g_max	GLYMA_16G147800	16	30853326.0	30853340.0											-139	-126	1	False
PHAVU_004G126500g	Phvul.001G060200	WRKY	ACAGTTGACATTAC	4	40206740	40206754	g_max	GLYMA_16G203800	16	36473488.0	36473502.0	v_angularis	LR48_Vigan10g059000	10	6054862.0	6054876.0						-1187	-1174	2	False
PHAVU_004G105800g	Phvul.001G060200	WRKY	GGCGCTGACTTTTT	4	34622195	34622209	g_max	GLYMA_09G129100	9	32341180.0	32341194.0	v_angularis	LR48_Vigan10g108700	10	13652611.0	13652625.0						73	86	2	False
PHAVU_010G099900g	Phvul.001G060200	WRKY	AGAGTTGACCTACC	10	35526638	35526652	g_max	GLYMA_07G069500	7	6303862.0	6303876.0											-1027	-1014	1	False
PHAVU_010G104200g	Phvul.001G060200	WRKY	GGCGCTGACTTTTT	10	36231982	36231996	g_max	GLYMA_16G031900	16	3022491.0	3022505.0											45	58	1	False
PHAVU_010G070100g	Phvul.001G060200	WRKY	TTCTTTGACTTCAT	10	18178778	18178792	g_max	GLYMA_03G035300	3	4278771.0	4278785.0											86	99	1	False
PHAVU_010G118600g	Phvul.001G060200	WRKY	GTCTTTGACATTTC	10	38676718	38676732	g_max	GLYMA_16G019500	16	1767695.0	1767709.0											-219	-206	1	False
PHAVU_010G142400g	Phvul.001G060200	WRKY	TTCATTGACTTTAG	10	41441052	41441066	g_max	GLYMA_08G196600	8	15852272.0	15852286.0	v_angularis	LR48_Vigan406s023700	KQ258371	1910568.0	1910582.0						-82	-69	2	False
PHAVU_010G058800g	Phvul.001G060200	WRKY	AGCTTTGACATTGG	10	9722181	9722195	g_max	GLYMA_03G001600	3	181733.0	181747.0											-190	-177	1	False
PHAVU_010G128700g	Phvul.001G060200	WRKY	AGGGTTGACTTAAA	10	39838375	39838389	g_max	GLYMA_16G008800	16	762866.0	762880.0											49	62	1	False
PHAVU_010G056800g	Phvul.001G060200	WRKY	AAAGTTGACTTCGT	10	9420740	9420754	g_max	GLYMA_03G118400	3	32894612.0	32894626.0	v_angularis	LR48_Vigan11g171800	11	26096331.0	26096345.0	v_radiata	Vradi09g05240	9	7602885.0	7602899.0	164	177	3	False
PHAVU_005G084100g	Phvul.001G060200	WRKY	TCCTTTGACTGTTT	5	20386192	20386206	g_max	GLYMA_13G279700	13	38099266.0	38099280.0											-993	-980	1	False
PHAVU_005G079400g	Phvul.001G060200	WRKY	TGCTTTGACTATTA	5	17274003	17274017	g_max	GLYMA_13G266500	13	36965945.0	36965959.0											-1243	-1230	1	False
PHAVU_005G164800g	Phvul.001G060200	WRKY	GATTTTGACTTTGG	5	39008234	39008248	g_max	GLYMA_13G353100	13	44189076.0	44189090.0											-876	-863	1	False
PHAVU_009G223600g	Phvul.001G060200	WRKY	TTTGTTGACATTTT	9	33091603	33091617	g_max	GLYMA_09G073700	9	7880314.0	7880328.0											-156	-143	1	False
PHAVU_009G084700g	Phvul.001G060200	WRKY	AGCATTGACTTGTA	9	13403913	13403927	g_max	GLYMA_04G058200	4	4773921.0	4773935.0											-341	-328	1	False
PHAVU_009G166200g	Phvul.001G060200	WRKY	GGATTTGACCTTTA	9	24257294	24257308	g_max	GLYMA_06G169800	6	14186826.0	14186840.0	v_angularis	LR48_Vigan04g081300	4	10952588.0	10952602.0	v_radiata	Vradi05g05540	5	10496706.0	10496720.0	-802	-789	3	False
PHAVU_009G166200g	Phvul.001G060200	WRKY	TCTGTTGACATTTC	9	24256589	24256603	g_max	GLYMA_06G169800	6	14186031.0	14186045.0											-97	-84	1	False
PHAVU_009G233800g	Phvul.001G060200	WRKY	TAAGTTGACTTGAA	9	34468694	34468708	g_max	GLYMA_15G168400	15	14998402.0	14998416.0	v_angularis	LR48_Vigan04g008100	4	871992.0	872006.0						-1492	-1479	2	False
PHAVU_009G257100g	Phvul.001G060200	WRKY	CTGTTTGACTTTTT	9	36997771	36997785	g_max	GLYMA_03G260300	3	45420039.0	45420053.0											-1301	-1288	1	True
PHAVU_009G002000g	Phvul.001G060200	WRKY	AACGTTGACATGGA	9	412721	412735	g_max	GLYMA_06G007100	6	540672.0	540686.0	v_angularis	LR48_Vigan04g248100	4	33784605.0	33784619.0	v_radiata	Vradi05g15250	5	24182958.0	24182972.0	15	28	3	False
PHAVU_009G140600g	Phvul.001G060200	WRKY	GTGTTTGACTTTCT	9	20639632	20639646	g_max	GLYMA_04G220500	4	49114668.0	49114682.0											-318	-305	1	False
PHAVU_009G233400g	Phvul.001G060200	WRKY	ATGTTTGACTTTTC	9	34424025	34424039	g_max	GLYMA_15G168800	15	15037582.0	15037596.0	v_angularis	LR48_Vigan04g008500	4	913785.0	913799.0						-282	-269	2	False
PHAVU_009G072700g	Phvul.001G060200	WRKY	TTAGTTGACTATGT	9	12095981	12095995	g_max	GLYMA_06G047300	6	3578785.0	3578799.0											-1750	-1737	1	False
PHAVU_009G232400g	Phvul.001G060200	WRKY	ACCATTGACTTGTT	9	34300357	34300371	g_max	GLYMA_15G169600	15	15220793.0	15220807.0											-696	-683	1	False
PHAVU_009G056900g	Phvul.001G060200	WRKY	GTGGTTGACTCTCC	9	10437385	10437399	g_max	GLYMA_06G033200	6	2555034.0	2555048.0											-1111	-1098	1	True
PHAVU_009G231600g	Phvul.001G060200	WRKY	GACTTTGACTTTAC	9	34157884	34157898	g_max	GLYMA_09G064200	9	6211467.0	6211481.0											-436	-423	1	False
PHAVU_006G162600g	Phvul.001G060200	WRKY	AAAGTTGACATTCT	6	27378895	27378909	g_max	GLYMA_13G216200	13	32948921.0	32948935.0	v_angularis	LR48_Vigan09g220000	9	26974869.0	26974883.0	v_radiata	Vradi10g09000	10	16558837.0	16558851.0	-224	-211	3	False
PHAVU_006G030100g	Phvul.001G060200	WRKY	ATCTTTGACTTTTG	6	12604514	12604528	g_max	GLYMA_18G118400	18	14647798.0	14647812.0											-285	-272	1	False
PHAVU_006G196800g	Phvul.001G060200	WRKY	AGAGTTGACTTTGC	6	30255018	30255032	g_max	GLYMA_13G251500	13	35858170.0	35858184.0											-73	-60	1	False
PHAVU_006G123000g	Phvul.001G060200	WRKY	GACGCTGACTTTTC	6	23845588	23845602	g_max	GLYMA_15G135600	15	10925625.0	10925639.0						v_radiata	Vradi10g06090	10	13281609.0	13281623.0	-84	-71	2	False
PHAVU_006G138400g	Phvul.001G060200	WRKY	CGCGCTGACTTTTT	6	25334718	25334732	g_max	GLYMA_09G014600	9	1107231.0	1107245.0	v_angularis	LR48_Vigan09g192300	9	24206295.0	24206309.0	v_radiata	Vradi10g07230	10	14550582.0	14550596.0	148	161	3	False
PHAVU_006G147200g	Phvul.001G060200	WRKY	TAGTTTGACCTTTG	6	26057773	26057787	g_max	GLYMA_09G006200	9	470631.0	470645.0											-388	-375	1	True
PHAVU_006G087700g	Phvul.001G060200	WRKY	CAATTTGACTTTGG	6	20648184	20648198	g_max	GLYMA_18G043500	18	3711901.0	3711915.0											76	89	1	False
PHAVU_006G022900g	Phvul.001G060200	WRKY	TGCATTGACTTTAT	6	10463456	10463470	g_max	GLYMA_08G307500	8	42570451.0	42570465.0											-601	-588	1	False
PHAVU_006G078600g	Phvul.001G060200	WRKY	ACCATTGACTTTAG	6	19723432	19723446	g_max	GLYMA_18G052400	18	4529351.0	4529365.0	v_angularis	LR48_Vigan09g137200	9	18622657.0	18622671.0						134	147	2	False
PHAVU_006G120800g	Phvul.001G060200	WRKY	TAGTTTGACTTTTC	6	23611232	23611246	g_max	GLYMA_19G264200	19	50734040.0	50734054.0	v_angularis	LR48_Vigan09g172700	9	22232054.0	22232068.0						-266	-253	2	False
PHAVU_006G059800g	Phvul.001G060200	WRKY	CAAGTTGACCTTGG	6	17685751	17685765	g_max	GLYMA_08G337900	8	45482909.0	45482923.0											-1273	-1260	1	False
PHAVU_006G113400g	Phvul.001G060200	WRKY	GCTGTTGACTCTGA	6	22888910	22888924	g_max	GLYMA_19G256100	19	50025851.0	50025865.0						v_radiata	Vradi0083s00930	scaffold_83	480552.0	480566.0	48	61	2	True
PHAVU_006G167100g	Phvul.001G060200	WRKY	GAGTTTGACTTTTT	6	27801583	27801597	g_max	GLYMA_15G092100	15	7096951.0	7096965.0	v_angularis	LR48_Vigan09g221700	9	27147105.0	27147119.0	v_radiata	Vradi10g09160	10	16721197.0	16721211.0	-53	-40	3	True
PHAVU_006G081000g	Phvul.001G060200	WRKY	GGCATTGACTATTA	6	20011377	20011391	g_max	GLYMA_18G050200	18	4331260.0	4331274.0						v_radiata	Vradi10g04040	10	10244764.0	10244778.0	-1051	-1038	2	False
PHAVU_006G103700g	Phvul.001G060200	WRKY	GGTTTTGACTCTTT	6	22003245	22003259	g_max	GLYMA_19G246600	19	49323411.0	49323425.0						v_radiata	Vradi0083s00920	scaffold_83	1342267.0	1342281.0	-14	-1	2	False
PHAVU_008G084900g	Phvul.001G068200	MIKC_MADS	CGAGAAAGGGAAAA	8	8383353	8383367	g_max	GLYMA_09G276400	9	49187228.0	49187242.0	v_angularis	LR48_Vigan03g072700	3	9174282.0	9174296.0	v_radiata	Vradi04g05650	4	12109725.0	12109739.0	-666	-653	3	False
PHAVU_008G250500g	Phvul.001G068200	MIKC_MADS	CCATAAATGGAACA	8	56499866	56499880	g_max	GLYMA_02G233200	2	42071703.0	42071717.0											137	150	1	False
PHAVU_008G239400g	Phvul.001G068200	MIKC_MADS	GCAGAAAGAGAAGG	8	55374689	55374703	g_max	GLYMA_14G211400	14	47633759.0	47633773.0											14	27	1	True
PHAVU_008G192500g	Phvul.001G068200	MIKC_MADS	ATAAAAGAGGAAAA	8	49887578	49887592	g_max	GLYMA_14G066900	14	5529776.0	5529790.0						v_radiata	Vradi06g05140	6	6277941.0	6277955.0	-233	-220	2	False
PHAVU_008G043900g	Phvul.001G068200	MIKC_MADS	CTCAAAAAAGCAAA	8	3786706	3786720	g_max	GLYMA_18G255600	18	54179715.0	54179729.0											81	94	1	False
PHAVU_008G141000g	Phvul.001G068200	MIKC_MADS	AAAAAAAAAGAAAA	8	23916565	23916579	g_max	GLYMA_01G074200	1	14773077.0	14773091.0											-66	-53	1	False
PHAVU_008G141000g	Phvul.001G068200	MIKC_MADS	GAAAAAGAAGAAAC	8	23916614	23916628	g_max	GLYMA_01G074200	1	14773031.0	14773045.0											-17	-4	1	False
PHAVU_008G224200g	Phvul.001G068200	MIKC_MADS	CTGAAAAGAGAAAC	8	53771347	53771361	g_max	GLYMA_14G059400	14	4813740.0	4813754.0											-525	-512	1	False
PHAVU_008G253400g	Phvul.001G068200	MIKC_MADS	ACAAAAGAGGAAGT	8	56746713	56746727	g_max	GLYMA_07G021200	7	1653448.0	1653462.0											111	124	1	False
PHAVU_008G274800g	Phvul.001G068200	MIKC_MADS	AGAAAAAGGGCAAA	8	58394096	58394110	g_max	GLYMA_14G016700	14	1201632.0	1201646.0											-397	-384	1	False
PHAVU_008G214200g	Phvul.001G068200	MIKC_MADS	ACCAAAGTGGCAAG	8	52589328	52589342	g_max	GLYMA_14G049500	14	3837951.0	3837965.0											-164	-151	1	False
PHAVU_008G062000g	Phvul.001G068200	MIKC_MADS	ACAGAAATGGATAG	8	5615204	5615218	g_max	GLYMA_18G233700	18	52239797.0	52239811.0											69	82	1	True
PHAVU_008G058900g	Phvul.001G068200	MIKC_MADS	CCAAAAGTGGCGAC	8	5266565	5266579	g_max	GLYMA_09G255200	9	47457762.0	47457776.0											17	30	1	True
PHAVU_008G069900g	Phvul.001G068200	MIKC_MADS	CCAGAAGAAGCAAA	8	6276561	6276575	g_max	GLYMA_18G228300	18	51744685.0	51744699.0	v_angularis	LR48_Vigan03g055400	3	6478761.0	6478775.0						68	81	2	True
PHAVU_008G163700g	Phvul.001G068200	MIKC_MADS	AGGGAAAGGGAAAG	8	42083914	42083928	g_max	GLYMA_13G080700	13	18732029.0	18732043.0											-100	-87	1	False
PHAVU_008G180600g	Phvul.001G068200	MIKC_MADS	GTAGAAGAAGAAAA	8	47715270	47715284	g_max	GLYMA_02G213200	2	39931192.0	39931206.0											-147	-134	1	False
PHAVU_008G054800g	Phvul.001G068200	MIKC_MADS	AAAGAAAAAGAAAA	8	4888045	4888059	g_max	GLYMA_09G251200	9	47167592.0	47167606.0											-869	-856	1	False
PHAVU_008G039200g	Phvul.001G068200	MIKC_MADS	CCAAAAAAGGCGGG	8	3301445	3301459	g_max	GLYMA_18G262600	18	54815978.0	54815992.0											75	88	1	True
PHAVU_008G132000g	Phvul.001G068200	MIKC_MADS	ACCAAAGAAGAAGA	8	20527896	20527910	g_max	GLYMA_08G348100	8	46251176.0	46251190.0											99	112	1	False
PHAVU_008G068500g	Phvul.001G068200	MIKC_MADS	CCAGAAGGGGAACC	8	6173688	6173702	g_max	GLYMA_09G262800	9	48039793.0	48039807.0											-1486	-1473	1	False
PHAVU_008G028800g	Phvul.001G068200	MIKC_MADS	AAGAAAAAAGAAAA	8	2392407	2392421	g_max	GLYMA_18G272300	18	55528379.0	55528393.0											177	190	1	False
PHAVU_008G263100g	Phvul.001G068200	MIKC_MADS	CTGAAAGAGGAAGC	8	57535752	57535766	g_max	GLYMA_14G191500	14	45616631.0	45616645.0	v_angularis	LR48_Vigan10g278000	10	39529455.0	39529469.0	v_radiata	Vradi06g07020	6	9899026.0	9899040.0	125	138	3	False
PHAVU_008G039400g	Phvul.001G068200	MIKC_MADS	ACAAAAGAGGAACA	8	3321357	3321371	g_max	GLYMA_18G262900	18	54845020.0	54845034.0											143	156	1	True
PHAVU_008G082500g	Phvul.001G068200	MIKC_MADS	AACAAAAAGGAAGG	8	7949678	7949692	g_max	GLYMA_18G213600	18	50059106.0	50059120.0											172	185	1	False
PHAVU_008G172500g	Phvul.001G068200	MIKC_MADS	ACAAAAAGGGCAAG	8	45236434	45236448	g_max	GLYMA_13G088400	13	20231926.0	20231940.0											-113	-100	1	False
PHAVU_008G099400g	Phvul.001G068200	MIKC_MADS	CAAAAGAAAGAAAG	8	10664688	10664702	g_max	GLYMA_08G358100	8	47021165.0	47021179.0						v_radiata	Vradi04g00500	4	1775216.0	1775230.0	32	45	2	False
PHAVU_008G107000g	Phvul.001G068200	MIKC_MADS	AGAGAAGAGGAGAG	8	12315568	12315582	g_max	GLYMA_07G146300	7	17497464.0	17497478.0						v_radiata	Vradi08g04230	8	7618598.0	7618612.0	-295	-282	2	False
PHAVU_008G284300g	Phvul.001G068200	MIKC_MADS	CAACAAGAGGAAAA	8	58976935	58976949	g_max	GLYMA_14G009000	14	688300.0	688314.0											-660	-647	1	False
PHAVU_008G005500g	Phvul.001G068200	MIKC_MADS	CCAAAACCGGAAAC	8	596148	596162	g_max	GLYMA_18G297100	18	57421767.0	57421781.0	v_angularis	LR48_Vigan549s005700	KQ258436	561930.0	561944.0	v_radiata	Vradi04g11240	4	20312895.0	20312909.0	-589	-576	3	False
PHAVU_008G120600g	Phvul.001G068200	MIKC_MADS	CCAAAAAAGGCTAC	8	15614781	15614795	g_max	GLYMA_18G181500	18	43686847.0	43686861.0											80	93	1	False
PHAVU_008G010000g	Phvul.001G068200	MIKC_MADS	TGAGAAAAGGAAAG	8	944273	944287	g_max	GLYMA_18G291900	18	57055385.0	57055399.0											-1312	-1299	1	True
PHAVU_008G060700g	Phvul.001G068200	MIKC_MADS	CCAAAATAGGTAAA	8	5466008	5466022	g_max	GLYMA_18G235200	18	52369759.0	52369773.0											87	100	1	False
PHAVU_008G067300g	Phvul.001G068200	MIKC_MADS	CATAAAGAAGAAAG	8	6098691	6098705	g_max	GLYMA_18G230600	18	51937484.0	51937498.0											-418	-405	1	True
PHAVU_008G170400g	Phvul.001G068200	MIKC_MADS	GGAGAAAAGGAAGG	8	44445142	44445156	g_max	GLYMA_14G168700	14	41782678.0	41782692.0											-126	-113	1	False
PHAVU_008G170400g	Phvul.001G068200	MIKC_MADS	GCAAAAAAGGAAAT	8	44445310	44445324	g_max	GLYMA_14G168700	14	41782846.0	41782860.0											42	55	1	False
PHAVU_008G051600g	Phvul.001G068200	MIKC_MADS	GCAGAAAAGGAACA	8	4565635	4565649	g_max	GLYMA_09G247700	9	46922268.0	46922282.0	v_angularis	LR48_Vigan03g037400	3	3995245.0	3995259.0						124	137	2	False
PHAVU_008G072700g	Phvul.001G068200	MIKC_MADS	GTTAAAGTGGAAAG	8	6744420	6744434	g_max	GLYMA_18G225800	18	51398827.0	51398841.0											-37	-24	1	False
PHAVU_003G108500g	Phvul.001G068200	MIKC_MADS	CAACAAAAGGAAAC	3	26920667	26920681	g_max	GLYMA_17G029500	17	2173014.0	2173028.0	v_angularis	LR48_Vigan01g303000	1	38921562.0	38921576.0						179	192	2	False
PHAVU_003G167500g	Phvul.001G068200	MIKC_MADS	CCTAATAAAGAAAA	3	37659491	37659505	g_max	GLYMA_17G112500	17	8877909.0	8877923.0											-1064	-1051	1	False
PHAVU_003G182800g	Phvul.001G068200	MIKC_MADS	ACCAAAAGGGATAA	3	39441171	39441185	g_max	GLYMA_17G080900	17	6295742.0	6295756.0	v_angularis	LR48_Vigan01g271300	1	35743612.0	35743626.0	v_radiata	Vradi07g17690	7	39087470.0	39087484.0	166	179	3	False
PHAVU_003G223300g	Phvul.001G068200	MIKC_MADS	CCAAAAAAAAAAAA	3	44168174	44168188	g_max	GLYMA_17G144800	17	11852570.0	11852584.0											-456	-443	1	False
PHAVU_003G125000g	Phvul.001G068200	MIKC_MADS	CTTGAAAAAGAAAA	3	30551632	30551646	g_max	GLYMA_17G043200	17	3211975.0	3211989.0											169	182	1	False
PHAVU_003G277200g	Phvul.001G068200	MIKC_MADS	AAAAAAGAAGAAAA	3	50260984	50260998	g_max	GLYMA_16G106900	16	21684203.0	21684217.0											-94	-81	1	True
PHAVU_003G037500g	Phvul.001G068200	MIKC_MADS	ATAGAAAGGGAAAG	3	3773289	3773303	g_max	GLYMA_01G067000	1	10810456.0	10810470.0						v_radiata	Vradi0169s00080	scaffold_169	486667.0	486681.0	125	138	2	False
PHAVU_003G119900g	Phvul.001G068200	MIKC_MADS	CTAAAAGTAGAGAA	3	29870704	29870718	g_max	GLYMA_07G233700	7	41482128.0	41482142.0											-110	-97	1	True
PHAVU_003G1683001g	Phvul.001G068200	MIKC_MADS	GTAAAAATAGAAAG	3	37832865	37832879	g_max	GLYMA_17G111800	17	8783552.0	8783566.0											-488	-475	1	False
PHAVU_003G192500g	Phvul.001G068200	MIKC_MADS	GACAAAAAGGAAGG	3	40497736	40497750	g_max	GLYMA_05G029600	5	2538317.0	2538331.0	v_angularis	LR48_Vigan01g280500	1	36710030.0	36710044.0						-631	-618	2	False
PHAVU_003G241900g	Phvul.001G068200	MIKC_MADS	ACGAAAGAGGCAAA	3	46543353	46543367	g_max	GLYMA_17G170300	17	15974252.0	15974266.0	v_angularis	LR48_Vigan01g190300	1	26233340.0	26233354.0						-724	-711	2	True
PHAVU_003G241900g	Phvul.001G068200	MIKC_MADS	TCAGAAAAGGAAAT	3	46543437	46543451	g_max	GLYMA_17G170300	17	15974336.0	15974350.0	v_angularis	LR48_Vigan01g190300	1	26233256.0	26233270.0						-640	-627	2	True
PHAVU_003G082100g	Phvul.001G068200	MIKC_MADS	ACCAATAAGGAAGG	3	13237258	13237272	g_max	GLYMA_17G010000	17	804333.0	804347.0											-118	-105	1	False
PHAVU_003G177300g	Phvul.001G068200	MIKC_MADS	CCAAAAGAAGAACC	3	38919950	38919964	g_max	GLYMA_05G013300	5	1240087.0	1240101.0											-684	-671	1	False
PHAVU_003G104600g	Phvul.001G068200	MIKC_MADS	ACGCAAATGGAAAA	3	25967284	25967298	g_max	GLYMA_17G025700	17	1896370.0	1896384.0											-231	-218	1	False
PHAVU_003G179700g	Phvul.001G068200	MIKC_MADS	GCAAAAGTGGAAAG	3	39154871	39154885	g_max	GLYMA_17G123900	17	9890350.0	9890364.0											-257	-244	1	False
PHAVU_003G225000g	Phvul.001G068200	MIKC_MADS	GTGAAAAAGGAAAA	3	44429532	44429546	g_max	GLYMA_17G147900	17	12194647.0	12194661.0	v_angularis	LR48_Vigan01g207900	1	28591164.0	28591178.0						-15	-2	2	True
PHAVU_003G156700g	Phvul.001G068200	MIKC_MADS	AAAGAAAAGGAAAG	3	36181924	36181938	g_max	GLYMA_02G203200	2	38862857.0	38862871.0	v_angularis	LR48_Vigan01g244900	1	32741486.0	32741500.0						123	136	2	False
PHAVU_003G267100g	Phvul.001G068200	MIKC_MADS	ACAAAAAAAGAGAA	3	49369621	49369635	g_max	GLYMA_02G044300	2	4108953.0	4108967.0											-191	-178	1	False
PHAVU_003G027600g	Phvul.001G068200	MIKC_MADS	ACTGAAGAGGAAGA	3	2550464	2550478	g_max	GLYMA_07G213900	7	38600271.0	38600285.0											-5	8	1	False
PHAVU_003G129100g	Phvul.001G068200	MIKC_MADS	AAAGAAAAAGAAAA	3	31696601	31696615	g_max	GLYMA_17G047600	17	3609550.0	3609564.0						v_radiata	Vradi07g23530	7	46626628.0	46626642.0	-71	-58	2	False
PHAVU_003G027900g	Phvul.001G068200	MIKC_MADS	GCAAAGGAGGAAAG	3	2597719	2597733	g_max	GLYMA_01G086800	1	26113218.0	26113232.0											-504	-491	1	False
PHAVU_003G177100g	Phvul.001G068200	MIKC_MADS	CAGAAAGTAGAAAC	3	38896442	38896456	g_max	GLYMA_17G121400	17	9679904.0	9679918.0											89	102	1	True
PHAVU_003G025100g	Phvul.001G068200	MIKC_MADS	CCAAAAGTGGAGAT	3	2276387	2276401	g_max	GLYMA_01G090400	1	27317814.0	27317828.0											-1147	-1134	1	False
PHAVU_003G079900g	Phvul.001G068200	MIKC_MADS	AATAAAGAAGAAAG	3	12639904	12639918	g_max	GLYMA_07G261600	7	43656979.0	43656993.0											-1151	-1138	1	False
PHAVU_003G054500g	Phvul.001G068200	MIKC_MADS	GAAGAAAAGGAAAA	3	6920827	6920841	g_max	GLYMA_18G133500	18	19078574.0	19078588.0											-4	9	1	False
PHAVU_003G158000g	Phvul.001G068200	MIKC_MADS	CCAAAAACAGCAAA	3	36336754	36336768	g_max	GLYMA_13G155100	13	27041831.0	27041845.0											-106	-93	1	False
PHAVU_003G235800g	Phvul.001G068200	MIKC_MADS	AGGAAAGAGGAAAT	3	45808920	45808934	g_max	GLYMA_17G161700	17	14114712.0	14114726.0											-276	-263	1	False
PHAVU_003G189400g	Phvul.001G068200	MIKC_MADS	ATGGAAGTGGAAAG	3	40167639	40167653	g_max	GLYMA_05G026000	5	2273288.0	2273302.0	v_angularis	LR48_Vigan01g284000	1	37089795.0	37089809.0	v_radiata	Vradi07g17080	7	38472951.0	38472965.0	-413	-400	3	False
PHAVU_003G118400g	Phvul.001G068200	MIKC_MADS	CTAGAAAGGGAAGA	3	29490210	29490224	g_max	GLYMA_17G037400	17	2737263.0	2737277.0											-50	-37	1	False
PHAVU_003G151200g	Phvul.001G068200	MIKC_MADS	GCAAAAGTGGACAG	3	35447091	35447105	g_max	GLYMA_17G068700	17	5359711.0	5359725.0											-638	-625	1	False
PHAVU_003G013000g	Phvul.001G068200	MIKC_MADS	ACCAAAGAAGAAGG	3	1211444	1211458	g_max	GLYMA_07G177100	7	33317055.0	33317069.0	v_angularis	LR48_Vigan06g153400	6	18601222.0	18601236.0						-1719	-1706	2	False
PHAVU_003G226900g	Phvul.001G068200	MIKC_MADS	TGAAAAGTGGAAAA	3	44660951	44660965	g_max	GLYMA_05G068000	5	6887565.0	6887579.0											-43	-30	1	False
PHAVU_003G137100g	Phvul.001G068200	MIKC_MADS	ACAAAGGTGGAAGA	3	32935217	32935231	g_max	GLYMA_17G055200	17	4203286.0	4203300.0											72	85	1	False
PHAVU_003G018100g	Phvul.001G068200	MIKC_MADS	ACATAAGGAGAAAG	3	1611052	1611066	g_max	GLYMA_02G085500	2	7446136.0	7446150.0						v_radiata	Vradi11g11910	11	17060004.0	17060018.0	119	132	2	False
PHAVU_001G114800g	Phvul.001G068200	MIKC_MADS	AAAAAAGAAGCAAA	1	32284964	32284978	g_max	GLYMA_19G115300	19	37043816.0	37043830.0											-159	-146	1	True
PHAVU_001G117400g	Phvul.001G068200	MIKC_MADS	AGCAAAGAGGAAAA	1	32907713	32907727	g_max	GLYMA_19G125700	19	38402245.0	38402259.0	v_angularis	LR48_Vigan03g207700	3	30039915.0	30039929.0	v_radiata	Vradi0007s02330	scaffold_7	804687.0	804701.0	-25	-12	3	False
PHAVU_001G095700g	Phvul.001G068200	MIKC_MADS	CTAGAAGAAGAACA	1	20908904	20908918	g_max	GLYMA_19G087900	19	31290388.0	31290402.0											32	45	1	False
PHAVU_001G255500g	Phvul.001G068200	MIKC_MADS	CTGGAAGAAGAAAA	1	51219893	51219907	g_max	GLYMA_11G243600	11	33750671.0	33750685.0											-1557	-1544	1	False
PHAVU_001G262600g	Phvul.001G068200	MIKC_MADS	TCAGAAAAGGAAAC	1	51693752	51693766	g_max	GLYMA_18G005600	18	426330.0	426344.0											-1861	-1848	1	False
PHAVU_001G203300g	Phvul.001G068200	MIKC_MADS	CCAGAAGAGGAAAC	1	46865518	46865532	g_max	GLYMA_19G207400	19	46265600.0	46265614.0											-610	-597	1	False
PHAVU_001G086800g	Phvul.001G068200	MIKC_MADS	CCAAAAAAAGAAAA	1	15533891	15533905	g_max	GLYMA_16G050300	16	4821096.0	4821110.0											-268	-255	1	False
PHAVU_001G259600g	Phvul.001G068200	MIKC_MADS	AAAGAAAAGGAAAA	1	51503823	51503837	g_max	GLYMA_18G009000	18	655472.0	655486.0											85	98	1	False
PHAVU_001G005200g	Phvul.001G068200	MIKC_MADS	CGTAAAAAAGAAAA	1	467629	467643	g_max	GLYMA_14G219700	14	48481742.0	48481756.0	v_angularis	LR48_Vigan07g277900	7	38362575.0	38362589.0	v_radiata	Vradi06g16510	6	36852994.0	36853008.0	-320	-307	3	False
PHAVU_001G221500g	Phvul.001G068200	MIKC_MADS	CAAGAAAAGGAAAG	1	48390532	48390546	g_max	GLYMA_19G224600	19	47682841.0	47682855.0	v_angularis	LR48_Vigan03g269500	3	36947542.0	36947556.0						-575	-562	2	False
PHAVU_001G173100g	Phvul.001G068200	MIKC_MADS	CCAGGAAAAGAAAA	1	43640323	43640337	g_max	GLYMA_19G176600	19	43641611.0	43641625.0											-498	-485	1	False
PHAVU_001G107600g	Phvul.001G068200	MIKC_MADS	CCAAAAAAGCCAAA	1	27881902	27881916	g_max	GLYMA_19G119300	19	37705358.0	37705372.0											-909	-896	1	False
PHAVU_001G117800g	Phvul.001G068200	MIKC_MADS	TAAAAAGAGGAAAA	1	32974947	32974961	g_max	GLYMA_03G121200	3	33312461.0	33312475.0						v_radiata	Vradi0007s01470	scaffold_7	777790.0	777804.0	18	31	2	False
PHAVU_001G111300g	Phvul.001G068200	MIKC_MADS	AGAAAAGAGGGAAG	1	30608934	30608948	g_max	GLYMA_19G112600	19	36673004.0	36673018.0											-114	-101	1	False
PHAVU_001G114100g	Phvul.001G068200	MIKC_MADS	CCAAAAGAGGATAA	1	31976276	31976290	g_max	GLYMA_16G037900	16	3583341.0	3583355.0											-1476	-1463	1	False
PHAVU_001G032200g	Phvul.001G068200	MIKC_MADS	CACAAAAAGGAAAA	1	3084754	3084768	g_max	GLYMA_U039200	KZ847154	172087.0	172101.0											-132	-119	1	False
PHAVU_001G032200g	Phvul.001G068200	MIKC_MADS	AAAGAAAGGGAAAA	1	3084481	3084495	g_max	GLYMA_U039200	KZ847154	171810.0	171824.0											141	154	1	False
PHAVU_001G190500g	Phvul.001G068200	MIKC_MADS	ATCAAAGTGGAAGA	1	45646969	45646983	g_max	GLYMA_03G196300	3	40596538.0	40596552.0											143	156	1	False
PHAVU_001G018300g	Phvul.001G068200	MIKC_MADS	ACAAAAAGAGCAGG	1	1565955	1565969	g_max	GLYMA_17G246200	17	40162659.0	40162673.0	v_angularis	LR48_Vigan01g331600	1	41397311.0	41397325.0						-576	-563	2	False
PHAVU_001G249700g	Phvul.001G068200	MIKC_MADS	ATGGAAGAGGAAAG	1	50775208	50775222	g_max	GLYMA_11G236700	11	33152158.0	33152172.0											144	157	1	False
PHAVU_001G180700g	Phvul.001G068200	MIKC_MADS	CCACAAAAAGAGAG	1	44514373	44514387	g_max	GLYMA_03G185300	3	39719343.0	39719357.0											-1932	-1919	1	True
PHAVU_001G155200g	Phvul.001G068200	MIKC_MADS	CCAAAAAGAGATGG	1	41272428	41272442	g_max	GLYMA_19G159900	19	42086531.0	42086545.0	v_angularis	LR48_Vigan50s004800	KQ258254	684108.0	684122.0						-1	12	2	False
PHAVU_001G072100g	Phvul.001G068200	MIKC_MADS	CCAAAAAGAGAAAA	1	9600127	9600141	g_max	GLYMA_14G152800	14	33233688.0	33233702.0											-139	-126	1	False
PHAVU_001G227400g	Phvul.001G068200	MIKC_MADS	ACGAATAAGGAAAA	1	48875124	48875138	g_max	GLYMA_11G213200	11	30624610.0	30624624.0						v_radiata	Vradi03g07690	3	9142943.0	9142957.0	-787	-774	2	True
PHAVU_001G073300g	Phvul.001G068200	MIKC_MADS	AAAAAAATAGAAAG	1	9918006	9918020	g_max	GLYMA_14G122000	14	17680073.0	17680087.0											-195	-182	1	True
PHAVU_001G244500g	Phvul.001G068200	MIKC_MADS	GTGAAAGAAGAAAA	1	50384816	50384830	g_max	GLYMA_18G025800	18	1924429.0	1924443.0											-551	-538	1	True
PHAVU_001G179900g	Phvul.001G068200	MIKC_MADS	CCAGAAGGGGTAGA	1	44448059	44448073	g_max	GLYMA_03G184500	3	39630337.0	39630351.0	v_angularis	LR48_Vigan641s007900	KQ258471	749011.0	749025.0	v_radiata	Vradi03g03720	3	5094773.0	5094787.0	-288	-275	3	False
PHAVU_001G162300g	Phvul.001G068200	MIKC_MADS	ACAAAAAGAGAAAG	1	42345211	42345225	g_max	GLYMA_03G164700	3	37966495.0	37966509.0											149	162	1	False
PHAVU_001G093100g	Phvul.001G068200	MIKC_MADS	ATGGAAGTGGAAAA	1	19461697	19461711	g_max	GLYMA_16G056100	16	5517023.0	5517037.0	v_angularis	LR48_Vigan03g179400	3	26185247.0	26185261.0	v_radiata	Vradi0007s01270	scaffold_7	4769051.0	4769065.0	-1927	-1914	3	False
PHAVU_001G008200g	Phvul.001G068200	MIKC_MADS	TCAAATGTGGAAAA	1	702960	702974	g_max	GLYMA_14G217700	14	48251140.0	48251154.0						v_radiata	Vradi06g16730	6	37082215.0	37082229.0	-1278	-1265	2	False
PHAVU_001G055000g	Phvul.001G068200	MIKC_MADS	ACAAAAGAAGGAAC	1	6379997	6380011	g_max	GLYMA_17G205300	17	33370632.0	33370646.0	v_angularis	LR48_Vigan187s003400	KQ258287	413249.0	413263.0	v_radiata	Vradi06g12620	6	30422596.0	30422610.0	1	14	3	False
PHAVU_001G059100g	Phvul.001G068200	MIKC_MADS	CCAAATAAAGTAAA	1	7050935	7050949	g_max	GLYMA_17G198700	17	31472935.0	31472949.0	v_angularis	LR48_Vigan07g234100	7	33070766.0	33070780.0						-327	-314	2	False
PHAVU_001G238200g	Phvul.001G068200	MIKC_MADS	CAGAAAAGAGAAAA	1	49863453	49863467	g_max	GLYMA_18G033400	18	2569152.0	2569166.0											-54	-41	1	False
PHAVU_007G071500g	Phvul.001G068200	MIKC_MADS	CAAGAAGAGGCAAA	7	6492677	6492691	g_max	GLYMA_10G234600	10	46387138.0	46387152.0	v_angularis	LR48_Vigan02g210900	2	29242688.0	29242702.0						49	62	2	False
PHAVU_007G041600g	Phvul.001G068200	MIKC_MADS	AGAAAAGAGGAAAA	7	3338187	3338201	g_max	GLYMA_20G130600	20	37142431.0	37142445.0											140	153	1	True
PHAVU_007G278600g	Phvul.001G068200	MIKC_MADS	CCAAAAGAGGTACT	7	51544577	51544591	g_max	GLYMA_02G002500	2	290787.0	290801.0											11	24	1	False
PHAVU_007G150100g	Phvul.001G068200	MIKC_MADS	CCGAAAAAGGCTAA	7	36900411	36900425	g_max	GLYMA_10G057800	10	5296468.0	5296482.0											102	115	1	False
PHAVU_007G151100g	Phvul.001G068200	MIKC_MADS	CAAAAAGTAGAAAA	7	37247595	37247609	g_max	GLYMA_13G145700	13	25867450.0	25867464.0						v_radiata	Vradi08g17920	8	39196246.0	39196260.0	-108	-95	2	False
PHAVU_007G094600g	Phvul.001G068200	MIKC_MADS	AAGAAAAAAGAAAA	7	9800747	9800761	g_max	GLYMA_20G179700	20	41741661.0	41741675.0						v_radiata	Vradi08g16910	8	37829423.0	37829437.0	-58	-45	2	False
PHAVU_007G070600g	Phvul.001G068200	MIKC_MADS	ACCAAAGAAGAAGG	7	6370428	6370442	g_max	GLYMA_20G159000	20	39742987.0	39743001.0											-1859	-1846	1	False
PHAVU_007G026700g	Phvul.001G068200	MIKC_MADS	AACAAAAAGGCAAA	7	1948532	1948546	g_max	GLYMA_10G275000	10	49792579.0	49792593.0						v_radiata	Vradi08g21410	8	43668569.0	43668583.0	-108	-95	2	False
PHAVU_007G128000g	Phvul.001G068200	MIKC_MADS	CCAAAATAGGCAAA	7	27560816	27560830	g_max	GLYMA_20G203600	20	44043344.0	44043358.0	v_angularis	LR48_Vigan09g112900	9	15313310.0	15313324.0						-549	-536	2	False
PHAVU_007G011900g	Phvul.001G068200	MIKC_MADS	GAAGAAGAAGAAAA	7	830715	830729	g_max	GLYMA_20G099700	20	34308793.0	34308807.0											-42	-29	1	False
PHAVU_007G137400g	Phvul.001G068200	MIKC_MADS	CAGAAAGTGGAAGA	7	33747976	33747990	g_max	GLYMA_10G195300	10	42709377.0	42709391.0	v_angularis	LR48_Vigan09g103600	9	14438928.0	14438942.0	v_radiata	Vradi08g15790	8	36027970.0	36027984.0	-1633	-1620	3	False
PHAVU_007G102900g	Phvul.001G068200	MIKC_MADS	AAAGAAAAAGAAAA	7	11668043	11668057	g_max	GLYMA_10G204200	10	43537299.0	43537313.0											-110	-97	1	False
PHAVU_007G204000g	Phvul.001G068200	MIKC_MADS	GTCAAAGAAGAAAA	7	44311628	44311642	g_max	GLYMA_10G144600	10	37947013.0	37947027.0											108	121	1	False
PHAVU_007G199600g	Phvul.001G068200	MIKC_MADS	ACAGAAGGAGCAAA	7	43938587	43938601	g_max	GLYMA_10G149200	10	38464914.0	38464928.0						v_radiata	Vradi08g12130	8	31577817.0	31577831.0	22	35	2	False
PHAVU_007G229000g	Phvul.001G068200	MIKC_MADS	GGCAAAAAAGAAAA	7	46903112	46903126	g_max	GLYMA_11G209700	11	30167423.0	30167437.0											-1844	-1831	1	False
PHAVU_007G229000g	Phvul.001G068200	MIKC_MADS	ACAAAAAGGGCAAA	7	46903120	46903134	g_max	GLYMA_11G209700	11	30167415.0	30167429.0											-1836	-1823	1	False
PHAVU_007G229000g	Phvul.001G068200	MIKC_MADS	CTAAAAATAGAAGA	7	46903626	46903640	g_max	GLYMA_11G209700	11	30166952.0	30166966.0											-1330	-1317	1	False
PHAVU_007G189400g	Phvul.001G068200	MIKC_MADS	GAGAAAGGGGAAAG	7	42573722	42573736	g_max	GLYMA_13G127000	13	24008588.0	24008602.0											131	144	1	False
PHAVU_007G145500g	Phvul.001G068200	MIKC_MADS	ACAGAAAAAGAAAG	7	36071049	36071063	g_max	GLYMA_20G191400	20	43012344.0	43012358.0						v_radiata	Vradi08g16080	8	36541768.0	36541782.0	75	88	2	False
PHAVU_007G258700g	Phvul.001G068200	MIKC_MADS	CCGAAAAGAGAAAA	7	49664161	49664175	g_max	GLYMA_02G178100	2	29809089.0	29809103.0											-654	-641	1	False
PHAVU_007G275300g	Phvul.001G068200	MIKC_MADS	CCAAAAATGGTGAA	7	51315523	51315537	g_max	GLYMA_02G003700	2	431958.0	431972.0						v_radiata	Vradi08g00430	8	575113.0	575127.0	129	142	2	False
PHAVU_007G155000g	Phvul.001G068200	MIKC_MADS	AGAAAAGAAGAAGA	7	37839367	37839381	g_max	GLYMA_10G041700	10	3684299.0	3684313.0						v_radiata	Vradi08g08470	8	23696944.0	23696958.0	5	18	2	False
PHAVU_007G155000g	Phvul.001G068200	MIKC_MADS	AAAGAAGAAGAAAA	7	37839370	37839384	g_max	GLYMA_10G041700	10	3684302.0	3684316.0						v_radiata	Vradi08g08470	8	23696947.0	23696961.0	8	21	2	False
PHAVU_007G024400g	Phvul.001G068200	MIKC_MADS	AGAAAAGTAGCAAA	7	1763290	1763304	g_max	GLYMA_20G112600	20	35468730.0	35468744.0											-407	-394	1	False
PHAVU_007G124400g	Phvul.001G068200	MIKC_MADS	TCGAAAGTAGAAAA	7	23662565	23662579	g_max	GLYMA_20G207000	20	44394203.0	44394217.0											152	165	1	False
PHAVU_007G273900g	Phvul.001G068200	MIKC_MADS	ACGTAAAAGGAAAG	7	51195946	51195960	g_max	GLYMA_02G005300	2	583621.0	583635.0											37	50	1	True
PHAVU_007G277900g	Phvul.001G068200	MIKC_MADS	CCGAAAATGGAAAA	7	51498294	51498308	g_max	GLYMA_10G003400	10	335411.0	335425.0											59	72	1	False
PHAVU_007G199900g	Phvul.001G068200	MIKC_MADS	GGGGAAGTGGAAAG	7	43959197	43959211	g_max	GLYMA_10G148800	10	38420197.0	38420211.0	v_angularis	LR48_Vigan02g162800	2	23732827.0	23732841.0	v_radiata	Vradi08g12100	8	31535074.0	31535088.0	3	16	3	True
PHAVU_007G220900g	Phvul.001G068200	MIKC_MADS	ACAAAAGCAGAAAA	7	46029929	46029943	g_max	GLYMA_13G139400	13	25202804.0	25202818.0											35	48	1	False
PHAVU_007G123200g	Phvul.001G068200	MIKC_MADS	ACTGAAAAAGAAAA	7	23340642	23340656	g_max	GLYMA_10G182000	10	41536813.0	41536827.0											-41	-28	1	False
PHAVU_007G084200g	Phvul.001G068200	MIKC_MADS	CCTGAAAAGGATAA	7	8337133	8337147	g_max	GLYMA_20G170600	20	40856149.0	40856163.0											20	33	1	False
PHAVU_007G190000g	Phvul.001G068200	MIKC_MADS	CAACAAGAGGCAAG	7	42623483	42623497	g_max	GLYMA_13G126300	13	23972066.0	23972080.0											-890	-877	1	True
PHAVU_007G082800g	Phvul.001G068200	MIKC_MADS	CCAAAAGTAGAAAA	7	8165594	8165608	g_max	GLYMA_20G169300	20	40707294.0	40707308.0						v_radiata	Vradi08g17790	8	38905542.0	38905556.0	-924	-911	2	False
PHAVU_007G048000g	Phvul.001G068200	MIKC_MADS	CATAAAAAGGAAAA	7	3876490	3876504	g_max	GLYMA_20G136700	20	37637552.0	37637566.0											-65	-52	1	False
PHAVU_007G120000g	Phvul.001G068200	MIKC_MADS	CCGAATGAAGAAGA	7	20236880	20236894	g_max	GLYMA_10G168400	10	40264090.0	40264104.0	v_angularis	LR48_Vigan845s004300	KQ258559	485878.0	485892.0	v_radiata	Vradi08g13730	8	33416723.0	33416737.0	-70	-57	3	False
PHAVU_007G186700g	Phvul.001G068200	MIKC_MADS	CAGAAAGGGGAAAG	7	42297449	42297463	g_max	GLYMA_10G161200	10	39535568.0	39535582.0											-706	-693	1	False
PHAVU_007G061800g	Phvul.001G068200	MIKC_MADS	GCAAAAAGGGAAAA	7	5381076	5381090	g_max	GLYMA_10G244000	10	47235513.0	47235527.0											-325	-312	1	False
PHAVU_007G205700g	Phvul.001G068200	MIKC_MADS	CAAGAAAAGGAAGA	7	44468536	44468550	g_max	GLYMA_10G142900	10	37755236.0	37755250.0											63	76	1	False
PHAVU_007G206200g	Phvul.001G068200	MIKC_MADS	CAAGAAAAGGAAAG	7	44527418	44527432	g_max	GLYMA_20G090700	20	33352973.0	33352987.0	v_angularis	LR48_Vigan02g156200	2	23130631.0	23130645.0	v_radiata	Vradi08g11820	8	31194476.0	31194490.0	-752	-739	3	False
PHAVU_007G174600g	Phvul.001G068200	MIKC_MADS	ATAAAAAAGGAAAA	7	40891042	40891056	g_max	GLYMA_02G144600	2	14928667.0	14928681.0											58	71	1	False
PHAVU_007G134900g	Phvul.001G068200	MIKC_MADS	CCAGAAAGAGCAAA	7	33302932	33302946	g_max	GLYMA_10G193000	10	42542359.0	42542373.0											-859	-846	1	True
PHAVU_007G236800g	Phvul.001G068200	MIKC_MADS	GCAGAAGAAGAAGA	7	47764277	47764291	g_max	GLYMA_20G077300	20	27993703.0	27993717.0											112	125	1	False
PHAVU_011G158900g	Phvul.001G068200	MIKC_MADS	AAGAAAGAAGAAAG	11	41843803	41843817	g_max	GLYMA_12G153600	12	23457510.0	23457524.0											-74	-61	1	False
PHAVU_011G082200g	Phvul.001G068200	MIKC_MADS	CCTAAAAAGGAGAG	11	7753506	7753520	g_max	GLYMA_12G077800	12	6050057.0	6050071.0											-465	-452	1	False
PHAVU_011G034900g	Phvul.001G068200	MIKC_MADS	CCCAAAAAGGAGGA	11	3064724	3064738	g_max	GLYMA_12G032200	12	2419704.0	2419718.0											-1933	-1920	1	False
PHAVU_011G136900g	Phvul.001G068200	MIKC_MADS	TCTAAAGAGGCAAG	11	31891704	31891718	g_max	GLYMA_06G271700	6	46179724.0	46179738.0											-15	-2	1	False
PHAVU_011G093300g	Phvul.001G068200	MIKC_MADS	CAAGAAGGGGAAAA	11	9463911	9463925	g_max	GLYMA_12G088400	12	7211137.0	7211151.0											-107	-94	1	False
PHAVU_011G093300g	Phvul.001G068200	MIKC_MADS	AGAAAAAAAGAAAA	11	9463871	9463885	g_max	GLYMA_12G088400	12	7211099.0	7211113.0						v_radiata	Vradi02g06910	2	7903982.0	7903996.0	-67	-54	2	False
PHAVU_011G039100g	Phvul.001G068200	MIKC_MADS	CCAAAAAGGGTACC	11	3389043	3389057	g_max	GLYMA_11G111100	11	8499913.0	8499927.0											-247	-234	1	False
PHAVU_011G180500g	Phvul.001G068200	MIKC_MADS	CTAGAAAGAGAAAG	11	45648228	45648242	g_max	GLYMA_08G232900	8	19304445.0	19304459.0	v_angularis	LR48_Vigan08g063500	8	10656368.0	10656382.0						-592	-579	2	False
PHAVU_011G123200g	Phvul.001G068200	MIKC_MADS	GTTAAAGAGGAAAG	11	25324514	25324528	g_max	GLYMA_12G118800	12	12528291.0	12528305.0	v_angularis	LR48_Vigan08g101400	8	17977389.0	17977403.0						-147	-134	2	False
PHAVU_011G145700g	Phvul.001G068200	MIKC_MADS	AACGAAGGGGAAAG	11	37576360	37576374	g_max	GLYMA_12G139200	12	17066464.0	17066478.0											159	172	1	False
PHAVU_011G206300g	Phvul.001G068200	MIKC_MADS	ATAAAAAAAGAAAA	11	48586591	48586605	g_max	GLYMA_15G234800	15	44196493.0	44196507.0											-161	-148	1	False
PHAVU_011G062700g	Phvul.001G068200	MIKC_MADS	GCAAAAGAAGACAA	11	5442753	5442767	g_max	GLYMA_12G061000	12	4432752.0	4432766.0											-933	-920	1	False
PHAVU_011G035500g	Phvul.001G068200	MIKC_MADS	CACAAAATGGAACA	11	3117805	3117819	g_max	GLYMA_12G032800	12	2478905.0	2478919.0	v_angularis	LR48_Vigan08g182300	8	28049799.0	28049813.0						-1087	-1074	2	False
PHAVU_011G035500g	Phvul.001G068200	MIKC_MADS	CAAAAAGAAGAAAT	11	3118514	3118528	g_max	GLYMA_12G032800	12	2479589.0	2479603.0	v_angularis	LR48_Vigan08g182300	8	28049085.0	28049099.0	v_radiata	Vradi02g02870	2	2673437.0	2673451.0	-378	-365	3	False
PHAVU_011G146900g	Phvul.001G068200	MIKC_MADS	CCAAAAAGAGAAAA	11	38007892	38007906	g_max	GLYMA_12G140100	12	17231947.0	17231961.0	v_angularis	LR48_Vigan08g071900	8	12463885.0	12463899.0						34	47	2	False
PHAVU_011G032900g	Phvul.001G068200	MIKC_MADS	AGAGAAAGGGAAAA	11	2851541	2851555	g_max	GLYMA_11G104900	11	7962364.0	7962378.0											160	173	1	False
PHAVU_011G007200g	Phvul.001G068200	MIKC_MADS	AAAGAAAAAGAAAA	11	527491	527505	g_max	GLYMA_12G006300	12	483947.0	483961.0											-282	-269	1	False
PHAVU_011G007200g	Phvul.001G068200	MIKC_MADS	AGAAAAGGAGAAAA	11	527661	527675	g_max	GLYMA_12G006300	12	484120.0	484134.0											-112	-99	1	False
PHAVU_011G126700g	Phvul.001G068200	MIKC_MADS	GCAGAGAAGGAAAA	11	27415512	27415526	g_max	GLYMA_06G274100	6	46488424.0	46488438.0	v_angularis	LR48_Vigan08g083900	8	14919072.0	14919086.0	v_radiata	Vradi0377s00010	scaffold_377	217031.0	217045.0	156	169	3	False
PHAVU_002G170700g	Phvul.001G068200	MIKC_MADS	AGAAAAGAGGAAAA	2	31654580	31654594	g_max	GLYMA_20G035300	20	4899240.0	4899254.0											-18	-5	1	False
PHAVU_002G140300g	Phvul.001G068200	MIKC_MADS	CATAAAGAAGAAAA	2	27438875	27438889	g_max	GLYMA_01G017300	1	1651585.0	1651599.0											-1541	-1528	1	False
PHAVU_002G332500g	Phvul.001G068200	MIKC_MADS	ACAAAAATAGGAAG	2	48949375	48949389	g_max	GLYMA_05G248300	5	42138770.0	42138784.0	v_angularis	LR48_Vigan05g096300	5	14422723.0	14422737.0						75	88	2	False
PHAVU_002G251900g	Phvul.001G068200	MIKC_MADS	ATAAAAATAGAAAC	2	41871158	41871172	g_max	GLYMA_08G129200	8	9950231.0	9950245.0											-438	-425	1	False
PHAVU_002G259300g	Phvul.001G068200	MIKC_MADS	AGAAAAGAAGAAAA	2	42520829	42520843	g_max	GLYMA_05G174300	5	36329219.0	36329233.0											-1149	-1136	1	False
PHAVU_002G184100g	Phvul.001G068200	MIKC_MADS	GAGAAAGAGGAAAA	2	33719541	33719555	g_max	GLYMA_08G092600	8	7015953.0	7015967.0											167	180	1	False
PHAVU_002G147600g	Phvul.001G068200	MIKC_MADS	CCCAATAAGGAAAG	2	28547587	28547601	g_max	GLYMA_02G041500	2	3902188.0	3902202.0											28	41	1	False
PHAVU_002G162500g	Phvul.001G068200	MIKC_MADS	GGAAAAAGGGAAAA	2	30433841	30433855	g_max	GLYMA_01G224100	1	55285667.0	55285681.0											79	92	1	False
PHAVU_002G094100g	Phvul.001G068200	MIKC_MADS	AGAAAAAAGGTAAA	2	17017450	17017464	g_max	GLYMA_07G218000	7	39090226.0	39090240.0											44	57	1	False
PHAVU_002G170600g	Phvul.001G068200	MIKC_MADS	ACGAAAAAGGCAAA	2	31598122	31598136	g_max	GLYMA_07G229600	7	40959467.0	40959481.0						v_radiata	Vradi07g06270	7	14098194.0	14098208.0	-225	-212	2	False
PHAVU_002G280500g	Phvul.001G068200	MIKC_MADS	GAGAAAGAAGAAAG	2	44434037	44434051	g_max	GLYMA_08G006700	8	529199.0	529213.0											-1071	-1058	1	False
PHAVU_002G329500g	Phvul.001G068200	MIKC_MADS	GGCAAAAAAGAAAA	2	48800448	48800462	g_max	GLYMA_05G245900	5	41976567.0	41976581.0											-324	-311	1	False
PHAVU_002G168400g	Phvul.001G068200	MIKC_MADS	CCCCAAAGGGCAAG	2	31097204	31097218	g_max	GLYMA_20G026700	20	2947104.0	2947118.0											-1302	-1289	1	False
PHAVU_002G181800g	Phvul.001G068200	MIKC_MADS	CTAAATATAGAAAG	2	33424371	33424385	g_max	GLYMA_05G138600	5	33096029.0	33096043.0											3	16	1	False
PHAVU_002G092900g	Phvul.001G068200	MIKC_MADS	TCAAAAGGAGAAAG	2	16630774	16630788	g_max	GLYMA_07G216600	7	38909451.0	38909465.0						v_radiata	Vradi07g04280	7	7809644.0	7809658.0	147	160	2	False
PHAVU_002G239500g	Phvul.001G068200	MIKC_MADS	ATGAAAAAAGAAAA	2	40594209	40594223	g_max	GLYMA_08G117100	8	9032002.0	9032016.0											58	71	1	False
PHAVU_002G041700g	Phvul.001G068200	MIKC_MADS	AGAGAAGAAGAAAA	2	3976197	3976211	g_max	GLYMA_01G234300	1	56049714.0	56049728.0						v_radiata	Vradi11g00930	11	888260.0	888274.0	175	188	2	False
PHAVU_002G075600g	Phvul.001G068200	MIKC_MADS	ACGGAAGAAGAAAC	2	11056727	11056741	g_max	GLYMA_01G036300	1	3813297.0	3813311.0											-832	-819	1	False
PHAVU_002G240800g	Phvul.001G068200	MIKC_MADS	CGAAAAAGGGAACG	2	40774101	40774115	g_max	GLYMA_05G160700	5	35248955.0	35248969.0											-1393	-1380	1	False
PHAVU_002G032000g	Phvul.001G068200	MIKC_MADS	AAAGAAAAGGAAAG	2	3267425	3267439	g_max	GLYMA_01G173200	1	51037138.0	51037152.0											-1708	-1695	1	False
PHAVU_002G084100g	Phvul.001G068200	MIKC_MADS	GTCAAAGAAGAAAG	2	13121717	13121731	g_max	GLYMA_01G049100	1	5719868.0	5719882.0						v_radiata	Vradi11g10410	11	14018625.0	14018639.0	48	61	2	False
PHAVU_002G257600g	Phvul.001G068200	MIKC_MADS	CTCGAAAAGGAAAC	2	42426459	42426473	g_max	GLYMA_08G134100	8	10286358.0	10286372.0											-1003	-990	1	False
PHAVU_002G324800g	Phvul.001G068200	MIKC_MADS	CCAGAAATGGACGG	2	48342478	48342492	g_max	GLYMA_08G048900	8	3810029.0	3810043.0											-1852	-1839	1	False
PHAVU_002G186700g	Phvul.001G068200	MIKC_MADS	AGAAAAGGGGAAAA	2	34200866	34200880	g_max	GLYMA_05G135600	5	32791785.0	32791799.0											80	93	1	False
PHAVU_002G188300g	Phvul.001G068200	MIKC_MADS	CCAGAAATGGAACA	2	34357240	34357254	g_max	GLYMA_05G134000	5	32688861.0	32688875.0											-465	-452	1	False
PHAVU_002G188300g	Phvul.001G068200	MIKC_MADS	GCAAAAGAAGAAAC	2	34357543	34357557	g_max	GLYMA_05G134000	5	32688632.0	32688646.0											-162	-149	1	False
PHAVU_002G140600g	Phvul.001G068200	MIKC_MADS	ATTAAAAAGGAAAG	2	27478494	27478508	g_max	GLYMA_01G017700	1	1692086.0	1692100.0	v_angularis	LR48_Vigan148s001500	KQ258277	236448.0	236462.0						6	19	2	False
PHAVU_002G320600g	Phvul.001G068200	MIKC_MADS	CCAAATGGAGAAGG	2	48029018	48029032	g_max	GLYMA_05G238200	5	41434973.0	41434987.0											-57	-44	1	False
PHAVU_002G088200g	Phvul.001G068200	MIKC_MADS	ACAAATGAGGAGAG	2	14122659	14122673	g_max	GLYMA_01G045100	1	5059517.0	5059531.0											-402	-389	1	False
PHAVU_002G271100g	Phvul.001G068200	MIKC_MADS	CCAAAAATGGATAA	2	43640906	43640920	g_max	GLYMA_05G190700	5	37646584.0	37646598.0	v_angularis	LR48_Vigan01g014800	1	1550690.0	1550704.0	v_radiata	Vradi01g11080	1	21506432.0	21506446.0	121	134	3	False
PHAVU_002G187400g	Phvul.001G068200	MIKC_MADS	AGAGAAAGAGAAAG	2	34265674	34265688	g_max	GLYMA_08G089800	8	6783236.0	6783250.0	v_angularis	LR48_Vigan107s003700	KQ258267	449062.0	449076.0	v_radiata	Vradi07g09140	7	24406873.0	24406887.0	58	71	3	False
PHAVU_002G098800g	Phvul.001G068200	MIKC_MADS	CCACAAGAGGAGGA	2	19227025	19227039	g_max	GLYMA_07G221800	7	39709492.0	39709506.0											-1388	-1375	1	True
PHAVU_002G047600g	Phvul.001G068200	MIKC_MADS	AAAGAAGAGGAAGA	2	4429824	4429838	g_max	GLYMA_11G004000	11	299823.0	299837.0											173	186	1	False
PHAVU_002G307000g	Phvul.001G068200	MIKC_MADS	ACAAAAAAAGAGGG	2	46919173	46919187	g_max	GLYMA_05G225100	5	40386185.0	40386199.0											-1077	-1064	1	False
PHAVU_002G167700g	Phvul.001G068200	MIKC_MADS	ATAAAAATGGAAAA	2	31027154	31027168	g_max	GLYMA_20G027500	20	3119263.0	3119277.0											-61	-48	1	False
PHAVU_002G074100g	Phvul.001G068200	MIKC_MADS	CAGAATGTGGAAAA	2	10647570	10647584	g_max	GLYMA_02G031000	2	2862916.0	2862930.0	v_angularis	LR48_Vigan846s000800	KQ258560	129111.0	129125.0						46	59	2	False
PHAVU_004G169600g	Phvul.001G068200	MIKC_MADS	GCAAAAATGGCAGG	4	45107713	45107727	g_max	GLYMA_01G146700	1	48255085.0	48255099.0											-6	7	1	True
PHAVU_004G137200g	Phvul.001G068200	MIKC_MADS	ACAAAAGTAGAAAA	4	41595332	41595346	g_max	GLYMA_16G211100	16	37008336.0	37008350.0											-5	8	1	False
PHAVU_004G169300g	Phvul.001G068200	MIKC_MADS	CTAGAAAAGGAAAT	4	45081473	45081487	g_max	GLYMA_01G146600	1	48191863.0	48191877.0	v_angularis	LR48_Vigan10g010000	10	790530.0	790544.0						-1292	-1279	2	False
PHAVU_004G164700g	Phvul.001G068200	MIKC_MADS	GAAGAAGAAGAAAA	4	44641496	44641510	g_max	GLYMA_09G191600	9	41632359.0	41632373.0											28	41	1	False
PHAVU_004G124000g	Phvul.001G068200	MIKC_MADS	CAGAAAGGAGAAAA	4	39793779	39793793	g_max	GLYMA_09G149700	9	36999785.0	36999799.0											-157	-144	1	False
PHAVU_004G163300g	Phvul.001G068200	MIKC_MADS	AAAAAAAAGGAAGA	4	44509419	44509433	g_max	GLYMA_09G190600	9	41511099.0	41511113.0											182	195	1	False
PHAVU_004G091300g	Phvul.001G068200	MIKC_MADS	CCAATAGAAGAAAA	4	23488289	23488303	g_max	GLYMA_16G163800	16	32281126.0	32281140.0	v_angularis	LR48_Vigan10g137800	10	18946042.0	18946056.0	v_radiata	Vradi01g11710	1	23174609.0	23174623.0	22	35	3	False
PHAVU_004G080900g	Phvul.001G068200	MIKC_MADS	CAGAAAGGGGAAAA	4	13942358	13942372	g_max	GLYMA_02G072700	2	6363179.0	6363193.0	v_angularis	LR48_Vigan10g147500	10	20585029.0	20585043.0						39	52	2	False
PHAVU_004G012000g	Phvul.001G068200	MIKC_MADS	TCAAAAGAGGAAAG	4	1193548	1193562	g_max	GLYMA_05G006100	5	550729.0	550743.0											-241	-228	1	False
PHAVU_004G172300g	Phvul.001G068200	MIKC_MADS	CAGAAAGCAGAAAG	4	45330212	45330226	g_max	GLYMA_07G128000	7	15315447.0	15315461.0											-16	-3	1	False
PHAVU_004G034200g	Phvul.001G068200	MIKC_MADS	CCGGAAATAGAAAA	4	3788471	3788485	g_max	GLYMA_13G058100	13	15568609.0	15568623.0											151	164	1	False
PHAVU_004G116200g	Phvul.001G068200	MIKC_MADS	CGAAAAGAGGAAGT	4	37996200	37996214	g_max	GLYMA_16G189100	16	35173767.0	35173781.0	v_angularis	LR48_Vigan10g076300	10	9195465.0	9195479.0	v_radiata	Vradi01g14350	1	35429266.0	35429280.0	91	104	3	False
PHAVU_004G145900g	Phvul.001G068200	MIKC_MADS	ACCAAAAAGCAAAG	4	42626941	42626955	g_max	GLYMA_09G170200	9	39502704.0	39502718.0	v_angularis	LR48_Vigan01g046300	1	4899897.0	4899911.0	v_radiata	Vradi01g05590	1	8529682.0	8529696.0	-1037	-1024	3	False
PHAVU_004G166400g	Phvul.001G068200	MIKC_MADS	ACAAAAAAAGAAAA	4	44862491	44862505	g_max	GLYMA_09G193000	9	41759476.0	41759490.0						v_radiata	Vradi01g03820	1	6070828.0	6070842.0	42	55	2	False
PHAVU_004G121900g	Phvul.001G068200	MIKC_MADS	ACAAAACAAGAAAA	4	39251584	39251598	g_max	GLYMA_16G198700	16	35995034.0	35995048.0											-1433	-1420	1	False
PHAVU_004G121900g	Phvul.001G068200	MIKC_MADS	TCCAAAAGGGAAAA	4	39251061	39251075	g_max	GLYMA_16G198700	16	35994503.0	35994517.0											-910	-897	1	False
PHAVU_004G121900g	Phvul.001G068200	MIKC_MADS	CCAAAAGGGAAAAA	4	39251060	39251074	g_max	GLYMA_16G198700	16	35994502.0	35994516.0											-909	-896	1	False
PHAVU_004G043700g	Phvul.001G068200	MIKC_MADS	AGGAAAATGGAAAG	4	4945957	4945971	g_max	GLYMA_19G036400	19	5023468.0	5023482.0											26	39	1	False
PHAVU_010G065500g	Phvul.001G068200	MIKC_MADS	CCAAAAGAGGTGAT	10	12903239	12903253	g_max	GLYMA_03G050000	3	6524769.0	6524783.0											-37	-24	1	False
PHAVU_010G056400g	Phvul.001G068200	MIKC_MADS	CTTAAAAAAGAAAG	10	9270274	9270288	g_max	GLYMA_07G109200	7	10800675.0	10800689.0						v_radiata	Vradi09g05270	9	7625197.0	7625211.0	-188	-175	2	False
PHAVU_010G0742000g	Phvul.001G068200	MIKC_MADS	ATGAAAGAAGAAAA	10	22862146	22862160	g_max	GLYMA_01G112500	1	38162244.0	38162258.0											138	151	1	False
PHAVU_010G087900g	Phvul.001G068200	MIKC_MADS	AAAAAAATGGAAAC	10	32789279	32789293	g_max	GLYMA_03G019400	3	1985050.0	1985064.0											-38	-25	1	False
PHAVU_010G007500g	Phvul.001G068200	MIKC_MADS	ACAAAGAAAGAAAC	10	1165147	1165161	g_max	GLYMA_01G110100	1	37391486.0	37391500.0	v_angularis	LR48_Vigan11g111100	11	17107141.0	17107155.0	v_radiata	Vradi0133s00020	scaffold_133	427443.0	427457.0	116	129	3	False
PHAVU_010G153700g	Phvul.001G068200	MIKC_MADS	GGAAAAAGAGAAAA	10	42323206	42323220	g_max	GLYMA_08G210200	8	17008782.0	17008796.0											-1627	-1614	1	False
PHAVU_010G084600g	Phvul.001G068200	MIKC_MADS	AGAAAAATGGAAAG	10	31531742	31531756	g_max	GLYMA_03G023500	3	2486943.0	2486957.0											56	69	1	False
PHAVU_010G072900g	Phvul.001G068200	MIKC_MADS	ATAAAAGTGGTAAA	10	21309588	21309602	g_max	GLYMA_01G136300	1	46039242.0	46039256.0						v_radiata	Vradi0513s00010	scaffold_513	11601.0	11615.0	-125	-112	2	False
PHAVU_010G141300g	Phvul.001G068200	MIKC_MADS	CTAAAAGGAGTAAA	10	41307629	41307643	g_max	GLYMA_08G195200	8	15728309.0	15728323.0											119	132	1	False
PHAVU_010G075300g	Phvul.001G068200	MIKC_MADS	ACATAAGAAGAAAG	10	23341438	23341452	g_max	GLYMA_U027700	KZ847139	287905.0	287919.0											-29	-16	1	False
PHAVU_010G070200g	Phvul.001G068200	MIKC_MADS	AAGAAAGAAGAAAG	10	18192356	18192370	g_max	GLYMA_03G035200	3	4265995.0	4266009.0											61	74	1	False
PHAVU_010G067300g	Phvul.001G068200	MIKC_MADS	CCATAAATGGAAGC	10	16491827	16491841	g_max	GLYMA_03G037600	3	4637415.0	4637429.0											-927	-914	1	False
PHAVU_010G139300g	Phvul.001G068200	MIKC_MADS	CCCAAAAGGGTGAA	10	41143391	41143405	g_max	GLYMA_07G010400	7	789752.0	789766.0											67	80	1	False
PHAVU_010G130200g	Phvul.001G068200	MIKC_MADS	AAAGAAATGGAAAA	10	40030782	40030796	g_max	GLYMA_07G038200	7	3141371.0	3141385.0											52	65	1	False
PHAVU_010G145600g	Phvul.001G068200	MIKC_MADS	GCGAAAGCGGAAAC	10	41682832	41682846	g_max	GLYMA_08G201300	8	16303231.0	16303245.0	v_angularis	LR48_Vigan406s020300	KQ258371	1591809.0	1591823.0	v_radiata	Vradi09g01540	9	1265925.0	1265939.0	-112	-99	3	False
PHAVU_010G148300g	Phvul.001G068200	MIKC_MADS	CCCAAAAGAGAAGG	10	41904587	41904601	g_max	GLYMA_07G019100	7	1520997.0	1521011.0											-1406	-1393	1	False
PHAVU_010G024800g	Phvul.001G068200	MIKC_MADS	GAAGAAAAGGAAAG	10	3635155	3635169	g_max	GLYMA_16G087300	16	10986501.0	10986515.0											-1868	-1855	1	False
PHAVU_010G056000g	Phvul.001G068200	MIKC_MADS	ACAAAAAAGGAAAA	10	8994446	8994460	g_max	GLYMA_07G109600	7	11053727.0	11053741.0											-1315	-1302	1	False
PHAVU_010G161500g	Phvul.001G068200	MIKC_MADS	ACAAAAGAAGATAT	10	42948533	42948547	g_max	GLYMA_08G219000	8	17813891.0	17813905.0	v_angularis	LR48_Vigan406s004700	KQ258371	369788.0	369802.0	v_radiata	Vradi09g00300	9	287324.0	287338.0	-110	-97	3	False
PHAVU_010G161500g	Phvul.001G068200	MIKC_MADS	CCAAAAGAACAAGG	10	42948625	42948639	g_max	GLYMA_08G219000	8	17813988.0	17814002.0	v_angularis	LR48_Vigan406s004700	KQ258371	369696.0	369710.0	v_radiata	Vradi09g00300	9	287416.0	287430.0	-18	-5	3	False
PHAVU_010G092500g	Phvul.001G068200	MIKC_MADS	ATAAATAAGGAAAA	10	34055306	34055320	g_max	GLYMA_03G017500	3	1761164.0	1761178.0											-47	-34	1	False
PHAVU_010G138200g	Phvul.001G068200	MIKC_MADS	CCACAAAAAGAGAG	10	41038205	41038219	g_max	GLYMA_08G192300	8	15469578.0	15469592.0											-730	-717	1	False
PHAVU_010G110500g	Phvul.001G068200	MIKC_MADS	GAAGAAGAAGAAAA	10	37319404	37319418	g_max	GLYMA_07G058900	7	5268634.0	5268648.0											61	74	1	False
PHAVU_005G035900g	Phvul.001G068200	MIKC_MADS	GGCAAAAAGGAAAC	5	3356157	3356171	g_max	GLYMA_04G142500	4	24919054.0	24919068.0	v_angularis	LR48_Vigan05g049800	5	6595350.0	6595364.0						-221	-208	2	False
PHAVU_005G105800g	Phvul.001G068200	MIKC_MADS	ACAAAGAAAGAAAC	5	31271508	31271522	g_max	GLYMA_13G299100	13	39740968.0	39740982.0											-1118	-1105	1	False
PHAVU_005G113900g	Phvul.001G068200	MIKC_MADS	GGAAAAAGGGAAAC	5	33060022	33060036	g_max	GLYMA_13G307100	13	40308430.0	40308444.0						v_radiata	Vradi05g22700	5	34892567.0	34892581.0	-38	-25	2	False
PHAVU_005G128200g	Phvul.001G068200	MIKC_MADS	ATGAAAATGGAAAA	5	35284762	35284776	g_max	GLYMA_12G180600	12	34098263.0	34098277.0											72	85	1	False
PHAVU_005G152400g	Phvul.001G068200	MIKC_MADS	AGAAAAGGAGAAAC	5	37958229	37958243	g_max	GLYMA_13G343600	13	43492267.0	43492281.0											-1035	-1022	1	False
PHAVU_005G110600g	Phvul.001G068200	MIKC_MADS	AGAGAAGAGGAAAG	5	32444058	32444072	g_max	GLYMA_13G303700	13	40080579.0	40080593.0											30	43	1	True
PHAVU_005G165300g	Phvul.001G068200	MIKC_MADS	GCAGAAGTAGAAAC	5	39037678	39037692	g_max	GLYMA_15G020700	15	1605992.0	1606006.0											-1735	-1722	1	True
PHAVU_005G095700g	Phvul.001G068200	MIKC_MADS	GCAGAAAAGGAAGG	5	28579402	28579416	g_max	GLYMA_12G210200	12	36934736.0	36934750.0	v_angularis	LR48_Vigan05g138400	5	21055301.0	21055315.0	v_radiata	Vradi0023s00490	scaffold_23	311614.0	311628.0	3	16	3	False
PHAVU_005G095700g	Phvul.001G068200	MIKC_MADS	GCAGAAGAAGAAGG	5	28579560	28579574	g_max	GLYMA_12G210200	12	36934578.0	36934592.0	v_angularis	LR48_Vigan05g138400	5	21055143.0	21055157.0	v_radiata	Vradi0023s00490	scaffold_23	311456.0	311470.0	161	174	3	False
PHAVU_005G086500g	Phvul.001G068200	MIKC_MADS	ACCAAAGAAGATAA	5	22874304	22874318	g_max	GLYMA_13G281300	13	38278727.0	38278741.0						v_radiata	Vradi0216s00080	scaffold_216	489381.0	489395.0	44	57	2	False
PHAVU_005G113700g	Phvul.001G068200	MIKC_MADS	CCCAATAGGGCAAA	5	33034902	33034916	g_max	GLYMA_12G195700	12	35712842.0	35712856.0											102	115	1	True
PHAVU_005G050200g	Phvul.001G068200	MIKC_MADS	ACGAAAACGGAAAG	5	5942905	5942919	g_max	GLYMA_08G165900	8	13091787.0	13091801.0											-1420	-1407	1	False
PHAVU_005G069300g	Phvul.001G068200	MIKC_MADS	ATAGAAAAAGAAAG	5	11159803	11159817	g_max	GLYMA_13G273000	13	37488389.0	37488403.0											-426	-413	1	True
PHAVU_005G090500g	Phvul.001G068200	MIKC_MADS	AGAGAAAGAGAAAG	5	26031194	26031208	g_max	GLYMA_12G215400	12	37454836.0	37454850.0											24	37	1	False
PHAVU_005G133800g	Phvul.001G068200	MIKC_MADS	CTAGAAGGAGAAGA	5	36070075	36070089	g_max	GLYMA_12G175200	12	33284889.0	33284903.0											-1317	-1304	1	False
PHAVU_005G168700g	Phvul.001G068200	MIKC_MADS	CTCAAAAAAGAAAG	5	39284986	39285000	g_max	GLYMA_15G016200	15	1267366.0	1267380.0						v_radiata	Vradi05g20390	5	31531449.0	31531463.0	-53	-40	2	False
PHAVU_005G128300g	Phvul.001G068200	MIKC_MADS	AAAGAAATGGAAAA	5	35294188	35294202	g_max	GLYMA_13G320300	13	41481303.0	41481317.0	v_angularis	LR48_Vigan05g173000	5	25444743.0	25444757.0	v_radiata	Vradi04g03320	4	6722635.0	6722649.0	-1541	-1528	3	False
PHAVU_005G073800g	Phvul.001G068200	MIKC_MADS	ACAGAAAAGGAAAG	5	12863400	12863414	g_max	GLYMA_13G275100	13	37672901.0	37672915.0	v_angularis	LR48_Vigan05g117200	5	17717082.0	17717096.0	v_radiata	Vradi05g23550	5	36698873.0	36698887.0	-717	-704	3	False
PHAVU_005G136500g	Phvul.001G068200	MIKC_MADS	CCAAAAGAGGATCG	5	36455707	36455721	g_max	GLYMA_13G327700	13	42234564.0	42234578.0											-1027	-1014	1	True
PHAVU_005G089000g	Phvul.001G068200	MIKC_MADS	CTAGAAGAGGCAAC	5	24461778	24461792	g_max	GLYMA_13G284400	13	38534802.0	38534816.0	v_angularis	LR48_Vigan05g132400	5	20145081.0	20145095.0	v_radiata	Vradi0310s00020	scaffold_310	48684.0	48698.0	-1444	-1431	3	False
PHAVU_009G187300g	Phvul.001G068200	MIKC_MADS	CAGAAAATAGAAAA	9	27690134	27690148	g_max	GLYMA_04G169500	4	42387034.0	42387048.0											-656	-643	1	False
PHAVU_009G111200g	Phvul.001G068200	MIKC_MADS	ACAAAAAAGAAAAA	9	16682424	16682438	g_max	GLYMA_06G087400	6	6762016.0	6762030.0											-331	-318	1	True
PHAVU_009G084700g	Phvul.001G068200	MIKC_MADS	GCAAAAGAAGACAA	9	13403861	13403875	g_max	GLYMA_04G058200	4	4773869.0	4773883.0											-289	-276	1	False
PHAVU_009G232100g	Phvul.001G068200	MIKC_MADS	AGGGAAGAGGAAAA	9	34266428	34266442	g_max	GLYMA_09G063200	9	6062829.0	6062843.0											-94	-81	1	False
PHAVU_009G028800g	Phvul.001G068200	MIKC_MADS	ACTGAAAAGGAAAG	9	6414516	6414530	g_max	GLYMA_06G105800	6	8462849.0	8462863.0											94	107	1	False
PHAVU_009G144300g	Phvul.001G068200	MIKC_MADS	GAAGAAAAGGAAAG	9	21068037	21068051	g_max	GLYMA_06G093400	6	7353747.0	7353761.0											-384	-371	1	False
PHAVU_009G189500g	Phvul.001G068200	MIKC_MADS	ACAAAAATAGAAAA	9	28112236	28112250	g_max	GLYMA_06G191200	6	16797146.0	16797160.0						v_radiata	Vradi03g09360	3	11400063.0	11400077.0	-306	-293	2	False
PHAVU_009G196600g	Phvul.001G068200	MIKC_MADS	CACGAAAAGGAAGA	9	29112954	29112968	g_max	GLYMA_02G272500	2	45630390.0	45630404.0						v_radiata	Vradi03g09850	3	12302112.0	12302126.0	-91	-78	2	True
PHAVU_009G110600g	Phvul.001G068200	MIKC_MADS	TCGGAAATGGAAAG	9	16620843	16620857	g_max	GLYMA_06G086800	6	6726101.0	6726115.0						v_radiata	Vradi05g08660	5	16584986.0	16585000.0	-784	-771	2	False
PHAVU_009G046300g	Phvul.001G068200	MIKC_MADS	AGAAAAAGAGAAAA	9	8859696	8859710	g_max	GLYMA_04G229600	4	49865027.0	49865041.0	v_angularis	LR48_Vigan04g111400	4	16648197.0	16648211.0						-177	-164	2	False
PHAVU_009G046300g	Phvul.001G068200	MIKC_MADS	GCAGAAAAAGAGAA	9	8859694	8859708	g_max	GLYMA_04G229600	4	49865025.0	49865039.0	v_angularis	LR48_Vigan04g111400	4	16648199.0	16648213.0						-175	-162	2	False
PHAVU_009G062800g	Phvul.001G068200	MIKC_MADS	ATGAAAAAGGAAGA	9	10964275	10964289	g_max	GLYMA_04G036800	4	2916921.0	2916935.0											-1146	-1133	1	False
PHAVU_009G253700g	Phvul.001G068200	MIKC_MADS	ACCAAACAAGAAAA	9	36637914	36637928	g_max	GLYMA_15G144600	15	11902568.0	11902582.0											-356	-343	1	False
PHAVU_009G193800g	Phvul.001G068200	MIKC_MADS	CCAAAAAAAAAAAA	9	28729225	28729239	g_max	GLYMA_04G164200	4	40844734.0	40844748.0											48	61	1	False
PHAVU_009G246000g	Phvul.001G068200	MIKC_MADS	CCTGAAGGGGAAAA	9	35957418	35957432	g_max	GLYMA_15G154300	15	12846694.0	12846708.0											-68	-55	1	False
PHAVU_009G118700g	Phvul.001G068200	MIKC_MADS	AAAAAAACGGAAAG	9	17661876	17661890	g_max	GLYMA_04G003000	4	255879.0	255893.0						v_radiata	Vradi05g15660	5	24453035.0	24453049.0	-51	-38	2	False
PHAVU_009G138600g	Phvul.001G068200	MIKC_MADS	AAGAAAAGGGAAAG	9	20404579	20404593	g_max	GLYMA_04G218400	4	48947316.0	48947330.0											16	29	1	False
PHAVU_009G031200g	Phvul.001G068200	MIKC_MADS	ACGAAAGAGGGAAA	9	6856792	6856806	g_max	GLYMA_04G101900	4	9390190.0	9390204.0											-844	-831	1	False
PHAVU_009G030300g	Phvul.001G068200	MIKC_MADS	GCCAAAGAGGAATA	9	6684241	6684255	g_max	GLYMA_06G104200	6	8297276.0	8297290.0	v_angularis	LR48_Vigan04g189800	4	27979059.0	27979073.0						-292	-279	2	False
PHAVU_009G163500g	Phvul.001G068200	MIKC_MADS	GTAAAAGGGGAAGA	9	23819709	23819723	g_max	GLYMA_06G166200	6	13851160.0	13851174.0	v_angularis	LR48_Vigan04g146000	4	21944546.0	21944560.0	v_radiata	Vradi0233s00090	scaffold_233	495836.0	495850.0	-20	-7	3	False
PHAVU_009G102200g	Phvul.001G068200	MIKC_MADS	CTAAAAGGGGAACG	9	15535986	15536000	g_max	GLYMA_06G077700	6	6015505.0	6015519.0											-511	-498	1	False
PHAVU_009G060500g	Phvul.001G068200	MIKC_MADS	GCTGAAAGAGAAAG	9	10742484	10742498	g_max	GLYMA_04G029200	4	2366297.0	2366311.0											-1591	-1578	1	True
PHAVU_009G252200g	Phvul.001G068200	MIKC_MADS	AGAAAAGGAGAAGA	9	36532569	36532583	g_max	GLYMA_15G146800	15	12079040.0	12079054.0	v_angularis	LR48_Vigan635s011300	KQ258467	863820.0	863834.0						69	82	2	False
PHAVU_009G252200g	Phvul.001G068200	MIKC_MADS	ACAGAAAAGGAGAA	9	36532571	36532585	g_max	GLYMA_15G146800	15	12079038.0	12079052.0	v_angularis	LR48_Vigan635s011300	KQ258467	863818.0	863832.0						71	84	2	False
PHAVU_009G075400g	Phvul.001G068200	MIKC_MADS	GCAAAAACAGAAAG	9	12471988	12472002	g_max	GLYMA_06G050200	6	3817896.0	3817910.0											-216	-203	1	False
PHAVU_009G000900g	Phvul.001G068200	MIKC_MADS	AGAAAAAGGGCAAA	9	326550	326564	g_max	GLYMA_04G006200	4	494697.0	494711.0											110	123	1	False
PHAVU_009G077300g	Phvul.001G068200	MIKC_MADS	CCAAAAACAGAAAG	9	12635636	12635650	g_max	GLYMA_06G051900	6	3908156.0	3908170.0											-244	-231	1	False
PHAVU_009G204600g	Phvul.001G068200	MIKC_MADS	AAAGAAGAGGAAAT	9	30264835	30264849	g_max	GLYMA_04G143300	4	26120046.0	26120060.0	v_angularis	LR48_Vigan04g029500	4	3628803.0	3628817.0						36	49	2	False
PHAVU_009G089300g	Phvul.001G068200	MIKC_MADS	AAAGAAAAAGAAAG	9	13899550	13899564	g_max	GLYMA_06G064000	6	4873795.0	4873809.0						v_radiata	Vradi05g10480	5	18840744.0	18840758.0	107	120	2	False
PHAVU_009G109900g	Phvul.001G068200	MIKC_MADS	GTAAAAAGAGAAAG	9	16525514	16525528	g_max	GLYMA_04G084300	4	7152983.0	7152997.0											-47	-34	1	False
PHAVU_009G055900g	Phvul.001G068200	MIKC_MADS	CCAAAAATGGTTAA	9	10316433	10316447	g_max	GLYMA_06G034400	6	2663733.0	2663747.0											19	32	1	False
PHAVU_009G055900g	Phvul.001G068200	MIKC_MADS	ACGGAAGAAGAAGA	9	10316362	10316376	g_max	GLYMA_06G034400	6	2663800.0	2663814.0											90	103	1	False
PHAVU_009G138100g	Phvul.001G068200	MIKC_MADS	TCCAAAGAAGAAAA	9	20287651	20287665	g_max	GLYMA_04G217600	4	48854289.0	48854303.0	v_angularis	LR48_Vigan04g104000	4	15184208.0	15184222.0	v_radiata	Vradi0043s00110	scaffold_43	1346424.0	1346438.0	-1562	-1549	3	False
PHAVU_006G206800g	Phvul.001G068200	MIKC_MADS	GGGAAAATAGAAAG	6	30938933	30938947	g_max	GLYMA_08G179300	8	14377135.0	14377149.0											47	60	1	True
PHAVU_006G176400g	Phvul.001G068200	MIKC_MADS	AAGAAAGAAGAAAC	6	28683525	28683539	g_max	GLYMA_13G230200	13	34219457.0	34219471.0											-463	-450	1	False
PHAVU_006G140200g	Phvul.001G068200	MIKC_MADS	ACCAAAGAAGCAAA	6	25495186	25495200	g_max	GLYMA_09G013200	9	1003031.0	1003045.0											55	68	1	False
PHAVU_006G123000g	Phvul.001G068200	MIKC_MADS	CAAGAAAAAGCAAA	6	23845690	23845704	g_max	GLYMA_15G135600	15	10925520.0	10925534.0						v_radiata	Vradi10g06090	10	13281709.0	13281723.0	18	31	2	False
PHAVU_006G088000g	Phvul.001G068200	MIKC_MADS	CCAACAAAAGAAAG	6	20666124	20666138	g_max	GLYMA_19G231300	19	48197731.0	48197745.0						v_radiata	Vradi10g04590	10	11104270.0	11104284.0	-166	-153	2	False
PHAVU_006G047200g	Phvul.001G068200	MIKC_MADS	GCAAAAGTGGTAAA	6	16071941	16071955	g_max	GLYMA_18G092400	18	9291557.0	9291571.0											-183	-170	1	False
PHAVU_006G015300g	Phvul.001G068200	MIKC_MADS	ATTAAAAAAGAAAG	6	7352988	7353002	g_max	GLYMA_20G041500	20	7310277.0	7310291.0											-139	-126	1	False
PHAVU_006G015300g	Phvul.001G068200	MIKC_MADS	GTGAAAATGGAAAA	6	7353007	7353021	g_max	GLYMA_20G041500	20	7310262.0	7310276.0						v_radiata	Vradi07g00150	7	633624.0	633638.0	-120	-107	2	False
PHAVU_006G164800g	Phvul.001G068200	MIKC_MADS	CCCAAAGAAGATCA	6	27559086	27559100	g_max	GLYMA_15G094100	15	7328008.0	7328022.0											26	39	1	True
PHAVU_006G215900g	Phvul.001G068200	MIKC_MADS	CCTAAAGGAGAAAG	6	31607322	31607336	g_max	GLYMA_12G170400	12	32536832.0	32536846.0						v_radiata	Vradi10g13110	10	20575831.0	20575845.0	-453	-440	2	True
PHAVU_006G117700g	Phvul.001G068200	MIKC_MADS	CCAAATCAAGAAAG	6	23252619	23252633	g_max	GLYMA_09G035900	9	3005201.0	3005215.0	v_angularis	LR48_Vigan09g168800	9	21833592.0	21833606.0						-22	-9	2	False
PHAVU_006G114900g	Phvul.001G068200	MIKC_MADS	TTAAAAAAGGAAAA	6	23050505	23050519	g_max	GLYMA_03G258800	3	45318130.0	45318144.0											-171	-158	1	False
PHAVU_006G141500g	Phvul.001G068200	MIKC_MADS	AACAAAATAGAAAA	6	25571014	25571028	g_max	GLYMA_15G116700	15	9174877.0	9174891.0	v_angularis	LR48_Vigan09g199000	9	24834512.0	24834526.0						-1256	-1243	2	False
PHAVU_006G029000g	Phvul.001G068200	MIKC_MADS	CACAAAGTGGAACA	6	12372054	12372068	g_max	GLYMA_18G116800	18	14295242.0	14295256.0	v_angularis	LR48_Vigan09g080200	9	10832047.0	10832061.0	v_radiata	Vradi0095s00040	scaffold_95	263331.0	263345.0	-297	-284	3	False
PHAVU_006G051400g	Phvul.001G068200	MIKC_MADS	GAAGAAGAAGAAAA	6	16614219	16614233	g_max	GLYMA_08G325100	8	44306152.0	44306166.0											-1424	-1411	1	True
PHAVU_006G145500g	Phvul.001G068200	MIKC_MADS	TGGAAAGAGGAAAA	6	25933642	25933656	g_max	GLYMA_15G112100	15	8805455.0	8805469.0											51	64	1	False
PHAVU_006G189600g	Phvul.001G068200	MIKC_MADS	AAAAAAGGAGAAAC	6	29751065	29751079	g_max	GLYMA_13G244000	13	35328883.0	35328897.0	v_angularis	LR48_Vigan09g248400	9	29596196.0	29596210.0	v_radiata	Vradi10g11260	10	18856294.0	18856308.0	43	56	3	True
PHAVU_006G032800g	Phvul.001G068200	MIKC_MADS	AAAGAAAAAGAAAA	6	13486695	13486709	g_max	GLYMA_18G107300	18	12095392.0	12095406.0											-243	-230	1	False
PHAVU_006G058800g	Phvul.001G068200	MIKC_MADS	AGCAAAAAGGCAAA	6	17549876	17549890	g_max	GLYMA_18G075600	18	7171428.0	7171442.0	v_angularis	LR48_Vigan09g094300	9	13180528.0	13180542.0						-44	-31	2	True
PHAVU_006G195100g	Phvul.001G068200	MIKC_MADS	GCGGAAAAGGAAAA	6	30177885	30177899	g_max	GLYMA_13G249900	13	35758730.0	35758744.0	v_angularis	LR48_Vigan09g253800	9	30034899.0	30034913.0						129	142	2	False
PHAVU_006G070900g	Phvul.001G068200	MIKC_MADS	AGGAAAGAAGAAAA	6	19024462	19024476	g_max	GLYMA_11G168100	11	16982816.0	16982830.0	v_angularis	LR48_Vigan09g128200	9	17622423.0	17622437.0						-84	-71	2	False
PHAVU_006G077200g	Phvul.001G068200	MIKC_MADS	GGAGAAAAGGAAAC	6	19598232	19598246	g_max	GLYMA_11G160000	11	14644904.0	14644918.0	v_angularis	LR48_Vigan09g135700	9	18423619.0	18423633.0						-1262	-1249	2	False
PHAVU_L004000g	Phvul.001G068200	MIKC_MADS	CCCACAAAGGAAAG	scaffold_43	14942	14956	g_max	GLYMA_08G308300	8	42705232.0	42705246.0	v_angularis	LR48_Vigan09g046200	9	5107576.0	5107590.0						-2	11	2	False
PHAVU_008G216100g	Phvul.001G086800	B3	AAAAACATGCACTCA	8	52844569	52844584	g_max	GLYMA_14G051500	14	4037838.0	4037853.0	v_angularis	LR48_Vigan07g049000	7	4391847.0	4391862.0						-225	-211	2	False
PHAVU_008G037500g	Phvul.001G086800	B3	GCATGCATGCAAAGT	8	3134434	3134449	g_max	GLYMA_09G236200	9	45871677.0	45871692.0	v_angularis	LR48_Vigan03g022500	3	2197661.0	2197676.0						-1323	-1309	2	False
PHAVU_008G037500g	Phvul.001G086800	B3	CTTTGCATGCATGCC	8	3134433	3134448	g_max	GLYMA_09G236200	9	45871678.0	45871693.0	v_angularis	LR48_Vigan03g022500	3	2197662.0	2197677.0						-1322	-1308	2	False
PHAVU_008G037500g	Phvul.001G086800	B3	GCTGGCATGCATGCA	8	3134430	3134445	g_max	GLYMA_09G236200	9	45871681.0	45871696.0	v_angularis	LR48_Vigan03g022500	3	2197665.0	2197680.0						-1319	-1305	2	False
PHAVU_008G265600g	Phvul.001G086800	B3	TTGTGCATGCAAAGT	8	57693075	57693090	g_max	GLYMA_02G289500	2	46931934.0	46931949.0											-1635	-1621	1	False
PHAVU_008G265600g	Phvul.001G086800	B3	CTTTGCATGCACAAA	8	57693074	57693089	g_max	GLYMA_02G289500	2	46931933.0	46931948.0											-1634	-1620	1	False
PHAVU_008G192500g	Phvul.001G086800	B3	TGGAGCATGCAAGTT	8	49887834	49887849	g_max	GLYMA_14G066900	14	5529513.0	5529528.0	v_angularis	LR48_Vigan07g069200	7	6660310.0	6660325.0	v_radiata	Vradi06g05140	6	6277684.0	6277699.0	23	37	3	False
PHAVU_008G174200g	Phvul.001G086800	B3	ATTCACATGCAAATC	8	45920627	45920642	g_max	GLYMA_13G090000	13	20474348.0	20474363.0											-2	12	1	False
PHAVU_008G022300g	Phvul.001G086800	B3	ATTGACATGCATGGT	8	1908688	1908703	g_max	GLYMA_18G278700	18	56011479.0	56011494.0											-1644	-1630	1	False
PHAVU_008G051300g	Phvul.001G086800	B3	ATGCCCATGCACATG	8	4530051	4530066	g_max	GLYMA_09G247400	9	46891265.0	46891280.0											76	90	1	False
PHAVU_008G051300g	Phvul.001G086800	B3	ATGCACATGCAGATG	8	4530045	4530060	g_max	GLYMA_09G247400	9	46891259.0	46891274.0											82	96	1	False
PHAVU_008G155700g	Phvul.001G086800	B3	TCATGCATGCATGTG	8	36918736	36918751	g_max	GLYMA_16G073000	16	7363479.0	7363494.0	v_angularis	LR48_Vigan03g164800	3	23779679.0	23779694.0	v_radiata	Vradi04g04380	4	9692569.0	9692584.0	-80	-66	3	False
PHAVU_008G091200g	Phvul.001G086800	B3	CCTTCCATGCATTTT	8	9293205	9293220	g_max	GLYMA_18G208100	18	49290848.0	49290863.0											62	76	1	False
PHAVU_008G046900g	Phvul.001G086800	B3	AGGAACATGCATGGC	8	4061412	4061427	g_max	GLYMA_18G251800	18	53837082.0	53837097.0	v_angularis	LR48_Vigan03g030500	3	3220487.0	3220502.0						-96	-82	2	False
PHAVU_008G249900g	Phvul.001G086800	B3	GCAAACATGCAAAAC	8	56442007	56442022	g_max	GLYMA_02G233800	2	42128564.0	42128579.0						v_radiata	Vradi06g06620	6	8775136.0	8775151.0	65	79	2	False
PHAVU_008G106800g	Phvul.001G086800	B3	TGAGACATGCACACA	8	12286225	12286240	g_max	GLYMA_07G146500	7	17517618.0	17517633.0											-898	-884	1	False
PHAVU_008G022700g	Phvul.001G086800	B3	TTTTACATGCAAGAG	8	1931741	1931756	g_max	GLYMA_18G278200	18	55985668.0	55985683.0											-636	-622	1	False
PHAVU_008G035000g	Phvul.001G086800	B3	GACAACATGCAAAAA	8	2919884	2919899	g_max	GLYMA_18G265000	18	54995472.0	54995487.0	v_angularis	LR48_Vigan03g018700	3	1884741.0	1884756.0						-1752	-1738	2	False
PHAVU_008G016400g	Phvul.001G086800	B3	TGGCACATGCAACAG	8	1408385	1408400	g_max	GLYMA_02G096300	2	8663208.0	8663223.0	v_angularis	LR48_Vigan03g011600	3	1213295.0	1213310.0						135	149	2	False
PHAVU_008G254000g	Phvul.001G086800	B3	GGAAGCATGCAAGGA	8	56783706	56783721	g_max	GLYMA_08G221200	8	17966237.0	17966252.0											-1308	-1294	1	False
PHAVU_008G029000g	Phvul.001G086800	B3	TGCTGCATGCATCTT	8	2405316	2405331	g_max	GLYMA_08G249800	8	21812354.0	21812369.0											-894	-880	1	True
PHAVU_008G029000g	Phvul.001G086800	B3	AGATGCATGCAGCAG	8	2405317	2405332	g_max	GLYMA_08G249800	8	21812353.0	21812368.0											-893	-879	1	True
PHAVU_008G099400g	Phvul.001G086800	B3	GTTTCCATGCAAAAA	8	10664077	10664092	g_max	GLYMA_08G358100	8	47020538.0	47020553.0	v_angularis	LR48_Vigan03g135200	3	19068547.0	19068562.0	v_radiata	Vradi04g00500	4	1774640.0	1774655.0	-579	-565	3	False
PHAVU_008G237800g	Phvul.001G086800	B3	GATTACATGCATACA	8	55169665	55169680	g_max	GLYMA_14G212700	14	47791765.0	47791780.0											-500	-486	1	False
PHAVU_008G094500g	Phvul.001G086800	B3	AAGAACATGCAAGGA	8	9731032	9731047	g_max	GLYMA_18G205000	18	48868049.0	48868064.0											-113	-99	1	False
PHAVU_008G114500g	Phvul.001G086800	B3	ACCAGCATGCACTCA	8	13909254	13909269	g_max	GLYMA_18G189100	18	45650925.0	45650940.0											-7	7	1	False
PHAVU_008G073100g	Phvul.001G086800	B3	CCGTTCATGCAAAGG	8	6808799	6808814	g_max	GLYMA_18G225400	18	51358053.0	51358068.0											30	44	1	False
PHAVU_008G208300g	Phvul.001G086800	B3	AGGAGCATGCATGAT	8	51950913	51950928	g_max	GLYMA_02G273500	2	45701749.0	45701764.0											-1462	-1448	1	False
PHAVU_008G208300g	Phvul.001G086800	B3	AACATCATGCATGCT	8	51950916	51950931	g_max	GLYMA_02G273500	2	45701746.0	45701761.0											-1459	-1445	1	False
PHAVU_008G189400g	Phvul.001G086800	B3	ATGCACATGCAATTG	8	49380418	49380433	g_max	GLYMA_02G222700	2	41028083.0	41028098.0											-1234	-1220	1	False
PHAVU_008G041500g	Phvul.001G086800	B3	CAAAACATGCATTAA	8	3543452	3543467	g_max	GLYMA_09G238800	9	46116889.0	46116904.0						v_radiata	Vradi04g08720	4	17258921.0	17258936.0	-588	-574	2	False
PHAVU_008G289000g	Phvul.001G086800	B3	TCAAGCATGCAAAGG	8	59275026	59275041	g_max	GLYMA_14G004000	14	347034.0	347049.0						v_radiata	Vradi06g00290	6	292264.0	292279.0	-1792	-1778	2	False
PHAVU_008G060700g	Phvul.001G086800	B3	TAACTCATGCAAGAG	8	5465926	5465941	g_max	GLYMA_18G235200	18	52369839.0	52369854.0											5	19	1	False
PHAVU_008G170400g	Phvul.001G086800	B3	GGAAACATGCATGAC	8	44445222	44445237	g_max	GLYMA_14G168700	14	41782758.0	41782773.0											-46	-32	1	False
PHAVU_008G072700g	Phvul.001G086800	B3	AAATACATGCATCCA	8	6744496	6744511	g_max	GLYMA_18G225800	18	51398742.0	51398757.0											39	53	1	False
PHAVU_003G121900g	Phvul.001G086800	B3	TGATGCATGCAACGT	3	30088845	30088860	g_max	GLYMA_17G040800	17	3017751.0	3017766.0	v_angularis	LR48_Vigan01g292100	1	37886179.0	37886194.0	v_radiata	Vradi07g24070	7	47328330.0	47328345.0	-172	-158	3	False
PHAVU_003G121900g	Phvul.001G086800	B3	CGTTGCATGCATCAC	3	30088844	30088859	g_max	GLYMA_17G040800	17	3017750.0	3017765.0	v_angularis	LR48_Vigan01g292100	1	37886180.0	37886195.0						-171	-157	2	False
PHAVU_003G202100g	Phvul.001G086800	B3	TCAAGCATGCATGAT	3	41562149	41562164	g_max	GLYMA_05G039100	5	3469673.0	3469688.0											-875	-861	1	False
PHAVU_003G089000g	Phvul.001G086800	B3	GTGCTCATGCATGTG	3	15839325	15839340	g_max	GLYMA_07G269800	7	44262327.0	44262342.0	v_angularis	LR48_Vigan01g320300	1	40399585.0	40399600.0						-100	-86	2	False
PHAVU_003G089000g	Phvul.001G086800	B3	AAACACATGCATGAG	3	15839322	15839337	g_max	GLYMA_07G269800	7	44262330.0	44262345.0	v_angularis	LR48_Vigan01g320300	1	40399582.0	40399597.0						-97	-83	2	False
PHAVU_003G221000g	Phvul.001G086800	B3	AGTAACATGCAAACC	3	43813995	43814010	g_max	GLYMA_05G059800	5	5576486.0	5576501.0											-329	-315	1	False
PHAVU_003G010500g	Phvul.001G086800	B3	CATGACATGCACGCA	3	995182	995197	g_max	GLYMA_07G161800	7	21333499.0	21333514.0											-1212	-1198	1	False
PHAVU_003G235700g	Phvul.001G086800	B3	GTATGCATGCAGTGT	3	45787783	45787798	g_max	GLYMA_17G161500	17	14073085.0	14073100.0											112	126	1	False
PHAVU_003G235700g	Phvul.001G086800	B3	CACTGCATGCATACA	3	45787784	45787799	g_max	GLYMA_17G161500	17	14073086.0	14073101.0											113	127	1	False
PHAVU_003G218500g	Phvul.001G086800	B3	TGTGGCATGCATACC	3	43568104	43568119	g_max	GLYMA_05G056900	5	5263146.0	5263161.0											33	47	1	False
PHAVU_003G012900g	Phvul.001G086800	B3	TAATCCATGCATTGT	3	1204340	1204355	g_max	GLYMA_20G010400	20	893567.0	893582.0	v_angularis	LR48_Vigan06g153300	6	18590794.0	18590809.0	v_radiata	Vradi11g11470	11	16551021.0	16551036.0	135	149	3	False
PHAVU_003G024000g	Phvul.001G086800	B3	TTGGACATGCATGAG	3	2108263	2108278	g_max	GLYMA_01G093100	1	28180804.0	28180819.0											-1898	-1884	1	False
PHAVU_003G164000g	Phvul.001G086800	B3	TAGAACATGCAACCA	3	37212396	37212411	g_max	GLYMA_17G115300	17	9127287.0	9127302.0	v_angularis	LR48_Vigan01g259700	1	34432937.0	34432952.0	v_radiata	Vradi07g20140	7	42428475.0	42428490.0	-115	-101	3	False
PHAVU_003G179700g	Phvul.001G086800	B3	GAAGACATGCATGCA	3	39154899	39154914	g_max	GLYMA_17G123900	17	9890376.0	9890391.0											-286	-272	1	False
PHAVU_003G179700g	Phvul.001G086800	B3	ACATGCATGCATGTC	3	39154896	39154911	g_max	GLYMA_17G123900	17	9890373.0	9890388.0											-283	-269	1	False
PHAVU_003G179700g	Phvul.001G086800	B3	ACATGCATGCATGTA	3	39154895	39154910	g_max	GLYMA_17G123900	17	9890372.0	9890387.0											-282	-268	1	False
PHAVU_003G082800g	Phvul.001G086800	B3	TCTTGCATGCATCAT	3	13348331	13348346	g_max	GLYMA_17G009300	17	759429.0	759444.0	v_angularis	LR48_Vigan01g323500	1	40641509.0	40641524.0	v_radiata	Vradi07g26750	7	50114390.0	50114405.0	-371	-357	3	False
PHAVU_003G082800g	Phvul.001G086800	B3	TGATGCATGCAAGAA	3	13348332	13348347	g_max	GLYMA_17G009300	17	759428.0	759443.0	v_angularis	LR48_Vigan01g323500	1	40641510.0	40641525.0	v_radiata	Vradi07g26750	7	50114389.0	50114404.0	-370	-356	3	False
PHAVU_003G137800g	Phvul.001G086800	B3	TGTAGCATGCATTGA	3	33013963	33013978	g_max	GLYMA_13G103000	13	21801153.0	21801168.0	v_angularis	LR48_Vigan728s002400	KQ258509	313252.0	313267.0						-663	-649	2	False
PHAVU_003G257000g	Phvul.001G086800	B3	CCCTGCATGCATGCA	3	48479740	48479755	g_max	GLYMA_16G133300	16	28985878.0	28985893.0											-12	2	1	True
PHAVU_003G257000g	Phvul.001G086800	B3	GCATGCATGCAGGGC	3	48479741	48479756	g_max	GLYMA_16G133300	16	28985877.0	28985892.0											-11	3	1	True
PHAVU_003G102500g	Phvul.001G086800	B3	TAATACATGCAGCTA	3	25180593	25180608	g_max	GLYMA_07G250100	7	42818507.0	42818522.0											-973	-959	1	False
PHAVU_003G186700g	Phvul.001G086800	B3	AACAGCATGCATTGC	3	39870245	39870260	g_max	GLYMA_05G023300	5	2033175.0	2033190.0						v_radiata	Vradi07g17320	7	38752305.0	38752320.0	-387	-373	2	False
PHAVU_003G143700g	Phvul.001G086800	B3	CTTCACATGCACACT	3	33992932	33992947	g_max	GLYMA_13G098000	13	21331329.0	21331344.0	v_angularis	LR48_Vigan627s002900	KQ258464	318342.0	318357.0	v_radiata	Vradi07g22380	7	45351210.0	45351225.0	-1276	-1262	3	False
PHAVU_003G257100g	Phvul.001G086800	B3	ATATTCATGCATATT	3	48491351	48491366	g_max	GLYMA_16G133200	16	28975699.0	28975714.0	v_angularis	LR48_Vigan01g182500	1	25184111.0	25184126.0	v_radiata	Vradi07g00790	7	1704111.0	1704126.0	-135	-121	3	False
PHAVU_003G250400g	Phvul.001G086800	B3	TTTGGCATGCATTGA	3	47721495	47721510	g_max	GLYMA_16G143000	16	30235603.0	30235618.0											-1425	-1411	1	False
PHAVU_003G125900g	Phvul.001G086800	B3	CTACACATGCAATGG	3	30742352	30742367	g_max	GLYMA_17G043900	17	3251674.0	3251689.0	v_angularis	LR48_Vigan01g288400	1	37540488.0	37540503.0						-952	-938	2	True
PHAVU_003G233400g	Phvul.001G086800	B3	TAATCCATGCATGAG	3	45578004	45578019	g_max	GLYMA_17G159000	17	13700635.0	13700650.0											-1905	-1891	1	False
PHAVU_003G233400g	Phvul.001G086800	B3	GATCTCATGCATGGA	3	45578007	45578022	g_max	GLYMA_17G159000	17	13700638.0	13700653.0											-1902	-1888	1	False
PHAVU_003G151200g	Phvul.001G086800	B3	GCAATCATGCATGTC	3	35447716	35447731	g_max	GLYMA_17G068700	17	5360361.0	5360376.0											-1264	-1250	1	False
PHAVU_003G151200g	Phvul.001G086800	B3	CTAGACATGCATGAT	3	35447713	35447728	g_max	GLYMA_17G068700	17	5360358.0	5360373.0											-1261	-1247	1	False
PHAVU_003G137100g	Phvul.001G086800	B3	ATGCACATGCAAAGA	3	32933899	32933914	g_max	GLYMA_17G055200	17	4202063.0	4202078.0	v_angularis	LR48_Vigan728s003300	KQ258509	381785.0	381800.0	v_radiata	Vradi07g22880	7	45914084.0	45914099.0	-1246	-1232	3	False
PHAVU_003G147000g	Phvul.001G086800	B3	ATATGCATACATGCT	3	34642252	34642267	g_max	GLYMA_17G064600	17	4988054.0	4988069.0											1	15	1	False
PHAVU_003G164400g	Phvul.001G086800	B3	TTTTCCATGCATATT	3	37291750	37291765	g_max	GLYMA_13G167300	13	28186078.0	28186093.0	v_angularis	LR48_Vigan01g259300	1	34405825.0	34405840.0	v_radiata	Vradi07g20170	7	42459846.0	42459861.0	-1622	-1608	3	True
PHAVU_001G135100g	Phvul.001G086800	B3	AAATGCATGCATATC	1	37995400	37995415	g_max	GLYMA_19G140600	19	40191261.0	40191276.0											-849	-835	1	False
PHAVU_001G160400g	Phvul.001G086800	B3	TTGACCATGCATGTG	1	42011345	42011360	g_max	GLYMA_03G162600	3	37742098.0	37742113.0											-80	-66	1	False
PHAVU_001G123800g	Phvul.001G086800	B3	AATAGCATGCAAACA	1	34799146	34799161	g_max	GLYMA_03G128100	3	34251644.0	34251659.0	v_angularis	LR48_Vigan03g210300	3	30426237.0	30426252.0	v_radiata	Vradi0154s00110	scaffold_154	120770.0	120785.0	-524	-510	3	False
PHAVU_001G123800g	Phvul.001G086800	B3	AGACACATGCAGTTG	1	34799732	34799747	g_max	GLYMA_03G128100	3	34252172.0	34252187.0						v_radiata	Vradi0154s00110	scaffold_154	121345.0	121360.0	62	76	2	False
PHAVU_001G203300g	Phvul.001G086800	B3	TGACACATGCAACAT	1	46864847	46864862	g_max	GLYMA_19G207400	19	46264957.0	46264972.0											60	74	1	False
PHAVU_001G183100g	Phvul.001G086800	B3	TTTCACATGCACATA	1	44786574	44786589	g_max	GLYMA_19G187800	19	44598321.0	44598336.0											-68	-54	1	True
PHAVU_001G245800g	Phvul.001G086800	B3	TGCTTCATGCAAGCT	1	50490955	50490970	g_max	GLYMA_18G024400	18	1811610.0	1811625.0	v_angularis	LR48_Vigan03g300200	3	39447978.0	39447993.0	v_radiata	Vradi02g13200	2	23385051.0	23385066.0	169	183	3	False
PHAVU_001G028500g	Phvul.001G086800	B3	GGGTCCATGCATGGT	1	2634756	2634771	g_max	GLYMA_U030500	KZ847140	290012.0	290027.0											-335	-321	1	False
PHAVU_001G173100g	Phvul.001G086800	B3	GAATGCATGCATGAT	1	43639817	43639832	g_max	GLYMA_19G176600	19	43641103.0	43641118.0											-1004	-990	1	False
PHAVU_001G173100g	Phvul.001G086800	B3	GAAATCATGCATGCA	1	43639820	43639835	g_max	GLYMA_19G176600	19	43641106.0	43641121.0											-1001	-987	1	False
PHAVU_001G229700g	Phvul.001G086800	B3	AAATGCATGCAACCC	1	49091792	49091807	g_max	GLYMA_11G215700	11	30948061.0	30948076.0											-194	-180	1	False
PHAVU_001G229700g	Phvul.001G086800	B3	GGTTGCATGCATTTG	1	49091793	49091808	g_max	GLYMA_11G215700	11	30948062.0	30948077.0											-193	-179	1	False
PHAVU_001G227600g	Phvul.001G086800	B3	AAACGCATGCACTTG	1	48882350	48882365	g_max	GLYMA_11G213400	11	30630257.0	30630272.0											-1804	-1790	1	False
PHAVU_001G051300g	Phvul.001G086800	B3	TCCTACATGCAATGT	1	5739457	5739472	g_max	GLYMA_14G116800	14	14241815.0	14241830.0	v_angularis	LR48_Vigan462s000200	KQ258396	27569.0	27584.0	v_radiata	Vradi06g12850	6	31030636.0	31030651.0	-10	4	3	False
PHAVU_001G215900g	Phvul.001G086800	B3	GAGTGCATGCAGAAT	1	47929782	47929797	g_max	GLYMA_19G219700	19	47201816.0	47201831.0	v_angularis	LR48_Vigan03g275200	3	37457936.0	37457951.0						-20	-6	2	False
PHAVU_001G215900g	Phvul.001G086800	B3	TTCTGCATGCACTCC	1	47929781	47929796	g_max	GLYMA_19G219700	19	47201815.0	47201830.0	v_angularis	LR48_Vigan03g275200	3	37457937.0	37457952.0						-19	-5	2	False
PHAVU_001G183700g	Phvul.001G086800	B3	TTGTCCATGCATGTT	1	44847693	44847708	g_max	GLYMA_19G188500	19	44658332.0	44658347.0											-1759	-1745	1	True
PHAVU_001G136000g	Phvul.001G086800	B3	GCTAGCATGCATATC	1	38176178	38176193	g_max	GLYMA_03G138700	3	35514277.0	35514292.0											-1776	-1762	1	True
PHAVU_001G087500g	Phvul.001G086800	B3	ATATACATGCATGTA	1	15666024	15666039	g_max	GLYMA_19G099600	19	34662433.0	34662448.0											-62	-48	1	False
PHAVU_001G072100g	Phvul.001G086800	B3	CTTGACATGCAAGTT	1	9600215	9600230	g_max	GLYMA_14G152800	14	33233596.0	33233611.0	v_angularis	LR48_Vigan07g223200	7	31272506.0	31272521.0						-51	-37	2	False
PHAVU_001G053100g	Phvul.001G086800	B3	AATAACATGCAAATG	1	6068613	6068628	g_max	GLYMA_17G208200	17	34141403.0	34141418.0						v_radiata	Vradi06g12750	6	30718061.0	30718076.0	-1210	-1196	2	False
PHAVU_001G053100g	Phvul.001G086800	B3	CAAAGCATGCATATA	1	6067437	6067452	g_max	GLYMA_17G208200	17	34143260.0	34143275.0											-34	-20	1	False
PHAVU_001G152100g	Phvul.001G086800	B3	TTGTGCATGCATTAC	1	40757010	40757025	g_max	GLYMA_19G157000	19	41763468.0	41763483.0											-196	-182	1	False
PHAVU_001G152100g	Phvul.001G086800	B3	TAATGCATGCACAAT	1	40757011	40757026	g_max	GLYMA_19G157000	19	41763469.0	41763484.0											-195	-181	1	False
PHAVU_001G029500g	Phvul.001G086800	B3	CCTTCCATGCATGTG	1	2721493	2721508	g_max	GLYMA_U029500	KZ847140	143148.0	143163.0						v_radiata	Vradi06g14460	6	34233892.0	34233907.0	-1145	-1131	2	False
PHAVU_001G029500g	Phvul.001G086800	B3	ACGCACATGCATGGA	1	2721496	2721511	g_max	GLYMA_U029500	KZ847140	143145.0	143160.0						v_radiata	Vradi06g14460	6	34233895.0	34233910.0	-1142	-1128	2	False
PHAVU_001G246900g	Phvul.001G086800	B3	AATTACATGCACGTA	1	50582350	50582365	g_max	GLYMA_11G233600	11	32891941.0	32891956.0											-359	-345	1	False
PHAVU_001G205600g	Phvul.001G086800	B3	AAGGCCATGCATTCC	1	47018179	47018194	g_max	GLYMA_19G209800	19	46424633.0	46424648.0	v_angularis	LR48_Vigan03g286100	3	38298354.0	38298369.0						148	162	2	False
PHAVU_001G165100g	Phvul.001G086800	B3	ATTCACATGCACACA	1	42568284	42568299	g_max	GLYMA_03G167500	3	38186110.0	38186125.0						v_radiata	Vradi03g02580	3	3598276.0	3598291.0	-1689	-1675	2	False
PHAVU_001G033000g	Phvul.001G086800	B3	TAACTCATGCAGACA	1	3189810	3189825	g_max	GLYMA_17G231500	17	38639847.0	38639862.0	v_angularis	LR48_Vigan07g259900	7	36376279.0	36376294.0	v_radiata	Vradi06g14250	6	33804730.0	33804745.0	-165	-151	3	False
PHAVU_001G218800g	Phvul.001G086800	B3	TCACGCATGCACAGA	1	48135661	48135676	g_max	GLYMA_03G225000	3	42725899.0	42725914.0	v_angularis	LR48_Vigan03g272000	3	37208506.0	37208521.0	v_radiata	Vradi03g06970	3	8423360.0	8423375.0	-448	-434	3	False
PHAVU_007G266900g	Phvul.001G086800	B3	ATTCACATGCAATGC	7	50510334	50510349	g_max	GLYMA_10G083100	10	10126659.0	10126674.0											-84	-70	1	False
PHAVU_007G084400g	Phvul.001G086800	B3	AAATTCATGCAGGTC	7	8364460	8364475	g_max	GLYMA_20G170900	20	40875948.0	40875963.0											-547	-533	1	False
PHAVU_007G038000g	Phvul.001G086800	B3	ACTCACATGCAACCC	7	3034442	3034457	g_max	GLYMA_20G126300	20	36848660.0	36848675.0	v_angularis	LR48_Vigan609s003700	KQ258457	345284.0	345299.0						101	115	2	False
PHAVU_007G239700g	Phvul.001G086800	B3	ACAGGCATGCATTGT	7	47980837	47980852	g_max	GLYMA_02G157100	2	16875034.0	16875049.0											27	41	1	False
PHAVU_007G234700g	Phvul.001G086800	B3	CATCACATGCAATCC	7	47537733	47537748	g_max	GLYMA_20G073000	20	25762534.0	25762549.0	v_angularis	LR48_Vigan02g059700	2	7460919.0	7460934.0	v_radiata	Vradi08g04710	8	8990749.0	8990764.0	-175	-161	3	False
PHAVU_007G234700g	Phvul.001G086800	B3	TTTCACATGCAAAGC	7	47537716	47537731	g_max	GLYMA_20G073000	20	25762517.0	25762532.0	v_angularis	LR48_Vigan02g059700	2	7460936.0	7460951.0	v_radiata	Vradi08g04710	8	8990766.0	8990781.0	-158	-144	3	False
PHAVU_007G034000g	Phvul.001G086800	B3	AAAAGCATGCAACAA	7	2734728	2734743	g_max	GLYMA_10G268300	10	49088453.0	49088468.0											-757	-743	1	False
PHAVU_007G137400g	Phvul.001G086800	B3	CTCCACATGCATCAC	7	33748355	33748370	g_max	GLYMA_10G195300	10	42709744.0	42709759.0											-1254	-1240	1	False
PHAVU_007G137400g	Phvul.001G086800	B3	TTTGGCATGCAAATT	7	33749534	33749549	g_max	GLYMA_10G195300	10	42710984.0	42710999.0											-75	-61	1	False
PHAVU_007G106600g	Phvul.001G086800	B3	ACAATCATGCAAAAT	7	12605775	12605790	g_max	GLYMA_02G154600	2	15851889.0	15851904.0											-429	-415	1	False
PHAVU_007G089100g	Phvul.001G086800	B3	ATGCACATGCATCCA	7	9043217	9043232	g_max	GLYMA_10G217100	10	44862593.0	44862608.0	v_angularis	LR48_Vigan02g194800	2	27416500.0	27416515.0	v_radiata	Vradi08g17330	8	38366778.0	38366793.0	-189	-175	3	False
PHAVU_007G190100g	Phvul.001G086800	B3	ACCTGCATGCAATTT	7	42632685	42632700	g_max	GLYMA_13G126200	13	23958209.0	23958224.0											10	24	1	False
PHAVU_007G117600g	Phvul.001G086800	B3	AAAAGCATGCATCAA	7	18732870	18732885	g_max	GLYMA_10G171800	10	40546390.0	40546405.0											-779	-765	1	False
PHAVU_007G057600g	Phvul.001G086800	B3	TGATGCATGCAAAAA	7	4779404	4779419	g_max	GLYMA_20G148100	20	38651804.0	38651819.0											-47	-33	1	False
PHAVU_007G057600g	Phvul.001G086800	B3	TTTTGCATGCATCAC	7	4779405	4779420	g_max	GLYMA_20G148100	20	38651803.0	38651818.0											-46	-32	1	False
PHAVU_007G165100g	Phvul.001G086800	B3	ATAGACATGCACGTT	7	39495809	39495824	g_max	GLYMA_02G154000	2	15811736.0	15811751.0	v_angularis	LR48_Vigan02g107600	2	16669839.0	16669854.0						-145	-131	2	False
PHAVU_007G128100g	Phvul.001G086800	B3	CTTACCATGCATGCA	7	27720524	27720539	g_max	GLYMA_20G203500	20	44033514.0	44033529.0											-60	-46	1	False
PHAVU_007G128100g	Phvul.001G086800	B3	TTTTGCATGCATGGT	7	27720521	27720536	g_max	GLYMA_20G203500	20	44033517.0	44033532.0											-57	-43	1	False
PHAVU_007G088200g	Phvul.001G086800	B3	ATTTACATGCAACTC	7	8894978	8894993	g_max	GLYMA_10G217900	10	44957412.0	44957427.0											-45	-31	1	False
[truncated: 217,743 more rows]
