# Supplementary material for: Profiling conserved transcription factor binding motifs in Phaseolus vulgaris through comparative genomics
Source: BMC Genomics. 2025 Feb 20;26:169. doi: 10.1186/s12864-025-11309-2 (PMC11841308; doi:10.1186/s12864-025-11309-2)
Supplement: Supplementary file 4 — Supplementary Material 4: Supplementary Table 2. Functional enrichment analysis by species. [file 12864_2025_11309_MOESM4_ESM.xlsx]

## Sheet: v_angularis
GO	NS	enrichment	name	ratio_in_study	ratio_in_pop	p_uncorrected	depth	study_count	p_bonferroni	p_sidak	p_holm	p_fdr_bh	study_items
....GO:0051171	BP	e	regulation of nitrogen compound metabolic process	750/9350	1734/28134	3.41757e-19	4	750	1.15924e-15	1.13002e-15	1.1589e-15	5.7962e-16	PHAVU_001G008200g, PHAVU_001G009700g, PHAVU_001G011100g, PHAVU_001G011800g, PHAVU_001G018300g, PHAVU_001G022900g, PHAVU_001G023400g, PHAVU_001G025200g, PHAVU_001G025600g, PHAVU_001G031200g, PHAVU_001G031300g, PHAVU_001G034200g, PHAVU_001G034300g, PHAVU_001G035600g, PHAVU_001G039500g, PHAVU_001G039900g, PHAVU_001G042200g, PHAVU_001G044500g, PHAVU_001G046900g, PHAVU_001G047200g, PHAVU_001G049800g, …
....GO:0031323	BP	e	regulation of cellular metabolic process	760/9350	1768/28134	1.15694e-18	4	760	3.92435e-15	3.82543e-15	3.92204e-15	6.36948e-16	PHAVU_001G008200g, PHAVU_001G009700g, PHAVU_001G011100g, PHAVU_001G011800g, PHAVU_001G018300g, PHAVU_001G022900g, PHAVU_001G023400g, PHAVU_001G025200g, PHAVU_001G025600g, PHAVU_001G031200g, PHAVU_001G031300g, PHAVU_001G034200g, PHAVU_001G034300g, PHAVU_001G035600g, PHAVU_001G039500g, PHAVU_001G039900g, PHAVU_001G042200g, PHAVU_001G044500g, PHAVU_001G046900g, PHAVU_001G047200g, PHAVU_001G049800g, …
.......GO:1903506	BP	e	regulation of nucleic acid-templated transcription	667/9350	1524/28134	1.53475e-18	8	667	5.20587e-15	5.07465e-15	5.20126e-15	6.36948e-16	PHAVU_001G008200g, PHAVU_001G009700g, PHAVU_001G011100g, PHAVU_001G011800g, PHAVU_001G018300g, PHAVU_001G022900g, PHAVU_001G023400g, PHAVU_001G025200g, PHAVU_001G031200g, PHAVU_001G031300g, PHAVU_001G034200g, PHAVU_001G035600g, PHAVU_001G039500g, PHAVU_001G039900g, PHAVU_001G042200g, PHAVU_001G044500g, PHAVU_001G046900g, PHAVU_001G049800g, PHAVU_001G055900g, PHAVU_001G058800g, PHAVU_001G061400g, …
......GO:0006355	BP	e	regulation of transcription, DNA-templated	667/9350	1524/28134	1.53475e-18	9	667	5.20587e-15	5.07465e-15	5.20126e-15	6.36948e-16	PHAVU_001G008200g, PHAVU_001G009700g, PHAVU_001G011100g, PHAVU_001G011800g, PHAVU_001G018300g, PHAVU_001G022900g, PHAVU_001G023400g, PHAVU_001G025200g, PHAVU_001G031200g, PHAVU_001G031300g, PHAVU_001G034200g, PHAVU_001G035600g, PHAVU_001G039500g, PHAVU_001G039900g, PHAVU_001G042200g, PHAVU_001G044500g, PHAVU_001G046900g, PHAVU_001G049800g, PHAVU_001G055900g, PHAVU_001G058800g, PHAVU_001G061400g, …
......GO:2001141	BP	e	regulation of RNA biosynthetic process	667/9350	1524/28134	1.53475e-18	7	667	5.20587e-15	5.07465e-15	5.20126e-15	6.36948e-16	PHAVU_001G008200g, PHAVU_001G009700g, PHAVU_001G011100g, PHAVU_001G011800g, PHAVU_001G018300g, PHAVU_001G022900g, PHAVU_001G023400g, PHAVU_001G025200g, PHAVU_001G031200g, PHAVU_001G031300g, PHAVU_001G034200g, PHAVU_001G035600g, PHAVU_001G039500g, PHAVU_001G039900g, PHAVU_001G042200g, PHAVU_001G044500g, PHAVU_001G046900g, PHAVU_001G049800g, PHAVU_001G055900g, PHAVU_001G058800g, PHAVU_001G061400g, …
.....GO:0019219	BP	e	regulation of nucleobase-containing compound metabolic process	687/9350	1577/28134	1.59321e-18	5	687	5.40418e-15	5.26796e-15	5.39462e-15	6.36948e-16	PHAVU_001G008200g, PHAVU_001G009700g, PHAVU_001G011100g, PHAVU_001G011800g, PHAVU_001G018300g, PHAVU_001G022900g, PHAVU_001G023400g, PHAVU_001G025200g, PHAVU_001G031200g, PHAVU_001G031300g, PHAVU_001G034200g, PHAVU_001G035600g, PHAVU_001G039500g, PHAVU_001G039900g, PHAVU_001G042200g, PHAVU_001G044500g, PHAVU_001G046900g, PHAVU_001G049800g, PHAVU_001G055900g, PHAVU_001G058800g, PHAVU_001G061400g, …
.....GO:0051252	BP	e	regulation of RNA metabolic process	672/9350	1537/28134	1.63255e-18	6	672	5.53761e-15	5.39803e-15	5.52618e-15	6.36948e-16	PHAVU_001G008200g, PHAVU_001G009700g, PHAVU_001G011100g, PHAVU_001G011800g, PHAVU_001G018300g, PHAVU_001G022900g, PHAVU_001G023400g, PHAVU_001G025200g, PHAVU_001G031200g, PHAVU_001G031300g, PHAVU_001G034200g, PHAVU_001G035600g, PHAVU_001G039500g, PHAVU_001G039900g, PHAVU_001G042200g, PHAVU_001G044500g, PHAVU_001G046900g, PHAVU_001G049800g, PHAVU_001G055900g, PHAVU_001G058800g, PHAVU_001G061400g, …
....GO:0080090	BP	e	regulation of primary metabolic process	753/9350	1752/28134	1.69001e-18	4	753	5.73253e-15	5.58803e-15	5.71901e-15	6.36948e-16	PHAVU_001G008200g, PHAVU_001G009700g, PHAVU_001G011100g, PHAVU_001G011800g, PHAVU_001G018300g, PHAVU_001G022900g, PHAVU_001G023400g, PHAVU_001G025200g, PHAVU_001G025600g, PHAVU_001G031200g, PHAVU_001G031300g, PHAVU_001G034200g, PHAVU_001G034300g, PHAVU_001G035600g, PHAVU_001G039500g, PHAVU_001G039900g, PHAVU_001G042200g, PHAVU_001G044500g, PHAVU_001G046900g, PHAVU_001G047200g, PHAVU_001G049800g, …
....GO:0060255	BP	e	regulation of macromolecule metabolic process	799/9350	1875/28134	2.00683e-18	4	799	6.80718e-15	6.6356e-15	6.78912e-15	6.80718e-16	PHAVU_001G008200g, PHAVU_001G009700g, PHAVU_001G011100g, PHAVU_001G011800g, PHAVU_001G018300g, PHAVU_001G022900g, PHAVU_001G023400g, PHAVU_001G025200g, PHAVU_001G025600g, PHAVU_001G031200g, PHAVU_001G031300g, PHAVU_001G034200g, PHAVU_001G034300g, PHAVU_001G035600g, PHAVU_001G039500g, PHAVU_001G039900g, PHAVU_001G042200g, PHAVU_001G044500g, PHAVU_001G046900g, PHAVU_001G047200g, PHAVU_001G049800g, …
.....GO:0010556	BP	e	regulation of macromolecule biosynthetic process	681/9350	1565/28134	3.21302e-18	5	681	1.08986e-14	1.06239e-14	1.08664e-14	9.90779e-16	PHAVU_001G008200g, PHAVU_001G009700g, PHAVU_001G011100g, PHAVU_001G011800g, PHAVU_001G018300g, PHAVU_001G022900g, PHAVU_001G023400g, PHAVU_001G025200g, PHAVU_001G031200g, PHAVU_001G031300g, PHAVU_001G034200g, PHAVU_001G035600g, PHAVU_001G039500g, PHAVU_001G039900g, PHAVU_001G042200g, PHAVU_001G044500g, PHAVU_001G046900g, PHAVU_001G049800g, PHAVU_001G055900g, PHAVU_001G058800g, PHAVU_001G061400g, …
.....GO:0031326	BP	e	regulation of cellular biosynthetic process	683/9350	1571/28134	3.69244e-18	5	683	1.25248e-14	1.22091e-14	1.24841e-14	1.04373e-15	PHAVU_001G008200g, PHAVU_001G009700g, PHAVU_001G011100g, PHAVU_001G011800g, PHAVU_001G018300g, PHAVU_001G022900g, PHAVU_001G023400g, PHAVU_001G025200g, PHAVU_001G031200g, PHAVU_001G031300g, PHAVU_001G034200g, PHAVU_001G035600g, PHAVU_001G039500g, PHAVU_001G039900g, PHAVU_001G042200g, PHAVU_001G044500g, PHAVU_001G046900g, PHAVU_001G049800g, PHAVU_001G055900g, PHAVU_001G058800g, PHAVU_001G061400g, …
...GO:0019222	BP	e	regulation of metabolic process	812/9350	1916/28134	5.48624e-18	3	812	1.86093e-14	1.81402e-14	1.85435e-14	1.43149e-15	PHAVU_001G008200g, PHAVU_001G009700g, PHAVU_001G011100g, PHAVU_001G011800g, PHAVU_001G018300g, PHAVU_001G022900g, PHAVU_001G023400g, PHAVU_001G025200g, PHAVU_001G025600g, PHAVU_001G031200g, PHAVU_001G031300g, PHAVU_001G034200g, PHAVU_001G034300g, PHAVU_001G035600g, PHAVU_001G039500g, PHAVU_001G039900g, PHAVU_001G042200g, PHAVU_001G044500g, PHAVU_001G046900g, PHAVU_001G047200g, PHAVU_001G049800g, …
....GO:0009889	BP	e	regulation of biosynthetic process	683/9350	1574/28134	6.43521e-18	4	683	2.18282e-14	2.1278e-14	2.17446e-14	1.55916e-15	PHAVU_001G008200g, PHAVU_001G009700g, PHAVU_001G011100g, PHAVU_001G011800g, PHAVU_001G018300g, PHAVU_001G022900g, PHAVU_001G023400g, PHAVU_001G025200g, PHAVU_001G031200g, PHAVU_001G031300g, PHAVU_001G034200g, PHAVU_001G035600g, PHAVU_001G039500g, PHAVU_001G039900g, PHAVU_001G042200g, PHAVU_001G044500g, PHAVU_001G046900g, PHAVU_001G049800g, PHAVU_001G055900g, PHAVU_001G058800g, PHAVU_001G061400g, …
.....GO:0010468	BP	e	regulation of gene expression	726/9350	1700/28134	4.72155e-17	5	726	1.60155e-13	1.56118e-13	1.59494e-13	1.0677e-14	PHAVU_001G008200g, PHAVU_001G009700g, PHAVU_001G011100g, PHAVU_001G011800g, PHAVU_001G018300g, PHAVU_001G022900g, PHAVU_001G023400g, PHAVU_001G025200g, PHAVU_001G031200g, PHAVU_001G031300g, PHAVU_001G034200g, PHAVU_001G035600g, PHAVU_001G039500g, PHAVU_001G039900g, PHAVU_001G042200g, PHAVU_001G044500g, PHAVU_001G046900g, PHAVU_001G049800g, PHAVU_001G055900g, PHAVU_001G058800g, PHAVU_001G061400g, …
.GO:0065007	BP	e	biological regulation	1226/9350	3077/28134	3.85417e-16	1	1226	1.30734e-12	1.27438e-12	1.30155e-12	8.17085e-14	PHAVU_001G008200g, PHAVU_001G009700g, PHAVU_001G011100g, PHAVU_001G011800g, PHAVU_001G013800g, PHAVU_001G015300g, PHAVU_001G018300g, PHAVU_001G022900g, PHAVU_001G023400g, PHAVU_001G025200g, PHAVU_001G025600g, PHAVU_001G031200g, PHAVU_001G031300g, PHAVU_001G034200g, PHAVU_001G034300g, PHAVU_001G035600g, PHAVU_001G037400g, PHAVU_001G038100g, PHAVU_001G038700g, PHAVU_001G038800g, PHAVU_001G039400g, …
..GO:0050789	BP	e	regulation of biological process	1126/9350	2839/28134	3.62424e-14	2	1126	1.22934e-10	1.19836e-10	1.22318e-10	6.82969e-12	PHAVU_001G008200g, PHAVU_001G009700g, PHAVU_001G011100g, PHAVU_001G011800g, PHAVU_001G013800g, PHAVU_001G015300g, PHAVU_001G018300g, PHAVU_001G022900g, PHAVU_001G023400g, PHAVU_001G025200g, PHAVU_001G025600g, PHAVU_001G031200g, PHAVU_001G031300g, PHAVU_001G034200g, PHAVU_001G034300g, PHAVU_001G035600g, PHAVU_001G039400g, PHAVU_001G039500g, PHAVU_001G039900g, PHAVU_001G042200g, PHAVU_001G043600g, …
...GO:0050794	BP	e	regulation of cellular process	1027/9350	2581/28134	2.63045e-13	3	1027	8.92248e-10	8.69758e-10	8.87514e-10	4.69604e-11	PHAVU_001G008200g, PHAVU_001G009700g, PHAVU_001G011100g, PHAVU_001G011800g, PHAVU_001G013800g, PHAVU_001G015300g, PHAVU_001G018300g, PHAVU_001G022900g, PHAVU_001G023400g, PHAVU_001G025200g, PHAVU_001G025600g, PHAVU_001G031200g, PHAVU_001G031300g, PHAVU_001G034200g, PHAVU_001G034300g, PHAVU_001G035600g, PHAVU_001G039400g, PHAVU_001G039500g, PHAVU_001G039900g, PHAVU_001G042200g, PHAVU_001G043600g, …
GO:0008150	BP	e	biological_process	4960/9350	14098/28134	3.65952e-12	0	4960	1.24131e-08	1.21002e-08	1.23435e-08	6.20654e-10	PHAVU_001G000400g, PHAVU_001G000500g, PHAVU_001G001600g, PHAVU_001G001900g, PHAVU_001G002000g, PHAVU_001G003200g, PHAVU_001G005200g, PHAVU_001G005600g, PHAVU_001G006000g, PHAVU_001G007500g, PHAVU_001G007900g, PHAVU_001G008100g, PHAVU_001G008200g, PHAVU_001G009700g, PHAVU_001G010500g, PHAVU_001G010700g, PHAVU_001G011100g, PHAVU_001G011800g, PHAVU_001G012600g, PHAVU_001G012700g, PHAVU_001G013000g, …
....GO:0044036	BP	e	cell wall macromolecule metabolic process	43/9350	71/28134	3.02728e-06	5	43	0.0102685	0.0100097	0.0101959	0.000410741	PHAVU_001G021800g, PHAVU_001G073100g, PHAVU_001G089700g, PHAVU_001G093100g, PHAVU_001G098200g, PHAVU_001G098300g, PHAVU_001G179900g, PHAVU_001G212100g, PHAVU_001G218600g, PHAVU_001G262300g, PHAVU_001G265300g, PHAVU_002G008400g, PHAVU_002G016200g, PHAVU_002G092400g, PHAVU_002G114100g, PHAVU_002G114200g, PHAVU_002G197200g, PHAVU_002G206800g, PHAVU_002G311200g, PHAVU_003G052400g, PHAVU_003G137600g, …
..GO:0048856	BP	e	anatomical structure development	109/9350	226/28134	3.37751e-06	2	109	0.0114565	0.0111677	0.0113721	0.000440635	PHAVU_001G019700g, PHAVU_001G023600g, PHAVU_001G025400g, PHAVU_001G041700g, PHAVU_001G066000g, PHAVU_001G086800g, PHAVU_001G106700g, PHAVU_001G154400g, PHAVU_001G220400g, PHAVU_001G241000g, PHAVU_002G008300g, PHAVU_002G013200g, PHAVU_002G020200g, PHAVU_002G077700g, PHAVU_002G095800g, PHAVU_002G113200g, PHAVU_002G113300g, PHAVU_002G113800g, PHAVU_002G114000g, PHAVU_002G151700g, PHAVU_002G166800g, …
......GO:0010410	BP	e	hemicellulose metabolic process	32/9350	50/28134	1.27791e-05	7	32	0.0433467	0.0422541	0.0430145	0.00160543	PHAVU_001G021800g, PHAVU_001G073100g, PHAVU_001G093100g, PHAVU_001G098200g, PHAVU_001G098300g, PHAVU_001G179900g, PHAVU_001G212100g, PHAVU_001G262300g, PHAVU_001G265300g, PHAVU_002G008400g, PHAVU_002G016200g, PHAVU_002G092400g, PHAVU_002G197200g, PHAVU_002G206800g, PHAVU_002G311200g, PHAVU_003G052400g, PHAVU_003G137600g, PHAVU_003G147400g, PHAVU_003G211500g, PHAVU_003G231900g, PHAVU_003G241300g, …
.....GO:0010383	BP	e	cell wall polysaccharide metabolic process	34/9350	56/28134	2.64739e-05	6	34	0.0897994	0.0875359	0.0890846	0.00320712	PHAVU_001G021800g, PHAVU_001G073100g, PHAVU_001G089700g, PHAVU_001G093100g, PHAVU_001G098200g, PHAVU_001G098300g, PHAVU_001G179900g, PHAVU_001G212100g, PHAVU_001G262300g, PHAVU_001G265300g, PHAVU_002G008400g, PHAVU_002G016200g, PHAVU_002G092400g, PHAVU_002G197200g, PHAVU_002G206800g, PHAVU_002G311200g, PHAVU_003G052400g, PHAVU_003G137600g, PHAVU_003G147400g, PHAVU_003G211500g, PHAVU_003G231900g, …
.GO:0032502	BP	e	developmental process	162/9350	373/28134	3.97114e-05	1	162	0.134701	0.131306	0.133589	0.00464487	PHAVU_001G018300g, PHAVU_001G019700g, PHAVU_001G022000g, PHAVU_001G023600g, PHAVU_001G025400g, PHAVU_001G027400g, PHAVU_001G038700g, PHAVU_001G041700g, PHAVU_001G066000g, PHAVU_001G0849001g, PHAVU_001G085400g, PHAVU_001G086800g, PHAVU_001G106700g, PHAVU_001G112800g, PHAVU_001G128700g, PHAVU_001G144900g, PHAVU_001G154400g, PHAVU_001G187500g, PHAVU_001G211400g, PHAVU_001G220400g, PHAVU_001G229900g,…
..GO:0051641	BP	e	cellular localization	191/9350	451/28134	5.26892e-05	2	191	0.178722	0.174217	0.177194	0.0059574	PHAVU_001G006000g, PHAVU_001G022000g, PHAVU_001G059000g, PHAVU_001G063400g, PHAVU_001G086100g, PHAVU_001G099300g, PHAVU_001G101200g, PHAVU_001G111900g, PHAVU_001G116600g, PHAVU_001G155000g, PHAVU_001G161300g, PHAVU_001G167900g, PHAVU_001G173200g, PHAVU_001G183500g, PHAVU_001G189100g, PHAVU_001G191200g, PHAVU_001G196200g, PHAVU_001G208100g, PHAVU_001G212700g, PHAVU_001G224000g, PHAVU_001G228200g, …
..GO:0051234	BP	e	establishment of localization	753/9350	2016/28134	5.66527e-05	2	753	0.192166	0.187322	0.190466	0.0061989	PHAVU_001G006000g, PHAVU_001G018700g, PHAVU_001G022000g, PHAVU_001G026000g, PHAVU_001G028400g, PHAVU_001G028700g, PHAVU_001G034400g, PHAVU_001G037500g, PHAVU_001G041700g, PHAVU_001G052000g, PHAVU_001G056300g, PHAVU_001G059000g, PHAVU_001G063400g, PHAVU_001G063700g, PHAVU_001G0639001g, PHAVU_001G077000g, PHAVU_001G078100g, PHAVU_001G079200g, PHAVU_001G081000g, PHAVU_001G086100g, PHAVU_001G086700g,…
...GO:0099402	BP	e	plant organ development	50/9350	94/28134	6.70622e-05	3	50	0.227475	0.221741	0.225396	0.00699934	PHAVU_001G019700g, PHAVU_001G025400g, PHAVU_001G041700g, PHAVU_001G106700g, PHAVU_001G220400g, PHAVU_001G241000g, PHAVU_002G020200g, PHAVU_002G095800g, PHAVU_002G113200g, PHAVU_002G113300g, PHAVU_002G113800g, PHAVU_002G114000g, PHAVU_002G151700g, PHAVU_002G166800g, PHAVU_002G218200g, PHAVU_002G271200g, PHAVU_003G133200g, PHAVU_003G172100g, PHAVU_003G192500g, PHAVU_003G268200g, PHAVU_003G268300g, …
.GO:0051179	BP	e	localization	769/9350	2064/28134	6.8095e-05	1	769	0.230978	0.225156	0.228799	0.00699934	PHAVU_001G006000g, PHAVU_001G018700g, PHAVU_001G022000g, PHAVU_001G026000g, PHAVU_001G028400g, PHAVU_001G028700g, PHAVU_001G034400g, PHAVU_001G037500g, PHAVU_001G041700g, PHAVU_001G052000g, PHAVU_001G056300g, PHAVU_001G059000g, PHAVU_001G063400g, PHAVU_001G063700g, PHAVU_001G0639001g, PHAVU_001G077000g, PHAVU_001G078100g, PHAVU_001G079200g, PHAVU_001G081000g, PHAVU_001G086100g, PHAVU_001G086700g,…
...GO:0051649	BP	e	establishment of localization in cell	177/9350	417/28134	8.19025e-05	3	177	0.277813	0.270811	0.275111	0.00817098	PHAVU_001G006000g, PHAVU_001G022000g, PHAVU_001G059000g, PHAVU_001G063400g, PHAVU_001G086100g, PHAVU_001G099300g, PHAVU_001G101200g, PHAVU_001G111900g, PHAVU_001G116600g, PHAVU_001G155000g, PHAVU_001G161300g, PHAVU_001G167900g, PHAVU_001G173200g, PHAVU_001G183500g, PHAVU_001G189100g, PHAVU_001G191200g, PHAVU_001G196200g, PHAVU_001G208100g, PHAVU_001G212700g, PHAVU_001G224000g, PHAVU_001G228200g, …
...GO:0006810	BP	e	transport	741/9350	1988/28134	8.54879e-05	3	741	0.289975	0.282666	0.287068	0.008285	PHAVU_001G006000g, PHAVU_001G018700g, PHAVU_001G022000g, PHAVU_001G026000g, PHAVU_001G028400g, PHAVU_001G028700g, PHAVU_001G034400g, PHAVU_001G037500g, PHAVU_001G041700g, PHAVU_001G052000g, PHAVU_001G056300g, PHAVU_001G059000g, PHAVU_001G063400g, PHAVU_001G063700g, PHAVU_001G0639001g, PHAVU_001G077000g, PHAVU_001G078100g, PHAVU_001G079200g, PHAVU_001G081000g, PHAVU_001G086100g, PHAVU_001G086700g,…
..GO:0071840	BP	e	cellular component organization or biogenesis	434/9350	1123/28134	0.000103379	2	434	0.350662	0.341823	0.347044	0.00974062	PHAVU_001G010500g, PHAVU_001G021800g, PHAVU_001G026600g, PHAVU_001G035200g, PHAVU_001G039800g, PHAVU_001G057800g, PHAVU_001G058800g, PHAVU_001G059000g, PHAVU_001G060800g, PHAVU_001G0609000g, PHAVU_001G070500g, PHAVU_001G073100g, PHAVU_001G097700g, PHAVU_001G098200g, PHAVU_001G098300g, PHAVU_001G099000g, PHAVU_001G099300g, PHAVU_001G101900g, PHAVU_001G112800g, PHAVU_001G113700g, PHAVU_001G123200g,…
...GO:0046907	BP	e	intracellular transport	166/9350	394/28134	0.000239865	4	166	0.813623	0.793115	0.804988	0.0219898	PHAVU_001G006000g, PHAVU_001G022000g, PHAVU_001G059000g, PHAVU_001G063400g, PHAVU_001G086100g, PHAVU_001G099300g, PHAVU_001G101200g, PHAVU_001G111900g, PHAVU_001G116600g, PHAVU_001G155000g, PHAVU_001G161300g, PHAVU_001G167900g, PHAVU_001G173200g, PHAVU_001G183500g, PHAVU_001G189100g, PHAVU_001G191200g, PHAVU_001G196200g, PHAVU_001G208100g, PHAVU_001G212700g, PHAVU_001G224000g, PHAVU_001G228200g, …
......GO:0009126	BP	e	purine nucleoside monophosphate metabolic process	14/9350	19/28134	0.000366001	8	14	1	1	1	0.0310369	PHAVU_001G050500g, PHAVU_001G115300g, PHAVU_001G135600g, PHAVU_001G178000g, PHAVU_001G234500g, PHAVU_002G057400g, PHAVU_002G214100g, PHAVU_002G273500g, PHAVU_002G290100g, PHAVU_003G070600g, PHAVU_003G221600g, PHAVU_007G188800g, PHAVU_010G078200g, PHAVU_011G004800g
.......GO:0009167	BP	e	purine ribonucleoside monophosphate metabolic process	14/9350	19/28134	0.000366001	9	14	1	1	1	0.0310369	PHAVU_001G050500g, PHAVU_001G115300g, PHAVU_001G135600g, PHAVU_001G178000g, PHAVU_001G234500g, PHAVU_002G057400g, PHAVU_002G214100g, PHAVU_002G273500g, PHAVU_002G290100g, PHAVU_003G070600g, PHAVU_003G221600g, PHAVU_007G188800g, PHAVU_010G078200g, PHAVU_011G004800g
...GO:0016043	BP	e	cellular component organization	393/9350	1022/28134	0.000378218	3	393	1	1	1	0.0312906	PHAVU_001G026600g, PHAVU_001G035200g, PHAVU_001G039800g, PHAVU_001G057800g, PHAVU_001G059000g, PHAVU_001G060800g, PHAVU_001G0609000g, PHAVU_001G070500g, PHAVU_001G097700g, PHAVU_001G099000g, PHAVU_001G099300g, PHAVU_001G101900g, PHAVU_001G112800g, PHAVU_001G123200g, PHAVU_001G125100g, PHAVU_001G128700g, PHAVU_001G129200g, PHAVU_001G130000g, PHAVU_001G136200g, PHAVU_001G140600g, PHAVU_001G155000g,…
...GO:0010497	BP	e	plasmodesmata-mediated intercellular transport	7/9350	7/28134	0.000447105	5	7	1	1	1	0.036109	PHAVU_001G164400g, PHAVU_002G077700g, PHAVU_003G182200g, PHAVU_007G117000g, PHAVU_007G131500g, PHAVU_007G189600g, PHAVU_007G231300g
..GO:0009653	BP	e	anatomical structure morphogenesis	24/9350	40/28134	0.000597462	2	24	1	1	1	0.04713	PHAVU_001G022000g, PHAVU_001G027400g, PHAVU_001G066000g, PHAVU_001G0849001g, PHAVU_001G085400g, PHAVU_001G144900g, PHAVU_001G211400g, PHAVU_002G075900g, PHAVU_002G166800g, PHAVU_002G253600g, PHAVU_003G110800g, PHAVU_004G045000g, PHAVU_004G084500g, PHAVU_004G123600g, PHAVU_007G029500g, PHAVU_007G064800g, PHAVU_007G261500g, PHAVU_007G274100g, PHAVU_008G054500g, PHAVU_008G095600g, PHAVU_008G257400g,…
....GO:0045229	BP	e	external encapsulating structure organization	68/9350	145/28134	0.000724311	4	68	1	1	1	0.0557961	PHAVU_001G112800g, PHAVU_001G128700g, PHAVU_001G140600g, PHAVU_001G183100g, PHAVU_001G209100g, PHAVU_001G209200g, PHAVU_001G209300g, PHAVU_001G219700g, PHAVU_002G048300g, PHAVU_002G048400g, PHAVU_002G048700g, PHAVU_002G063100g, PHAVU_002G083600g, PHAVU_002G141100g, PHAVU_002G152900g, PHAVU_002G270900g, PHAVU_002G308000g, PHAVU_003G015700g, PHAVU_003G045200g, PHAVU_003G110200g, PHAVU_003G126600g, …
..GO:0071554	BP	e	cell wall organization or biogenesis	87/9350	194/28134	0.000740219	2	87	1	1	1	0.0557961	PHAVU_001G021800g, PHAVU_001G073100g, PHAVU_001G098200g, PHAVU_001G098300g, PHAVU_001G128700g, PHAVU_001G140600g, PHAVU_001G179900g, PHAVU_001G183100g, PHAVU_001G209100g, PHAVU_001G209200g, PHAVU_001G209300g, PHAVU_001G219700g, PHAVU_001G265300g, PHAVU_002G008400g, PHAVU_002G048400g, PHAVU_002G048700g, PHAVU_002G063100g, PHAVU_002G083600g, PHAVU_002G141100g, PHAVU_002G152900g, PHAVU_002G197200g, …
....GO:0006811	BP	e	ion transport	194/9350	481/28134	0.00105379	4	194	1	1	1	0.0760522	PHAVU_001G034400g, PHAVU_001G037500g, PHAVU_001G056300g, PHAVU_001G063700g, PHAVU_001G081000g, PHAVU_001G086700g, PHAVU_001G099600g, PHAVU_001G112300g, PHAVU_001G150200g, PHAVU_001G154200g, PHAVU_001G155200g, PHAVU_001G166900g, PHAVU_001G169300g, PHAVU_001G195700g, PHAVU_001G215700g, PHAVU_001G242600g, PHAVU_001G245700g, PHAVU_001G246500g, PHAVU_001G250700g, PHAVU_001G267400g, PHAVU_002G011400g, …
....GO:0023057	BP	e	negative regulation of signaling	14/9350	20/28134	0.00115486	4	14	1	1	1	0.0764404	PHAVU_001G046500g, PHAVU_001G130100g, PHAVU_001G154600g, PHAVU_002G235700g, PHAVU_005G014400g, PHAVU_005G172400g, PHAVU_006G071500g, PHAVU_007G174600g, PHAVU_008G215800g, PHAVU_008G258800g, PHAVU_009G089000g, PHAVU_009G143700g, PHAVU_010G078500g, PHAVU_010G151500g
.....GO:0010648	BP	e	negative regulation of cell communication	14/9350	20/28134	0.00115486	5	14	1	1	1	0.0764404	PHAVU_001G046500g, PHAVU_001G130100g, PHAVU_001G154600g, PHAVU_002G235700g, PHAVU_005G014400g, PHAVU_005G172400g, PHAVU_006G071500g, PHAVU_007G174600g, PHAVU_008G215800g, PHAVU_008G258800g, PHAVU_009G089000g, PHAVU_009G143700g, PHAVU_010G078500g, PHAVU_010G151500g
.....GO:0009968	BP	e	negative regulation of signal transduction	14/9350	20/28134	0.00115486	6	14	1	1	1	0.0764404	PHAVU_001G046500g, PHAVU_001G130100g, PHAVU_001G154600g, PHAVU_002G235700g, PHAVU_005G014400g, PHAVU_005G172400g, PHAVU_006G071500g, PHAVU_007G174600g, PHAVU_008G215800g, PHAVU_008G258800g, PHAVU_009G089000g, PHAVU_009G143700g, PHAVU_010G078500g, PHAVU_010G151500g
......GO:0010411	BP	e	xyloglucan metabolic process	17/9350	26/28134	0.00117185	8	17	1	1	1	0.0764404	PHAVU_001G098200g, PHAVU_001G098300g, PHAVU_001G179900g, PHAVU_001G265300g, PHAVU_002G008400g, PHAVU_002G197200g, PHAVU_002G311200g, PHAVU_003G052400g, PHAVU_003G137600g, PHAVU_003G147400g, PHAVU_003G231900g, PHAVU_005G130900g, PHAVU_007G048300g, PHAVU_007G052800g, PHAVU_008G129100g, PHAVU_008G129900g, PHAVU_009G233200g
.......GO:0046916	BP	e	cellular transition metal ion homeostasis	17/9350	26/28134	0.00117185	9	17	1	1	1	0.0764404	PHAVU_001G245700g, PHAVU_002G176300g, PHAVU_002G205000g, PHAVU_002G205100g, PHAVU_002G205200g, PHAVU_002G205300g, PHAVU_002G322800g, PHAVU_002G323700g, PHAVU_004G096500g, PHAVU_007G079100g, PHAVU_008G093700g, PHAVU_008G221200g, PHAVU_008G243800g, PHAVU_008G258100g, PHAVU_009G040800g, PHAVU_010G021600g, PHAVU_010G065600g
....GO:0048364	BP	e	root development	32/9350	59/28134	0.00122668	4	32	1	1	1	0.0785075	PHAVU_001G019700g, PHAVU_001G025400g, PHAVU_001G106700g, PHAVU_002G020200g, PHAVU_002G113200g, PHAVU_002G113300g, PHAVU_002G113800g, PHAVU_002G114000g, PHAVU_002G151700g, PHAVU_002G166800g, PHAVU_003G133200g, PHAVU_003G172100g, PHAVU_003G268200g, PHAVU_003G268300g, PHAVU_003G268400g, PHAVU_003G274000g, PHAVU_003G278100g, PHAVU_004G053700g, PHAVU_004G132600g, PHAVU_005G095500g, PHAVU_005G171300g, …
........GO:0006879	BP	e	cellular iron ion homeostasis	6/9350	6/28134	0.00134591	10	6	1	1	1	0.084543	PHAVU_001G245700g, PHAVU_008G093700g, PHAVU_008G221200g, PHAVU_008G243800g, PHAVU_008G258100g, PHAVU_010G065600g
....GO:0009690	BP	e	cytokinin metabolic process	20/9350	33/28134	0.0013811	6	20	1	1	1	0.0851762	PHAVU_001G037400g, PHAVU_001G038800g, PHAVU_001G149400g, PHAVU_001G177400g, PHAVU_002G051300g, PHAVU_003G136400g, PHAVU_003G1365000g, PHAVU_003G181300g, PHAVU_005G034000g, PHAVU_005G134000g, PHAVU_007G148800g, PHAVU_007G170100g, PHAVU_009G016000g, PHAVU_009G060200g, PHAVU_009G072700g, PHAVU_009G078800g, PHAVU_009G081800g, PHAVU_009G190900g, PHAVU_009G231700g, PHAVU_009G231800g
.GO:0009987	BP	e	cellular process	3329/9350	9657/28134	0.00151211	1	3329	1	1	1	0.0915909	PHAVU_001G000400g, PHAVU_001G000500g, PHAVU_001G001600g, PHAVU_001G002000g, PHAVU_001G003200g, PHAVU_001G005200g, PHAVU_001G005600g, PHAVU_001G006000g, PHAVU_001G007500g, PHAVU_001G007900g, PHAVU_001G010500g, PHAVU_001G013000g, PHAVU_001G013800g, PHAVU_001G014100g, PHAVU_001G014400g, PHAVU_001G017000g, PHAVU_001G017500g, PHAVU_001G018300g, PHAVU_001G018700g, PHAVU_001G021800g, PHAVU_001G022000g, …
..GO:0070085	BP	e	glycosylation	56/9350	118/28134	0.0015998	2	56	1	1	1	0.095202	PHAVU_001G073700g, PHAVU_001G0849001g, PHAVU_001G085400g, PHAVU_001G107400g, PHAVU_001G173300g, PHAVU_001G184500g, PHAVU_001G185800g, PHAVU_002G079900g, PHAVU_002G097200g, PHAVU_002G145100g, PHAVU_002G157100g, PHAVU_002G260100g, PHAVU_002G281100g, PHAVU_002G325300g, PHAVU_002G327200g, PHAVU_003G071700g, PHAVU_003G079100g, PHAVU_003G136800g, PHAVU_003G146700g, PHAVU_003G169600g, PHAVU_003G169800g,…
....GO:0042545	BP	e	cell wall modification	40/9350	79/28134	0.00167803	6	40	1	1	1	0.0981359	PHAVU_001G140600g, PHAVU_001G183100g, PHAVU_001G209100g, PHAVU_001G209200g, PHAVU_001G209300g, PHAVU_002G048400g, PHAVU_002G048700g, PHAVU_002G063100g, PHAVU_002G270900g, PHAVU_002G308000g, PHAVU_003G015700g, PHAVU_003G045200g, PHAVU_003G126600g, PHAVU_003G126700g, PHAVU_003G127700g, PHAVU_003G220500g, PHAVU_004G084500g, PHAVU_004G175200g, PHAVU_005G007800g, PHAVU_005G122200g, PHAVU_006G088000g, …
...GO:0000902	BP	e	cell morphogenesis	19/9350	31/28134	0.001728	3	19	1	1	1	0.0988154	PHAVU_001G066000g, PHAVU_001G0849001g, PHAVU_001G085400g, PHAVU_001G144900g, PHAVU_001G211400g, PHAVU_002G075900g, PHAVU_002G166800g, PHAVU_002G253600g, PHAVU_003G110800g, PHAVU_004G045000g, PHAVU_004G084500g, PHAVU_004G123600g, PHAVU_007G029500g, PHAVU_007G064800g, PHAVU_007G261500g, PHAVU_008G054500g, PHAVU_008G095600g, PHAVU_009G143700g, PHAVU_009G253900g
....GO:0006886	BP	e	intracellular protein transport	110/9350	258/28134	0.00174791	6	110	1	1	1	0.0988154	PHAVU_001G063400g, PHAVU_001G099300g, PHAVU_001G101200g, PHAVU_001G111900g, PHAVU_001G155000g, PHAVU_001G161300g, PHAVU_001G183500g, PHAVU_001G191200g, PHAVU_001G208100g, PHAVU_001G224000g, PHAVU_001G228200g, PHAVU_001G244300g, PHAVU_002G034100g, PHAVU_002G040300g, PHAVU_002G059300g, PHAVU_002G072600g, PHAVU_002G103600g, PHAVU_002G122300g, PHAVU_002G169200g, PHAVU_002G176900g, PHAVU_002G227200g, …
..GO:0007017	BP	e	microtubule-based process	73/9350	162/28134	0.00187963	2	73	1	1	1	0.10452	PHAVU_001G024200g, PHAVU_001G026600g, PHAVU_001G029600g, PHAVU_001G072400g, PHAVU_001G111700g, PHAVU_001G144600g, PHAVU_001G191500g, PHAVU_001G210500g, PHAVU_001G226700g, PHAVU_001G241800g, PHAVU_001G259600g, PHAVU_001G261200g, PHAVU_001G264500g, PHAVU_002G007900g, PHAVU_002G053700g, PHAVU_002G151700g, PHAVU_002G225000g, PHAVU_002G237400g, PHAVU_002G289100g, PHAVU_002G312600g, PHAVU_002G319300g, …
....GO:0043173	BP	e	nucleotide salvage	7/9350	8/28134	0.00253723	9	7	1	1	1	0.134473	PHAVU_001G050500g, PHAVU_001G114500g, PHAVU_001G178000g, PHAVU_002G213300g, PHAVU_003G070600g, PHAVU_003G288700g, PHAVU_010G078200g
......GO:0009161	BP	e	ribonucleoside monophosphate metabolic process	15/9350	23/28134	0.00282665	8	15	1	1	1	0.142348	PHAVU_001G050500g, PHAVU_001G114500g, PHAVU_001G115300g, PHAVU_001G135600g, PHAVU_001G178000g, PHAVU_001G234500g, PHAVU_002G057400g, PHAVU_002G214100g, PHAVU_002G273500g, PHAVU_002G290100g, PHAVU_003G070600g, PHAVU_003G221600g, PHAVU_007G188800g, PHAVU_010G078200g, PHAVU_011G004800g
.....GO:0007030	BP	e	Golgi organization	15/9350	23/28134	0.00282665	5	15	1	1	1	0.142348	PHAVU_001G155000g, PHAVU_001G212700g, PHAVU_002G169200g, PHAVU_002G250200g, PHAVU_003G126900g, PHAVU_003G210200g, PHAVU_004G005200g, PHAVU_004G031200g, PHAVU_006G214400g, PHAVU_007G061900g, PHAVU_007G062200g, PHAVU_007G214400g, PHAVU_008G057500g, PHAVU_009G123400g, PHAVU_010G105500g
.......GO:0009127	BP	e	purine nucleoside monophosphate biosynthetic process	12/9350	17/28134	0.00285367	9	12	1	1	1	0.142348	PHAVU_001G050500g, PHAVU_001G115300g, PHAVU_001G178000g, PHAVU_001G234500g, PHAVU_002G057400g, PHAVU_002G214100g, PHAVU_002G273500g, PHAVU_002G290100g, PHAVU_003G070600g, PHAVU_003G221600g, PHAVU_007G188800g, PHAVU_010G078200g
........GO:0009168	BP	e	purine ribonucleoside monophosphate biosynthetic process	12/9350	17/28134	0.00285367	10	12	1	1	1	0.142348	PHAVU_001G050500g, PHAVU_001G115300g, PHAVU_001G178000g, PHAVU_001G234500g, PHAVU_002G057400g, PHAVU_002G214100g, PHAVU_002G273500g, PHAVU_002G290100g, PHAVU_003G070600g, PHAVU_003G221600g, PHAVU_007G188800g, PHAVU_010G078200g
..GO:0065008	BP	e	regulation of biological quality	106/9350	251/28134	0.00299257	2	106	1	1	1	0.145443	PHAVU_001G037400g, PHAVU_001G038700g, PHAVU_001G038800g, PHAVU_001G041700g, PHAVU_001G054600g, PHAVU_001G088600g, PHAVU_001G128700g, PHAVU_001G149400g, PHAVU_001G177400g, PHAVU_001G242600g, PHAVU_001G245700g, PHAVU_002G028100g, PHAVU_002G051300g, PHAVU_002G120000g, PHAVU_002G176300g, PHAVU_002G185200g, PHAVU_002G205000g, PHAVU_002G205100g, PHAVU_002G205200g, PHAVU_002G205300g, PHAVU_002G225100g, …
........GO:0055076	BP	e	transition metal ion homeostasis	24/9350	43/28134	0.00300147	8	24	1	1	1	0.145443	PHAVU_001G245700g, PHAVU_002G176300g, PHAVU_002G205000g, PHAVU_002G205100g, PHAVU_002G205200g, PHAVU_002G205300g, PHAVU_002G264200g, PHAVU_002G322800g, PHAVU_002G323700g, PHAVU_004G096500g, PHAVU_004G1561001g, PHAVU_005G112500g, PHAVU_007G023000g, PHAVU_007G079100g, PHAVU_007G272600g, PHAVU_008G093700g, PHAVU_008G221200g, PHAVU_008G243800g, PHAVU_008G258100g, PHAVU_009G040800g, PHAVU_009G140400g,…
.......GO:0045491	BP	e	xylan metabolic process	16/9350	26/28134	0.00323478	8	16	1	1	1	0.152509	PHAVU_001G021800g, PHAVU_001G073100g, PHAVU_001G093100g, PHAVU_001G212100g, PHAVU_001G262300g, PHAVU_002G016200g, PHAVU_002G092400g, PHAVU_002G197200g, PHAVU_002G206800g, PHAVU_003G211500g, PHAVU_003G241300g, PHAVU_007G089600g, PHAVU_007G215100g, PHAVU_008G171800g, PHAVU_008G240900g, PHAVU_009G064700g
........GO:0006188	BP	e	IMP biosynthetic process	8/9350	10/28134	0.00332667	11	8	1	1	1	0.152509	PHAVU_001G115300g, PHAVU_001G234500g, PHAVU_002G057400g, PHAVU_002G273500g, PHAVU_003G070600g, PHAVU_003G221600g, PHAVU_007G188800g, PHAVU_010G078200g
.......GO:0046040	BP	e	IMP metabolic process	8/9350	10/28134	0.00332667	10	8	1	1	1	0.152509	PHAVU_001G115300g, PHAVU_001G234500g, PHAVU_002G057400g, PHAVU_002G273500g, PHAVU_003G070600g, PHAVU_003G221600g, PHAVU_007G188800g, PHAVU_010G078200g
...GO:0034754	BP	e	cellular hormone metabolic process	20/9350	35/28134	0.00377693	5	20	1	1	1	0.16461	PHAVU_001G037400g, PHAVU_001G038800g, PHAVU_001G149400g, PHAVU_001G177400g, PHAVU_002G051300g, PHAVU_003G136400g, PHAVU_003G1365000g, PHAVU_003G181300g, PHAVU_005G034000g, PHAVU_005G134000g, PHAVU_007G148800g, PHAVU_007G170100g, PHAVU_009G016000g, PHAVU_009G060200g, PHAVU_009G072700g, PHAVU_009G078800g, PHAVU_009G081800g, PHAVU_009G190900g, PHAVU_009G231700g, PHAVU_009G231800g
....GO:0006486	BP	e	protein glycosylation	50/9350	107/28134	0.00385143	7	50	1	1	1	0.16461	PHAVU_001G073700g, PHAVU_001G0849001g, PHAVU_001G085400g, PHAVU_001G107400g, PHAVU_001G184500g, PHAVU_002G079900g, PHAVU_002G097200g, PHAVU_002G145100g, PHAVU_002G157100g, PHAVU_002G260100g, PHAVU_002G281100g, PHAVU_002G327200g, PHAVU_003G071700g, PHAVU_003G079100g, PHAVU_003G136800g, PHAVU_003G146700g, PHAVU_003G169600g, PHAVU_003G169800g, PHAVU_003G190200g, PHAVU_003G278500g, PHAVU_004G074100g,…
...GO:0043413	BP	e	macromolecule glycosylation	50/9350	107/28134	0.00385143	5	50	1	1	1	0.16461	PHAVU_001G073700g, PHAVU_001G0849001g, PHAVU_001G085400g, PHAVU_001G107400g, PHAVU_001G184500g, PHAVU_002G079900g, PHAVU_002G097200g, PHAVU_002G145100g, PHAVU_002G157100g, PHAVU_002G260100g, PHAVU_002G281100g, PHAVU_002G327200g, PHAVU_003G071700g, PHAVU_003G079100g, PHAVU_003G136800g, PHAVU_003G146700g, PHAVU_003G169600g, PHAVU_003G169800g, PHAVU_003G190200g, PHAVU_003G278500g, PHAVU_004G074100g,…
...GO:0071555	BP	e	cell wall organization	57/9350	124/28134	0.00394471	5	57	1	1	1	0.16461	PHAVU_001G128700g, PHAVU_001G140600g, PHAVU_001G183100g, PHAVU_001G209100g, PHAVU_001G209200g, PHAVU_001G209300g, PHAVU_001G219700g, PHAVU_002G048400g, PHAVU_002G048700g, PHAVU_002G063100g, PHAVU_002G083600g, PHAVU_002G141100g, PHAVU_002G152900g, PHAVU_002G270900g, PHAVU_002G308000g, PHAVU_003G015700g, PHAVU_003G045200g, PHAVU_003G126600g, PHAVU_003G126700g, PHAVU_003G127700g, PHAVU_003G220500g, …
.....GO:0044000	BP	e	movement in host	5/9350	5/28134	0.00405126	5	5	1	1	1	0.16461	PHAVU_001G164400g, PHAVU_007G117000g, PHAVU_007G131500g, PHAVU_007G189600g, PHAVU_007G231300g
..GO:0046794	BP	e	transport of virus	5/9350	5/28134	0.00405126	2	5	1	1	1	0.16461	PHAVU_001G164400g, PHAVU_007G117000g, PHAVU_007G131500g, PHAVU_007G189600g, PHAVU_007G231300g
...GO:0046739	BP	e	transport of virus in multicellular host	5/9350	5/28134	0.00405126	6	5	1	1	1	0.16461	PHAVU_001G164400g, PHAVU_007G117000g, PHAVU_007G131500g, PHAVU_007G189600g, PHAVU_007G231300g
....GO:0052126	BP	e	movement in host environment	5/9350	5/28134	0.00405126	4	5	1	1	1	0.16461	PHAVU_001G164400g, PHAVU_007G117000g, PHAVU_007G131500g, PHAVU_007G189600g, PHAVU_007G231300g
...GO:0051701	BP	e	biological process involved in interaction with host	5/9350	5/28134	0.00405126	3	5	1	1	1	0.16461	PHAVU_001G164400g, PHAVU_007G117000g, PHAVU_007G131500g, PHAVU_007G189600g, PHAVU_007G231300g
...GO:0044248	BP	e	cellular catabolic process	212/9350	543/28134	0.00430763	3	212	1	1	1	0.169901	PHAVU_001G013000g, PHAVU_001G022000g, PHAVU_001G035500g, PHAVU_001G043700g, PHAVU_001G059100g, PHAVU_001G072000g, PHAVU_001G076000g, PHAVU_001G086100g, PHAVU_001G087000g, PHAVU_001G092900g, PHAVU_001G102600g, PHAVU_001G105200g, PHAVU_001G106600g, PHAVU_001G177200g, PHAVU_001G177800g, PHAVU_001G183500g, PHAVU_001G183700g, PHAVU_001G197200g, PHAVU_001G201300g, PHAVU_001G202600g, PHAVU_001G206200g, …
.....GO:0006270	BP	e	DNA replication initiation	12/9350	18/28134	0.00449364	7	12	1	1	1	0.1752	PHAVU_001G212600g, PHAVU_001G259300g, PHAVU_002G017900g, PHAVU_002G194200g, PHAVU_003G116100g, PHAVU_003G175800g, PHAVU_006G064300g, PHAVU_009G119500g, PHAVU_009G245600g, PHAVU_011G017500g, PHAVU_011G041300g, PHAVU_011G073300g
....GO:0000904	BP	e	cell morphogenesis involved in differentiation	14/9350	22/28134	0.00501399	4	14	1	1	1	0.191095	PHAVU_001G0849001g, PHAVU_001G085400g, PHAVU_001G144900g, PHAVU_001G211400g, PHAVU_002G075900g, PHAVU_002G253600g, PHAVU_003G110800g, PHAVU_004G084500g, PHAVU_007G029500g, PHAVU_007G261500g, PHAVU_008G054500g, PHAVU_008G095600g, PHAVU_009G143700g, PHAVU_009G253900g
....GO:0048585	BP	e	negative regulation of response to stimulus	17/9350	29/28134	0.00529305	4	17	1	1	1	0.199489	PHAVU_001G046500g, PHAVU_001G107600g, PHAVU_001G130100g, PHAVU_001G154600g, PHAVU_002G050600g, PHAVU_002G235700g, PHAVU_005G014400g, PHAVU_005G172400g, PHAVU_006G071500g, PHAVU_007G174600g, PHAVU_008G215800g, PHAVU_008G258800g, PHAVU_009G032600g, PHAVU_009G089000g, PHAVU_009G143700g, PHAVU_010G078500g, PHAVU_010G151500g
.......GO:0045492	BP	e	xylan biosynthetic process	11/9350	16/28134	0.00548066	9	11	1	1	1	0.20429	PHAVU_001G021800g, PHAVU_001G073100g, PHAVU_001G093100g, PHAVU_001G262300g, PHAVU_002G016200g, PHAVU_002G092400g, PHAVU_002G197200g, PHAVU_003G211500g, PHAVU_003G241300g, PHAVU_008G240900g, PHAVU_009G064700g
..GO:0042445	BP	e	hormone metabolic process	26/9350	49/28134	0.00561582	4	26	1	1	1	0.205583	PHAVU_001G037400g, PHAVU_001G038800g, PHAVU_001G054600g, PHAVU_001G149400g, PHAVU_001G177400g, PHAVU_002G051300g, PHAVU_002G120000g, PHAVU_003G055600g, PHAVU_003G136400g, PHAVU_003G1365000g, PHAVU_003G181300g, PHAVU_003G256500g, PHAVU_005G034000g, PHAVU_005G134000g, PHAVU_007G148800g, PHAVU_007G170100g, PHAVU_009G016000g, PHAVU_009G060200g, PHAVU_009G072700g, PHAVU_009G078800g, PHAVU_009G081800g,…
....GO:0016192	BP	e	vesicle-mediated transport	133/9350	329/28134	0.00667286	4	133	1	1	1	0.235536	PHAVU_001G006000g, PHAVU_001G026000g, PHAVU_001G028400g, PHAVU_001G063400g, PHAVU_001G078100g, PHAVU_001G090100g, PHAVU_001G155000g, PHAVU_001G157500g, PHAVU_001G161300g, PHAVU_001G171500g, PHAVU_001G189100g, PHAVU_001G196200g, PHAVU_001G196400g, PHAVU_001G212700g, PHAVU_001G224000g, PHAVU_001G244300g, PHAVU_002G034100g, PHAVU_002G040300g, PHAVU_002G059300g, PHAVU_002G059900g, PHAVU_002G072600g, …
.........GO:0006189	BP	e	'de novo' IMP biosynthetic process	6/9350	7/28134	0.00673873	12	6	1	1	1	0.235536	PHAVU_001G115300g, PHAVU_001G234500g, PHAVU_002G057400g, PHAVU_002G273500g, PHAVU_003G221600g, PHAVU_007G188800g
...GO:0009606	BP	e	tropism	22/9350	41/28134	0.00747291	3	22	1	1	1	0.253481	PHAVU_001G088600g, PHAVU_002G184700g, PHAVU_002G241300g, PHAVU_002G260300g, PHAVU_002G332500g, PHAVU_003G049800g, PHAVU_003G262700g, PHAVU_004G052600g, PHAVU_004G145900g, PHAVU_006G063700g, PHAVU_006G076800g, PHAVU_006G080400g, PHAVU_007G001200g, PHAVU_008G017100g, PHAVU_008G077000g, PHAVU_008G114500g, PHAVU_008G245700g, PHAVU_009G139800g, PHAVU_009G188500g, PHAVU_009G201400g, PHAVU_009G225800g, …
..GO:0010496	BP	e	intercellular transport	7/9350	9/28134	0.00812051	4	7	1	1	1	0.270047	PHAVU_001G164400g, PHAVU_002G077700g, PHAVU_003G182200g, PHAVU_007G117000g, PHAVU_007G131500g, PHAVU_007G189600g, PHAVU_007G231300g
......GO:1902532	BP	e	negative regulation of intracellular signal transduction	7/9350	9/28134	0.00812051	7	7	1	1	1	0.270047	PHAVU_001G154600g, PHAVU_006G071500g, PHAVU_007G174600g, PHAVU_008G215800g, PHAVU_008G258800g, PHAVU_009G143700g, PHAVU_010G078500g
.....GO:0043328	BP	e	protein transport to vacuole involved in ubiquitin-dependent protein catabolic process via the multivesicular body sorting pathway	8/9350	11/28134	0.00863516	8	8	1	1	1	0.280197	PHAVU_001G063400g, PHAVU_001G161300g, PHAVU_002G040300g, PHAVU_002G278000g, PHAVU_008G088200g, PHAVU_009G107100g, PHAVU_009G132300g, PHAVU_011G019800g
......GO:0006415	BP	e	translational termination	8/9350	11/28134	0.00863516	6	8	1	1	1	0.280197	PHAVU_001G097700g, PHAVU_001G203900g, PHAVU_001G217500g, PHAVU_001G225200g, PHAVU_003G215000g, PHAVU_004G067400g, PHAVU_004G131500g, PHAVU_004G141500g
......GO:0070592	BP	e	cell wall polysaccharide biosynthetic process	13/9350	21/28134	0.00896119	8	13	1	1	1	0.280197	PHAVU_001G021800g, PHAVU_001G073100g, PHAVU_001G089700g, PHAVU_001G093100g, PHAVU_001G262300g, PHAVU_002G016200g, PHAVU_002G092400g, PHAVU_002G197200g, PHAVU_003G211500g, PHAVU_003G241300g, PHAVU_003G278500g, PHAVU_008G240900g, PHAVU_009G064700g
.......GO:0009156	BP	e	ribonucleoside monophosphate biosynthetic process	13/9350	21/28134	0.00896119	9	13	1	1	1	0.280197	PHAVU_001G050500g, PHAVU_001G114500g, PHAVU_001G115300g, PHAVU_001G178000g, PHAVU_001G234500g, PHAVU_002G057400g, PHAVU_002G214100g, PHAVU_002G273500g, PHAVU_002G290100g, PHAVU_003G070600g, PHAVU_003G221600g, PHAVU_007G188800g, PHAVU_010G078200g
.....GO:0044038	BP	e	cell wall macromolecule biosynthetic process	13/9350	21/28134	0.00896119	7	13	1	1	1	0.280197	PHAVU_001G021800g, PHAVU_001G073100g, PHAVU_001G089700g, PHAVU_001G093100g, PHAVU_001G262300g, PHAVU_002G016200g, PHAVU_002G092400g, PHAVU_002G197200g, PHAVU_003G211500g, PHAVU_003G241300g, PHAVU_003G278500g, PHAVU_008G240900g, PHAVU_009G064700g
.....GO:0070589	BP	e	cellular component macromolecule biosynthetic process	13/9350	21/28134	0.00896119	6	13	1	1	1	0.280197	PHAVU_001G021800g, PHAVU_001G073100g, PHAVU_001G089700g, PHAVU_001G093100g, PHAVU_001G262300g, PHAVU_002G016200g, PHAVU_002G092400g, PHAVU_002G197200g, PHAVU_003G211500g, PHAVU_003G241300g, PHAVU_003G278500g, PHAVU_008G240900g, PHAVU_009G064700g
......GO:0009124	BP	e	nucleoside monophosphate biosynthetic process	15/9350	25/28134	0.00900398	8	15	1	1	1	0.280197	PHAVU_001G050500g, PHAVU_001G114500g, PHAVU_001G115300g, PHAVU_001G178000g, PHAVU_001G234500g, PHAVU_002G057400g, PHAVU_002G214100g, PHAVU_002G273500g, PHAVU_002G290100g, PHAVU_003G070600g, PHAVU_003G221600g, PHAVU_005G000500g, PHAVU_007G188800g, PHAVU_007G220400g, PHAVU_010G078200g
....GO:0051128	BP	e	regulation of cellular component organization	30/9350	61/28134	0.0096889	4	30	1	1	1	0.295927	PHAVU_001G245100g, PHAVU_001G258800g, PHAVU_002G090800g, PHAVU_002G090900g, PHAVU_002G152300g, PHAVU_002G226800g, PHAVU_003G009000g, PHAVU_003G073300g, PHAVU_003G076200g, PHAVU_003G116100g, PHAVU_003G171200g, PHAVU_003G216700g, PHAVU_004G034700g, PHAVU_004G037800g, PHAVU_005G117200g, PHAVU_005G171300g, PHAVU_006G091600g, PHAVU_006G107600g, PHAVU_007G175800g, PHAVU_007G179800g, PHAVU_008G054500g, …
.....GO:0006820	BP	e	anion transport	63/9350	144/28134	0.00983191	5	63	1	1	1	0.295927	PHAVU_001G056300g, PHAVU_001G081000g, PHAVU_001G150200g, PHAVU_001G154200g, PHAVU_001G195700g, PHAVU_001G215700g, PHAVU_001G250700g, PHAVU_002G013100g, PHAVU_002G013300g, PHAVU_002G082600g, PHAVU_002G095200g, PHAVU_002G095300g, PHAVU_002G118300g, PHAVU_002G161300g, PHAVU_002G225100g, PHAVU_002G232300g, PHAVU_002G282900g, PHAVU_002G315600g, PHAVU_002G330700g, PHAVU_003G024600g, PHAVU_003G064900g, …
....GO:0048367	BP	e	shoot system development	25/9350	49/28134	0.00985663	4	25	1	1	1	0.295927	PHAVU_001G066000g, PHAVU_001G220400g, PHAVU_002G113200g, PHAVU_002G113300g, PHAVU_002G113800g, PHAVU_002G114000g, PHAVU_002G313800g, PHAVU_003G238500g, PHAVU_003G253900g, PHAVU_003G268200g, PHAVU_003G268300g, PHAVU_003G268400g, PHAVU_004G119700g, PHAVU_004G123600g, PHAVU_004G132600g, PHAVU_006G053200g, PHAVU_006G057400g, PHAVU_007G057500g, PHAVU_007G064800g, PHAVU_007G114700g, PHAVU_009G021700g, …
..GO:0044281	BP	e	small molecule metabolic process	366/9350	987/28134	0.00985841	2	366	1	1	1	0.295927	PHAVU_001G014100g, PHAVU_001G022000g, PHAVU_001G035500g, PHAVU_001G050500g, PHAVU_001G055000g, PHAVU_001G060400g, PHAVU_001G064100g, PHAVU_001G066000g, PHAVU_001G070700g, PHAVU_001G093300g, PHAVU_001G1075001g, PHAVU_001G113800g, PHAVU_001G114500g, PHAVU_001G115300g, PHAVU_001G115700g, PHAVU_001G123900g, PHAVU_001G124300g, PHAVU_001G135600g, PHAVU_001G136400g, PHAVU_001G152600g, PHAVU_001G153900g,…
........GO:0030026	BP	e	cellular manganese ion homeostasis	10/9350	15/28134	0.010622	10	10	1	1	1	0.308194	PHAVU_002G205000g, PHAVU_002G205100g, PHAVU_002G205200g, PHAVU_002G205300g, PHAVU_002G322800g, PHAVU_002G323700g, PHAVU_004G096500g, PHAVU_007G079100g, PHAVU_009G040800g, PHAVU_010G021600g
.........GO:0055071	BP	e	manganese ion homeostasis	10/9350	15/28134	0.010622	9	10	1	1	1	0.308194	PHAVU_002G205000g, PHAVU_002G205100g, PHAVU_002G205200g, PHAVU_002G205300g, PHAVU_002G322800g, PHAVU_002G323700g, PHAVU_004G096500g, PHAVU_007G079100g, PHAVU_009G040800g, PHAVU_010G021600g
......GO:0015698	BP	e	inorganic anion transport	26/9350	51/28134	0.0106305	6	26	1	1	1	0.308194	PHAVU_001G056300g, PHAVU_001G154200g, PHAVU_001G250700g, PHAVU_002G013100g, PHAVU_002G013300g, PHAVU_002G095200g, PHAVU_002G095300g, PHAVU_002G118300g, PHAVU_002G282900g, PHAVU_002G330700g, PHAVU_003G024600g, PHAVU_003G064900g, PHAVU_004G007300g, PHAVU_004G054600g, PHAVU_004G1616000g, PHAVU_005G005200g, PHAVU_005G171800g, PHAVU_006G207800g, PHAVU_007G1245000g, PHAVU_007G127300g, PHAVU_007G127400g…
...GO:0055082	BP	e	cellular chemical homeostasis	29/9350	58/28134	0.0112363	5	29	1	1	1	0.315732	PHAVU_001G245700g, PHAVU_002G176300g, PHAVU_002G205000g, PHAVU_002G205100g, PHAVU_002G205200g, PHAVU_002G205300g, PHAVU_002G225100g, PHAVU_002G308400g, PHAVU_002G322800g, PHAVU_002G323700g, PHAVU_003G080700g, PHAVU_003G231300g, PHAVU_003G251400g, PHAVU_004G096500g, PHAVU_004G175500g, PHAVU_006G050200g, PHAVU_006G082700g, PHAVU_007G076700g, PHAVU_007G079100g, PHAVU_008G054700g, PHAVU_008G093700g, …
.....GO:0034329	BP	e	cell junction assembly	4/9350	4/28134	0.0121937	5	4	1	1	1	0.315732	PHAVU_003G045200g, PHAVU_005G122200g, PHAVU_007G152900g, PHAVU_007G153000g
....GO:0034656	BP	e	nucleobase-containing small molecule catabolic process	4/9350	4/28134	0.0121937	6	4	1	1	1	0.315732	PHAVU_001G177200g, PHAVU_002G304000g, PHAVU_004G170900g, PHAVU_006G151100g
.....GO:0009164	BP	e	nucleoside catabolic process	4/9350	4/28134	0.0121937	7	4	1	1	1	0.315732	PHAVU_001G177200g, PHAVU_002G304000g, PHAVU_004G170900g, PHAVU_006G151100g
....GO:0034330	BP	e	cell junction organization	4/9350	4/28134	0.0121937	4	4	1	1	1	0.315732	PHAVU_003G045200g, PHAVU_005G122200g, PHAVU_007G152900g, PHAVU_007G153000g
......GO:0007043	BP	e	cell-cell junction assembly	4/9350	4/28134	0.0121937	6	4	1	1	1	0.315732	PHAVU_003G045200g, PHAVU_005G122200g, PHAVU_007G152900g, PHAVU_007G153000g
.....GO:0045216	BP	e	cell-cell junction organization	4/9350	4/28134	0.0121937	5	4	1	1	1	0.315732	PHAVU_003G045200g, PHAVU_005G122200g, PHAVU_007G152900g, PHAVU_007G153000g
....GO:0048878	BP	e	chemical homeostasis	51/9350	114/28134	0.0123589	4	51	1	1	1	0.317586	PHAVU_001G038700g, PHAVU_001G128700g, PHAVU_001G242600g, PHAVU_001G245700g, PHAVU_002G028100g, PHAVU_002G120000g, PHAVU_002G176300g, PHAVU_002G185200g, PHAVU_002G205000g, PHAVU_002G205100g, PHAVU_002G205200g, PHAVU_002G205300g, PHAVU_002G225100g, PHAVU_002G264200g, PHAVU_002G308400g, PHAVU_002G322800g, PHAVU_002G323700g, PHAVU_003G080700g, PHAVU_003G231300g, PHAVU_003G251400g, PHAVU_003G256500g, …
...GO:0048731	BP	e	system development	27/9350	54/28134	0.0131226	3	27	1	1	1	0.330039	PHAVU_001G066000g, PHAVU_001G220400g, PHAVU_002G113200g, PHAVU_002G113300g, PHAVU_002G113800g, PHAVU_002G114000g, PHAVU_002G313800g, PHAVU_003G137800g, PHAVU_003G238500g, PHAVU_003G253900g, PHAVU_003G268200g, PHAVU_003G268300g, PHAVU_003G268400g, PHAVU_004G119700g, PHAVU_004G123600g, PHAVU_004G132600g, PHAVU_006G053200g, PHAVU_006G057400g, PHAVU_007G057500g, PHAVU_007G064800g, PHAVU_007G114700g, …
....GO:0022411	BP	e	cellular component disassembly	20/9350	37/28134	0.0131354	4	20	1	1	1	0.330039	PHAVU_001G097700g, PHAVU_001G203900g, PHAVU_001G217500g, PHAVU_001G225200g, PHAVU_002G156700g, PHAVU_002G178100g, PHAVU_002G228500g, PHAVU_002G274800g, PHAVU_003G153800g, PHAVU_003G215000g, PHAVU_004G067400g, PHAVU_004G082100g, PHAVU_004G131500g, PHAVU_004G141500g, PHAVU_006G132700g, PHAVU_007G070500g, PHAVU_007G157800g, PHAVU_009G128700g, PHAVU_009G153800g, PHAVU_011G034600g
...GO:0050793	BP	e	regulation of developmental process	38/9350	82/28134	0.0135797	3	38	1	1	1	0.338694	PHAVU_001G189200g, PHAVU_002G050600g, PHAVU_002G261900g, PHAVU_002G290300g, PHAVU_003G073300g, PHAVU_003G149000g, PHAVU_003G167400g, PHAVU_003G173300g, PHAVU_003G192500g, PHAVU_003G239800g, PHAVU_003G285600g, PHAVU_004G037800g, PHAVU_004G046600g, PHAVU_005G060500g, PHAVU_005G069000g, PHAVU_005G130600g, PHAVU_005G139300g, PHAVU_005G144300g, PHAVU_005G159500g, PHAVU_007G012400g, PHAVU_007G119800g, …
...GO:0009888	BP	e	tissue development	27/9350	55/28134	0.0147795	3	27	1	1	1	0.363276	PHAVU_001G023600g, PHAVU_001G154400g, PHAVU_002G008300g, PHAVU_002G187400g, PHAVU_002G257600g, PHAVU_003G048000g, PHAVU_003G285600g, PHAVU_005G105600g, PHAVU_005G114400g, PHAVU_006G008400g, PHAVU_006G008500g, PHAVU_006G021400g, PHAVU_006G0215000g, PHAVU_007G061300g, PHAVU_007G089600g, PHAVU_007G126300g, PHAVU_007G126400g, PHAVU_007G126500g, PHAVU_007G127000g, PHAVU_007G277900g, PHAVU_008G147900g,…
..GO:0009056	BP	e	catabolic process	265/9350	706/28134	0.0151601	2	265	1	1	1	0.36995	PHAVU_001G013000g, PHAVU_001G022000g, PHAVU_001G035500g, PHAVU_001G043700g, PHAVU_001G059100g, PHAVU_001G072000g, PHAVU_001G076000g, PHAVU_001G086100g, PHAVU_001G087000g, PHAVU_001G092900g, PHAVU_001G102600g, PHAVU_001G105200g, PHAVU_001G106600g, PHAVU_001G129300g, PHAVU_001G168800g, PHAVU_001G177200g, PHAVU_001G177800g, PHAVU_001G183500g, PHAVU_001G183700g, PHAVU_001G186100g, PHAVU_001G197200g, …
....GO:0006873	BP	e	cellular ion homeostasis	25/9350	50/28134	0.0155461	6	25	1	1	1	0.3715	PHAVU_001G245700g, PHAVU_002G176300g, PHAVU_002G205000g, PHAVU_002G205100g, PHAVU_002G205200g, PHAVU_002G205300g, PHAVU_002G225100g, PHAVU_002G322800g, PHAVU_002G323700g, PHAVU_003G080700g, PHAVU_003G251400g, PHAVU_004G096500g, PHAVU_006G050200g, PHAVU_006G082700g, PHAVU_007G076700g, PHAVU_007G079100g, PHAVU_008G054700g, PHAVU_008G093700g, PHAVU_008G221200g, PHAVU_008G243800g, PHAVU_008G258100g, …
...GO:0009266	BP	e	response to temperature stimulus	33/9350	70/28134	0.0156782	3	33	1	1	1	0.3715	PHAVU_001G039800g, PHAVU_001G107600g, PHAVU_002G074900g, PHAVU_002G138500g, PHAVU_002G168000g, PHAVU_003G085600g, PHAVU_003G144400g, PHAVU_003G244000g, PHAVU_004G034000g, PHAVU_004G119400g, PHAVU_004G129400g, PHAVU_004G149000g, PHAVU_005G037400g, PHAVU_005G118100g, PHAVU_006G004000g, PHAVU_006G046000g, PHAVU_007G068000g, PHAVU_007G084500g, PHAVU_008G035600g, PHAVU_008G095600g, PHAVU_008G112700g, …
...GO:0023051	BP	e	regulation of signaling	37/9350	80/28134	0.0169744	3	37	1	1	1	0.3715	PHAVU_001G046500g, PHAVU_001G130100g, PHAVU_001G154600g, PHAVU_002G002000g, PHAVU_002G028100g, PHAVU_002G050600g, PHAVU_002G101500g, PHAVU_002G163300g, PHAVU_002G167000g, PHAVU_002G172000g, PHAVU_002G231000g, PHAVU_002G235700g, PHAVU_002G277300g, PHAVU_003G021000g, PHAVU_003G129200g, PHAVU_003G139600g, PHAVU_004G161900g, PHAVU_005G014400g, PHAVU_005G172400g, PHAVU_006G071500g, PHAVU_006G131400g, …
....GO:0009966	BP	e	regulation of signal transduction	37/9350	80/28134	0.0169744	5	37	1	1	1	0.3715	PHAVU_001G046500g, PHAVU_001G130100g, PHAVU_001G154600g, PHAVU_002G002000g, PHAVU_002G028100g, PHAVU_002G050600g, PHAVU_002G101500g, PHAVU_002G163300g, PHAVU_002G167000g, PHAVU_002G172000g, PHAVU_002G231000g, PHAVU_002G235700g, PHAVU_002G277300g, PHAVU_003G021000g, PHAVU_003G129200g, PHAVU_003G139600g, PHAVU_004G161900g, PHAVU_005G014400g, PHAVU_005G172400g, PHAVU_006G071500g, PHAVU_006G131400g, …
....GO:0010646	BP	e	regulation of cell communication	37/9350	80/28134	0.0169744	4	37	1	1	1	0.3715	PHAVU_001G046500g, PHAVU_001G130100g, PHAVU_001G154600g, PHAVU_002G002000g, PHAVU_002G028100g, PHAVU_002G050600g, PHAVU_002G101500g, PHAVU_002G163300g, PHAVU_002G167000g, PHAVU_002G172000g, PHAVU_002G231000g, PHAVU_002G235700g, PHAVU_002G277300g, PHAVU_003G021000g, PHAVU_003G129200g, PHAVU_003G139600g, PHAVU_004G161900g, PHAVU_005G014400g, PHAVU_005G172400g, PHAVU_006G071500g, PHAVU_006G131400g, …
...GO:0060560	BP	e	developmental growth involved in morphogenesis	10/9350	16/28134	0.0171241	3	10	1	1	1	0.3715	PHAVU_001G066000g, PHAVU_001G0849001g, PHAVU_001G085400g, PHAVU_002G166800g, PHAVU_004G084500g, PHAVU_004G123600g, PHAVU_007G064800g, PHAVU_008G054500g, PHAVU_008G095600g, PHAVU_009G143700g
.....GO:0008272	BP	e	sulfate transport	10/9350	16/28134	0.0171241	7	10	1	1	1	0.3715	PHAVU_001G154200g, PHAVU_001G250700g, PHAVU_002G095200g, PHAVU_002G095300g, PHAVU_004G1616000g, PHAVU_005G171800g, PHAVU_006G207800g, PHAVU_007G174100g, PHAVU_008G170700g, PHAVU_009G028400g
......GO:0032511	BP	e	late endosome to vacuole transport via multivesicular body sorting pathway	10/9350	16/28134	0.0171241	7	10	1	1	1	0.3715	PHAVU_001G063400g, PHAVU_001G161300g, PHAVU_002G040300g, PHAVU_002G278000g, PHAVU_003G228400g, PHAVU_008G088200g, PHAVU_009G107100g, PHAVU_009G132300g, PHAVU_011G019800g, PHAVU_011G165300g
...GO:0009826	BP	e	unidimensional cell growth	10/9350	16/28134	0.0171241	4	10	1	1	1	0.3715	PHAVU_001G066000g, PHAVU_001G0849001g, PHAVU_001G085400g, PHAVU_002G166800g, PHAVU_004G084500g, PHAVU_004G123600g, PHAVU_007G064800g, PHAVU_008G054500g, PHAVU_008G095600g, PHAVU_009G143700g
......GO:0010215	BP	e	cellulose microfibril organization	10/9350	16/28134	0.0171241	6	10	1	1	1	0.3715	PHAVU_002G048300g, PHAVU_003G110200g, PHAVU_003G183000g, PHAVU_004G041300g, PHAVU_004G041400g, PHAVU_005G092500g, PHAVU_008G029000g, PHAVU_008G054500g, PHAVU_009G000900g, PHAVU_009G253300g
....GO:0043062	BP	e	extracellular structure organization	10/9350	16/28134	0.0171241	4	10	1	1	1	0.3715	PHAVU_002G048300g, PHAVU_003G110200g, PHAVU_003G183000g, PHAVU_004G041300g, PHAVU_004G041400g, PHAVU_005G092500g, PHAVU_008G029000g, PHAVU_008G054500g, PHAVU_009G000900g, PHAVU_009G253300g
.....GO:0030198	BP	e	extracellular matrix organization	10/9350	16/28134	0.0171241	5	10	1	1	1	0.3715	PHAVU_002G048300g, PHAVU_003G110200g, PHAVU_003G183000g, PHAVU_004G041300g, PHAVU_004G041400g, PHAVU_005G092500g, PHAVU_008G029000g, PHAVU_008G054500g, PHAVU_009G000900g, PHAVU_009G253300g
...GO:1905393	BP	e	plant organ formation	5/9350	6/28134	0.017578	3	5	1	1	1	0.3715	PHAVU_001G027400g, PHAVU_001G038700g, PHAVU_008G102300g, PHAVU_010G009800g, PHAVU_010G009900g
.....GO:1901658	BP	e	glycosyl compound catabolic process	5/9350	6/28134	0.017578	5	5	1	1	1	0.3715	PHAVU_001G177200g, PHAVU_002G304000g, PHAVU_004G170900g, PHAVU_006G151100g, PHAVU_011G056200g
.......GO:2001251	BP	e	negative regulation of chromosome organization	5/9350	6/28134	0.017578	7	5	1	1	1	0.3715	PHAVU_001G245100g, PHAVU_001G258800g, PHAVU_003G009000g, PHAVU_003G076200g, PHAVU_003G116100g
.GO:0016032	BP	e	viral process	5/9350	6/28134	0.017578	1	5	1	1	1	0.3715	PHAVU_001G164400g, PHAVU_007G117000g, PHAVU_007G131500g, PHAVU_007G189600g, PHAVU_007G231300g
....GO:0006996	BP	e	organelle organization	160/9350	412/28134	0.0176331	4	160	1	1	1	0.3715	PHAVU_001G026600g, PHAVU_001G035200g, PHAVU_001G057800g, PHAVU_001G099000g, PHAVU_001G099300g, PHAVU_001G123200g, PHAVU_001G125100g, PHAVU_001G136200g, PHAVU_001G155000g, PHAVU_001G184200g, PHAVU_001G192500g, PHAVU_001G195300g, PHAVU_001G201200g, PHAVU_001G203900g, PHAVU_001G206200g, PHAVU_001G212600g, PHAVU_001G212700g, PHAVU_001G227400g, PHAVU_001G229600g, PHAVU_001G241800g, PHAVU_001G259600g, …
.....GO:0033043	BP	e	regulation of organelle organization	23/9350	46/28134	0.018695	5	23	1	1	1	0.384247	PHAVU_001G245100g, PHAVU_001G258800g, PHAVU_002G152300g, PHAVU_002G226800g, PHAVU_003G009000g, PHAVU_003G073300g, PHAVU_003G076200g, PHAVU_003G116100g, PHAVU_003G171200g, PHAVU_003G216700g, PHAVU_004G034700g, PHAVU_005G117200g, PHAVU_005G171300g, PHAVU_006G091600g, PHAVU_006G107600g, PHAVU_007G179800g, PHAVU_008G054500g, PHAVU_008G222900g, PHAVU_009G009700g, PHAVU_009G188500g, PHAVU_011G023800g, …
....GO:0009308	BP	e	amine metabolic process	35/9350	75/28134	0.0189776	4	35	1	1	1	0.384247	PHAVU_001G037400g, PHAVU_001G038800g, PHAVU_001G149400g, PHAVU_001G152600g, PHAVU_001G177400g, PHAVU_001G225000g, PHAVU_002G048100g, PHAVU_002G051300g, PHAVU_002G072200g, PHAVU_003G044200g, PHAVU_003G064200g, PHAVU_003G097900g, PHAVU_003G136400g, PHAVU_003G1365000g, PHAVU_003G181300g, PHAVU_005G034000g, PHAVU_005G052500g, PHAVU_005G123100g, PHAVU_005G134000g, PHAVU_007G038600g, PHAVU_007G056700g,…
....GO:0009057	BP	e	macromolecule catabolic process	131/9350	333/28134	0.0191684	4	131	1	1	1	0.384247	PHAVU_001G013000g, PHAVU_001G043700g, PHAVU_001G072000g, PHAVU_001G086100g, PHAVU_001G087000g, PHAVU_001G102600g, PHAVU_001G105200g, PHAVU_001G168800g, PHAVU_001G183500g, PHAVU_001G183700g, PHAVU_001G197200g, PHAVU_001G202600g, PHAVU_001G206200g, PHAVU_001G212100g, PHAVU_001G218600g, PHAVU_001G240400g, PHAVU_001G268800g, PHAVU_002G002400g, PHAVU_002G026100g, PHAVU_002G039600g, PHAVU_002G106100g, …
...GO:0048588	BP	e	developmental cell growth	6/9350	8/28134	0.0193432	3	6	1	1	1	0.384247	PHAVU_001G0849001g, PHAVU_001G085400g, PHAVU_004G084500g, PHAVU_008G054500g, PHAVU_008G095600g, PHAVU_009G143700g
....GO:0009932	BP	e	cell tip growth	6/9350	8/28134	0.0193432	5	6	1	1	1	0.384247	PHAVU_001G0849001g, PHAVU_001G085400g, PHAVU_004G084500g, PHAVU_008G054500g, PHAVU_008G095600g, PHAVU_009G143700g
......GO:0016553	BP	e	base conversion or substitution editing	6/9350	8/28134	0.0193432	8	6	1	1	1	0.384247	PHAVU_002G077700g, PHAVU_005G067700g, PHAVU_006G195100g, PHAVU_006G217000g, PHAVU_007G103400g, PHAVU_009G220800g
...GO:0009860	BP	e	pollen tube growth	6/9350	8/28134	0.0193432	6	6	1	1	1	0.384247	PHAVU_001G0849001g, PHAVU_001G085400g, PHAVU_004G084500g, PHAVU_008G054500g, PHAVU_008G095600g, PHAVU_009G143700g
....GO:0009909	BP	e	regulation of flower development	14/9350	25/28134	0.0194863	6	14	1	1	1	0.384247	PHAVU_001G189200g, PHAVU_003G149000g, PHAVU_003G192500g, PHAVU_004G046600g, PHAVU_005G139300g, PHAVU_005G144300g, PHAVU_007G012400g, PHAVU_007G119800g, PHAVU_008G253200g, PHAVU_009G085300g, PHAVU_009G100600g, PHAVU_009G107600g, PHAVU_009G247200g, PHAVU_009G247300g
....GO:0048831	BP	e	regulation of shoot system development	14/9350	25/28134	0.0194863	4	14	1	1	1	0.384247	PHAVU_001G189200g, PHAVU_003G149000g, PHAVU_003G192500g, PHAVU_004G046600g, PHAVU_005G139300g, PHAVU_005G144300g, PHAVU_007G012400g, PHAVU_007G119800g, PHAVU_008G253200g, PHAVU_009G085300g, PHAVU_009G100600g, PHAVU_009G107600g, PHAVU_009G247200g, PHAVU_009G247300g
....GO:1901136	BP	e	carbohydrate derivative catabolic process	19/9350	36/28134	0.0198241	4	19	1	1	1	0.384247	PHAVU_001G129300g, PHAVU_001G177200g, PHAVU_001G218600g, PHAVU_002G114100g, PHAVU_002G114200g, PHAVU_002G304000g, PHAVU_003G268600g, PHAVU_004G170900g, PHAVU_005G155800g, PHAVU_006G100800g, PHAVU_006G151100g, PHAVU_007G134300g, PHAVU_007G208900g, PHAVU_008G018100g, PHAVU_008G185600g, PHAVU_009G221900g, PHAVU_009G254400g, PHAVU_011G051500g, PHAVU_011G056200g
.....GO:0032984	BP	e	protein-containing complex disassembly	19/9350	36/28134	0.0198241	5	19	1	1	1	0.384247	PHAVU_001G097700g, PHAVU_001G203900g, PHAVU_001G217500g, PHAVU_001G225200g, PHAVU_002G156700g, PHAVU_002G178100g, PHAVU_002G228500g, PHAVU_002G274800g, PHAVU_003G215000g, PHAVU_004G067400g, PHAVU_004G082100g, PHAVU_004G131500g, PHAVU_004G141500g, PHAVU_006G132700g, PHAVU_007G070500g, PHAVU_007G157800g, PHAVU_009G128700g, PHAVU_009G153800g, PHAVU_011G034600g
...GO:0042592	BP	e	homeostatic process	57/9350	132/28134	0.0201799	3	57	1	1	1	0.388922	PHAVU_001G038700g, PHAVU_001G128700g, PHAVU_001G242600g, PHAVU_001G245700g, PHAVU_002G028100g, PHAVU_002G120000g, PHAVU_002G176300g, PHAVU_002G185200g, PHAVU_002G205000g, PHAVU_002G205100g, PHAVU_002G205200g, PHAVU_002G205300g, PHAVU_002G225100g, PHAVU_002G264200g, PHAVU_002G308400g, PHAVU_002G322800g, PHAVU_002G323700g, PHAVU_003G080700g, PHAVU_003G112300g, PHAVU_003G118800g, PHAVU_003G231300g, …
..GO:0019725	BP	e	cellular homeostasis	35/9350	76/28134	0.0203654	4	35	1	1	1	0.390279	PHAVU_001G245700g, PHAVU_002G176300g, PHAVU_002G205000g, PHAVU_002G205100g, PHAVU_002G205200g, PHAVU_002G205300g, PHAVU_002G225100g, PHAVU_002G308400g, PHAVU_002G322800g, PHAVU_002G323700g, PHAVU_003G080700g, PHAVU_003G112300g, PHAVU_003G118800g, PHAVU_003G231300g, PHAVU_003G251400g, PHAVU_004G096500g, PHAVU_004G175500g, PHAVU_006G050200g, PHAVU_006G082700g, PHAVU_007G076700g, PHAVU_007G079100g, …
..GO:0048589	BP	e	developmental growth	11/9350	18/28134	0.0209748	2	11	1	1	1	0.3997	PHAVU_001G028900g, PHAVU_001G066000g, PHAVU_001G0849001g, PHAVU_001G085400g, PHAVU_002G166800g, PHAVU_004G084500g, PHAVU_004G123600g, PHAVU_007G064800g, PHAVU_008G054500g, PHAVU_008G095600g, PHAVU_009G143700g
....GO:0015031	BP	e	protein transport	141/9350	362/28134	0.0213229	5	141	1	1	1	0.404063	PHAVU_001G006000g, PHAVU_001G063400g, PHAVU_001G099300g, PHAVU_001G101200g, PHAVU_001G111900g, PHAVU_001G155000g, PHAVU_001G161300g, PHAVU_001G183500g, PHAVU_001G191200g, PHAVU_001G208100g, PHAVU_001G212700g, PHAVU_001G224000g, PHAVU_001G228200g, PHAVU_001G244300g, PHAVU_001G260400g, PHAVU_002G034100g, PHAVU_002G040300g, PHAVU_002G059300g, PHAVU_002G072600g, PHAVU_002G103600g, PHAVU_002G106500g, …
.......GO:0006511	BP	e	ubiquitin-dependent protein catabolic process	85/9350	208/28134	0.0218363	8	85	1	1	1	0.408203	PHAVU_001G013000g, PHAVU_001G043700g, PHAVU_001G072000g, PHAVU_001G087000g, PHAVU_001G102600g, PHAVU_001G183500g, PHAVU_001G197200g, PHAVU_001G202600g, PHAVU_001G240400g, PHAVU_001G268800g, PHAVU_002G026100g, PHAVU_002G106100g, PHAVU_002G121600g, PHAVU_002G134000g, PHAVU_002G148100g, PHAVU_002G201000g, PHAVU_002G221400g, PHAVU_002G291200g, PHAVU_002G320900g, PHAVU_002G330600g, PHAVU_003G049300g, …
......GO:0019941	BP	e	modification-dependent protein catabolic process	85/9350	208/28134	0.0218363	7	85	1	1	1	0.408203	PHAVU_001G013000g, PHAVU_001G043700g, PHAVU_001G072000g, PHAVU_001G087000g, PHAVU_001G102600g, PHAVU_001G183500g, PHAVU_001G197200g, PHAVU_001G202600g, PHAVU_001G240400g, PHAVU_001G268800g, PHAVU_002G026100g, PHAVU_002G106100g, PHAVU_002G121600g, PHAVU_002G134000g, PHAVU_002G148100g, PHAVU_002G201000g, PHAVU_002G221400g, PHAVU_002G291200g, PHAVU_002G320900g, PHAVU_002G330600g, PHAVU_003G049300g, …
..GO:0009628	BP	e	response to abiotic stimulus	101/9350	251/28134	0.0219024	2	101	1	1	1	0.408203	PHAVU_001G009700g, PHAVU_001G022000g, PHAVU_001G039800g, PHAVU_001G055000g, PHAVU_001G066000g, PHAVU_001G088600g, PHAVU_001G1075001g, PHAVU_001G107600g, PHAVU_001G189900g, PHAVU_001G215000g, PHAVU_001G252500g, PHAVU_002G013800g, PHAVU_002G074900g, PHAVU_002G086700g, PHAVU_002G138500g, PHAVU_002G168000g, PHAVU_002G184700g, PHAVU_002G193300g, PHAVU_002G202200g, PHAVU_002G241300g, PHAVU_002G256900g,…
.....GO:0009123	BP	e	nucleoside monophosphate metabolic process	17/9350	32/28134	0.023012	7	17	1	1	1	0.426539	PHAVU_001G050500g, PHAVU_001G114500g, PHAVU_001G115300g, PHAVU_001G135600g, PHAVU_001G178000g, PHAVU_001G234500g, PHAVU_002G057400g, PHAVU_002G214100g, PHAVU_002G273500g, PHAVU_002G290100g, PHAVU_003G070600g, PHAVU_003G221600g, PHAVU_005G000500g, PHAVU_007G188800g, PHAVU_007G220400g, PHAVU_010G078200g, PHAVU_011G004800g
....GO:1901565	BP	e	organonitrogen compound catabolic process	72/9350	174/28134	0.0238377	4	72	1	1	1	0.43733	PHAVU_001G035500g, PHAVU_001G072000g, PHAVU_001G087000g, PHAVU_001G168800g, PHAVU_001G177200g, PHAVU_001G177800g, PHAVU_001G202600g, PHAVU_001G218600g, PHAVU_001G240400g, PHAVU_002G114100g, PHAVU_002G114200g, PHAVU_002G221400g, PHAVU_002G300800g, PHAVU_002G304000g, PHAVU_002G330600g, PHAVU_003G080400g, PHAVU_003G108500g, PHAVU_003G208200g, PHAVU_003G244900g, PHAVU_003G257200g, PHAVU_003G268600g, …
.....GO:0030003	BP	e	cellular cation homeostasis	22/9350	44/28134	0.0239991	7	22	1	1	1	0.43733	PHAVU_001G245700g, PHAVU_002G176300g, PHAVU_002G205000g, PHAVU_002G205100g, PHAVU_002G205200g, PHAVU_002G205300g, PHAVU_002G225100g, PHAVU_002G322800g, PHAVU_002G323700g, PHAVU_003G251400g, PHAVU_004G096500g, PHAVU_006G050200g, PHAVU_006G082700g, PHAVU_007G079100g, PHAVU_008G054700g, PHAVU_008G093700g, PHAVU_008G221200g, PHAVU_008G243800g, PHAVU_008G258100g, PHAVU_009G040800g, PHAVU_010G021600g, …
....GO:0043412	BP	e	macromolecule modification	873/9350	2474/28134	0.0240073	4	873	1	1	1	0.43733	PHAVU_001G000500g, PHAVU_001G001600g, PHAVU_001G014400g, PHAVU_001G017000g, PHAVU_001G040600g, PHAVU_001G040800g, PHAVU_001G043700g, PHAVU_001G051100g, PHAVU_001G053000g, PHAVU_001G058600g, PHAVU_001G060600g, PHAVU_001G067700g, PHAVU_001G071200g, PHAVU_001G073700g, PHAVU_001G081500g, PHAVU_001G083100g, PHAVU_001G083300g, PHAVU_001G0849001g, PHAVU_001G085400g, PHAVU_001G092600g, PHAVU_001G0948000g…
....GO:0051726	BP	e	regulation of cell cycle	51/9350	118/28134	0.0241099	4	51	1	1	1	0.43733	PHAVU_001G025600g, PHAVU_001G071600g, PHAVU_001G119700g, PHAVU_001G245100g, PHAVU_001G258800g, PHAVU_002G019500g, PHAVU_002G090800g, PHAVU_002G115100g, PHAVU_002G148600g, PHAVU_002G152300g, PHAVU_002G226800g, PHAVU_003G009000g, PHAVU_003G064100g, PHAVU_003G076200g, PHAVU_003G216700g, PHAVU_003G234000g, PHAVU_003G240500g, PHAVU_003G289500g, PHAVU_004G0113001g, PHAVU_004G032600g, PHAVU_004G034700g,…
....GO:0071705	BP	e	nitrogen compound transport	215/9350	571/28134	0.0248185	4	215	1	1	1	0.445859	PHAVU_001G006000g, PHAVU_001G059000g, PHAVU_001G063400g, PHAVU_001G077000g, PHAVU_001G086100g, PHAVU_001G099300g, PHAVU_001G101200g, PHAVU_001G111900g, PHAVU_001G126200g, PHAVU_001G155000g, PHAVU_001G161300g, PHAVU_001G163400g, PHAVU_001G166900g, PHAVU_001G173200g, PHAVU_001G183500g, PHAVU_001G191200g, PHAVU_001G208100g, PHAVU_001G210600g, PHAVU_001G212700g, PHAVU_001G224000g, PHAVU_001G228200g, …
....GO:0098660	BP	e	inorganic ion transmembrane transport	78/9350	190/28134	0.024843	6	78	1	1	1	0.445859	PHAVU_001G034400g, PHAVU_001G086700g, PHAVU_001G099600g, PHAVU_001G155200g, PHAVU_001G166900g, PHAVU_001G242600g, PHAVU_001G267400g, PHAVU_002G011400g, PHAVU_002G051200g, PHAVU_002G072300g, PHAVU_002G118300g, PHAVU_002G225100g, PHAVU_002G282900g, PHAVU_002G295400g, PHAVU_002G317400g, PHAVU_002G330700g, PHAVU_002G331700g, PHAVU_003G024600g, PHAVU_003G052800g, PHAVU_003G052900g, PHAVU_003G085800g, …
.........GO:0055072	BP	e	iron ion homeostasis	13/9350	23/28134	0.0250305	9	13	1	1	1	0.44686	PHAVU_001G245700g, PHAVU_002G264200g, PHAVU_004G1561001g, PHAVU_005G112500g, PHAVU_007G023000g, PHAVU_007G272600g, PHAVU_008G093700g, PHAVU_008G221200g, PHAVU_008G243800g, PHAVU_008G258100g, PHAVU_009G140400g, PHAVU_010G065600g, PHAVU_011G141300g
..GO:0055085	BP	e	transmembrane transport	406/9350	1117/28134	0.0253173	4	406	1	1	1	0.447346	PHAVU_001G018700g, PHAVU_001G028700g, PHAVU_001G034400g, PHAVU_001G052000g, PHAVU_001G063700g, PHAVU_001G0639001g, PHAVU_001G077000g, PHAVU_001G079200g, PHAVU_001G086700g, PHAVU_001G097000g, PHAVU_001G099600g, PHAVU_001G103200g, PHAVU_001G105500g, PHAVU_001G112300g, PHAVU_001G121100g, PHAVU_001G126200g, PHAVU_001G128700g, PHAVU_001G154200g, PHAVU_001G155200g, PHAVU_001G163400g, PHAVU_001G166900g,…
....GO:2000026	BP	e	regulation of multicellular organismal development	20/9350	39/28134	0.0254533	4	20	1	1	1	0.447346	PHAVU_001G189200g, PHAVU_002G050600g, PHAVU_003G149000g, PHAVU_003G167400g, PHAVU_003G192500g, PHAVU_004G046600g, PHAVU_005G139300g, PHAVU_005G144300g, PHAVU_005G159500g, PHAVU_007G012400g, PHAVU_007G119800g, PHAVU_007G207700g, PHAVU_008G137700g, PHAVU_008G253200g, PHAVU_009G085300g, PHAVU_009G100600g, PHAVU_009G107600g, PHAVU_009G247200g, PHAVU_009G247300g, PHAVU_011G115600g
.....GO:0048580	BP	e	regulation of post-embryonic development	20/9350	39/28134	0.0254533	5	20	1	1	1	0.447346	PHAVU_001G189200g, PHAVU_002G050600g, PHAVU_003G149000g, PHAVU_003G167400g, PHAVU_003G192500g, PHAVU_004G046600g, PHAVU_005G139300g, PHAVU_005G144300g, PHAVU_005G159500g, PHAVU_007G012400g, PHAVU_007G119800g, PHAVU_007G207700g, PHAVU_008G137700g, PHAVU_008G253200g, PHAVU_009G085300g, PHAVU_009G100600g, PHAVU_009G107600g, PHAVU_009G247200g, PHAVU_009G247300g, PHAVU_011G115600g
.....GO:0010090	BP	e	trichome morphogenesis	8/9350	12/28134	0.0262216	5	8	1	1	1	0.456835	PHAVU_001G144900g, PHAVU_001G211400g, PHAVU_002G075900g, PHAVU_002G253600g, PHAVU_003G110800g, PHAVU_007G029500g, PHAVU_007G261500g, PHAVU_009G253900g
...GO:0055086	BP	e	nucleobase-containing small molecule metabolic process	106/9350	267/28134	0.0263973	5	106	1	1	1	0.456835	PHAVU_001G050500g, PHAVU_001G060400g, PHAVU_001G070700g, PHAVU_001G093300g, PHAVU_001G114500g, PHAVU_001G115300g, PHAVU_001G135600g, PHAVU_001G136400g, PHAVU_001G177200g, PHAVU_001G178000g, PHAVU_001G186100g, PHAVU_001G234500g, PHAVU_001G2449000g, PHAVU_002G038200g, PHAVU_002G057400g, PHAVU_002G148700g, PHAVU_002G190700g, PHAVU_002G213300g, PHAVU_002G214100g, PHAVU_002G273500g, PHAVU_002G290100g,…
.....GO:0006633	BP	e	fatty acid biosynthetic process	31/9350	67/28134	0.0271031	8	31	1	1	1	0.466668	PHAVU_001G014100g, PHAVU_002G000900g, PHAVU_002G147400g, PHAVU_002G194300g, PHAVU_003G100400g, PHAVU_003G160400g, PHAVU_003G176200g, PHAVU_003G297200g, PHAVU_004G034300g, PHAVU_004G150900g, PHAVU_005G072800g, PHAVU_005G106700g, PHAVU_005G140100g, PHAVU_006G139500g, PHAVU_006G207200g, PHAVU_006G213600g, PHAVU_007G009100g, PHAVU_007G009200g, PHAVU_007G027100g, PHAVU_007G034100g, PHAVU_007G064000g, …
...GO:1901575	BP	e	organic substance catabolic process	223/9350	594/28134	0.0276385	3	223	1	1	1	0.471939	PHAVU_001G013000g, PHAVU_001G022000g, PHAVU_001G035500g, PHAVU_001G043700g, PHAVU_001G072000g, PHAVU_001G086100g, PHAVU_001G087000g, PHAVU_001G102600g, PHAVU_001G105200g, PHAVU_001G129300g, PHAVU_001G168800g, PHAVU_001G177200g, PHAVU_001G177800g, PHAVU_001G183500g, PHAVU_001G183700g, PHAVU_001G186100g, PHAVU_001G197200g, PHAVU_001G202600g, PHAVU_001G206200g, PHAVU_001G212100g, PHAVU_001G215000g, …
......GO:0072330	BP	e	monocarboxylic acid biosynthetic process	38/9350	85/28134	0.0282492	7	38	1	1	1	0.471939	PHAVU_001G014100g, PHAVU_002G000900g, PHAVU_002G018700g, PHAVU_002G147400g, PHAVU_002G194300g, PHAVU_003G100400g, PHAVU_003G160400g, PHAVU_003G176200g, PHAVU_003G243800g, PHAVU_003G291700g, PHAVU_003G297200g, PHAVU_004G034300g, PHAVU_004G150900g, PHAVU_005G067500g, PHAVU_005G072800g, PHAVU_005G106700g, PHAVU_005G140100g, PHAVU_006G139500g, PHAVU_006G207200g, PHAVU_006G213600g, PHAVU_007G009100g, …
.....GO:0045324	BP	e	late endosome to vacuole transport	11/9350	19/28134	0.0283338	6	11	1	1	1	0.471939	PHAVU_001G063400g, PHAVU_001G161300g, PHAVU_002G040300g, PHAVU_002G258700g, PHAVU_002G278000g, PHAVU_003G228400g, PHAVU_008G088200g, PHAVU_009G107100g, PHAVU_009G132300g, PHAVU_011G019800g, PHAVU_011G165300g
....GO:0044265	BP	e	cellular macromolecule catabolic process	115/9350	292/28134	0.0286685	5	115	1	1	1	0.471939	PHAVU_001G013000g, PHAVU_001G043700g, PHAVU_001G072000g, PHAVU_001G086100g, PHAVU_001G087000g, PHAVU_001G102600g, PHAVU_001G105200g, PHAVU_001G183500g, PHAVU_001G183700g, PHAVU_001G197200g, PHAVU_001G202600g, PHAVU_001G206200g, PHAVU_001G212100g, PHAVU_001G218600g, PHAVU_001G240400g, PHAVU_001G268800g, PHAVU_002G002400g, PHAVU_002G026100g, PHAVU_002G039600g, PHAVU_002G106100g, PHAVU_002G114100g, …
....GO:0036211	BP	e	protein modification process	800/9350	2264/28134	0.0287334	5	800	1	1	1	0.471939	PHAVU_001G000500g, PHAVU_001G014400g, PHAVU_001G017000g, PHAVU_001G040600g, PHAVU_001G040800g, PHAVU_001G043700g, PHAVU_001G051100g, PHAVU_001G053000g, PHAVU_001G058600g, PHAVU_001G060600g, PHAVU_001G067700g, PHAVU_001G071200g, PHAVU_001G073700g, PHAVU_001G081500g, PHAVU_001G083100g, PHAVU_001G083300g, PHAVU_001G0849001g, PHAVU_001G085400g, PHAVU_001G095500g, PHAVU_001G102200g, PHAVU_001G102600g,…
.....GO:0006464	BP	e	cellular protein modification process	800/9350	2264/28134	0.0287334	6	800	1	1	1	0.471939	PHAVU_001G000500g, PHAVU_001G014400g, PHAVU_001G017000g, PHAVU_001G040600g, PHAVU_001G040800g, PHAVU_001G043700g, PHAVU_001G051100g, PHAVU_001G053000g, PHAVU_001G058600g, PHAVU_001G060600g, PHAVU_001G067700g, PHAVU_001G071200g, PHAVU_001G073700g, PHAVU_001G081500g, PHAVU_001G083100g, PHAVU_001G083300g, PHAVU_001G0849001g, PHAVU_001G085400g, PHAVU_001G095500g, PHAVU_001G102200g, PHAVU_001G102600g,…
....GO:0044264	BP	e	cellular polysaccharide metabolic process	67/9350	161/28134	0.0288005	5	67	1	1	1	0.471939	PHAVU_001G021800g, PHAVU_001G073100g, PHAVU_001G089700g, PHAVU_001G093100g, PHAVU_001G098200g, PHAVU_001G098300g, PHAVU_001G128300g, PHAVU_001G148700g, PHAVU_001G179900g, PHAVU_001G211000g, PHAVU_001G212100g, PHAVU_001G262300g, PHAVU_001G265300g, PHAVU_002G008400g, PHAVU_002G016200g, PHAVU_002G092400g, PHAVU_002G125100g, PHAVU_002G136300g, PHAVU_002G182000g, PHAVU_002G188600g, PHAVU_002G197200g, …
...GO:0045184	BP	e	establishment of protein localization	142/9350	367/28134	0.0294565	4	142	1	1	1	0.478069	PHAVU_001G006000g, PHAVU_001G063400g, PHAVU_001G099300g, PHAVU_001G101200g, PHAVU_001G111900g, PHAVU_001G155000g, PHAVU_001G161300g, PHAVU_001G183500g, PHAVU_001G191200g, PHAVU_001G208100g, PHAVU_001G212700g, PHAVU_001G224000g, PHAVU_001G228200g, PHAVU_001G244300g, PHAVU_001G260400g, PHAVU_002G034100g, PHAVU_002G040300g, PHAVU_002G059300g, PHAVU_002G072600g, PHAVU_002G103600g, PHAVU_002G106500g, …
....GO:0072521	BP	e	purine-containing compound metabolic process	73/9350	178/28134	0.0309425	4	73	1	1	1	0.497426	PHAVU_001G050500g, PHAVU_001G115300g, PHAVU_001G135600g, PHAVU_001G136400g, PHAVU_001G177200g, PHAVU_001G178000g, PHAVU_001G186100g, PHAVU_001G234500g, PHAVU_002G038200g, PHAVU_002G057400g, PHAVU_002G148700g, PHAVU_002G214100g, PHAVU_002G273500g, PHAVU_002G290100g, PHAVU_002G297900g, PHAVU_002G308400g, PHAVU_003G009600g, PHAVU_003G058900g, PHAVU_003G061300g, PHAVU_003G070600g, PHAVU_003G082000g, …
...GO:0051640	BP	e	organelle localization	21/9350	42/28134	0.0315423	3	21	1	1	1	0.504676	PHAVU_001G099300g, PHAVU_001G167900g, PHAVU_001G256500g, PHAVU_002G062400g, PHAVU_002G109000g, PHAVU_003G246300g, PHAVU_003G274100g, PHAVU_004G081300g, PHAVU_004G130100g, PHAVU_004G130300g, PHAVU_006G058800g, PHAVU_006G136800g, PHAVU_006G192600g, PHAVU_006G218400g, PHAVU_007G098800g, PHAVU_007G114800g, PHAVU_007G158500g, PHAVU_008G008400g, PHAVU_008G054500g, PHAVU_010G067400g, PHAVU_011G066700g
....GO:0016053	BP	e	organic acid biosynthetic process	101/9350	254/28134	0.0320283	4	101	1	1	1	0.510047	PHAVU_001G014100g, PHAVU_001G055000g, PHAVU_001G066000g, PHAVU_001G1075001g, PHAVU_001G113800g, PHAVU_001G123900g, PHAVU_001G124300g, PHAVU_001G153900g, PHAVU_001G177300g, PHAVU_001G225000g, PHAVU_001G236900g, PHAVU_001G265600g, PHAVU_002G000900g, PHAVU_002G018700g, PHAVU_002G048100g, PHAVU_002G101900g, PHAVU_002G106700g, PHAVU_002G147400g, PHAVU_002G194300g, PHAVU_002G264800g, PHAVU_003G060200g,…
.....GO:0019752	BP	e	carboxylic acid metabolic process	208/9350	554/28134	0.0322117	5	208	1	1	1	0.51057	PHAVU_001G014100g, PHAVU_001G022000g, PHAVU_001G035500g, PHAVU_001G064100g, PHAVU_001G1075001g, PHAVU_001G113800g, PHAVU_001G123900g, PHAVU_001G124300g, PHAVU_001G152600g, PHAVU_001G153900g, PHAVU_001G165600g, PHAVU_001G177300g, PHAVU_001G177800g, PHAVU_001G186100g, PHAVU_001G225000g, PHAVU_001G230400g, PHAVU_001G236900g, PHAVU_001G265600g, PHAVU_002G000900g, PHAVU_002G018700g, PHAVU_002G027700g,…
.....GO:0050801	BP	e	ion homeostasis	40/9350	90/28134	0.032506	5	40	1	1	1	0.512839	PHAVU_001G242600g, PHAVU_001G245700g, PHAVU_002G176300g, PHAVU_002G185200g, PHAVU_002G205000g, PHAVU_002G205100g, PHAVU_002G205200g, PHAVU_002G205300g, PHAVU_002G225100g, PHAVU_002G264200g, PHAVU_002G322800g, PHAVU_002G323700g, PHAVU_003G080700g, PHAVU_003G251400g, PHAVU_004G096500g, PHAVU_004G104400g, PHAVU_004G106700g, PHAVU_004G1561001g, PHAVU_005G112500g, PHAVU_006G050200g, PHAVU_006G074300g,…
...GO:0006082	BP	e	organic acid metabolic process	219/9350	585/28134	0.0331666	3	219	1	1	1	0.517986	PHAVU_001G014100g, PHAVU_001G022000g, PHAVU_001G035500g, PHAVU_001G055000g, PHAVU_001G064100g, PHAVU_001G066000g, PHAVU_001G1075001g, PHAVU_001G113800g, PHAVU_001G123900g, PHAVU_001G124300g, PHAVU_001G152600g, PHAVU_001G153900g, PHAVU_001G165600g, PHAVU_001G177300g, PHAVU_001G177800g, PHAVU_001G186100g, PHAVU_001G215000g, PHAVU_001G225000g, PHAVU_001G230400g, PHAVU_001G236900g, PHAVU_001G265600g,…
.....GO:0007015	BP	e	actin filament organization	27/9350	57/28134	0.0336035	5	27	1	1	1	0.517986	PHAVU_001G060800g, PHAVU_001G0609000g, PHAVU_001G167900g, PHAVU_002G011800g, PHAVU_002G143500g, PHAVU_002G156700g, PHAVU_002G253600g, PHAVU_002G261800g, PHAVU_003G056100g, PHAVU_003G059000g, PHAVU_003G073300g, PHAVU_003G171200g, PHAVU_005G044900g, PHAVU_006G016800g, PHAVU_006G090300g, PHAVU_006G103900g, PHAVU_006G132700g, PHAVU_007G070500g, PHAVU_007G157800g, PHAVU_007G196700g, PHAVU_008G136800g,…
....GO:0043933	BP	e	protein-containing complex organization	108/9350	275/28134	0.0338821	4	108	1	1	1	0.517986	PHAVU_001G039800g, PHAVU_001G059000g, PHAVU_001G097700g, PHAVU_001G130000g, PHAVU_001G203900g, PHAVU_001G206200g, PHAVU_001G207200g, PHAVU_001G214900g, PHAVU_001G217500g, PHAVU_001G225200g, PHAVU_001G230200g, PHAVU_002G010300g, PHAVU_002G024000g, PHAVU_002G028900g, PHAVU_002G039500g, PHAVU_002G063200g, PHAVU_002G066000g, PHAVU_002G094900g, PHAVU_002G110800g, PHAVU_002G156700g, PHAVU_002G178100g, …
..GO:0006457	BP	e	protein folding	71/9350	173/28134	0.0349513	2	71	1	1	1	0.517986	PHAVU_001G005200g, PHAVU_001G039800g, PHAVU_001G120500g, PHAVU_001G211800g, PHAVU_001G217100g, PHAVU_001G233400g, PHAVU_001G243000g, PHAVU_002G010800g, PHAVU_002G068300g, PHAVU_002G083000g, PHAVU_002G207300g, PHAVU_002G215800g, PHAVU_002G245800g, PHAVU_002G256800g, PHAVU_002G269900g, PHAVU_003G108500g, PHAVU_003G128900g, PHAVU_003G178100g, PHAVU_003G294200g, PHAVU_004G034000g, PHAVU_004G079800g, …
...GO:0008104	BP	e	protein localization	150/9350	392/28134	0.0352118	3	150	1	1	1	0.517986	PHAVU_001G006000g, PHAVU_001G063400g, PHAVU_001G099300g, PHAVU_001G101200g, PHAVU_001G111900g, PHAVU_001G155000g, PHAVU_001G161300g, PHAVU_001G183500g, PHAVU_001G191200g, PHAVU_001G196200g, PHAVU_001G208100g, PHAVU_001G212700g, PHAVU_001G224000g, PHAVU_001G228200g, PHAVU_001G244300g, PHAVU_001G260400g, PHAVU_002G034100g, PHAVU_002G040300g, PHAVU_002G059300g, PHAVU_002G072600g, PHAVU_002G102500g, …
....GO:0010087	BP	e	phloem or xylem histogenesis	16/9350	31/28134	0.0357054	4	16	1	1	1	0.517986	PHAVU_001G023600g, PHAVU_001G154400g, PHAVU_002G187400g, PHAVU_005G114400g, PHAVU_006G008400g, PHAVU_006G008500g, PHAVU_006G021400g, PHAVU_006G0215000g, PHAVU_007G089600g, PHAVU_007G126300g, PHAVU_007G126400g, PHAVU_007G126500g, PHAVU_007G127000g, PHAVU_007G277900g, PHAVU_008G147900g, PHAVU_011G105200g
..GO:0033036	BP	e	macromolecule localization	152/9350	397/28134	0.0362344	2	152	1	1	1	0.517986	PHAVU_001G006000g, PHAVU_001G063400g, PHAVU_001G099300g, PHAVU_001G101200g, PHAVU_001G111900g, PHAVU_001G155000g, PHAVU_001G161300g, PHAVU_001G183500g, PHAVU_001G191200g, PHAVU_001G196200g, PHAVU_001G208100g, PHAVU_001G212700g, PHAVU_001G224000g, PHAVU_001G228200g, PHAVU_001G244300g, PHAVU_001G260400g, PHAVU_002G034100g, PHAVU_002G040300g, PHAVU_002G059300g, PHAVU_002G072600g, PHAVU_002G102500g, …
....GO:1901657	BP	e	glycosyl compound metabolic process	10/9350	17/28134	0.0365104	4	10	1	1	1	0.517986	PHAVU_001G050500g, PHAVU_001G177200g, PHAVU_001G178000g, PHAVU_002G304000g, PHAVU_004G170900g, PHAVU_006G151100g, PHAVU_007G150300g, PHAVU_009G000600g, PHAVU_009G000900g, PHAVU_011G056200g
......GO:0006862	BP	e	nucleotide transport	10/9350	17/28134	0.0365104	6	10	1	1	1	0.517986	PHAVU_001G126200g, PHAVU_001G210600g, PHAVU_001G240500g, PHAVU_003G257800g, PHAVU_005G020700g, PHAVU_005G148300g, PHAVU_005G174000g, PHAVU_009G078000g, PHAVU_010G152900g, PHAVU_011G126000g
......GO:0080037	BP	e	negative regulation of cytokinin-activated signaling pathway	3/9350	3/28134	0.0366984	7	3	1	1	1	0.517986	PHAVU_002G235700g, PHAVU_005G172400g, PHAVU_010G151500g
......GO:0042454	BP	e	ribonucleoside catabolic process	3/9350	3/28134	0.0366984	8	3	1	1	1	0.517986	PHAVU_002G304000g, PHAVU_004G170900g, PHAVU_006G151100g
.....GO:0080036	BP	e	regulation of cytokinin-activated signaling pathway	3/9350	3/28134	0.0366984	6	3	1	1	1	0.517986	PHAVU_002G235700g, PHAVU_005G172400g, PHAVU_010G151500g
.....GO:0046490	BP	e	isopentenyl diphosphate metabolic process	3/9350	3/28134	0.0366984	6	3	1	1	1	0.517986	PHAVU_005G135800g, PHAVU_007G021200g, PHAVU_011G047900g
....GO:0010338	BP	e	leaf formation	3/9350	3/28134	0.0366984	4	3	1	1	1	0.517986	PHAVU_008G102300g, PHAVU_010G009800g, PHAVU_010G009900g
.......GO:0071108	BP	e	protein K48-linked deubiquitination	3/9350	3/28134	0.0366984	10	3	1	1	1	0.517986	PHAVU_002G317500g, PHAVU_006G193900g, PHAVU_007G079400g
.....GO:0009240	BP	e	isopentenyl diphosphate biosynthetic process	3/9350	3/28134	0.0366984	7	3	1	1	1	0.517986	PHAVU_005G135800g, PHAVU_007G021200g, PHAVU_011G047900g
..GO:0007163	BP	e	establishment or maintenance of cell polarity	3/9350	3/28134	0.0366984	2	3	1	1	1	0.517986	PHAVU_003G073300g, PHAVU_007G099200g, PHAVU_009G009700g
....GO:0051083	BP	e	'de novo' cotranslational protein folding	3/9350	3/28134	0.0366984	4	3	1	1	1	0.517986	PHAVU_002G269900g, PHAVU_006G217200g, PHAVU_008G272400g
....GO:0043436	BP	e	oxoacid metabolic process	209/9350	559/28134	0.0369599	4	209	1	1	1	0.517986	PHAVU_001G014100g, PHAVU_001G022000g, PHAVU_001G035500g, PHAVU_001G064100g, PHAVU_001G1075001g, PHAVU_001G113800g, PHAVU_001G123900g, PHAVU_001G124300g, PHAVU_001G152600g, PHAVU_001G153900g, PHAVU_001G165600g, PHAVU_001G177300g, PHAVU_001G177800g, PHAVU_001G186100g, PHAVU_001G225000g, PHAVU_001G230400g, PHAVU_001G236900g, PHAVU_001G265600g, PHAVU_002G000900g, PHAVU_002G018700g, PHAVU_002G027700g,…
......GO:0098771	BP	e	inorganic ion homeostasis	37/9350	84/28134	0.0372608	6	37	1	1	1	0.517986	PHAVU_001G242600g, PHAVU_001G245700g, PHAVU_002G176300g, PHAVU_002G185200g, PHAVU_002G205000g, PHAVU_002G205100g, PHAVU_002G205200g, PHAVU_002G205300g, PHAVU_002G225100g, PHAVU_002G264200g, PHAVU_002G322800g, PHAVU_002G323700g, PHAVU_003G251400g, PHAVU_004G096500g, PHAVU_004G104400g, PHAVU_004G106700g, PHAVU_004G1561001g, PHAVU_005G112500g, PHAVU_006G050200g, PHAVU_006G074300g, PHAVU_006G082700g,…
......GO:0055080	BP	e	cation homeostasis	37/9350	84/28134	0.0372608	6	37	1	1	1	0.517986	PHAVU_001G242600g, PHAVU_001G245700g, PHAVU_002G176300g, PHAVU_002G185200g, PHAVU_002G205000g, PHAVU_002G205100g, PHAVU_002G205200g, PHAVU_002G205300g, PHAVU_002G225100g, PHAVU_002G264200g, PHAVU_002G322800g, PHAVU_002G323700g, PHAVU_003G251400g, PHAVU_004G096500g, PHAVU_004G104400g, PHAVU_004G106700g, PHAVU_004G1561001g, PHAVU_005G112500g, PHAVU_006G050200g, PHAVU_006G074300g, PHAVU_006G082700g,…
...GO:0044283	BP	e	small molecule biosynthetic process	127/9350	328/28134	0.0388828	3	127	1	1	1	0.521275	PHAVU_001G014100g, PHAVU_001G050500g, PHAVU_001G055000g, PHAVU_001G066000g, PHAVU_001G1075001g, PHAVU_001G113800g, PHAVU_001G123900g, PHAVU_001G124300g, PHAVU_001G153900g, PHAVU_001G177300g, PHAVU_001G178000g, PHAVU_001G225000g, PHAVU_001G232100g, PHAVU_001G236900g, PHAVU_001G265600g, PHAVU_002G000900g, PHAVU_002G018700g, PHAVU_002G048100g, PHAVU_002G101900g, PHAVU_002G106700g, PHAVU_002G139200g,…
....GO:0005976	BP	e	polysaccharide metabolic process	73/9350	180/28134	0.0390586	4	73	1	1	1	0.521275	PHAVU_001G021800g, PHAVU_001G073100g, PHAVU_001G089700g, PHAVU_001G093100g, PHAVU_001G098200g, PHAVU_001G098300g, PHAVU_001G128300g, PHAVU_001G148700g, PHAVU_001G179900g, PHAVU_001G211000g, PHAVU_001G212100g, PHAVU_001G262300g, PHAVU_001G265300g, PHAVU_002G008400g, PHAVU_002G016200g, PHAVU_002G092400g, PHAVU_002G125100g, PHAVU_002G136300g, PHAVU_002G182000g, PHAVU_002G188600g, PHAVU_002G197200g, …
.....GO:0070507	BP	e	regulation of microtubule cytoskeleton organization	8/9350	13/28134	0.0392408	7	8	1	1	1	0.521275	PHAVU_002G152300g, PHAVU_003G216700g, PHAVU_004G034700g, PHAVU_005G117200g, PHAVU_006G091600g, PHAVU_007G179800g, PHAVU_009G188500g, PHAVU_011G125500g
......GO:0010628	BP	e	positive regulation of gene expression	8/9350	13/28134	0.0392408	6	8	1	1	1	0.521275	PHAVU_002G090900g, PHAVU_003G036700g, PHAVU_006G064000g, PHAVU_007G084500g, PHAVU_007G089600g, PHAVU_009G140600g, PHAVU_009G184600g, PHAVU_010G030200g
......GO:0010257	BP	e	NADH dehydrogenase complex assembly	8/9350	13/28134	0.0392408	6	8	1	1	1	0.521275	PHAVU_001G207200g, PHAVU_002G039500g, PHAVU_002G241100g, PHAVU_006G014400g, PHAVU_006G044500g, PHAVU_007G178700g, PHAVU_009G246800g, PHAVU_010G040200g
.....GO:0006672	BP	e	ceramide metabolic process	8/9350	13/28134	0.0392408	7	8	1	1	1	0.521275	PHAVU_002G259100g, PHAVU_003G281100g, PHAVU_003G292300g, PHAVU_006G010200g, PHAVU_006G063100g, PHAVU_007G134300g, PHAVU_008G283700g, PHAVU_009G077800g
...GO:0051668	BP	e	localization within membrane	25/9350	53/28134	0.0400179	3	25	1	1	1	0.521275	PHAVU_001G183500g, PHAVU_001G191200g, PHAVU_001G212700g, PHAVU_002G103600g, PHAVU_002G176900g, PHAVU_003G155500g, PHAVU_004G072400g, PHAVU_006G049300g, PHAVU_006G096000g, PHAVU_006G097900g, PHAVU_007G146700g, PHAVU_007G195200g, PHAVU_007G214400g, PHAVU_008G058100g, PHAVU_008G208200g, PHAVU_008G274600g, PHAVU_009G040400g, PHAVU_009G193300g, PHAVU_009G223000g, PHAVU_010G021800g, PHAVU_010G093600g, …
.....GO:0043632	BP	e	modification-dependent macromolecule catabolic process	85/9350	212/28134	0.0401497	6	85	1	1	1	0.521275	PHAVU_001G013000g, PHAVU_001G043700g, PHAVU_001G072000g, PHAVU_001G087000g, PHAVU_001G102600g, PHAVU_001G183500g, PHAVU_001G197200g, PHAVU_001G202600g, PHAVU_001G240400g, PHAVU_001G268800g, PHAVU_002G026100g, PHAVU_002G106100g, PHAVU_002G121600g, PHAVU_002G134000g, PHAVU_002G148100g, PHAVU_002G201000g, PHAVU_002G221400g, PHAVU_002G291200g, PHAVU_002G320900g, PHAVU_002G330600g, PHAVU_003G049300g, …
...GO:0044093	BP	e	positive regulation of molecular function	28/9350	61/28134	0.0410113	3	28	1	1	1	0.521275	PHAVU_001G123400g, PHAVU_002G037700g, PHAVU_002G131800g, PHAVU_002G152300g, PHAVU_003G128900g, PHAVU_003G141700g, PHAVU_003G1589000g, PHAVU_003G216700g, PHAVU_004G034700g, PHAVU_004G047400g, PHAVU_005G024800g, PHAVU_005G092600g, PHAVU_005G155500g, PHAVU_006G046200g, PHAVU_006G072400g, PHAVU_006G103800g, PHAVU_006G107000g, PHAVU_006G142500g, PHAVU_007G005500g, PHAVU_007G015500g, PHAVU_008G036800g,…
....GO:0006040	BP	e	amino sugar metabolic process	12/9350	22/28134	0.041436	4	12	1	1	1	0.521275	PHAVU_001G218600g, PHAVU_001G2449000g, PHAVU_002G114100g, PHAVU_002G114200g, PHAVU_002G190700g, PHAVU_003G268600g, PHAVU_005G155800g, PHAVU_007G208900g, PHAVU_008G018100g, PHAVU_009G041300g, PHAVU_009G254400g, PHAVU_011G051500g
...GO:0051239	BP	e	regulation of multicellular organismal process	22/9350	46/28134	0.0414839	3	22	1	1	1	0.521275	PHAVU_001G189200g, PHAVU_002G050600g, PHAVU_002G318900g, PHAVU_003G149000g, PHAVU_003G167400g, PHAVU_003G192500g, PHAVU_004G046600g, PHAVU_005G060500g, PHAVU_005G139300g, PHAVU_005G144300g, PHAVU_005G159500g, PHAVU_007G012400g, PHAVU_007G119800g, PHAVU_007G207700g, PHAVU_008G137700g, PHAVU_008G253200g, PHAVU_009G085300g, PHAVU_009G100600g, PHAVU_009G107600g, PHAVU_009G247200g, PHAVU_009G247300g, …
....GO:0019318	BP	e	hexose metabolic process	39/9350	89/28134	0.0418445	5	39	1	1	1	0.521275	PHAVU_001G223700g, PHAVU_002G046200g, PHAVU_002G091700g, PHAVU_002G095600g, PHAVU_002G1073000g, PHAVU_002G139200g, PHAVU_002G147300g, PHAVU_002G236500g, PHAVU_003G090500g, PHAVU_003G131300g, PHAVU_003G285900g, PHAVU_004G027000g, PHAVU_004G043700g, PHAVU_004G0570000g, PHAVU_004G150200g, PHAVU_005G038100g, PHAVU_005G059200g, PHAVU_005G184800g, PHAVU_006G174600g, PHAVU_007G065000g, PHAVU_007G113500g…
....GO:0046486	BP	e	glycerolipid metabolic process	52/9350	124/28134	0.0445608	5	52	1	1	1	0.521275	PHAVU_001G117800g, PHAVU_001G123800g, PHAVU_001G147400g, PHAVU_002G070100g, PHAVU_002G092900g, PHAVU_002G104200g, PHAVU_002G136600g, PHAVU_002G147900g, PHAVU_002G190500g, PHAVU_002G190600g, PHAVU_002G226400g, PHAVU_002G277600g, PHAVU_002G321100g, PHAVU_003G037500g, PHAVU_003G123000g, PHAVU_003G134900g, PHAVU_003G212400g, PHAVU_004G089000g, PHAVU_005G026200g, PHAVU_005G102500g, PHAVU_005G102600g, …
.......GO:0070298	BP	e	negative regulation of phosphorelay signal transduction system	5/9350	7/28134	0.0446763	8	5	1	1	1	0.521275	PHAVU_001G154600g, PHAVU_006G071500g, PHAVU_007G174600g, PHAVU_008G258800g, PHAVU_010G078500g
........GO:0010105	BP	e	negative regulation of ethylene-activated signaling pathway	5/9350	7/28134	0.0446763	9	5	1	1	1	0.521275	PHAVU_001G154600g, PHAVU_006G071500g, PHAVU_007G174600g, PHAVU_008G258800g, PHAVU_010G078500g
..GO:0140029	BP	e	exocytic process	5/9350	7/28134	0.0446763	2	5	1	1	1	0.521275	PHAVU_001G208100g, PHAVU_007G098800g, PHAVU_007G158500g, PHAVU_010G030700g, PHAVU_011G066700g
....GO:0010200	BP	e	response to chitin	5/9350	7/28134	0.0446763	5	5	1	1	1	0.521275	PHAVU_005G046200g, PHAVU_007G011300g, PHAVU_007G158900g, PHAVU_007G159000g, PHAVU_008G014600g
......GO:0035435	BP	e	phosphate ion transmembrane transport	5/9350	7/28134	0.0446763	8	5	1	1	1	0.521275	PHAVU_002G118300g, PHAVU_002G282900g, PHAVU_002G330700g, PHAVU_003G024600g, PHAVU_007G1245000g
.......GO:0016554	BP	e	cytidine to uridine editing	5/9350	7/28134	0.0446763	9	5	1	1	1	0.521275	PHAVU_002G077700g, PHAVU_005G067700g, PHAVU_006G195100g, PHAVU_006G217000g, PHAVU_007G103400g
.....GO:0031577	BP	e	spindle checkpoint signaling	4/9350	5/28134	0.0447633	9	4	1	1	1	0.521275	PHAVU_001G245100g, PHAVU_001G258800g, PHAVU_003G009000g, PHAVU_003G076200g
....GO:0046460	BP	e	neutral lipid biosynthetic process	4/9350	5/28134	0.0447633	6	4	1	1	1	0.521275	PHAVU_003G123000g, PHAVU_003G134900g, PHAVU_003G212400g, PHAVU_007G028500g
.......GO:0045839	BP	e	negative regulation of mitotic nuclear division	4/9350	5/28134	0.0447633	8	4	1	1	1	0.521275	PHAVU_001G245100g, PHAVU_001G258800g, PHAVU_003G009000g, PHAVU_003G076200g
......GO:0019432	BP	e	triglyceride biosynthetic process	4/9350	5/28134	0.0447633	8	4	1	1	1	0.521275	PHAVU_003G123000g, PHAVU_003G134900g, PHAVU_003G212400g, PHAVU_007G028500g
......GO:0106380	BP	e	purine ribonucleotide salvage	4/9350	5/28134	0.0447633	11	4	1	1	1	0.521275	PHAVU_001G050500g, PHAVU_001G178000g, PHAVU_003G070600g, PHAVU_010G078200g
.....GO:0071174	BP	e	mitotic spindle checkpoint signaling	4/9350	5/28134	0.0447633	10	4	1	1	1	0.521275	PHAVU_001G245100g, PHAVU_001G258800g, PHAVU_003G009000g, PHAVU_003G076200g
.....GO:0006639	BP	e	acylglycerol metabolic process	4/9350	5/28134	0.0447633	6	4	1	1	1	0.521275	PHAVU_003G123000g, PHAVU_003G134900g, PHAVU_003G212400g, PHAVU_007G028500g
....GO:0006638	BP	e	neutral lipid metabolic process	4/9350	5/28134	0.0447633	5	4	1	1	1	0.521275	PHAVU_003G123000g, PHAVU_003G134900g, PHAVU_003G212400g, PHAVU_007G028500g
......GO:0071173	BP	e	spindle assembly checkpoint signaling	4/9350	5/28134	0.0447633	10	4	1	1	1	0.521275	PHAVU_001G245100g, PHAVU_001G258800g, PHAVU_003G009000g, PHAVU_003G076200g
.......GO:2000816	BP	e	negative regulation of mitotic sister chromatid separation	4/9350	5/28134	0.0447633	10	4	1	1	1	0.521275	PHAVU_001G245100g, PHAVU_001G258800g, PHAVU_003G009000g, PHAVU_003G076200g
.....GO:0046463	BP	e	acylglycerol biosynthetic process	4/9350	5/28134	0.0447633	7	4	1	1	1	0.521275	PHAVU_003G123000g, PHAVU_003G134900g, PHAVU_003G212400g, PHAVU_007G028500g
........GO:0045841	BP	e	negative regulation of mitotic metaphase/anaphase transition	4/9350	5/28134	0.0447633	11	4	1	1	1	0.521275	PHAVU_001G245100g, PHAVU_001G258800g, PHAVU_003G009000g, PHAVU_003G076200g
.....GO:0051985	BP	e	negative regulation of chromosome segregation	4/9350	5/28134	0.0447633	5	4	1	1	1	0.521275	PHAVU_001G245100g, PHAVU_001G258800g, PHAVU_003G009000g, PHAVU_003G076200g
......GO:0033046	BP	e	negative regulation of sister chromatid segregation	4/9350	5/28134	0.0447633	8	4	1	1	1	0.521275	PHAVU_001G245100g, PHAVU_001G258800g, PHAVU_003G009000g, PHAVU_003G076200g
.....GO:0032261	BP	e	purine nucleotide salvage	4/9350	5/28134	0.0447633	10	4	1	1	1	0.521275	PHAVU_001G050500g, PHAVU_001G178000g, PHAVU_003G070600g, PHAVU_010G078200g
......GO:0006641	BP	e	triglyceride metabolic process	4/9350	5/28134	0.0447633	7	4	1	1	1	0.521275	PHAVU_003G123000g, PHAVU_003G134900g, PHAVU_003G212400g, PHAVU_007G028500g
.......GO:0051784	BP	e	negative regulation of nuclear division	4/9350	5/28134	0.0447633	7	4	1	1	1	0.521275	PHAVU_001G245100g, PHAVU_001G258800g, PHAVU_003G009000g, PHAVU_003G076200g
......GO:0007094	BP	e	mitotic spindle assembly checkpoint signaling	4/9350	5/28134	0.0447633	12	4	1	1	1	0.521275	PHAVU_001G245100g, PHAVU_001G258800g, PHAVU_003G009000g, PHAVU_003G076200g
.......GO:0033048	BP	e	negative regulation of mitotic sister chromatid segregation	4/9350	5/28134	0.0447633	9	4	1	1	1	0.521275	PHAVU_001G245100g, PHAVU_001G258800g, PHAVU_003G009000g, PHAVU_003G076200g
......GO:1905819	BP	e	negative regulation of chromosome separation	4/9350	5/28134	0.0447633	7	4	1	1	1	0.521275	PHAVU_001G245100g, PHAVU_001G258800g, PHAVU_003G009000g, PHAVU_003G076200g
.......GO:1902100	BP	e	negative regulation of metaphase/anaphase transition of cell cycle	4/9350	5/28134	0.0447633	9	4	1	1	1	0.521275	PHAVU_001G245100g, PHAVU_001G258800g, PHAVU_003G009000g, PHAVU_003G076200g
.....GO:0046394	BP	e	carboxylic acid biosynthetic process	88/9350	222/28134	0.0451549	6	88	1	1	1	0.521275	PHAVU_001G014100g, PHAVU_001G1075001g, PHAVU_001G113800g, PHAVU_001G123900g, PHAVU_001G124300g, PHAVU_001G153900g, PHAVU_001G177300g, PHAVU_001G225000g, PHAVU_001G236900g, PHAVU_001G265600g, PHAVU_002G000900g, PHAVU_002G018700g, PHAVU_002G048100g, PHAVU_002G101900g, PHAVU_002G147400g, PHAVU_002G194300g, PHAVU_002G264800g, PHAVU_003G060200g, PHAVU_003G100400g, PHAVU_003G160400g, PHAVU_003G176200g,…
........GO:0000413	BP	e	protein peptidyl-prolyl isomerization	20/9350	41/28134	0.0451813	9	20	1	1	1	0.521275	PHAVU_001G053000g, PHAVU_001G233400g, PHAVU_001G243000g, PHAVU_002G002100g, PHAVU_002G010800g, PHAVU_002G035800g, PHAVU_002G088300g, PHAVU_003G007900g, PHAVU_003G178500g, PHAVU_003G246400g, PHAVU_003G294200g, PHAVU_007G100400g, PHAVU_008G049200g, PHAVU_008G201800g, PHAVU_008G272400g, PHAVU_009G120200g, PHAVU_009G211800g, PHAVU_010G024400g, PHAVU_011G148100g, PHAVU_011G203200g
......GO:0045934	BP	e	negative regulation of nucleobase-containing compound metabolic process	33/9350	74/28134	0.0472485	6	33	1	1	1	0.533534	PHAVU_001G152900g, PHAVU_001G153000g, PHAVU_001G194000g, PHAVU_001G214900g, PHAVU_002G077700g, PHAVU_002G241900g, PHAVU_002G313000g, PHAVU_003G082100g, PHAVU_003G133900g, PHAVU_003G207600g, PHAVU_003G244000g, PHAVU_005G036300g, PHAVU_005G0673000g, PHAVU_005G171300g, PHAVU_006G091000g, PHAVU_007G024100g, PHAVU_007G035700g, PHAVU_007G057800g, PHAVU_007G172900g, PHAVU_007G173000g, PHAVU_007G269900g,…
.....GO:0016998	BP	e	cell wall macromolecule catabolic process	13/9350	24/28134	0.0480281	6	13	1	1	1	0.533534	PHAVU_001G212100g, PHAVU_001G218600g, PHAVU_002G114100g, PHAVU_002G114200g, PHAVU_002G206800g, PHAVU_003G268600g, PHAVU_005G155800g, PHAVU_007G208900g, PHAVU_007G215100g, PHAVU_008G018100g, PHAVU_008G171800g, PHAVU_009G254400g, PHAVU_011G051500g
.....GO:0043087	BP	e	regulation of GTPase activity	13/9350	24/28134	0.0480281	5	13	1	1	1	0.533534	PHAVU_003G141700g, PHAVU_004G047400g, PHAVU_005G092600g, PHAVU_005G155500g, PHAVU_006G046200g, PHAVU_006G072400g, PHAVU_006G096500g, PHAVU_007G005500g, PHAVU_008G287900g, PHAVU_009G049000g, PHAVU_009G143700g, PHAVU_011G139200g, PHAVU_011G162200g
.....GO:0072488	BP	e	ammonium transmembrane transport	7/9350	11/28134	0.0497211	8	7	1	1	1	0.533534	PHAVU_001G166900g, PHAVU_003G267400g, PHAVU_006G067500g, PHAVU_006G101400g, PHAVU_007G120200g, PHAVU_007G175600g, PHAVU_008G094900g
...GO:0140056	BP	e	organelle localization by membrane tethering	7/9350	11/28134	0.0497211	4	7	1	1	1	0.533534	PHAVU_001G099300g, PHAVU_002G062400g, PHAVU_004G081300g, PHAVU_006G192600g, PHAVU_007G098800g, PHAVU_007G158500g, PHAVU_011G066700g
..GO:0022406	BP	e	membrane docking	7/9350	11/28134	0.0497211	2	7	1	1	1	0.533534	PHAVU_001G099300g, PHAVU_002G062400g, PHAVU_004G081300g, PHAVU_006G192600g, PHAVU_007G098800g, PHAVU_007G158500g, PHAVU_011G066700g
....GO:0048827	BP	e	phyllome development	7/9350	11/28134	0.0497211	4	7	1	1	1	0.533534	PHAVU_001G220400g, PHAVU_002G218200g, PHAVU_002G271200g, PHAVU_007G274100g, PHAVU_008G077000g, PHAVU_009G092000g, PHAVU_011G024600g
.....GO:0006026	BP	e	aminoglycan catabolic process	9/9350	15/28134	0.0499455	5	9	1	1	1	0.533534	PHAVU_001G218600g, PHAVU_002G114100g, PHAVU_002G114200g, PHAVU_003G268600g, PHAVU_005G155800g, PHAVU_007G208900g, PHAVU_008G018100g, PHAVU_009G254400g, PHAVU_011G051500g
.....GO:0010088	BP	e	phloem development	9/9350	15/28134	0.0499455	5	9	1	1	1	0.533534	PHAVU_006G008400g, PHAVU_006G008500g, PHAVU_006G021400g, PHAVU_006G0215000g, PHAVU_007G126300g, PHAVU_007G126400g, PHAVU_007G126500g, PHAVU_007G127000g, PHAVU_008G147900g
.....GO:0006030	BP	e	chitin metabolic process	9/9350	15/28134	0.0499455	6	9	1	1	1	0.533534	PHAVU_001G218600g, PHAVU_002G114100g, PHAVU_002G114200g, PHAVU_003G268600g, PHAVU_005G155800g, PHAVU_007G208900g, PHAVU_008G018100g, PHAVU_009G254400g, PHAVU_011G051500g
......GO:0006032	BP	e	chitin catabolic process	9/9350	15/28134	0.0499455	7	9	1	1	1	0.533534	PHAVU_001G218600g, PHAVU_002G114100g, PHAVU_002G114200g, PHAVU_003G268600g, PHAVU_005G155800g, PHAVU_007G208900g, PHAVU_008G018100g, PHAVU_009G254400g, PHAVU_011G051500g
....GO:0009116	BP	e	nucleoside metabolic process	9/9350	15/28134	0.0499455	6	9	1	1	1	0.533534	PHAVU_001G050500g, PHAVU_001G177200g, PHAVU_001G178000g, PHAVU_002G304000g, PHAVU_004G170900g, PHAVU_006G151100g, PHAVU_007G150300g, PHAVU_009G000600g, PHAVU_009G000900g
.....GO:1901071	BP	e	glucosamine-containing compound metabolic process	9/9350	15/28134	0.0499455	5	9	1	1	1	0.533534	PHAVU_001G218600g, PHAVU_002G114100g, PHAVU_002G114200g, PHAVU_003G268600g, PHAVU_005G155800g, PHAVU_007G208900g, PHAVU_008G018100g, PHAVU_009G254400g, PHAVU_011G051500g
....GO:0090151	BP	e	establishment of protein localization to mitochondrial membrane	9/9350	15/28134	0.0499455	8	9	1	1	1	0.533534	PHAVU_004G072400g, PHAVU_006G049300g, PHAVU_007G146700g, PHAVU_007G195200g, PHAVU_008G058100g, PHAVU_008G274600g, PHAVU_009G040400g, PHAVU_010G021800g, PHAVU_011G019700g
.......GO:0009299	BP	e	mRNA transcription	9/9350	15/28134	0.0499455	10	9	1	1	1	0.533534	PHAVU_002G202200g, PHAVU_005G066200g, PHAVU_005G095100g, PHAVU_006G105500g, PHAVU_007G192200g, PHAVU_007G274100g, PHAVU_008G258200g, PHAVU_011G130300g, PHAVU_011G162700g
......GO:1901072	BP	e	glucosamine-containing compound catabolic process	9/9350	15/28134	0.0499455	6	9	1	1	1	0.533534	PHAVU_001G218600g, PHAVU_002G114100g, PHAVU_002G114200g, PHAVU_003G268600g, PHAVU_005G155800g, PHAVU_007G208900g, PHAVU_008G018100g, PHAVU_009G254400g, PHAVU_011G051500g
.....GO:0051204	BP	e	protein insertion into mitochondrial membrane	9/9350	15/28134	0.0499455	9	9	1	1	1	0.533534	PHAVU_004G072400g, PHAVU_006G049300g, PHAVU_007G146700g, PHAVU_007G195200g, PHAVU_008G058100g, PHAVU_008G274600g, PHAVU_009G040400g, PHAVU_010G021800g, PHAVU_011G019700g
.....GO:0046348	BP	e	amino sugar catabolic process	9/9350	15/28134	0.0499455	5	9	1	1	1	0.533534	PHAVU_001G218600g, PHAVU_002G114100g, PHAVU_002G114200g, PHAVU_003G268600g, PHAVU_005G155800g, PHAVU_007G208900g, PHAVU_008G018100g, PHAVU_009G254400g, PHAVU_011G051500g
....GO:0006022	BP	e	aminoglycan metabolic process	9/9350	15/28134	0.0499455	4	9	1	1	1	0.533534	PHAVU_001G218600g, PHAVU_002G114100g, PHAVU_002G114200g, PHAVU_003G268600g, PHAVU_005G155800g, PHAVU_007G208900g, PHAVU_008G018100g, PHAVU_009G254400g, PHAVU_011G051500g
...GO:0006952	BP	p	defense response	89/9350	653/28134	6.97234e-31	3	89	2.36502e-27	2.30541e-27	2.36502e-27	2.36502e-27	PHAVU_001G016700g, PHAVU_001G018800g, PHAVU_001G018900g, PHAVU_001G098700g, PHAVU_001G100400g, PHAVU_001G105300g, PHAVU_001G133000g, PHAVU_001G134000g, PHAVU_001G147500g, PHAVU_001G1759000g, PHAVU_001G194600g, PHAVU_001G195000g, PHAVU_001G240600g, PHAVU_002G004000g, PHAVU_002G021700g, PHAVU_002G107800g, PHAVU_002G107900g, PHAVU_002G133400g, PHAVU_002G135600g, PHAVU_002G155400g, PHAVU_002G171400g,…
..GO:0006950	BP	p	response to stress	286/9350	1229/28134	7.70059e-15	2	286	2.61204e-11	2.5462e-11	2.59972e-11	1.5365e-12	PHAVU_001G016700g, PHAVU_001G018800g, PHAVU_001G018900g, PHAVU_001G022700g, PHAVU_001G039800g, PHAVU_001G041100g, PHAVU_001G058500g, PHAVU_001G059100g, PHAVU_001G076000g, PHAVU_001G092900g, PHAVU_001G093700g, PHAVU_001G098700g, PHAVU_001G099000g, PHAVU_001G100400g, PHAVU_001G105300g, PHAVU_001G106600g, PHAVU_001G107600g, PHAVU_001G121400g, PHAVU_001G127100g, PHAVU_001G129200g, PHAVU_001G133000g, …
...GO:0060320	BP	p	rejection of self pollen	1/9350	75/28134	3.91063e-12	4	1	1.32649e-08	1.29305e-08	1.31867e-08	6.3166e-10	PHAVU_006G164600g
..GO:0008037	BP	p	cell recognition	17/9350	145/28134	2.74161e-09	2	17	9.29954e-06	9.06513e-06	9.24197e-06	4.04328e-07	PHAVU_002G219900g, PHAVU_002G220500g, PHAVU_004G085800g, PHAVU_005G011200g, PHAVU_005G088200g, PHAVU_005G088700g, PHAVU_005G088800g, PHAVU_005G110300g, PHAVU_005G110400g, PHAVU_006G164600g, PHAVU_006G194500g, PHAVU_008G124900g, PHAVU_009G068100g, PHAVU_009G068300g, PHAVU_010G100400g, PHAVU_011G108700g, PHAVU_011G156200g
..GO:0048544	BP	p	recognition of pollen	17/9350	145/28134	2.74161e-09	3	17	9.29954e-06	9.06513e-06	9.24197e-06	4.04328e-07	PHAVU_002G219900g, PHAVU_002G220500g, PHAVU_004G085800g, PHAVU_005G011200g, PHAVU_005G088200g, PHAVU_005G088700g, PHAVU_005G088800g, PHAVU_005G110300g, PHAVU_005G110400g, PHAVU_006G164600g, PHAVU_006G194500g, PHAVU_008G124900g, PHAVU_009G068100g, PHAVU_009G068300g, PHAVU_010G100400g, PHAVU_011G108700g, PHAVU_011G156200g
.GO:0050896	BP	p	response to stimulus	435/9350	1602/28134	7.16422e-08	1	435	0.00024301	0.000236885	0.000241362	1.01254e-05	PHAVU_001G008100g, PHAVU_001G008200g, PHAVU_001G009700g, PHAVU_001G016700g, PHAVU_001G018800g, PHAVU_001G018900g, PHAVU_001G022000g, PHAVU_001G022700g, PHAVU_001G039800g, PHAVU_001G041100g, PHAVU_001G055000g, PHAVU_001G058500g, PHAVU_001G059100g, PHAVU_001G066000g, PHAVU_001G076000g, PHAVU_001G088600g, PHAVU_001G092900g, PHAVU_001G093700g, PHAVU_001G098700g, PHAVU_001G099000g, PHAVU_001G100400g, …
....GO:0050832	BP	p	defense response to fungus	8/9350	64/28134	0.000259511	6	8	0.880261	0.858073	0.870659	0.0231648	PHAVU_001G105300g, PHAVU_002G021700g, PHAVU_006G102300g, PHAVU_007G003300g, PHAVU_007G089600g, PHAVU_007G187700g, PHAVU_011G150800g, PHAVU_011G214500g
.GO:0022414	BP	p	reproductive process	73/9350	299/28134	0.00103843	1	73	1	1	1	0.0760522	PHAVU_001G022000g, PHAVU_001G023600g, PHAVU_001G066000g, PHAVU_001G0849001g, PHAVU_001G085400g, PHAVU_001G086800g, PHAVU_001G195300g, PHAVU_001G220400g, PHAVU_001G227400g, PHAVU_001G2650001g, PHAVU_002G041100g, PHAVU_002G077700g, PHAVU_002G114800g, PHAVU_002G185400g, PHAVU_002G219900g, PHAVU_002G220500g, PHAVU_002G268400g, PHAVU_002G313800g, PHAVU_003G048000g, PHAVU_003G238500g, PHAVU_003G253900g…
......GO:0060147	BP	p	regulation of post-transcriptional gene silencing	0/9350	16/28134	0.00232192	6	0	1	1	1	0.127032
....GO:0006259	BP	p	DNA metabolic process	110/9350	418/28134	0.00237769	6	110	1	1	1	0.128018	PHAVU_001G058500g, PHAVU_001G099000g, PHAVU_001G112000g, PHAVU_001G121400g, PHAVU_001G129200g, PHAVU_001G141800g, PHAVU_001G159200g, PHAVU_001G212500g, PHAVU_001G212600g, PHAVU_001G214900g, PHAVU_001G259300g, PHAVU_001G262100g, PHAVU_001G264500g, PHAVU_002G017900g, PHAVU_002G041100g, PHAVU_002G053200g, PHAVU_002G059800g, PHAVU_002G070300g, PHAVU_002G114800g, PHAVU_002G126800g, PHAVU_002G194200g, …
..GO:0010073	BP	p	meristem maintenance	2/9350	27/28134	0.00332715	2	2	1	1	1	0.152509	PHAVU_001G023000g, PHAVU_001G028900g
..GO:0001906	BP	p	cell killing	1/9350	21/28134	0.00412495	2	1	1	1	1	0.16461	PHAVU_011G150800g
..GO:0031640	BP	p	killing of cells of another organism	1/9350	21/28134	0.00412495	3	1	1	1	1	0.16461	PHAVU_011G150800g
....GO:0006518	BP	p	peptide metabolic process	128/9350	471/28134	0.0048803	5	128	1	1	1	0.188113	PHAVU_001G002000g, PHAVU_001G003200g, PHAVU_001G017500g, PHAVU_001G052700g, PHAVU_001G079100g, PHAVU_001G103900g, PHAVU_001G108100g, PHAVU_001G139900g, PHAVU_001G1627001g, PHAVU_001G164200g, PHAVU_001G173300g, PHAVU_001G174300g, PHAVU_001G191700g, PHAVU_001G200900g, PHAVU_001G203900g, PHAVU_001G204100g, PHAVU_001G208200g, PHAVU_001G228900g, PHAVU_001G230400g, PHAVU_002G001200g, PHAVU_002G011200g,…
......GO:0008213	BP	p	protein alkylation	10/9350	60/28134	0.00569717	7	10	1	1	1	0.205583	PHAVU_001G103400g, PHAVU_001G164300g, PHAVU_004G172200g, PHAVU_005G020600g, PHAVU_005G024700g, PHAVU_005G170700g, PHAVU_009G130100g, PHAVU_009G243500g, PHAVU_011G022800g, PHAVU_011G093600g
....GO:0006479	BP	p	protein methylation	10/9350	60/28134	0.00569717	8	10	1	1	1	0.205583	PHAVU_001G103400g, PHAVU_001G164300g, PHAVU_004G172200g, PHAVU_005G020600g, PHAVU_005G024700g, PHAVU_005G170700g, PHAVU_009G130100g, PHAVU_009G243500g, PHAVU_011G022800g, PHAVU_011G093600g
...GO:0034641	BP	p	cellular nitrogen compound metabolic process	685/9350	2239/28134	0.00578581	3	685	1	1	1	0.206584	PHAVU_001G001600g, PHAVU_001G002000g, PHAVU_001G003200g, PHAVU_001G005600g, PHAVU_001G007900g, PHAVU_001G017500g, PHAVU_001G032800g, PHAVU_001G050500g, PHAVU_001G050800g, PHAVU_001G052700g, PHAVU_001G057200g, PHAVU_001G058500g, PHAVU_001G060400g, PHAVU_001G061400g, PHAVU_001G070700g, PHAVU_001G076800g, PHAVU_001G079100g, PHAVU_001G086100g, PHAVU_001G092600g, PHAVU_001G093300g, PHAVU_001G0948000g,…
...GO:0098542	BP	p	defense response to other organism	29/9350	131/28134	0.006805	5	29	1	1	1	0.235536	PHAVU_001G100400g, PHAVU_001G105300g, PHAVU_001G194600g, PHAVU_001G195000g, PHAVU_002G021700g, PHAVU_003G063700g, PHAVU_003G239800g, PHAVU_003G282100g, PHAVU_004G148800g, PHAVU_004G148900g, PHAVU_005G037300g, PHAVU_005G165900g, PHAVU_006G050100g, PHAVU_006G102300g, PHAVU_007G003300g, PHAVU_007G089600g, PHAVU_007G092800g, PHAVU_007G187700g, PHAVU_007G268700g, PHAVU_008G036200g, PHAVU_008G077700g, …
....GO:0090304	BP	p	nucleic acid metabolic process	402/9350	1347/28134	0.00697022	5	402	1	1	1	0.238818	PHAVU_001G001600g, PHAVU_001G005600g, PHAVU_001G050800g, PHAVU_001G057200g, PHAVU_001G058500g, PHAVU_001G061400g, PHAVU_001G076800g, PHAVU_001G086100g, PHAVU_001G092600g, PHAVU_001G0948000g, PHAVU_001G099000g, PHAVU_001G105200g, PHAVU_001G112000g, PHAVU_001G113000g, PHAVU_001G121400g, PHAVU_001G129200g, PHAVU_001G132100g, PHAVU_001G141800g, PHAVU_001G148900g, PHAVU_001G149400g, PHAVU_001G149600g,…
...GO:0009620	BP	p	response to fungus	17/9350	84/28134	0.0105167	5	17	1	1	1	0.308194	PHAVU_001G105300g, PHAVU_002G021700g, PHAVU_002G269800g, PHAVU_003G252200g, PHAVU_005G089900g, PHAVU_005G111800g, PHAVU_006G053400g, PHAVU_006G102300g, PHAVU_007G003300g, PHAVU_007G089600g, PHAVU_007G090700g, PHAVU_007G131200g, PHAVU_007G187700g, PHAVU_009G122700g, PHAVU_011G024600g, PHAVU_011G150800g, PHAVU_011G214500g
......GO:0042773	BP	p	ATP synthesis coupled electron transport	0/9350	12/28134	0.0115981	6	0	1	1	1	0.315732
....GO:0006556	BP	p	S-adenosylmethionine biosynthetic process	0/9350	12/28134	0.0115981	5	0	1	1	1	0.315732
.....GO:0006112	BP	p	energy reserve metabolic process	0/9350	12/28134	0.0115981	5	0	1	1	1	0.315732
......GO:0005977	BP	p	glycogen metabolic process	0/9350	12/28134	0.0115981	7	0	1	1	1	0.315732
...GO:0046500	BP	p	S-adenosylmethionine metabolic process	0/9350	12/28134	0.0115981	4	0	1	1	1	0.315732
.......GO:0005978	BP	p	glycogen biosynthetic process	0/9350	12/28134	0.0115981	8	0	1	1	1	0.315732
.......GO:0018205	BP	p	peptidyl-lysine modification	12/9350	65/28134	0.0116875	8	12	1	1	1	0.315732	PHAVU_001G103400g, PHAVU_001G164300g, PHAVU_001G214900g, PHAVU_002G015200g, PHAVU_003G241600g, PHAVU_007G084500g, PHAVU_008G230500g, PHAVU_009G130100g, PHAVU_009G243500g, PHAVU_010G044300g, PHAVU_010G165900g, PHAVU_011G022800g
.....GO:0018022	BP	p	peptidyl-lysine methylation	5/9350	36/28134	0.0125715	9	5	1	1	1	0.32062	PHAVU_001G103400g, PHAVU_001G164300g, PHAVU_009G130100g, PHAVU_009G243500g, PHAVU_011G022800g
.....GO:0006260	BP	p	DNA replication	19/9350	91/28134	0.0136887	7	19	1	1	1	0.338921	PHAVU_001G058500g, PHAVU_002G126800g, PHAVU_002G201100g, PHAVU_003G184400g, PHAVU_003G207500g, PHAVU_003G211700g, PHAVU_004G101800g, PHAVU_004G142300g, PHAVU_006G039400g, PHAVU_006G124200g, PHAVU_008G238000g, PHAVU_009G115100g, PHAVU_009G118000g, PHAVU_009G126000g, PHAVU_009G142700g, PHAVU_010G140100g, PHAVU_011G041100g, PHAVU_011G100500g, PHAVU_011G212400g
....GO:0009059	BP	p	macromolecule biosynthetic process	224/9350	768/28134	0.0159892	4	224	1	1	1	0.3715	PHAVU_001G003200g, PHAVU_001G017500g, PHAVU_001G021800g, PHAVU_001G052700g, PHAVU_001G061400g, PHAVU_001G073100g, PHAVU_001G076800g, PHAVU_001G079100g, PHAVU_001G089700g, PHAVU_001G093100g, PHAVU_001G103900g, PHAVU_001G108100g, PHAVU_001G121400g, PHAVU_001G128300g, PHAVU_001G139900g, PHAVU_001G148100g, PHAVU_001G148200g, PHAVU_001G148700g, PHAVU_001G152800g, PHAVU_001G164200g, PHAVU_001G174300g, …
.....GO:0043043	BP	p	peptide biosynthetic process	105/9350	383/28134	0.0161378	6	105	1	1	1	0.3715	PHAVU_001G003200g, PHAVU_001G017500g, PHAVU_001G052700g, PHAVU_001G079100g, PHAVU_001G103900g, PHAVU_001G108100g, PHAVU_001G139900g, PHAVU_001G1627001g, PHAVU_001G164200g, PHAVU_001G174300g, PHAVU_001G191700g, PHAVU_001G200900g, PHAVU_001G203900g, PHAVU_001G204100g, PHAVU_001G208200g, PHAVU_002G001200g, PHAVU_002G011200g, PHAVU_002G044200g, PHAVU_002G057000g, PHAVU_002G074900g, PHAVU_002G085600g,…
.....GO:0071897	BP	p	DNA biosynthetic process	6/9350	39/28134	0.0168394	7	6	1	1	1	0.3715	PHAVU_002G053200g, PHAVU_002G201100g, PHAVU_004G075000g, PHAVU_004G142300g, PHAVU_006G055600g, PHAVU_007G220400g
.....GO:0006412	BP	p	translation	103/9350	375/28134	0.0175498	7	103	1	1	1	0.3715	PHAVU_001G003200g, PHAVU_001G017500g, PHAVU_001G052700g, PHAVU_001G079100g, PHAVU_001G103900g, PHAVU_001G108100g, PHAVU_001G139900g, PHAVU_001G164200g, PHAVU_001G174300g, PHAVU_001G191700g, PHAVU_001G200900g, PHAVU_001G203900g, PHAVU_001G204100g, PHAVU_001G208200g, PHAVU_002G001200g, PHAVU_002G011200g, PHAVU_002G044200g, PHAVU_002G057000g, PHAVU_002G074900g, PHAVU_002G085600g, PHAVU_002G132700g, …
.......GO:0016073	BP	p	snRNA metabolic process	1/9350	17/28134	0.0176264	8	1	1	1	1	0.3715	PHAVU_005G124500g
...GO:0043414	BP	p	macromolecule methylation	25/9350	110/28134	0.0194178	5	25	1	1	1	0.384247	PHAVU_001G092600g, PHAVU_001G0948000g, PHAVU_001G103400g, PHAVU_001G113000g, PHAVU_001G153300g, PHAVU_001G164300g, PHAVU_002G070300g, PHAVU_002G167300g, PHAVU_002G205600g, PHAVU_003G225400g, PHAVU_004G042000g, PHAVU_004G172200g, PHAVU_005G020600g, PHAVU_005G024700g, PHAVU_005G170700g, PHAVU_006G059200g, PHAVU_006G138500g, PHAVU_006G181700g, PHAVU_007G120700g, PHAVU_008G194100g, PHAVU_009G130100g,…
.....GO:0022904	BP	p	respiratory electron transport chain	4/9350	30/28134	0.0195028	5	4	1	1	1	0.384247	PHAVU_001G121500g, PHAVU_001G190200g, PHAVU_009G002900g, PHAVU_009G182700g
....GO:0009081	BP	p	branched-chain amino acid metabolic process	2/9350	21/28134	0.0197059	7	2	1	1	1	0.384247	PHAVU_007G225400g, PHAVU_011G134200g
....GO:0022900	BP	p	electron transport chain	18/9350	83/28134	0.0262781	4	18	1	1	1	0.456835	PHAVU_001G055300g, PHAVU_001G121500g, PHAVU_001G190200g, PHAVU_002G029800g, PHAVU_002G045400g, PHAVU_003G213900g, PHAVU_004G020500g, PHAVU_006G212700g, PHAVU_007G137400g, PHAVU_007G271000g, PHAVU_008G137800g, PHAVU_008G292600g, PHAVU_009G002900g, PHAVU_009G033500g, PHAVU_009G182700g, PHAVU_009G186200g, PHAVU_010G094000g, PHAVU_011G096400g
....GO:0043603	BP	p	cellular amide metabolic process	151/9350	525/28134	0.0279643	4	151	1	1	1	0.471939	PHAVU_001G002000g, PHAVU_001G003200g, PHAVU_001G017500g, PHAVU_001G052700g, PHAVU_001G079100g, PHAVU_001G103900g, PHAVU_001G108100g, PHAVU_001G112800g, PHAVU_001G139900g, PHAVU_001G1627001g, PHAVU_001G164200g, PHAVU_001G173300g, PHAVU_001G174300g, PHAVU_001G191700g, PHAVU_001G200900g, PHAVU_001G203900g, PHAVU_001G204100g, PHAVU_001G208200g, PHAVU_001G228900g, PHAVU_001G230400g, PHAVU_002G001200g,…
.....GO:0015074	BP	p	DNA integration	4/9350	29/28134	0.0286998	7	4	1	1	1	0.471939	PHAVU_001G112000g, PHAVU_002G243800g, PHAVU_005G024100g, PHAVU_005G108900g
......GO:0034968	BP	p	histone lysine methylation	4/9350	29/28134	0.0286998	10	4	1	1	1	0.471939	PHAVU_001G103400g, PHAVU_001G164300g, PHAVU_009G130100g, PHAVU_011G022800g
..GO:0051716	BP	p	cellular response to stimulus	96/9350	347/28134	0.0291769	2	96	1	1	1	0.475809	PHAVU_001G058500g, PHAVU_001G093700g, PHAVU_001G099000g, PHAVU_001G121400g, PHAVU_001G127100g, PHAVU_001G129200g, PHAVU_001G141800g, PHAVU_001G159200g, PHAVU_001G189900g, PHAVU_001G212500g, PHAVU_001G214900g, PHAVU_001G262100g, PHAVU_002G053200g, PHAVU_002G059800g, PHAVU_002G107000g, PHAVU_002G126800g, PHAVU_002G138500g, PHAVU_002G205800g, PHAVU_002G267400g, PHAVU_002G271200g, PHAVU_002G285500g, …
....GO:0006760	BP	p	folic acid-containing compound metabolic process	3/9350	24/28134	0.0303555	5	3	1	1	1	0.490314	PHAVU_003G286600g, PHAVU_005G074400g, PHAVU_011G043000g
....GO:0019751	BP	p	polyol metabolic process	11/9350	56/28134	0.0326685	5	11	1	1	1	0.513016	PHAVU_002G181200g, PHAVU_002G190500g, PHAVU_002G190600g, PHAVU_002G245900g, PHAVU_002G261700g, PHAVU_003G001800g, PHAVU_003G284100g, PHAVU_006G190400g, PHAVU_007G060200g, PHAVU_009G113600g, PHAVU_010G143500g
......GO:0016102	BP	p	diterpenoid biosynthetic process	6/9350	36/28134	0.0341029	8	6	1	1	1	0.517986	PHAVU_001G055000g, PHAVU_001G066000g, PHAVU_004G123600g, PHAVU_005G173500g, PHAVU_007G064800g, PHAVU_010G152200g
.......GO:0006526	BP	p	arginine biosynthetic process	0/9350	9/28134	0.0344676	10	0	1	1	1	0.517986
....GO:0009723	BP	p	response to ethylene	0/9350	9/28134	0.0344676	5	0	1	1	1	0.517986
....GO:0051607	BP	p	defense response to virus	0/9350	10/28134	0.0368943	7	0	1	1	1	0.517986
...GO:0009615	BP	p	response to virus	0/9350	10/28134	0.0368943	5	0	1	1	1	0.517986
....GO:0140546	BP	p	defense response to symbiont	0/9350	10/28134	0.0368943	6	0	1	1	1	0.517986
....GO:0034645	BP	p	cellular macromolecule biosynthetic process	155/9350	534/28134	0.0369462	5	155	1	1	1	0.517986	PHAVU_001G003200g, PHAVU_001G017500g, PHAVU_001G021800g, PHAVU_001G052700g, PHAVU_001G073100g, PHAVU_001G079100g, PHAVU_001G089700g, PHAVU_001G093100g, PHAVU_001G103900g, PHAVU_001G108100g, PHAVU_001G128300g, PHAVU_001G139900g, PHAVU_001G148100g, PHAVU_001G148200g, PHAVU_001G148700g, PHAVU_001G152800g, PHAVU_001G164200g, PHAVU_001G174300g, PHAVU_001G191700g, PHAVU_001G200900g, PHAVU_001G203900g, …
......GO:0006396	BP	p	RNA processing	143/9350	496/28134	0.0385424	7	143	1	1	1	0.521275	PHAVU_001G001600g, PHAVU_001G005600g, PHAVU_001G050800g, PHAVU_001G057200g, PHAVU_001G086100g, PHAVU_001G092600g, PHAVU_001G0948000g, PHAVU_001G113000g, PHAVU_001G132100g, PHAVU_001G148900g, PHAVU_001G149400g, PHAVU_001G149600g, PHAVU_001G153300g, PHAVU_001G186200g, PHAVU_001G225500g, PHAVU_002G029300g, PHAVU_002G030700g, PHAVU_002G034400g, PHAVU_002G053600g, PHAVU_002G074900g, PHAVU_002G077700g,…
.....GO:0046174	BP	p	polyol catabolic process	7/9350	39/28134	0.0421584	6	7	1	1	1	0.521275	PHAVU_002G181200g, PHAVU_002G190500g, PHAVU_002G190600g, PHAVU_003G001800g, PHAVU_006G190400g, PHAVU_007G060200g, PHAVU_010G143500g
....GO:0046164	BP	p	alcohol catabolic process	7/9350	39/28134	0.0421584	5	7	1	1	1	0.521275	PHAVU_002G181200g, PHAVU_002G190500g, PHAVU_002G190600g, PHAVU_003G001800g, PHAVU_006G190400g, PHAVU_007G060200g, PHAVU_010G143500g
....GO:1901616	BP	p	organic hydroxy compound catabolic process	7/9350	40/28134	0.0423565	4	7	1	1	1	0.521275	PHAVU_002G181200g, PHAVU_002G190500g, PHAVU_002G190600g, PHAVU_003G001800g, PHAVU_006G190400g, PHAVU_007G060200g, PHAVU_010G143500g
....GO:0042558	BP	p	pteridine-containing compound metabolic process	4/9350	28/28134	0.0425161	4	4	1	1	1	0.521275	PHAVU_002G245900g, PHAVU_003G286600g, PHAVU_005G074400g, PHAVU_011G043000g
..GO:0009607	BP	p	response to biotic stimulus	45/9350	174/28134	0.0432372	2	45	1	1	1	0.521275	PHAVU_001G100400g, PHAVU_001G105300g, PHAVU_001G194600g, PHAVU_001G195000g, PHAVU_002G021700g, PHAVU_002G021800g, PHAVU_002G269800g, PHAVU_002G294100g, PHAVU_003G063700g, PHAVU_003G239800g, PHAVU_003G250100g, PHAVU_003G252200g, PHAVU_003G282100g, PHAVU_004G148800g, PHAVU_004G148900g, PHAVU_005G037300g, PHAVU_005G089900g, PHAVU_005G111800g, PHAVU_005G165900g, PHAVU_006G050100g, PHAVU_006G053400g, …
.....GO:0043604	BP	p	amide biosynthetic process	117/9350	410/28134	0.0446591	5	117	1	1	1	0.521275	PHAVU_001G003200g, PHAVU_001G017500g, PHAVU_001G052700g, PHAVU_001G079100g, PHAVU_001G103900g, PHAVU_001G108100g, PHAVU_001G112800g, PHAVU_001G139900g, PHAVU_001G1627001g, PHAVU_001G164200g, PHAVU_001G174300g, PHAVU_001G191700g, PHAVU_001G200900g, PHAVU_001G203900g, PHAVU_001G204100g, PHAVU_001G208200g, PHAVU_002G001200g, PHAVU_002G011200g, PHAVU_002G044200g, PHAVU_002G057000g, PHAVU_002G074900g,…
...GO:0033554	BP	p	cellular response to stress	92/9350	328/28134	0.0451039	3	92	1	1	1	0.521275	PHAVU_001G058500g, PHAVU_001G093700g, PHAVU_001G099000g, PHAVU_001G121400g, PHAVU_001G127100g, PHAVU_001G129200g, PHAVU_001G141800g, PHAVU_001G159200g, PHAVU_001G212500g, PHAVU_001G214900g, PHAVU_001G262100g, PHAVU_002G053200g, PHAVU_002G059800g, PHAVU_002G107000g, PHAVU_002G126800g, PHAVU_002G138500g, PHAVU_002G205800g, PHAVU_002G267400g, PHAVU_002G271200g, PHAVU_002G285500g, PHAVU_002G291500g, …
.....GO:0006281	BP	p	DNA repair	61/9350	226/28134	0.0470989	7	61	1	1	1	0.533534	PHAVU_001G058500g, PHAVU_001G099000g, PHAVU_001G121400g, PHAVU_001G129200g, PHAVU_001G141800g, PHAVU_001G159200g, PHAVU_001G212500g, PHAVU_001G214900g, PHAVU_001G262100g, PHAVU_002G053200g, PHAVU_002G059800g, PHAVU_002G126800g, PHAVU_002G205800g, PHAVU_002G267400g, PHAVU_002G271200g, PHAVU_002G285500g, PHAVU_002G291500g, PHAVU_002G330100g, PHAVU_003G020400g, PHAVU_003G035100g, PHAVU_003G037100g, …
.....GO:0006310	BP	p	DNA recombination	19/9350	83/28134	0.0472624	7	19	1	1	1	0.533534	PHAVU_001G058500g, PHAVU_002G041100g, PHAVU_002G114800g, PHAVU_002G126800g, PHAVU_002G205800g, PHAVU_002G271200g, PHAVU_002G285500g, PHAVU_002G330100g, PHAVU_003G184400g, PHAVU_004G117000g, PHAVU_006G082600g, PHAVU_007G125600g, PHAVU_007G200200g, PHAVU_008G051500g, PHAVU_009G231400g, PHAVU_011G010000g, PHAVU_011G013300g, PHAVU_011G019100g, PHAVU_011G181300g
......GO:0006722	BP	p	triterpenoid metabolic process	2/9350	18/28134	0.0472955	7	2	1	1	1	0.533534	PHAVU_004G178300g, PHAVU_010G165100g
......GO:0016104	BP	p	triterpenoid biosynthetic process	2/9350	18/28134	0.0472955	8	2	1	1	1	0.533534	PHAVU_004G178300g, PHAVU_010G165100g
...GO:0005618	CC	e	cell wall	20/9350	31/28134	0.000415292	3	20	0.293611	0.286219	0.293611	0.293611	PHAVU_001G098200g, PHAVU_001G098300g, PHAVU_001G179900g, PHAVU_001G265300g, PHAVU_002G008400g, PHAVU_002G182000g, PHAVU_002G311200g, PHAVU_003G052400g, PHAVU_003G137600g, PHAVU_003G147400g, PHAVU_003G147700g, PHAVU_003G231900g, PHAVU_004G062400g, PHAVU_005G130900g, PHAVU_007G048300g, PHAVU_007G052800g, PHAVU_008G129100g, PHAVU_008G129900g, PHAVU_009G233200g, PHAVU_011G107000g
..GO:0042555	CC	e	MCM complex	6/9350	6/28134	0.00134591	2	6	0.951557	0.927599	0.950211	0.475779	PHAVU_001G212600g, PHAVU_002G194200g, PHAVU_003G116100g, PHAVU_003G175800g, PHAVU_009G245600g, PHAVU_011G041300g
....GO:0042721	CC	e	TIM22 mitochondrial import inner membrane insertion complex	7/9350	8/28134	0.00253723	4	7	1	1	1	0.516562	PHAVU_006G049300g, PHAVU_007G146700g, PHAVU_008G058100g, PHAVU_008G274600g, PHAVU_009G040400g, PHAVU_010G021800g, PHAVU_011G019700g
.....GO:0005634	CC	e	nucleus	447/9350	1206/28134	0.00444764	5	447	1	1	1	0.628897	PHAVU_001G007900g, PHAVU_001G009700g, PHAVU_001G013800g, PHAVU_001G025200g, PHAVU_001G025600g, PHAVU_001G031200g, PHAVU_001G034300g, PHAVU_001G058500g, PHAVU_001G058800g, PHAVU_001G068200g, PHAVU_001G070500g, PHAVU_001G071600g, PHAVU_001G086100g, PHAVU_001G086800g, PHAVU_001G087000g, PHAVU_001G099000g, PHAVU_001G100400g, PHAVU_001G102300g, PHAVU_001G102600g, PHAVU_001G103400g, PHAVU_001G105300g, …
.....GO:0030125	CC	e	clathrin vesicle coat	8/9350	11/28134	0.00863516	5	8	1	1	1	0.63202	PHAVU_001G244300g, PHAVU_002G227200g, PHAVU_005G104800g, PHAVU_005G143700g, PHAVU_007G002500g, PHAVU_007G123300g, PHAVU_008G222800g, PHAVU_011G064300g
....GO:0030118	CC	e	clathrin coat	8/9350	11/28134	0.00863516	4	8	1	1	1	0.63202	PHAVU_001G244300g, PHAVU_002G227200g, PHAVU_005G104800g, PHAVU_005G143700g, PHAVU_007G002500g, PHAVU_007G123300g, PHAVU_008G222800g, PHAVU_011G064300g
......GO:0005874	CC	e	microtubule	37/9350	78/28134	0.0109486	6	37	1	1	1	0.63202	PHAVU_001G026600g, PHAVU_001G029600g, PHAVU_001G072400g, PHAVU_001G111700g, PHAVU_001G144600g, PHAVU_001G241800g, PHAVU_001G259600g, PHAVU_001G264500g, PHAVU_002G007900g, PHAVU_002G152300g, PHAVU_002G225000g, PHAVU_002G237400g, PHAVU_002G289100g, PHAVU_003G154300g, PHAVU_003G196100g, PHAVU_003G216700g, PHAVU_003G219600g, PHAVU_003G231500g, PHAVU_004G034700g, PHAVU_006G049100g, PHAVU_006G126100g, …
..GO:0030312	CC	e	external encapsulating structure	21/9350	40/28134	0.0117512	2	21	1	1	1	0.63202	PHAVU_001G098200g, PHAVU_001G098300g, PHAVU_001G179900g, PHAVU_001G265300g, PHAVU_002G008400g, PHAVU_002G182000g, PHAVU_002G311200g, PHAVU_003G052400g, PHAVU_003G137600g, PHAVU_003G147400g, PHAVU_003G147700g, PHAVU_003G231900g, PHAVU_004G062400g, PHAVU_005G130900g, PHAVU_007G048300g, PHAVU_007G052800g, PHAVU_008G129100g, PHAVU_008G129900g, PHAVU_009G233200g, PHAVU_010G056300g, PHAVU_011G107000g
....GO:0099512	CC	e	supramolecular fiber	37/9350	79/28134	0.0119281	4	37	1	1	1	0.63202	PHAVU_001G026600g, PHAVU_001G029600g, PHAVU_001G072400g, PHAVU_001G111700g, PHAVU_001G144600g, PHAVU_001G241800g, PHAVU_001G259600g, PHAVU_001G264500g, PHAVU_002G007900g, PHAVU_002G152300g, PHAVU_002G225000g, PHAVU_002G237400g, PHAVU_002G289100g, PHAVU_003G154300g, PHAVU_003G196100g, PHAVU_003G216700g, PHAVU_003G219600g, PHAVU_003G231500g, PHAVU_004G034700g, PHAVU_006G049100g, PHAVU_006G126100g, …
...GO:0099081	CC	e	supramolecular polymer	37/9350	79/28134	0.0119281	3	37	1	1	1	0.63202	PHAVU_001G026600g, PHAVU_001G029600g, PHAVU_001G072400g, PHAVU_001G111700g, PHAVU_001G144600g, PHAVU_001G241800g, PHAVU_001G259600g, PHAVU_001G264500g, PHAVU_002G007900g, PHAVU_002G152300g, PHAVU_002G225000g, PHAVU_002G237400g, PHAVU_002G289100g, PHAVU_003G154300g, PHAVU_003G196100g, PHAVU_003G216700g, PHAVU_003G219600g, PHAVU_003G231500g, PHAVU_004G034700g, PHAVU_006G049100g, PHAVU_006G126100g, …
.....GO:0099513	CC	e	polymeric cytoskeletal fiber	37/9350	79/28134	0.0119281	5	37	1	1	1	0.63202	PHAVU_001G026600g, PHAVU_001G029600g, PHAVU_001G072400g, PHAVU_001G111700g, PHAVU_001G144600g, PHAVU_001G241800g, PHAVU_001G259600g, PHAVU_001G264500g, PHAVU_002G007900g, PHAVU_002G152300g, PHAVU_002G225000g, PHAVU_002G237400g, PHAVU_002G289100g, PHAVU_003G154300g, PHAVU_003G196100g, PHAVU_003G216700g, PHAVU_003G219600g, PHAVU_003G231500g, PHAVU_004G034700g, PHAVU_006G049100g, PHAVU_006G126100g, …
.GO:0110165	CC	e	cellular anatomical entity	2825/9350	8236/28134	0.0149374	1	2825	1	1	1	0.63202	PHAVU_001G000400g, PHAVU_001G003200g, PHAVU_001G003900g, PHAVU_001G005300g, PHAVU_001G007300g, PHAVU_001G007500g, PHAVU_001G007900g, PHAVU_001G009700g, PHAVU_001G010200g, PHAVU_001G010500g, PHAVU_001G010700g, PHAVU_001G013800g, PHAVU_001G014100g, PHAVU_001G017500g, PHAVU_001G017600g, PHAVU_001G018700g, PHAVU_001G021800g, PHAVU_001G022000g, PHAVU_001G025200g, PHAVU_001G025300g, PHAVU_001G025600g, …
..GO:0019898	CC	e	extrinsic component of membrane	16/9350	29/28134	0.0168156	2	16	1	1	1	0.63202	PHAVU_002G261900g, PHAVU_003G045300g, PHAVU_005G020200g, PHAVU_005G069000g, PHAVU_005G090800g, PHAVU_005G130600g, PHAVU_006G084300g, PHAVU_007G010700g, PHAVU_008G015100g, PHAVU_008G196500g, PHAVU_008G264200g, PHAVU_009G008400g, PHAVU_009G098000g, PHAVU_009G134500g, PHAVU_009G154200g, PHAVU_010G033700g
...GO:0031225	CC	e	anchored component of membrane	23/9350	46/28134	0.018695	3	23	1	1	1	0.63202	PHAVU_001G058300g, PHAVU_001G268300g, PHAVU_002G048300g, PHAVU_002G173300g, PHAVU_002G211000g, PHAVU_003G110200g, PHAVU_003G183000g, PHAVU_003G217100g, PHAVU_004G041300g, PHAVU_004G041400g, PHAVU_005G092500g, PHAVU_006G009900g, PHAVU_006G057400g, PHAVU_006G194400g, PHAVU_007G058600g, PHAVU_007G137400g, PHAVU_008G029000g, PHAVU_008G075000g, PHAVU_008G288800g, PHAVU_009G000900g, PHAVU_009G033500g, …
.......GO:0005880	CC	e	nuclear microtubule	7/9350	10/28134	0.0193061	7	7	1	1	1	0.63202	PHAVU_001G026600g, PHAVU_002G225000g, PHAVU_003G154300g, PHAVU_007G043900g, PHAVU_009G070600g, PHAVU_009G194900g, PHAVU_011G125500g
.....GO:0009506	CC	e	plasmodesma	9/9350	14/28134	0.0205456	5	9	1	1	1	0.63202	PHAVU_001G150100g, PHAVU_001G164400g, PHAVU_006G194400g, PHAVU_007G117000g, PHAVU_007G131500g, PHAVU_007G189600g, PHAVU_007G231300g, PHAVU_008G154300g, PHAVU_010G079800g
....GO:0005911	CC	e	cell-cell junction	9/9350	14/28134	0.0205456	4	9	1	1	1	0.63202	PHAVU_001G150100g, PHAVU_001G164400g, PHAVU_006G194400g, PHAVU_007G117000g, PHAVU_007G131500g, PHAVU_007G189600g, PHAVU_007G231300g, PHAVU_008G154300g, PHAVU_010G079800g
...GO:0070161	CC	e	anchoring junction	9/9350	14/28134	0.0205456	3	9	1	1	1	0.63202	PHAVU_001G150100g, PHAVU_001G164400g, PHAVU_006G194400g, PHAVU_007G117000g, PHAVU_007G131500g, PHAVU_007G189600g, PHAVU_007G231300g, PHAVU_008G154300g, PHAVU_010G079800g
..GO:0030054	CC	e	cell junction	9/9350	14/28134	0.0205456	2	9	1	1	1	0.63202	PHAVU_001G150100g, PHAVU_001G164400g, PHAVU_006G194400g, PHAVU_007G117000g, PHAVU_007G131500g, PHAVU_007G189600g, PHAVU_007G231300g, PHAVU_008G154300g, PHAVU_010G079800g
.....GO:0005759	CC	e	mitochondrial matrix	11/9350	18/28134	0.0209748	5	11	1	1	1	0.63202	PHAVU_001G046600g, PHAVU_001G129700g, PHAVU_002G167300g, PHAVU_004G128700g, PHAVU_007G113600g, PHAVU_007G178700g, PHAVU_008G230400g, PHAVU_009G052400g, PHAVU_009G224900g, PHAVU_010G159900g, PHAVU_011G004800g
.....GO:0005794	CC	e	Golgi apparatus	62/9350	147/28134	0.0225584	5	62	1	1	1	0.63202	PHAVU_001G021800g, PHAVU_001G058200g, PHAVU_001G073100g, PHAVU_001G155000g, PHAVU_001G157500g, PHAVU_001G173300g, PHAVU_001G185800g, PHAVU_002G078300g, PHAVU_002G103600g, PHAVU_002G166800g, PHAVU_002G167000g, PHAVU_002G169200g, PHAVU_002G197200g, PHAVU_002G232300g, PHAVU_002G250200g, PHAVU_003G024600g, PHAVU_003G216800g, PHAVU_004G0113001g, PHAVU_004G031200g, PHAVU_004G176600g, PHAVU_005G134200g,…
...GO:0030117	CC	e	membrane coat	19/9350	37/28134	0.0230927	3	19	1	1	1	0.63202	PHAVU_001G244300g, PHAVU_002G227200g, PHAVU_003G066300g, PHAVU_005G104800g, PHAVU_005G143700g, PHAVU_005G172000g, PHAVU_006G132400g, PHAVU_007G002500g, PHAVU_007G023200g, PHAVU_007G123300g, PHAVU_008G222800g, PHAVU_008G255400g, PHAVU_009G024100g, PHAVU_010G032700g, PHAVU_010G137000g, PHAVU_011G041000g, PHAVU_011G046000g, PHAVU_011G064300g, PHAVU_011G094800g
...GO:0009654	CC	e	photosystem II oxygen evolving complex	13/9350	23/28134	0.0250305	4	13	1	1	1	0.63202	PHAVU_002G024000g, PHAVU_003G045300g, PHAVU_005G020200g, PHAVU_005G090800g, PHAVU_006G084300g, PHAVU_007G010700g, PHAVU_007G153500g, PHAVU_008G015100g, PHAVU_008G196500g, PHAVU_009G008400g, PHAVU_009G098000g, PHAVU_009G134500g, PHAVU_009G154200g
..GO:0099080	CC	e	supramolecular complex	43/9350	98/28134	0.0311409	2	43	1	1	1	0.733888	PHAVU_001G026600g, PHAVU_001G029600g, PHAVU_001G072400g, PHAVU_001G111700g, PHAVU_001G144600g, PHAVU_001G206200g, PHAVU_001G241800g, PHAVU_001G259600g, PHAVU_001G264500g, PHAVU_002G007900g, PHAVU_002G077700g, PHAVU_002G152300g, PHAVU_002G225000g, PHAVU_002G237400g, PHAVU_002G289100g, PHAVU_002G299500g, PHAVU_003G154300g, PHAVU_003G196100g, PHAVU_003G216700g, PHAVU_003G219600g, PHAVU_003G231500g, …
..GO:1990745	CC	e	EARP complex	3/9350	3/28134	0.0366984	2	3	1	1	1	0.759905	PHAVU_001G212700g, PHAVU_007G214400g, PHAVU_011G088000g
..GO:0048226	CC	e	Casparian strip	3/9350	3/28134	0.0366984	2	3	1	1	1	0.759905	PHAVU_005G122200g, PHAVU_007G152900g, PHAVU_007G153000g
...GO:0005886	CC	e	plasma membrane	138/9350	359/28134	0.0369604	3	138	1	1	1	0.759905	PHAVU_001G034300g, PHAVU_001G077000g, PHAVU_001G087600g, PHAVU_001G123800g, PHAVU_001G169100g, PHAVU_001G171800g, PHAVU_001G202900g, PHAVU_001G231200g, PHAVU_001G268300g, PHAVU_002G014100g, PHAVU_002G062400g, PHAVU_002G066100g, PHAVU_002G067800g, PHAVU_002G113000g, PHAVU_002G143000g, PHAVU_002G156200g, PHAVU_002G156500g, PHAVU_002G160900g, PHAVU_002G173300g, PHAVU_002G211000g, PHAVU_002G225100g, …
....GO:0030120	CC	e	vesicle coat	17/9350	33/28134	0.0398588	4	17	1	1	1	0.759905	PHAVU_001G244300g, PHAVU_002G227200g, PHAVU_003G066300g, PHAVU_005G104800g, PHAVU_005G143700g, PHAVU_005G172000g, PHAVU_006G132400g, PHAVU_007G002500g, PHAVU_007G023200g, PHAVU_007G123300g, PHAVU_008G222800g, PHAVU_009G024100g, PHAVU_010G032700g, PHAVU_010G137000g, PHAVU_011G041000g, PHAVU_011G064300g, PHAVU_011G094800g
....GO:0043231	CC	e	intracellular membrane-bounded organelle	668/9350	1887/28134	0.0404227	4	668	1	1	1	0.759905	PHAVU_001G007500g, PHAVU_001G007900g, PHAVU_001G009700g, PHAVU_001G010500g, PHAVU_001G013800g, PHAVU_001G021800g, PHAVU_001G022000g, PHAVU_001G025200g, PHAVU_001G025600g, PHAVU_001G031200g, PHAVU_001G034300g, PHAVU_001G036300g, PHAVU_001G051900g, PHAVU_001G058200g, PHAVU_001G058500g, PHAVU_001G058800g, PHAVU_001G068200g, PHAVU_001G070500g, PHAVU_001G071600g, PHAVU_001G073100g, PHAVU_001G085200g, …
...GO:0043227	CC	e	membrane-bounded organelle	669/9350	1890/28134	0.0405703	3	669	1	1	1	0.759905	PHAVU_001G007500g, PHAVU_001G007900g, PHAVU_001G009700g, PHAVU_001G010500g, PHAVU_001G013800g, PHAVU_001G021800g, PHAVU_001G022000g, PHAVU_001G025200g, PHAVU_001G025600g, PHAVU_001G031200g, PHAVU_001G034300g, PHAVU_001G036300g, PHAVU_001G051900g, PHAVU_001G058200g, PHAVU_001G058500g, PHAVU_001G058800g, PHAVU_001G068200g, PHAVU_001G070500g, PHAVU_001G071600g, PHAVU_001G073100g, PHAVU_001G085200g, …
...GO:0005871	CC	e	kinesin complex	4/9350	5/28134	0.0447633	3	4	1	1	1	0.759905	PHAVU_001G072400g, PHAVU_001G144600g, PHAVU_001G264500g, PHAVU_008G274700g
..GO:0071944	CC	e	cell periphery	4/9350	5/28134	0.0447633	2	4	1	1	1	0.759905	PHAVU_001G183600g, PHAVU_001G245200g, PHAVU_002G229200g, PHAVU_007G218100g
...GO:0048046	CC	e	apoplast	45/9350	106/28134	0.0494071	3	45	1	1	1	0.812344	PHAVU_001G098200g, PHAVU_001G098300g, PHAVU_001G145000g, PHAVU_001G179900g, PHAVU_001G246700g, PHAVU_001G265300g, PHAVU_002G008400g, PHAVU_002G031600g, PHAVU_002G031700g, PHAVU_002G115700g, PHAVU_002G182000g, PHAVU_002G294800g, PHAVU_002G294900g, PHAVU_002G311200g, PHAVU_002G325400g, PHAVU_002G325500g, PHAVU_003G052400g, PHAVU_003G114200g, PHAVU_003G137600g, PHAVU_003G147400g, PHAVU_003G147700g, …
.....GO:0005739	CC	p	mitochondrion	28/9350	132/28134	0.00292256	5	28	1	1	1	0.516562	PHAVU_001G010500g, PHAVU_001G051900g, PHAVU_001G148200g, PHAVU_001G149400g, PHAVU_002G031200g, PHAVU_002G105000g, PHAVU_004G150900g, PHAVU_005G044000g, PHAVU_005G072800g, PHAVU_005G106700g, PHAVU_006G155600g, PHAVU_007G103400g, PHAVU_007G122700g, PHAVU_007G135100g, PHAVU_007G150400g, PHAVU_007G153700g, PHAVU_007G170100g, PHAVU_007G182600g, PHAVU_007G190800g, PHAVU_007G217600g, PHAVU_008G060000g, …
.....GO:0005773	CC	p	vacuole	8/9350	51/28134	0.00694053	5	8	1	1	1	0.63202	PHAVU_002G027900g, PHAVU_004G0852000g, PHAVU_006G1768000g, PHAVU_007G104300g, PHAVU_007G173600g, PHAVU_009G232500g, PHAVU_011G041600g, PHAVU_011G134500g
...GO:0030014	CC	p	CCR4-NOT complex	5/9350	35/28134	0.0183761	3	5	1	1	1	0.63202	PHAVU_001G193900g, PHAVU_003G169000g, PHAVU_005G138200g, PHAVU_007G277800g, PHAVU_011G097400g
...GO:0016592	CC	p	mediator complex	6/9350	38/28134	0.0240343	3	6	1	1	1	0.63202	PHAVU_002G266700g, PHAVU_003G161800g, PHAVU_005G043700g, PHAVU_006G154900g, PHAVU_008G142400g, PHAVU_010G099000g
...GO:0044391	CC	p	ribosomal subunit	25/9350	109/28134	0.0245488	3	25	1	1	1	0.63202	PHAVU_001G204100g, PHAVU_002G011200g, PHAVU_002G150100g, PHAVU_002G159600g, PHAVU_002G229700g, PHAVU_002G327500g, PHAVU_003G089200g, PHAVU_003G191200g, PHAVU_004G063700g, PHAVU_004G131900g, PHAVU_005G107000g, PHAVU_005G140200g, PHAVU_006G034600g, PHAVU_006G034700g, PHAVU_006G128500g, PHAVU_007G009400g, PHAVU_007G027600g, PHAVU_007G178000g, PHAVU_008G019800g, PHAVU_008G0876001g, PHAVU_008G125900g,…
..GO:0009532	CC	p	plastid stroma	3/9350	24/28134	0.0303555	2	3	1	1	1	0.733888	PHAVU_004G101700g, PHAVU_007G015500g, PHAVU_011G071800g
...GO:0033177	CC	p	proton-transporting two-sector ATPase complex, proton-transporting domain	4/9350	27/28134	0.0420815	3	4	1	1	1	0.759905	PHAVU_005G066100g, PHAVU_005G161100g, PHAVU_006G049100g, PHAVU_007G092100g
..GO:0140513	CC	p	nuclear protein-containing complex	115/9350	404/28134	0.0431175	2	115	1	1	1	0.759905	PHAVU_001G050800g, PHAVU_001G094300g, PHAVU_001G096400g, PHAVU_001G102200g, PHAVU_001G116600g, PHAVU_001G121400g, PHAVU_001G129200g, PHAVU_001G136200g, PHAVU_001G137700g, PHAVU_001G186200g, PHAVU_001G206200g, PHAVU_001G214900g, PHAVU_001G220400g, PHAVU_001G225500g, PHAVU_001G256000g, PHAVU_001G259300g, PHAVU_002G017200g, PHAVU_002G022500g, PHAVU_002G029300g, PHAVU_002G030700g, PHAVU_002G042300g, …
....GO:0033179	CC	p	proton-transporting V-type ATPase, V0 domain	1/9350	14/28134	0.0448982	4	1	1	1	1	0.759905	PHAVU_006G049100g
...GO:0009570	CC	p	chloroplast stroma	3/9350	23/28134	0.0451429	3	3	1	1	1	0.759905	PHAVU_004G101700g, PHAVU_007G015500g, PHAVU_011G071800g
..GO:0003700	MF	e	DNA-binding transcription factor activity	490/9350	1058/28134	2.89015e-19	2	490	5.97106e-16	5.82058e-16	5.96817e-16	2.98553e-16	PHAVU_001G011800g, PHAVU_001G022900g, PHAVU_001G023600g, PHAVU_001G025200g, PHAVU_001G031200g, PHAVU_001G039900g, PHAVU_001G042200g, PHAVU_001G044500g, PHAVU_001G046900g, PHAVU_001G052500g, PHAVU_001G058800g, PHAVU_001G061400g, PHAVU_001G068200g, PHAVU_001G073800g, PHAVU_001G086800g, PHAVU_001G087900g, PHAVU_001G088200g, PHAVU_001G089100g, PHAVU_001G106400g, PHAVU_001G106700g, PHAVU_001G106800g, …
.GO:0140110	MF	e	transcription regulator activity	518/9350	1153/28134	4.2297e-17	1	518	8.73855e-14	8.51833e-14	8.7301e-14	2.91285e-14	PHAVU_001G011800g, PHAVU_001G022900g, PHAVU_001G023600g, PHAVU_001G025200g, PHAVU_001G031200g, PHAVU_001G039900g, PHAVU_001G042200g, PHAVU_001G044500g, PHAVU_001G046900g, PHAVU_001G052500g, PHAVU_001G058800g, PHAVU_001G061400g, PHAVU_001G068200g, PHAVU_001G073800g, PHAVU_001G086800g, PHAVU_001G087900g, PHAVU_001G088200g, PHAVU_001G089100g, PHAVU_001G106400g, PHAVU_001G106700g, PHAVU_001G106800g, …
.....GO:0043565	MF	e	sequence-specific DNA binding	230/9350	515/28134	6.36382e-08	5	230	0.000131477	0.000128163	0.000131286	3.28691e-05	PHAVU_001G018300g, PHAVU_001G022900g, PHAVU_001G025200g, PHAVU_001G035600g, PHAVU_001G039900g, PHAVU_001G042200g, PHAVU_001G058800g, PHAVU_001G068200g, PHAVU_001G088200g, PHAVU_001G106800g, PHAVU_001G107600g, PHAVU_001G109500g, PHAVU_001G123300g, PHAVU_001G131000g, PHAVU_001G138600g, PHAVU_001G154700g, PHAVU_001G186400g, PHAVU_001G196900g, PHAVU_001G214400g, PHAVU_001G215100g, PHAVU_001G215200g, …
....GO:0097573	MF	e	glutathione oxidoreductase activity	32/9350	50/28134	1.27791e-05	6	32	0.0264016	0.0257363	0.0263377	0.00440027	PHAVU_001G036900g, PHAVU_001G125300g, PHAVU_001G190600g, PHAVU_001G197100g, PHAVU_001G203300g, PHAVU_001G203500g, PHAVU_002G166500g, PHAVU_002G228300g, PHAVU_003G007200g, PHAVU_003G101900g, PHAVU_003G102000g, PHAVU_004G027600g, PHAVU_005G028700g, PHAVU_005G099700g, PHAVU_006G072000g, PHAVU_006G162600g, PHAVU_006G162700g, PHAVU_006G181300g, PHAVU_007G137300g, PHAVU_007G165900g, PHAVU_008G016400g, …
...GO:0015035	MF	e	protein-disulfide reductase activity	48/9350	87/28134	3.01033e-05	5	48	0.0621935	0.0606261	0.0620128	0.00888478	PHAVU_001G036900g, PHAVU_001G125300g, PHAVU_001G190600g, PHAVU_001G197100g, PHAVU_001G203300g, PHAVU_001G203500g, PHAVU_002G059700g, PHAVU_002G119000g, PHAVU_002G166500g, PHAVU_002G228300g, PHAVU_003G007200g, PHAVU_003G070700g, PHAVU_003G101900g, PHAVU_003G102000g, PHAVU_004G027600g, PHAVU_004G150900g, PHAVU_005G028700g, PHAVU_005G071200g, PHAVU_005G099700g, PHAVU_005G176800g, PHAVU_006G072000g, …
....GO:0015036	MF	e	disulfide oxidoreductase activity	49/9350	91/28134	7.42517e-05	4	49	0.153404	0.149538	0.152884	0.0183183	PHAVU_001G036900g, PHAVU_001G125300g, PHAVU_001G190600g, PHAVU_001G197100g, PHAVU_001G203300g, PHAVU_001G203500g, PHAVU_001G230400g, PHAVU_002G059700g, PHAVU_002G119000g, PHAVU_002G166500g, PHAVU_002G228300g, PHAVU_003G007200g, PHAVU_003G070700g, PHAVU_003G101900g, PHAVU_003G102000g, PHAVU_004G027600g, PHAVU_004G150900g, PHAVU_005G028700g, PHAVU_005G071200g, PHAVU_005G099700g, PHAVU_005G176800g, …
....GO:0008509	MF	e	anion transmembrane transporter activity	58/9350	113/28134	7.97989e-05	4	58	0.164865	0.16071	0.164226	0.0183183	PHAVU_001G034400g, PHAVU_001G056300g, PHAVU_001G154200g, PHAVU_001G215700g, PHAVU_001G250700g, PHAVU_002G013100g, PHAVU_002G013300g, PHAVU_002G086400g, PHAVU_002G095200g, PHAVU_002G095300g, PHAVU_002G225100g, PHAVU_002G232300g, PHAVU_003G024600g, PHAVU_003G062800g, PHAVU_003G069300g, PHAVU_003G080700g, PHAVU_003G192600g, PHAVU_003G201100g, PHAVU_003G224300g, PHAVU_003G274000g, PHAVU_004G0113001g,…
...GO:0016667	MF	e	oxidoreductase activity, acting on a sulfur group of donors	60/9350	119/28134	0.000122065	3	60	0.252186	0.245831	0.251088	0.0231892	PHAVU_001G002100g, PHAVU_001G036900g, PHAVU_001G125300g, PHAVU_001G190600g, PHAVU_001G197100g, PHAVU_001G203300g, PHAVU_001G203500g, PHAVU_001G230400g, PHAVU_002G059700g, PHAVU_002G097300g, PHAVU_002G119000g, PHAVU_002G166500g, PHAVU_002G228300g, PHAVU_003G007200g, PHAVU_003G070700g, PHAVU_003G101900g, PHAVU_003G102000g, PHAVU_003G112300g, PHAVU_003G118800g, PHAVU_003G249400g, PHAVU_004G020500g, …
....GO:0003677	MF	e	DNA binding	674/9350	1805/28134	0.000145914	4	674	0.301459	0.293862	0.299708	0.0231892	PHAVU_001G008200g, PHAVU_001G011100g, PHAVU_001G018300g, PHAVU_001G018400g, PHAVU_001G022900g, PHAVU_001G023400g, PHAVU_001G023600g, PHAVU_001G025200g, PHAVU_001G031200g, PHAVU_001G034200g, PHAVU_001G035600g, PHAVU_001G039900g, PHAVU_001G042200g, PHAVU_001G044500g, PHAVU_001G046900g, PHAVU_001G058500g, PHAVU_001G058800g, PHAVU_001G068200g, PHAVU_001G072200g, PHAVU_001G073800g, PHAVU_001G076800g, …
...GO:0005543	MF	e	phospholipid binding	50/9350	100/28134	0.00059415	3	50	1	1	1	0.068472	PHAVU_001G028400g, PHAVU_001G063400g, PHAVU_001G090100g, PHAVU_001G161300g, PHAVU_001G171500g, PHAVU_002G040300g, PHAVU_002G206000g, PHAVU_002G260200g, PHAVU_002G278000g, PHAVU_002G281400g, PHAVU_002G324400g, PHAVU_002G332200g, PHAVU_003G012900g, PHAVU_003G013700g, PHAVU_003G167300g, PHAVU_003G210700g, PHAVU_003G296000g, PHAVU_004G025400g, PHAVU_004G031300g, PHAVU_004G070800g, PHAVU_004G177100g, …
...GO:0015075	MF	e	ion transmembrane transporter activity	190/9350	465/28134	0.000598614	3	190	1	1	1	0.068472	PHAVU_001G015300g, PHAVU_001G034400g, PHAVU_001G037500g, PHAVU_001G056300g, PHAVU_001G063700g, PHAVU_001G083900g, PHAVU_001G086700g, PHAVU_001G099600g, PHAVU_001G154200g, PHAVU_001G155200g, PHAVU_001G166900g, PHAVU_001G215700g, PHAVU_001G250700g, PHAVU_002G011400g, PHAVU_002G013100g, PHAVU_002G013300g, PHAVU_002G014300g, PHAVU_002G051200g, PHAVU_002G072300g, PHAVU_002G086400g, PHAVU_002G095200g, …
...GO:0015318	MF	e	inorganic molecular entity transmembrane transporter activity	171/9350	414/28134	0.000616357	3	171	1	1	1	0.068472	PHAVU_001G015300g, PHAVU_001G034400g, PHAVU_001G037500g, PHAVU_001G056300g, PHAVU_001G063700g, PHAVU_001G083900g, PHAVU_001G086700g, PHAVU_001G097000g, PHAVU_001G099600g, PHAVU_001G154200g, PHAVU_001G155200g, PHAVU_001G166900g, PHAVU_001G215700g, PHAVU_001G250700g, PHAVU_002G011400g, PHAVU_002G013100g, PHAVU_002G013300g, PHAVU_002G014300g, PHAVU_002G051200g, PHAVU_002G072300g, PHAVU_002G095200g, …
GO:0003674	MF	e	molecular_function	6481/9350	19123/28134	0.000662846	0	6481	1	1	1	0.068472	PHAVU_001G000500g, PHAVU_001G001500g, PHAVU_001G001600g, PHAVU_001G001900g, PHAVU_001G002000g, PHAVU_001G002100g, PHAVU_001G003200g, PHAVU_001G003500g, PHAVU_001G004300g, PHAVU_001G005200g, PHAVU_001G005500g, PHAVU_001G007500g, PHAVU_001G007900g, PHAVU_001G008200g, PHAVU_001G008400g, PHAVU_001G008900g, PHAVU_001G009700g, PHAVU_001G0100001g, PHAVU_001G010500g, PHAVU_001G010700g, PHAVU_001G011100g,…
....GO:0015103	MF	e	inorganic anion transmembrane transporter activity	33/9350	61/28134	0.000926613	5	33	1	1	1	0.0810912	PHAVU_001G056300g, PHAVU_001G154200g, PHAVU_001G215700g, PHAVU_001G250700g, PHAVU_002G013100g, PHAVU_002G013300g, PHAVU_002G095200g, PHAVU_002G095300g, PHAVU_003G024600g, PHAVU_003G062800g, PHAVU_003G069300g, PHAVU_003G080700g, PHAVU_003G192600g, PHAVU_003G201100g, PHAVU_003G224300g, PHAVU_004G054600g, PHAVU_004G1616000g, PHAVU_005G005200g, PHAVU_005G132200g, PHAVU_005G171800g, PHAVU_006G207800g,…
....GO:0019139	MF	e	cytokinin dehydrogenase activity	8/9350	9/28134	0.000942008	4	8	1	1	1	0.0810912	PHAVU_001G038800g, PHAVU_003G136400g, PHAVU_003G1365000g, PHAVU_005G034000g, PHAVU_009G060200g, PHAVU_009G081800g, PHAVU_009G231700g, PHAVU_009G231800g
......GO:0016762	MF	e	xyloglucan:xyloglucosyl transferase activity	20/9350	32/28134	0.000991101	6	20	1	1	1	0.0816189	PHAVU_001G098200g, PHAVU_001G098300g, PHAVU_001G179900g, PHAVU_001G265300g, PHAVU_002G008400g, PHAVU_002G182000g, PHAVU_002G311200g, PHAVU_003G052400g, PHAVU_003G137600g, PHAVU_003G147400g, PHAVU_003G147700g, PHAVU_003G231900g, PHAVU_004G062400g, PHAVU_005G130900g, PHAVU_007G048300g, PHAVU_007G052800g, PHAVU_008G129100g, PHAVU_008G129900g, PHAVU_009G233200g, PHAVU_011G107000g
....GO:0043022	MF	e	ribosome binding	11/9350	15/28134	0.00175312	4	11	1	1	1	0.115262	PHAVU_002G090900g, PHAVU_002G244500g, PHAVU_002G269900g, PHAVU_002G327500g, PHAVU_003G127300g, PHAVU_006G107000g, PHAVU_006G217200g, PHAVU_007G114800g, PHAVU_008G051400g, PHAVU_008G272400g, PHAVU_009G184600g
.....GO:0005509	MF	e	calcium ion binding	109/9350	257/28134	0.0021592	5	109	1	1	1	0.131203	PHAVU_001G001900g, PHAVU_001G067400g, PHAVU_001G074400g, PHAVU_001G126700g, PHAVU_001G155400g, PHAVU_001G231100g, PHAVU_002G019300g, PHAVU_002G065700g, PHAVU_002G087800g, PHAVU_002G091700g, PHAVU_002G104200g, PHAVU_002G236500g, PHAVU_002G279300g, PHAVU_002G279700g, PHAVU_002G280600g, PHAVU_002G299400g, PHAVU_002G332200g, PHAVU_003G013700g, PHAVU_003G045300g, PHAVU_003G045700g, PHAVU_003G069200g, …
.GO:0005215	MF	e	transporter activity	498/9350	1343/28134	0.00245334	1	498	1	1	1	0.13474	PHAVU_001G015300g, PHAVU_001G018700g, PHAVU_001G028700g, PHAVU_001G033900g, PHAVU_001G034400g, PHAVU_001G037500g, PHAVU_001G056300g, PHAVU_001G063700g, PHAVU_001G077000g, PHAVU_001G081700g, PHAVU_001G083900g, PHAVU_001G086700g, PHAVU_001G097000g, PHAVU_001G099600g, PHAVU_001G101200g, PHAVU_001G101900g, PHAVU_001G103200g, PHAVU_001G112300g, PHAVU_001G128700g, PHAVU_001G154200g, PHAVU_001G155200g, …
....GO:0051539	MF	e	4 iron, 4 sulfur cluster binding	30/9350	56/28134	0.00248531	4	30	1	1	1	0.13474	PHAVU_001G033900g, PHAVU_001G087600g, PHAVU_002G105000g, PHAVU_002G167500g, PHAVU_002G234000g, PHAVU_003G045200g, PHAVU_003G085300g, PHAVU_004G020500g, PHAVU_005G072800g, PHAVU_005G106700g, PHAVU_005G115100g, PHAVU_005G122200g, PHAVU_006G085600g, PHAVU_006G141200g, PHAVU_006G161700g, PHAVU_007G152900g, PHAVU_007G153000g, PHAVU_007G178700g, PHAVU_007G232000g, PHAVU_007G274700g, PHAVU_008G090400g, …
......GO:0019206	MF	e	nucleoside kinase activity	7/9350	8/28134	0.00253723	6	7	1	1	1	0.13474	PHAVU_001G114500g, PHAVU_001G178000g, PHAVU_005G000500g, PHAVU_006G013500g, PHAVU_006G141900g, PHAVU_007G150300g, PHAVU_007G220400g
..GO:0022857	MF	e	transmembrane transporter activity	482/9350	1298/28134	0.0025435	2	482	1	1	1	0.13474	PHAVU_001G015300g, PHAVU_001G018700g, PHAVU_001G028700g, PHAVU_001G033900g, PHAVU_001G034400g, PHAVU_001G037500g, PHAVU_001G056300g, PHAVU_001G063700g, PHAVU_001G077000g, PHAVU_001G081700g, PHAVU_001G083900g, PHAVU_001G086700g, PHAVU_001G097000g, PHAVU_001G099600g, PHAVU_001G101200g, PHAVU_001G103200g, PHAVU_001G112300g, PHAVU_001G128700g, PHAVU_001G154200g, PHAVU_001G155200g, PHAVU_001G163400g, …
..GO:0016787	MF	e	hydrolase activity	1068/9350	2993/28134	0.00272914	2	1068	1	1	1	0.14096	PHAVU_001G001900g, PHAVU_001G004300g, PHAVU_001G005200g, PHAVU_001G007900g, PHAVU_001G010500g, PHAVU_001G010700g, PHAVU_001G012600g, PHAVU_001G019500g, PHAVU_001G021200g, PHAVU_001G023000g, PHAVU_001G025000g, PHAVU_001G026100g, PHAVU_001G027400g, PHAVU_001G032800g, PHAVU_001G033800g, PHAVU_001G036300g, PHAVU_001G036600g, PHAVU_001G036800g, PHAVU_001G037400g, PHAVU_001G043400g, PHAVU_001G043700g, …
.....GO:0016307	MF	e	phosphatidylinositol phosphate kinase activity	12/9350	17/28134	0.00285367	5	12	1	1	1	0.143797	PHAVU_001G123800g, PHAVU_002G092900g, PHAVU_002G277600g, PHAVU_005G026200g, PHAVU_007G087000g, PHAVU_007G152000g, PHAVU_007G233500g, PHAVU_008G166900g, PHAVU_009G123000g, PHAVU_009G157200g, PHAVU_010G123500g, PHAVU_011G206300g
..GO:0008289	MF	e	lipid binding	120/9350	288/28134	0.00305164	2	120	1	1	1	0.150112	PHAVU_001G005500g, PHAVU_001G028400g, PHAVU_001G034300g, PHAVU_001G050300g, PHAVU_001G063400g, PHAVU_001G090100g, PHAVU_001G161300g, PHAVU_001G171500g, PHAVU_002G040300g, PHAVU_002G042500g, PHAVU_002G061800g, PHAVU_002G132000g, PHAVU_002G137000g, PHAVU_002G187900g, PHAVU_002G206000g, PHAVU_002G246800g, PHAVU_002G260200g, PHAVU_002G278000g, PHAVU_002G278300g, PHAVU_002G281400g, PHAVU_002G316700g, …
.....GO:0003747	MF	e	translation release factor activity	8/9350	10/28134	0.00332667	7	8	1	1	1	0.152731	PHAVU_001G097700g, PHAVU_001G203900g, PHAVU_001G217500g, PHAVU_001G225200g, PHAVU_003G215000g, PHAVU_004G067400g, PHAVU_004G131500g, PHAVU_004G141500g
....GO:0008079	MF	e	translation termination factor activity	8/9350	10/28134	0.00332667	6	8	1	1	1	0.152731	PHAVU_001G097700g, PHAVU_001G203900g, PHAVU_001G217500g, PHAVU_001G225200g, PHAVU_003G215000g, PHAVU_004G067400g, PHAVU_004G131500g, PHAVU_004G141500g
......GO:0016308	MF	e	1-phosphatidylinositol-4-phosphate 5-kinase activity	9/9350	12/28134	0.00376065	6	9	1	1	1	0.167098	PHAVU_001G123800g, PHAVU_002G277600g, PHAVU_005G026200g, PHAVU_007G152000g, PHAVU_007G233500g, PHAVU_008G166900g, PHAVU_009G123000g, PHAVU_009G157200g, PHAVU_011G206300g
...GO:0043021	MF	e	ribonucleoprotein complex binding	15/9350	24/28134	0.00390752	3	15	1	1	1	0.167098	PHAVU_002G090900g, PHAVU_002G244500g, PHAVU_002G269900g, PHAVU_002G327500g, PHAVU_003G127300g, PHAVU_003G155500g, PHAVU_003G255600g, PHAVU_004G035400g, PHAVU_006G107000g, PHAVU_006G217200g, PHAVU_007G114800g, PHAVU_008G051400g, PHAVU_008G272400g, PHAVU_009G184600g, PHAVU_010G132700g
......GO:1990837	MF	e	sequence-specific double-stranded DNA binding	89/9350	209/28134	0.00498762	6	89	1	1	1	0.198162	PHAVU_001G018300g, PHAVU_001G025200g, PHAVU_001G058800g, PHAVU_001G068200g, PHAVU_001G106800g, PHAVU_001G107600g, PHAVU_001G123300g, PHAVU_001G138600g, PHAVU_001G186400g, PHAVU_001G196900g, PHAVU_001G229900g, PHAVU_001G231500g, PHAVU_002G024800g, PHAVU_002G031000g, PHAVU_002G083800g, PHAVU_002G085400g, PHAVU_002G101600g, PHAVU_002G137300g, PHAVU_002G138500g, PHAVU_002G147600g, PHAVU_002G148900g, …
.....GO:0003690	MF	e	double-stranded DNA binding	113/9350	274/28134	0.00551864	5	113	1	1	1	0.211935	PHAVU_001G018300g, PHAVU_001G025200g, PHAVU_001G058800g, PHAVU_001G068200g, PHAVU_001G106800g, PHAVU_001G107600g, PHAVU_001G123300g, PHAVU_001G138600g, PHAVU_001G141200g, PHAVU_001G148900g, PHAVU_001G186400g, PHAVU_001G196900g, PHAVU_001G212500g, PHAVU_001G229900g, PHAVU_001G231500g, PHAVU_002G010300g, PHAVU_002G024800g, PHAVU_002G031000g, PHAVU_002G083800g, PHAVU_002G085400g, PHAVU_002G101600g, …
.....GO:0015297	MF	e	antiporter activity	71/9350	163/28134	0.00586106	5	71	1	1	1	0.211935	PHAVU_001G034400g, PHAVU_001G103200g, PHAVU_001G112300g, PHAVU_001G169300g, PHAVU_001G242600g, PHAVU_001G246500g, PHAVU_001G267400g, PHAVU_002G151500g, PHAVU_002G154600g, PHAVU_002G185200g, PHAVU_002G216200g, PHAVU_002G225100g, PHAVU_002G232300g, PHAVU_002G308300g, PHAVU_002G326700g, PHAVU_003G1006000g, PHAVU_003G106500g, PHAVU_003G125300g, PHAVU_003G212600g, PHAVU_003G216800g, PHAVU_003G223900g,…
....GO:0033926	MF	e	glycopeptide alpha-N-acetylgalactosaminidase activity	6/9350	7/28134	0.00673873	5	6	1	1	1	0.232037	PHAVU_001G224200g, PHAVU_002G266600g, PHAVU_003G118400g, PHAVU_007G091300g, PHAVU_007G203100g, PHAVU_009G000400g
....GO:0035639	MF	e	purine ribonucleoside triphosphate binding	932/9350	2620/28134	0.00788962	4	932	1	1	1	0.266301	PHAVU_001G000500g, PHAVU_001G005200g, PHAVU_001G010500g, PHAVU_001G014400g, PHAVU_001G017000g, PHAVU_001G024200g, PHAVU_001G029600g, PHAVU_001G036300g, PHAVU_001G040600g, PHAVU_001G040800g, PHAVU_001G051100g, PHAVU_001G051700g, PHAVU_001G051900g, PHAVU_001G058600g, PHAVU_001G060600g, PHAVU_001G062000g, PHAVU_001G064800g, PHAVU_001G067700g, PHAVU_001G071200g, PHAVU_001G072400g, PHAVU_001G077700g, …
....GO:0004553	MF	e	hydrolase activity, hydrolyzing O-glycosyl compounds	180/9350	460/28134	0.00809879	4	180	1	1	1	0.266301	PHAVU_001G001900g, PHAVU_001G012600g, PHAVU_001G036600g, PHAVU_001G036800g, PHAVU_001G046400g, PHAVU_001G056400g, PHAVU_001G098200g, PHAVU_001G098300g, PHAVU_001G109400g, PHAVU_001G112700g, PHAVU_001G115700g, PHAVU_001G135200g, PHAVU_001G148700g, PHAVU_001G179900g, PHAVU_001G209500g, PHAVU_001G212100g, PHAVU_001G215900g, PHAVU_001G218600g, PHAVU_001G219800g, PHAVU_001G223100g, PHAVU_001G224200g, …
.....GO:0004611	MF	e	phosphoenolpyruvate carboxykinase activity	7/9350	9/28134	0.00812051	5	7	1	1	1	0.266301	PHAVU_002G139200g, PHAVU_003G285900g, PHAVU_005G066400g, PHAVU_005G095300g, PHAVU_007G101300g, PHAVU_011G130400g, PHAVU_011G160200g
......GO:0005507	MF	e	copper ion binding	38/9350	80/28134	0.00861834	6	38	1	1	1	0.271661	PHAVU_001G001500g, PHAVU_001G246700g, PHAVU_001G269200g, PHAVU_002G031600g, PHAVU_002G031700g, PHAVU_002G101700g, PHAVU_002G156800g, PHAVU_002G190000g, PHAVU_002G262200g, PHAVU_003G064200g, PHAVU_003G080000g, PHAVU_003G080100g, PHAVU_003G217800g, PHAVU_003G247700g, PHAVU_003G247800g, PHAVU_005G008000g, PHAVU_006G065800g, PHAVU_006G074000g, PHAVU_007G056700g, PHAVU_007G086400g, PHAVU_007G139900g, …
...GO:0016830	MF	e	carbon-carbon lyase activity	47/9350	103/28134	0.00872383	3	47	1	1	1	0.271661	PHAVU_001G121000g, PHAVU_001G152600g, PHAVU_001G165600g, PHAVU_001G177300g, PHAVU_002G059800g, PHAVU_002G139200g, PHAVU_002G186000g, PHAVU_002G210900g, PHAVU_002G260600g, PHAVU_003G044200g, PHAVU_003G061500g, PHAVU_003G096800g, PHAVU_003G097900g, PHAVU_003G285900g, PHAVU_004G144400g, PHAVU_004G144500g, PHAVU_005G037500g, PHAVU_005G065500g, PHAVU_005G066400g, PHAVU_005G074400g, PHAVU_005G095300g, …
.....GO:0005525	MF	e	GTP binding	100/9350	243/28134	0.00933589	8	100	1	1	1	0.271661	PHAVU_001G010500g, PHAVU_001G064800g, PHAVU_001G101200g, PHAVU_001G111700g, PHAVU_001G136400g, PHAVU_001G148100g, PHAVU_001G148200g, PHAVU_001G151200g, PHAVU_001G181300g, PHAVU_001G191200g, PHAVU_001G238000g, PHAVU_001G253300g, PHAVU_002G007900g, PHAVU_002G030600g, PHAVU_002G070500g, PHAVU_002G228800g, PHAVU_002G237400g, PHAVU_002G246700g, PHAVU_002G265500g, PHAVU_002G272200g, PHAVU_002G289100g, …
.....GO:0032561	MF	e	guanyl ribonucleotide binding	100/9350	243/28134	0.00933589	7	100	1	1	1	0.271661	PHAVU_001G010500g, PHAVU_001G064800g, PHAVU_001G101200g, PHAVU_001G111700g, PHAVU_001G136400g, PHAVU_001G148100g, PHAVU_001G148200g, PHAVU_001G151200g, PHAVU_001G181300g, PHAVU_001G191200g, PHAVU_001G238000g, PHAVU_001G253300g, PHAVU_002G007900g, PHAVU_002G030600g, PHAVU_002G070500g, PHAVU_002G228800g, PHAVU_002G237400g, PHAVU_002G246700g, PHAVU_002G265500g, PHAVU_002G272200g, PHAVU_002G289100g, …
...GO:0005516	MF	e	calmodulin binding	21/9350	39/28134	0.00972813	3	21	1	1	1	0.279143	PHAVU_001G127000g, PHAVU_001G167900g, PHAVU_001G226000g, PHAVU_002G011400g, PHAVU_002G222600g, PHAVU_002G318100g, PHAVU_003G119800g, PHAVU_003G147800g, PHAVU_003G197500g, PHAVU_003G207300g, PHAVU_003G235500g, PHAVU_003G2460000g, PHAVU_004G033600g, PHAVU_004G155900g, PHAVU_005G031900g, PHAVU_005G159500g, PHAVU_006G191900g, PHAVU_007G250900g, PHAVU_009G184300g, PHAVU_009G234600g, PHAVU_011G0417000g
.....GO:0000976	MF	e	transcription cis-regulatory region binding	85/9350	203/28134	0.010826	7	85	1	1	1	0.294296	PHAVU_001G018300g, PHAVU_001G025200g, PHAVU_001G058800g, PHAVU_001G068200g, PHAVU_001G106800g, PHAVU_001G107600g, PHAVU_001G123300g, PHAVU_001G138600g, PHAVU_001G186400g, PHAVU_001G196900g, PHAVU_001G229900g, PHAVU_001G231500g, PHAVU_002G024800g, PHAVU_002G031000g, PHAVU_002G083800g, PHAVU_002G085400g, PHAVU_002G101600g, PHAVU_002G137300g, PHAVU_002G138500g, PHAVU_002G147600g, PHAVU_002G148900g, …
....GO:0001067	MF	e	transcription regulatory region nucleic acid binding	85/9350	203/28134	0.010826	4	85	1	1	1	0.294296	PHAVU_001G018300g, PHAVU_001G025200g, PHAVU_001G058800g, PHAVU_001G068200g, PHAVU_001G106800g, PHAVU_001G107600g, PHAVU_001G123300g, PHAVU_001G138600g, PHAVU_001G186400g, PHAVU_001G196900g, PHAVU_001G229900g, PHAVU_001G231500g, PHAVU_002G024800g, PHAVU_002G031000g, PHAVU_002G083800g, PHAVU_002G085400g, PHAVU_002G101600g, PHAVU_002G137300g, PHAVU_002G138500g, PHAVU_002G147600g, PHAVU_002G148900g, …
....GO:0015291	MF	e	secondary active transmembrane transporter activity	115/9350	284/28134	0.0111838	4	115	1	1	1	0.300076	PHAVU_001G034400g, PHAVU_001G077000g, PHAVU_001G103200g, PHAVU_001G112300g, PHAVU_001G154200g, PHAVU_001G169300g, PHAVU_001G215700g, PHAVU_001G242600g, PHAVU_001G246500g, PHAVU_001G250700g, PHAVU_001G267400g, PHAVU_002G095200g, PHAVU_002G095300g, PHAVU_002G113000g, PHAVU_002G118300g, PHAVU_002G151500g, PHAVU_002G154600g, PHAVU_002G156200g, PHAVU_002G156500g, PHAVU_002G185200g, PHAVU_002G216200g, …
.......GO:0019136	MF	e	deoxynucleoside kinase activity	4/9350	4/28134	0.0121937	7	4	1	1	1	0.307221	PHAVU_005G000500g, PHAVU_006G013500g, PHAVU_006G141900g, PHAVU_007G220400g
.....GO:0102406	MF	e	omega-hydroxypalmitate O-sinapoyl transferase activity	4/9350	4/28134	0.0121937	5	4	1	1	1	0.307221	PHAVU_001G244800g, PHAVU_008G130300g, PHAVU_009G061200g, PHAVU_009G200300g
....GO:0008686	MF	e	3,4-dihydroxy-2-butanone-4-phosphate synthase activity	4/9350	4/28134	0.0121937	4	4	1	1	1	0.307221	PHAVU_002G210900g, PHAVU_002G260600g, PHAVU_005G140700g, PHAVU_006G204200g
....GO:0052689	MF	e	carboxylic ester hydrolase activity	70/9350	164/28134	0.0123969	4	70	1	1	1	0.308577	PHAVU_001G036300g, PHAVU_001G126800g, PHAVU_001G140600g, PHAVU_001G183100g, PHAVU_001G209100g, PHAVU_001G209200g, PHAVU_001G209300g, PHAVU_001G211900g, PHAVU_001G269000g, PHAVU_002G0184001g, PHAVU_002G048400g, PHAVU_002G048700g, PHAVU_002G063100g, PHAVU_002G098800g, PHAVU_002G270900g, PHAVU_002G308000g, PHAVU_003G015700g, PHAVU_003G058100g, PHAVU_003G126600g, PHAVU_003G126700g, PHAVU_003G127700g,…
.....GO:0030599	MF	e	pectinesterase activity	35/9350	74/28134	0.0130295	5	35	1	1	1	0.320464	PHAVU_001G140600g, PHAVU_001G183100g, PHAVU_001G209100g, PHAVU_001G209200g, PHAVU_001G209300g, PHAVU_002G048400g, PHAVU_002G048700g, PHAVU_002G063100g, PHAVU_002G270900g, PHAVU_002G308000g, PHAVU_003G015700g, PHAVU_003G126600g, PHAVU_003G126700g, PHAVU_003G127700g, PHAVU_003G220500g, PHAVU_004G175200g, PHAVU_005G007800g, PHAVU_006G088000g, PHAVU_007G198200g, PHAVU_007G210200g, PHAVU_007G212000g, …
...GO:0016798	MF	e	hydrolase activity, acting on glycosyl bonds	195/9350	507/28134	0.0132921	3	195	1	1	1	0.323076	PHAVU_001G001900g, PHAVU_001G012600g, PHAVU_001G036600g, PHAVU_001G036800g, PHAVU_001G046400g, PHAVU_001G056400g, PHAVU_001G098200g, PHAVU_001G098300g, PHAVU_001G109400g, PHAVU_001G112700g, PHAVU_001G115700g, PHAVU_001G135200g, PHAVU_001G148700g, PHAVU_001G177200g, PHAVU_001G179900g, PHAVU_001G209500g, PHAVU_001G212100g, PHAVU_001G215900g, PHAVU_001G218600g, PHAVU_001G219800g, PHAVU_001G223100g, …
....GO:0022853	MF	e	active ion transmembrane transporter activity	59/9350	136/28134	0.0136232	4	59	1	1	1	0.327275	PHAVU_001G034400g, PHAVU_001G083900g, PHAVU_001G086700g, PHAVU_001G154200g, PHAVU_001G155200g, PHAVU_001G215700g, PHAVU_001G250700g, PHAVU_002G011400g, PHAVU_002G095200g, PHAVU_002G095300g, PHAVU_002G156800g, PHAVU_002G185200g, PHAVU_002G190000g, PHAVU_002G225100g, PHAVU_002G260400g, PHAVU_002G295400g, PHAVU_002G317400g, PHAVU_003G067600g, PHAVU_003G142700g, PHAVU_003G143800g, PHAVU_003G171500g, …
....GO:0035091	MF	e	phosphatidylinositol binding	30/9350	62/28134	0.0145903	4	30	1	1	1	0.346477	PHAVU_001G028400g, PHAVU_001G063400g, PHAVU_001G090100g, PHAVU_001G161300g, PHAVU_001G171500g, PHAVU_002G040300g, PHAVU_002G206000g, PHAVU_002G278000g, PHAVU_002G324400g, PHAVU_003G012900g, PHAVU_003G167300g, PHAVU_003G210700g, PHAVU_003G296000g, PHAVU_004G025400g, PHAVU_004G070800g, PHAVU_005G179100g, PHAVU_006G209000g, PHAVU_007G099200g, PHAVU_008G088200g, PHAVU_008G220200g, PHAVU_008G252300g, …
......GO:0046915	MF	e	transition metal ion transmembrane transporter activity	22/9350	43/28134	0.015043	7	22	1	1	1	0.35317	PHAVU_002G176300g, PHAVU_002G205000g, PHAVU_002G205100g, PHAVU_002G205200g, PHAVU_002G205300g, PHAVU_002G322800g, PHAVU_002G323700g, PHAVU_003G262500g, PHAVU_004G096500g, PHAVU_006G001000g, PHAVU_007G079100g, PHAVU_007G201800g, PHAVU_008G054700g, PHAVU_008G112800g, PHAVU_008G113200g, PHAVU_008G244200g, PHAVU_009G040800g, PHAVU_009G083400g, PHAVU_010G021600g, PHAVU_010G059200g, PHAVU_011G058500g, …
.......GO:0003924	MF	e	GTPase activity	78/9350	187/28134	0.0156137	7	78	1	1	1	0.359504	PHAVU_001G010500g, PHAVU_001G064800g, PHAVU_001G092700g, PHAVU_001G148100g, PHAVU_001G148200g, PHAVU_001G151200g, PHAVU_001G181300g, PHAVU_001G191200g, PHAVU_001G238000g, PHAVU_001G253300g, PHAVU_002G030600g, PHAVU_002G070500g, PHAVU_002G193800g, PHAVU_002G246700g, PHAVU_002G265500g, PHAVU_002G272200g, PHAVU_002G321700g, PHAVU_003G003900g, PHAVU_003G010900g, PHAVU_003G073300g, PHAVU_003G073500g, …
.....GO:0019001	MF	e	guanyl nucleotide binding	103/9350	254/28134	0.0158215	6	103	1	1	1	0.359504	PHAVU_001G010500g, PHAVU_001G064800g, PHAVU_001G092700g, PHAVU_001G101200g, PHAVU_001G111700g, PHAVU_001G136400g, PHAVU_001G148100g, PHAVU_001G148200g, PHAVU_001G151200g, PHAVU_001G181300g, PHAVU_001G191200g, PHAVU_001G238000g, PHAVU_001G253300g, PHAVU_002G007900g, PHAVU_002G030600g, PHAVU_002G070500g, PHAVU_002G228800g, PHAVU_002G237400g, PHAVU_002G246700g, PHAVU_002G265500g, PHAVU_002G272200g, …
.......GO:0005384	MF	e	manganese ion transmembrane transporter activity	12/9350	20/28134	0.0160043	8	12	1	1	1	0.359504	PHAVU_002G205000g, PHAVU_002G205100g, PHAVU_002G205200g, PHAVU_002G205300g, PHAVU_002G322800g, PHAVU_002G323700g, PHAVU_004G096500g, PHAVU_007G079100g, PHAVU_008G054700g, PHAVU_008G244200g, PHAVU_009G040800g, PHAVU_010G021600g
.....GO:0016462	MF	e	pyrophosphatase activity	190/9350	495/28134	0.0160089	5	190	1	1	1	0.359504	PHAVU_001G005200g, PHAVU_001G010500g, PHAVU_001G036300g, PHAVU_001G051900g, PHAVU_001G062000g, PHAVU_001G064800g, PHAVU_001G072400g, PHAVU_001G092700g, PHAVU_001G129200g, PHAVU_001G144600g, PHAVU_001G148100g, PHAVU_001G148200g, PHAVU_001G151200g, PHAVU_001G155200g, PHAVU_001G168800g, PHAVU_001G172300g, PHAVU_001G181300g, PHAVU_001G191200g, PHAVU_001G204400g, PHAVU_001G238000g, PHAVU_001G243900g, …
.....GO:0008271	MF	e	secondary active sulfate transmembrane transporter activity	10/9350	16/28134	0.0171241	7	10	1	1	1	0.364226	PHAVU_001G154200g, PHAVU_001G250700g, PHAVU_002G095200g, PHAVU_002G095300g, PHAVU_004G1616000g, PHAVU_005G171800g, PHAVU_006G207800g, PHAVU_007G174100g, PHAVU_008G170700g, PHAVU_009G028400g
....GO:0015116	MF	e	sulfate transmembrane transporter activity	10/9350	16/28134	0.0171241	6	10	1	1	1	0.364226	PHAVU_001G154200g, PHAVU_001G250700g, PHAVU_002G095200g, PHAVU_002G095300g, PHAVU_004G1616000g, PHAVU_005G171800g, PHAVU_006G207800g, PHAVU_007G174100g, PHAVU_008G170700g, PHAVU_009G028400g
..GO:0005200	MF	e	structural constituent of cytoskeleton	10/9350	16/28134	0.0171241	2	10	1	1	1	0.364226	PHAVU_001G111700g, PHAVU_002G007900g, PHAVU_002G237400g, PHAVU_002G289100g, PHAVU_003G231500g, PHAVU_006G126100g, PHAVU_007G047300g, PHAVU_007G070800g, PHAVU_009G114100g, PHAVU_010G006400g
.....GO:0052736	MF	e	beta-glucanase activity	5/9350	6/28134	0.017578	5	5	1	1	1	0.364226	PHAVU_004G049200g, PHAVU_004G049300g, PHAVU_004G049400g, PHAVU_008G033100g, PHAVU_008G033200g
.....GO:0004332	MF	e	fructose-bisphosphate aldolase activity	5/9350	6/28134	0.017578	5	5	1	1	1	0.364226	PHAVU_007G033800g, PHAVU_007G222900g, PHAVU_008G189200g, PHAVU_008G282000g, PHAVU_009G003100g
......GO:0052861	MF	e	glucan endo-1,3-beta-glucanase activity, C-3 substituted reducing group	5/9350	6/28134	0.017578	6	5	1	1	1	0.364226	PHAVU_004G049200g, PHAVU_004G049300g, PHAVU_004G049400g, PHAVU_008G033100g, PHAVU_008G033200g
......GO:0019187	MF	e	beta-1,4-mannosyltransferase activity	5/9350	6/28134	0.017578	6	5	1	1	1	0.364226	PHAVU_001G173300g, PHAVU_001G185800g, PHAVU_007G105400g, PHAVU_009G102200g, PHAVU_011G089900g
.GO:0003824	MF	e	catalytic activity	3454/9350	10122/28134	0.0176295	1	3454	1	1	1	0.364226	PHAVU_001G000500g, PHAVU_001G001500g, PHAVU_001G001600g, PHAVU_001G001900g, PHAVU_001G002100g, PHAVU_001G004300g, PHAVU_001G005200g, PHAVU_001G007500g, PHAVU_001G007900g, PHAVU_001G008400g, PHAVU_001G008900g, PHAVU_001G010500g, PHAVU_001G010700g, PHAVU_001G011600g, PHAVU_001G012600g, PHAVU_001G012700g, PHAVU_001G014100g, PHAVU_001G014400g, PHAVU_001G017000g, PHAVU_001G019500g, PHAVU_001G021200g, …
....GO:0050664	MF	e	oxidoreductase activity, acting on NAD(P)H, oxygen as acceptor	6/9350	8/28134	0.0193432	4	6	1	1	1	0.391795	PHAVU_002G279700g, PHAVU_002G293700g, PHAVU_003G184900g, PHAVU_007G196800g, PHAVU_008G100700g, PHAVU_009G224100g
.GO:0016209	MF	e	antioxidant activity	74/9350	178/28134	0.020457	1	74	1	1	1	0.406386	PHAVU_001G041100g, PHAVU_001G059100g, PHAVU_001G076000g, PHAVU_001G092900g, PHAVU_001G106600g, PHAVU_001G143300g, PHAVU_001G149000g, PHAVU_001G173900g, PHAVU_001G201300g, PHAVU_001G230400g, PHAVU_001G259700g, PHAVU_002G012300g, PHAVU_002G020900g, PHAVU_002G082000g, PHAVU_002G082100g, PHAVU_002G097300g, PHAVU_002G107000g, PHAVU_002G119000g, PHAVU_002G279700g, PHAVU_002G288700g, PHAVU_002G293700g, …
..GO:0004601	MF	e	peroxidase activity	62/9350	146/28134	0.021675	4	62	1	1	1	0.426482	PHAVU_001G041100g, PHAVU_001G059100g, PHAVU_001G076000g, PHAVU_001G092900g, PHAVU_001G106600g, PHAVU_001G143300g, PHAVU_001G149000g, PHAVU_001G201300g, PHAVU_001G259700g, PHAVU_002G012300g, PHAVU_002G020900g, PHAVU_002G082000g, PHAVU_002G082100g, PHAVU_002G107000g, PHAVU_002G279700g, PHAVU_002G288700g, PHAVU_002G293700g, PHAVU_003G003100g, PHAVU_003G055700g, PHAVU_003G108100g, PHAVU_003G134600g, …
...GO:0000981	MF	e	DNA-binding transcription factor activity, RNA polymerase II-specific	59/9350	138/28134	0.0231191	3	59	1	1	1	0.44226	PHAVU_001G025200g, PHAVU_001G058800g, PHAVU_001G106800g, PHAVU_001G138600g, PHAVU_001G196900g, PHAVU_001G231500g, PHAVU_001G254000g, PHAVU_002G024800g, PHAVU_002G056300g, PHAVU_002G067200g, PHAVU_002G083800g, PHAVU_002G088600g, PHAVU_002G094100g, PHAVU_002G137000g, PHAVU_002G170500g, PHAVU_002G260700g, PHAVU_002G264300g, PHAVU_002G273800g, PHAVU_003G067700g, PHAVU_003G067800g, PHAVU_003G086800g, …
......GO:0017111	MF	e	nucleoside-triphosphatase activity	175/9350	457/28134	0.0241487	6	175	1	1	1	0.457718	PHAVU_001G005200g, PHAVU_001G010500g, PHAVU_001G036300g, PHAVU_001G051900g, PHAVU_001G062000g, PHAVU_001G064800g, PHAVU_001G072400g, PHAVU_001G092700g, PHAVU_001G129200g, PHAVU_001G144600g, PHAVU_001G148100g, PHAVU_001G148200g, PHAVU_001G151200g, PHAVU_001G155200g, PHAVU_001G168800g, PHAVU_001G172300g, PHAVU_001G181300g, PHAVU_001G191200g, PHAVU_001G204400g, PHAVU_001G238000g, PHAVU_001G243900g, …
.....GO:0004396	MF	e	hexokinase activity	8/9350	12/28134	0.0262216	6	8	1	1	1	0.492489	PHAVU_002G308400g, PHAVU_003G040700g, PHAVU_003G231300g, PHAVU_004G123400g, PHAVU_004G175500g, PHAVU_007G113500g, PHAVU_008G234800g, PHAVU_011G023700g
.....GO:0008374	MF	e	O-acyltransferase activity	66/9350	159/28134	0.0282263	5	66	1	1	1	0.509372	PHAVU_001G054300g, PHAVU_001G143600g, PHAVU_002G064300g, PHAVU_002G073700g, PHAVU_002G073800g, PHAVU_002G074000g, PHAVU_002G098800g, PHAVU_002G136600g, PHAVU_002G192000g, PHAVU_002G192600g, PHAVU_002G197200g, PHAVU_002G217300g, PHAVU_002G271100g, PHAVU_003G058400g, PHAVU_003G123000g, PHAVU_003G133000g, PHAVU_003G134900g, PHAVU_003G140500g, PHAVU_003G212400g, PHAVU_003G242200g, PHAVU_003G269000g, …
...GO:0015605	MF	e	organophosphate ester transmembrane transporter activity	11/9350	19/28134	0.0283338	3	11	1	1	1	0.509372	PHAVU_001G210600g, PHAVU_002G086400g, PHAVU_002G232300g, PHAVU_003G224300g, PHAVU_004G0113001g, PHAVU_005G020700g, PHAVU_005G148300g, PHAVU_005G174000g, PHAVU_009G078000g, PHAVU_010G152900g, PHAVU_011G126000g
....GO:0016818	MF	e	hydrolase activity, acting on acid anhydrides, in phosphorus-containing anhydrides	191/9350	505/28134	0.0283532	4	191	1	1	1	0.509372	PHAVU_001G005200g, PHAVU_001G010500g, PHAVU_001G036300g, PHAVU_001G051900g, PHAVU_001G062000g, PHAVU_001G064800g, PHAVU_001G072400g, PHAVU_001G092700g, PHAVU_001G129200g, PHAVU_001G144600g, PHAVU_001G148100g, PHAVU_001G148200g, PHAVU_001G151200g, PHAVU_001G155200g, PHAVU_001G168800g, PHAVU_001G172300g, PHAVU_001G181300g, PHAVU_001G191200g, PHAVU_001G204400g, PHAVU_001G238000g, PHAVU_001G243900g, …
....GO:0022890	MF	e	inorganic cation transmembrane transporter activity	117/9350	299/28134	0.0308336	5	117	1	1	1	0.536786	PHAVU_001G015300g, PHAVU_001G034400g, PHAVU_001G037500g, PHAVU_001G083900g, PHAVU_001G086700g, PHAVU_001G099600g, PHAVU_001G155200g, PHAVU_001G166900g, PHAVU_002G011400g, PHAVU_002G014300g, PHAVU_002G051200g, PHAVU_002G072300g, PHAVU_002G133000g, PHAVU_002G156800g, PHAVU_002G176300g, PHAVU_002G184200g, PHAVU_002G185200g, PHAVU_002G190000g, PHAVU_002G205000g, PHAVU_002G205100g, PHAVU_002G205200g, …
.GO:0044183	MF	e	protein folding chaperone	26/9350	55/28134	0.0314217	1	26	1	1	1	0.536786	PHAVU_001G120500g, PHAVU_001G169000g, PHAVU_001G217100g, PHAVU_002G215800g, PHAVU_002G245800g, PHAVU_003G128900g, PHAVU_003G154800g, PHAVU_004G079800g, PHAVU_004G133600g, PHAVU_005G051700g, PHAVU_005G171400g, PHAVU_006G001600g, PHAVU_006G034900g, PHAVU_006G042400g, PHAVU_006G062600g, PHAVU_006G199800g, PHAVU_008G004500g, PHAVU_008G013000g, PHAVU_008G208800g, PHAVU_008G272400g, PHAVU_008G283400g, …
...GO:0016817	MF	e	hydrolase activity, acting on acid anhydrides	192/9350	509/28134	0.0325558	3	192	1	1	1	0.536786	PHAVU_001G005200g, PHAVU_001G010500g, PHAVU_001G036300g, PHAVU_001G051900g, PHAVU_001G062000g, PHAVU_001G064800g, PHAVU_001G072400g, PHAVU_001G092700g, PHAVU_001G129200g, PHAVU_001G144600g, PHAVU_001G148100g, PHAVU_001G148200g, PHAVU_001G151200g, PHAVU_001G155200g, PHAVU_001G168800g, PHAVU_001G172300g, PHAVU_001G181300g, PHAVU_001G191200g, PHAVU_001G204400g, PHAVU_001G238000g, PHAVU_001G243900g, …
..GO:0090079	MF	e	translation regulator activity, nucleic acid binding	52/9350	123/28134	0.0350143	4	52	1	1	1	0.536786	PHAVU_001G097700g, PHAVU_001G148100g, PHAVU_001G148200g, PHAVU_001G152800g, PHAVU_001G203900g, PHAVU_001G217500g, PHAVU_001G225200g, PHAVU_002G025900g, PHAVU_002G090900g, PHAVU_002G156100g, PHAVU_002G173800g, PHAVU_002G218900g, PHAVU_002G259400g, PHAVU_002G268700g, PHAVU_003G127300g, PHAVU_003G154700g, PHAVU_003G154900g, PHAVU_003G177400g, PHAVU_003G177500g, PHAVU_003G205600g, PHAVU_003G215000g, …
...GO:0008135	MF	e	translation factor activity, RNA binding	52/9350	123/28134	0.0350143	5	52	1	1	1	0.536786	PHAVU_001G097700g, PHAVU_001G148100g, PHAVU_001G148200g, PHAVU_001G152800g, PHAVU_001G203900g, PHAVU_001G217500g, PHAVU_001G225200g, PHAVU_002G025900g, PHAVU_002G090900g, PHAVU_002G156100g, PHAVU_002G173800g, PHAVU_002G218900g, PHAVU_002G259400g, PHAVU_002G268700g, PHAVU_003G127300g, PHAVU_003G154700g, PHAVU_003G154900g, PHAVU_003G177400g, PHAVU_003G177500g, PHAVU_003G205600g, PHAVU_003G215000g, …
...GO:1901682	MF	e	sulfur compound transmembrane transporter activity	14/9350	26/28134	0.0354217	3	14	1	1	1	0.536786	PHAVU_001G154200g, PHAVU_001G250700g, PHAVU_002G095200g, PHAVU_002G095300g, PHAVU_004G058400g, PHAVU_004G1616000g, PHAVU_005G171800g, PHAVU_006G207800g, PHAVU_007G174100g, PHAVU_008G145800g, PHAVU_008G145900g, PHAVU_008G170700g, PHAVU_009G028400g, PHAVU_009G191500g
....GO:0016682	MF	e	oxidoreductase activity, acting on diphenols and related substances as donors, oxygen as acceptor	16/9350	31/28134	0.0357054	4	16	1	1	1	0.536786	PHAVU_001G246700g, PHAVU_002G031600g, PHAVU_002G031700g, PHAVU_002G209100g, PHAVU_002G209200g, PHAVU_006G065800g, PHAVU_006G074000g, PHAVU_006G144800g, PHAVU_007G086400g, PHAVU_008G107100g, PHAVU_008G112200g, PHAVU_008G119000g, PHAVU_008G119200g, PHAVU_010G005900g, PHAVU_011G025400g, PHAVU_011G102500g
...GO:0016684	MF	e	oxidoreductase activity, acting on peroxide as acceptor	62/9350	149/28134	0.0359725	3	62	1	1	1	0.536786	PHAVU_001G041100g, PHAVU_001G059100g, PHAVU_001G076000g, PHAVU_001G092900g, PHAVU_001G106600g, PHAVU_001G143300g, PHAVU_001G149000g, PHAVU_001G201300g, PHAVU_001G259700g, PHAVU_002G012300g, PHAVU_002G020900g, PHAVU_002G082000g, PHAVU_002G082100g, PHAVU_002G107000g, PHAVU_002G279700g, PHAVU_002G288700g, PHAVU_002G293700g, PHAVU_003G003100g, PHAVU_003G055700g, PHAVU_003G108100g, PHAVU_003G134600g, …
...GO:0031491	MF	e	nucleosome binding	3/9350	3/28134	0.0366984	3	3	1	1	1	0.536786	PHAVU_003G101700g, PHAVU_006G162200g, PHAVU_011G212400g
...GO:0008574	MF	e	plus-end-directed microtubule motor activity	3/9350	3/28134	0.0366984	3	3	1	1	1	0.536786	PHAVU_001G264500g, PHAVU_007G159100g, PHAVU_008G274700g
......GO:0047334	MF	e	diphosphate-fructose-6-phosphate 1-phosphotransferase activity	3/9350	3/28134	0.0366984	7	3	1	1	1	0.536786	PHAVU_003G009600g, PHAVU_003G082000g, PHAVU_006G145300g
....GO:0003849	MF	e	3-deoxy-7-phosphoheptulonate synthase activity	3/9350	3/28134	0.0366984	4	3	1	1	1	0.536786	PHAVU_006G205200g, PHAVU_008G176200g, PHAVU_009G032300g
.....GO:0008460	MF	e	dTDP-glucose 4,6-dehydratase activity	3/9350	3/28134	0.0366984	5	3	1	1	1	0.536786	PHAVU_001G060400g, PHAVU_005G076400g, PHAVU_006G034000g
.....GO:0015114	MF	e	phosphate ion transmembrane transporter activity	3/9350	3/28134	0.0366984	6	3	1	1	1	0.536786	PHAVU_003G024600g, PHAVU_003G224300g, PHAVU_007G1245000g
.......GO:0003935	MF	e	GTP cyclohydrolase II activity	3/9350	3/28134	0.0366984	7	3	1	1	1	0.536786	PHAVU_002G210900g, PHAVU_005G140700g, PHAVU_006G204200g
........GO:0004797	MF	e	thymidine kinase activity	3/9350	3/28134	0.0366984	8	3	1	1	1	0.536786	PHAVU_006G013500g, PHAVU_006G141900g, PHAVU_007G220400g
.....GO:0015112	MF	e	nitrate transmembrane transporter activity	3/9350	3/28134	0.0366984	6	3	1	1	1	0.536786	PHAVU_003G062800g, PHAVU_005G132200g, PHAVU_011G083500g
......GO:0016413	MF	e	O-acetyltransferase activity	34/9350	76/28134	0.0379462	6	34	1	1	1	0.546437	PHAVU_001G143600g, PHAVU_002G064300g, PHAVU_002G073700g, PHAVU_002G073800g, PHAVU_002G074000g, PHAVU_002G197200g, PHAVU_002G217300g, PHAVU_002G271100g, PHAVU_003G058400g, PHAVU_003G269000g, PHAVU_004G048700g, PHAVU_004G048800g, PHAVU_004G0489001g, PHAVU_004G049000g, PHAVU_005G077200g, PHAVU_005G096200g, PHAVU_006G055200g, PHAVU_006G069200g, PHAVU_006G176200g, PHAVU_006G176300g, PHAVU_007G021300g,…
.GO:0045182	MF	e	translation regulator activity	54/9350	128/28134	0.0380866	1	54	1	1	1	0.546437	PHAVU_001G097700g, PHAVU_001G148100g, PHAVU_001G148200g, PHAVU_001G152800g, PHAVU_001G203900g, PHAVU_001G217500g, PHAVU_001G225200g, PHAVU_002G025900g, PHAVU_002G090900g, PHAVU_002G156100g, PHAVU_002G173800g, PHAVU_002G218900g, PHAVU_002G259400g, PHAVU_002G268700g, PHAVU_003G027700g, PHAVU_003G127300g, PHAVU_003G154700g, PHAVU_003G154900g, PHAVU_003G177400g, PHAVU_003G177500g, PHAVU_003G205600g, …
...GO:0016679	MF	e	oxidoreductase activity, acting on diphenols and related substances as donors	17/9350	33/28134	0.0398588	3	17	1	1	1	0.567919	PHAVU_001G083900g, PHAVU_001G246700g, PHAVU_002G031600g, PHAVU_002G031700g, PHAVU_002G209100g, PHAVU_002G209200g, PHAVU_006G065800g, PHAVU_006G074000g, PHAVU_006G144800g, PHAVU_007G086400g, PHAVU_008G107100g, PHAVU_008G112200g, PHAVU_008G119000g, PHAVU_008G119200g, PHAVU_010G005900g, PHAVU_011G025400g, PHAVU_011G102500g
...GO:0005102	MF	e	signaling receptor binding	12/9350	22/28134	0.041436	3	12	1	1	1	0.572179	PHAVU_001G092700g, PHAVU_002G187400g, PHAVU_002G267500g, PHAVU_003G036700g, PHAVU_003G173600g, PHAVU_003G233400g, PHAVU_004G086300g, PHAVU_005G120600g, PHAVU_005G127200g, PHAVU_007G047000g, PHAVU_007G086800g, PHAVU_009G138100g
....GO:0019902	MF	e	phosphatase binding	5/9350	7/28134	0.0446763	4	5	1	1	1	0.572179	PHAVU_005G134600g, PHAVU_006G129000g, PHAVU_009G263200g, PHAVU_011G069200g, PHAVU_011G080000g
.....GO:0019903	MF	e	protein phosphatase binding	5/9350	7/28134	0.0446763	5	5	1	1	1	0.572179	PHAVU_005G134600g, PHAVU_006G129000g, PHAVU_009G263200g, PHAVU_011G069200g, PHAVU_011G080000g
......GO:0008964	MF	e	phosphoenolpyruvate carboxylase activity	5/9350	7/28134	0.0446763	6	5	1	1	1	0.572179	PHAVU_005G066400g, PHAVU_005G095300g, PHAVU_007G101300g, PHAVU_011G130400g, PHAVU_011G160200g
.......GO:0008199	MF	e	ferric iron binding	5/9350	7/28134	0.0446763	7	5	1	1	1	0.572179	PHAVU_001G245700g, PHAVU_008G093700g, PHAVU_008G221200g, PHAVU_008G258100g, PHAVU_010G065600g
....GO:0016841	MF	e	ammonia-lyase activity	5/9350	7/28134	0.0446763	4	5	1	1	1	0.572179	PHAVU_001G1777001g, PHAVU_001G177800g, PHAVU_007G096100g, PHAVU_007G096300g, PHAVU_007G225400g
.....GO:0004739	MF	e	pyruvate dehydrogenase (acetyl-transferring) activity	4/9350	5/28134	0.0447633	5	4	1	1	1	0.572179	PHAVU_006G165600g, PHAVU_008G000800g, PHAVU_009G257800g, PHAVU_010G119600g
....GO:0004738	MF	e	pyruvate dehydrogenase activity	4/9350	5/28134	0.0447633	4	4	1	1	1	0.572179	PHAVU_006G165600g, PHAVU_008G000800g, PHAVU_009G257800g, PHAVU_010G119600g
.......GO:0051753	MF	e	mannan synthase activity	4/9350	5/28134	0.0447633	7	4	1	1	1	0.572179	PHAVU_001G173300g, PHAVU_001G185800g, PHAVU_007G105400g, PHAVU_011G089900g
......GO:0008865	MF	e	fructokinase activity	4/9350	5/28134	0.0447633	7	4	1	1	1	0.572179	PHAVU_003G040700g, PHAVU_004G123400g, PHAVU_007G113500g, PHAVU_008G234800g
....GO:0070300	MF	e	phosphatidic acid binding	4/9350	5/28134	0.0447633	4	4	1	1	1	0.572179	PHAVU_004G031300g, PHAVU_006G195200g, PHAVU_009G242200g, PHAVU_010G041600g
......GO:0004556	MF	e	alpha-amylase activity	4/9350	5/28134	0.0447633	6	4	1	1	1	0.572179	PHAVU_001G001900g, PHAVU_002G065700g, PHAVU_003G069200g, PHAVU_010G017600g
.....GO:0008028	MF	e	monocarboxylic acid transmembrane transporter activity	4/9350	5/28134	0.0447633	5	4	1	1	1	0.572179	PHAVU_001G128700g, PHAVU_003G274000g, PHAVU_004G091300g, PHAVU_007G083000g
.....GO:0019205	MF	e	nucleobase-containing compound kinase activity	18/9350	36/28134	0.0494983	5	18	1	1	1	0.606984	PHAVU_001G114500g, PHAVU_001G135600g, PHAVU_001G173800g, PHAVU_001G178000g, PHAVU_002G297900g, PHAVU_003G209400g, PHAVU_005G000500g, PHAVU_006G013500g, PHAVU_006G141900g, PHAVU_007G007300g, PHAVU_007G150300g, PHAVU_007G220400g, PHAVU_007G224400g, PHAVU_007G253800g, PHAVU_010G040800g, PHAVU_010G045400g, PHAVU_011G003000g, PHAVU_011G004800g
..GO:0140318	MF	e	protein transporter activity	7/9350	11/28134	0.0497211	2	7	1	1	1	0.606984	PHAVU_001G101200g, PHAVU_002G324200g, PHAVU_004G176000g, PHAVU_005G127300g, PHAVU_005G146400g, PHAVU_009G223000g, PHAVU_010G021800g
...GO:0008320	MF	e	protein transmembrane transporter activity	7/9350	11/28134	0.0497211	4	7	1	1	1	0.606984	PHAVU_001G101200g, PHAVU_002G324200g, PHAVU_004G176000g, PHAVU_005G127300g, PHAVU_005G146400g, PHAVU_009G223000g, PHAVU_010G021800g
......GO:0008519	MF	e	ammonium transmembrane transporter activity	7/9350	11/28134	0.0497211	7	7	1	1	1	0.606984	PHAVU_001G166900g, PHAVU_003G267400g, PHAVU_006G067500g, PHAVU_006G101400g, PHAVU_007G120200g, PHAVU_007G175600g, PHAVU_008G094900g
...GO:0022884	MF	e	macromolecule transmembrane transporter activity	7/9350	11/28134	0.0497211	3	7	1	1	1	0.606984	PHAVU_001G101200g, PHAVU_002G324200g, PHAVU_004G176000g, PHAVU_005G127300g, PHAVU_005G146400g, PHAVU_009G223000g, PHAVU_010G021800g
.....GO:0004568	MF	e	chitinase activity	9/9350	15/28134	0.0499455	5	9	1	1	1	0.606984	PHAVU_001G218600g, PHAVU_002G114100g, PHAVU_002G114200g, PHAVU_003G268600g, PHAVU_005G155800g, PHAVU_007G208900g, PHAVU_008G018100g, PHAVU_009G254400g, PHAVU_011G051500g
....GO:0043531	MF	p	ADP binding	21/9350	369/28134	4.97593e-38	8	21	1.02803e-34	1.00212e-34	1.02803e-34	1.02803e-34	PHAVU_001G018800g, PHAVU_001G018900g, PHAVU_001G133000g, PHAVU_001G134000g, PHAVU_002G133400g, PHAVU_002G135600g, PHAVU_002G171400g, PHAVU_003G129700g, PHAVU_004G137400g, PHAVU_004G140500g, PHAVU_005G005000g, PHAVU_005G016500g, PHAVU_005G087100g, PHAVU_006G041000g, PHAVU_006G041400g, PHAVU_007G254700g, PHAVU_010G026100g, PHAVU_010G132200g, PHAVU_011G154000g, PHAVU_011G192100g, PHAVU_011G198000g
.....GO:0010333	MF	p	terpene synthase activity	1/9350	42/28134	1.39016e-06	5	1	0.00287206	0.00279968	0.0028665	0.000574413	PHAVU_001G066000g
....GO:0016838	MF	p	carbon-oxygen lyase activity, acting on phosphates	4/9350	47/28134	0.000133208	4	4	0.275208	0.268272	0.273876	0.0231892	PHAVU_001G066000g, PHAVU_002G106700g, PHAVU_007G094200g, PHAVU_008G204900g
....GO:0004518	MF	p	nuclease activity	50/9350	230/28134	0.000139428	4	50	0.288057	0.280798	0.286524	0.0231892	PHAVU_001G007900g, PHAVU_001G032800g, PHAVU_001G099000g, PHAVU_001G193900g, PHAVU_001G204700g, PHAVU_002G002400g, PHAVU_002G041400g, PHAVU_002G140600g, PHAVU_002G170800g, PHAVU_002G267400g, PHAVU_002G288000g, PHAVU_003G020000g, PHAVU_003G020100g, PHAVU_003G027700g, PHAVU_003G154300g, PHAVU_003G173300g, PHAVU_003G208800g, PHAVU_003G227000g, PHAVU_003G280400g, PHAVU_004G073900g, PHAVU_004G117400g, …
.GO:0045735	MF	p	nutrient reservoir activity	2/9350	34/28134	0.000338553	1	2	0.69945	0.681823	0.695049	0.0499607	PHAVU_010G0590001g, PHAVU_011G182400g
....GO:0016779	MF	p	nucleotidyltransferase activity	46/9350	209/28134	0.000499143	4	46	1	1	1	0.068472	PHAVU_001G105200g, PHAVU_001G149600g, PHAVU_001G180200g, PHAVU_001G216900g, PHAVU_001G2449000g, PHAVU_002G017900g, PHAVU_002G053200g, PHAVU_002G097400g, PHAVU_002G190700g, PHAVU_002G229200g, PHAVU_002G235800g, PHAVU_003G0909000g, PHAVU_003G141700g, PHAVU_003G207500g, PHAVU_003G261500g, PHAVU_004G012100g, PHAVU_004G045400g, PHAVU_004G075000g, PHAVU_004G166200g, PHAVU_006G039400g, PHAVU_006G055600g…
..GO:0140640	MF	p	catalytic activity, acting on a nucleic acid	182/9350	670/28134	0.000657582	2	182	1	1	1	0.068472	PHAVU_001G001600g, PHAVU_001G007900g, PHAVU_001G051700g, PHAVU_001G0948000g, PHAVU_001G099000g, PHAVU_001G113000g, PHAVU_001G129200g, PHAVU_001G136200g, PHAVU_001G149400g, PHAVU_001G153300g, PHAVU_001G193900g, PHAVU_001G204700g, PHAVU_001G212500g, PHAVU_001G212600g, PHAVU_001G214100g, PHAVU_001G220500g, PHAVU_001G246000g, PHAVU_001G257800g, PHAVU_001G262100g, PHAVU_001G264100g, PHAVU_001G264500g,…
.....GO:0000287	MF	p	magnesium ion binding	26/9350	132/28134	0.000787457	5	26	1	1	1	0.0739494	PHAVU_001G186100g, PHAVU_003G024200g, PHAVU_003G179500g, PHAVU_003G180700g, PHAVU_003G261500g, PHAVU_003G275700g, PHAVU_003G281800g, PHAVU_003G284100g, PHAVU_004G0127001g, PHAVU_004G078400g, PHAVU_004G101700g, PHAVU_004G127500g, PHAVU_005G011100g, PHAVU_005G043900g, PHAVU_005G157400g, PHAVU_007G150400g, PHAVU_007G190800g, PHAVU_008G060000g, PHAVU_008G095400g, PHAVU_008G243200g, PHAVU_009G113600g,…
....GO:0004540	MF	p	ribonuclease activity	26/9350	132/28134	0.000787457	5	26	1	1	1	0.0739494	PHAVU_001G007900g, PHAVU_001G193900g, PHAVU_001G204700g, PHAVU_002G170800g, PHAVU_002G288000g, PHAVU_003G020000g, PHAVU_003G020100g, PHAVU_003G027700g, PHAVU_003G208800g, PHAVU_003G227000g, PHAVU_003G280400g, PHAVU_004G073900g, PHAVU_004G120100g, PHAVU_005G160100g, PHAVU_006G090800g, PHAVU_006G102300g, PHAVU_007G187700g, PHAVU_008G165700g, PHAVU_008G183100g, PHAVU_008G188900g, PHAVU_008G215900g, …
...GO:0008276	MF	p	protein methyltransferase activity	10/9350	67/28134	0.00102715	5	10	1	1	1	0.0816189	PHAVU_001G103400g, PHAVU_001G164300g, PHAVU_002G017200g, PHAVU_004G172200g, PHAVU_005G020600g, PHAVU_005G024700g, PHAVU_005G170700g, PHAVU_009G130100g, PHAVU_009G171400g, PHAVU_009G243500g
....GO:0034061	MF	p	DNA polymerase activity	5/9350	45/28134	0.00122736	5	5	1	1	1	0.09193	PHAVU_002G017900g, PHAVU_003G207500g, PHAVU_004G075000g, PHAVU_006G039400g, PHAVU_006G055600g
.....GO:0008170	MF	p	N-methyltransferase activity	12/9350	75/28134	0.00124591	5	12	1	1	1	0.09193	PHAVU_001G103400g, PHAVU_001G164300g, PHAVU_002G017200g, PHAVU_002G167300g, PHAVU_002G205600g, PHAVU_004G041500g, PHAVU_004G042000g, PHAVU_004G172200g, PHAVU_005G024700g, PHAVU_009G055100g, PHAVU_009G130100g, PHAVU_009G243500g
........GO:0004535	MF	p	poly(A)-specific ribonuclease activity	2/9350	29/28134	0.00131732	9	2	1	1	1	0.0938476	PHAVU_001G193900g, PHAVU_011G097400g
......GO:0016278	MF	p	lysine N-methyltransferase activity	5/9350	43/28134	0.00178527	6	5	1	1	1	0.115262	PHAVU_001G103400g, PHAVU_001G164300g, PHAVU_002G017200g, PHAVU_009G130100g, PHAVU_009G243500g
....GO:0016279	MF	p	protein-lysine N-methyltransferase activity	5/9350	43/28134	0.00178527	7	5	1	1	1	0.115262	PHAVU_001G103400g, PHAVU_001G164300g, PHAVU_002G017200g, PHAVU_009G130100g, PHAVU_009G243500g
..GO:0003735	MF	p	structural constituent of ribosome	101/9350	389/28134	0.00198091	2	101	1	1	1	0.124017	PHAVU_001G003200g, PHAVU_001G017500g, PHAVU_001G052700g, PHAVU_001G079100g, PHAVU_001G103900g, PHAVU_001G108100g, PHAVU_001G139900g, PHAVU_001G164200g, PHAVU_001G174300g, PHAVU_001G191700g, PHAVU_001G200900g, PHAVU_001G204100g, PHAVU_001G208200g, PHAVU_002G001200g, PHAVU_002G011200g, PHAVU_002G044200g, PHAVU_002G057000g, PHAVU_002G085600g, PHAVU_002G132700g, PHAVU_002G150100g, PHAVU_002G159600g, …
...GO:0140097	MF	p	catalytic activity, acting on DNA	52/9350	220/28134	0.00246018	3	52	1	1	1	0.13474	PHAVU_001G099000g, PHAVU_001G129200g, PHAVU_001G136200g, PHAVU_001G212500g, PHAVU_001G212600g, PHAVU_001G262100g, PHAVU_001G264500g, PHAVU_002G017900g, PHAVU_002G059800g, PHAVU_002G126800g, PHAVU_002G205800g, PHAVU_002G291500g, PHAVU_003G035100g, PHAVU_003G037100g, PHAVU_003G080000g, PHAVU_003G100200g, PHAVU_003G101700g, PHAVU_003G177100g, PHAVU_003G207500g, PHAVU_004G075000g, PHAVU_004G117400g, …
...GO:0030247	MF	p	polysaccharide binding	15/9350	83/28134	0.00325107	3	15	1	1	1	0.152731	PHAVU_001G226900g, PHAVU_002G046400g, PHAVU_002G056100g, PHAVU_002G067500g, PHAVU_002G318300g, PHAVU_003G078800g, PHAVU_003G080900g, PHAVU_003G119500g, PHAVU_003G249300g, PHAVU_004G154700g, PHAVU_006G112600g, PHAVU_007G138100g, PHAVU_009G053800g, PHAVU_009G131700g, PHAVU_009G259800g
.....GO:0003887	MF	p	DNA-directed DNA polymerase activity	5/9350	40/28134	0.00396312	6	5	1	1	1	0.167098	PHAVU_002G017900g, PHAVU_003G207500g, PHAVU_004G075000g, PHAVU_006G039400g, PHAVU_006G055600g
.......GO:0000175	MF	p	3'-5'-exoribonuclease activity	5/9350	40/28134	0.00396312	8	5	1	1	1	0.167098	PHAVU_001G193900g, PHAVU_004G073900g, PHAVU_008G165700g, PHAVU_008G188900g, PHAVU_011G097400g
.....GO:0004519	MF	p	endonuclease activity	25/9350	119/28134	0.00447209	5	25	1	1	1	0.181938	PHAVU_001G204700g, PHAVU_002G041400g, PHAVU_002G140600g, PHAVU_002G170800g, PHAVU_002G288000g, PHAVU_003G020000g, PHAVU_003G020100g, PHAVU_003G154300g, PHAVU_003G173300g, PHAVU_003G227000g, PHAVU_004G117400g, PHAVU_004G120100g, PHAVU_005G160100g, PHAVU_006G087500g, PHAVU_006G090800g, PHAVU_006G190700g, PHAVU_007G226200g, PHAVU_008G183100g, PHAVU_008G215900g, PHAVU_008G269800g, PHAVU_009G241300g, …
.....GO:0008171	MF	p	O-methyltransferase activity	9/9350	57/28134	0.00449121	5	9	1	1	1	0.181938	PHAVU_001G268700g, PHAVU_002G017500g, PHAVU_003G047900g, PHAVU_003G051600g, PHAVU_007G091000g, PHAVU_008G040200g, PHAVU_008G264200g, PHAVU_009G044400g, PHAVU_009G171400g
.GO:0005198	MF	p	structural molecule activity	138/9350	503/28134	0.0055488	1	138	1	1	1	0.211935	PHAVU_001G003200g, PHAVU_001G017500g, PHAVU_001G052700g, PHAVU_001G079100g, PHAVU_001G103900g, PHAVU_001G108100g, PHAVU_001G111700g, PHAVU_001G139900g, PHAVU_001G146100g, PHAVU_001G155700g, PHAVU_001G164200g, PHAVU_001G174300g, PHAVU_001G191700g, PHAVU_001G200900g, PHAVU_001G204100g, PHAVU_001G208200g, PHAVU_001G244300g, PHAVU_002G001200g, PHAVU_002G007900g, PHAVU_002G011200g, PHAVU_002G022500g, …
......GO:0008408	MF	p	3'-5' exonuclease activity	10/9350	60/28134	0.00569717	6	10	1	1	1	0.211935	PHAVU_001G032800g, PHAVU_001G193900g, PHAVU_004G073900g, PHAVU_006G039400g, PHAVU_008G109700g, PHAVU_008G109900g, PHAVU_008G155200g, PHAVU_008G165700g, PHAVU_008G188900g, PHAVU_011G097400g
.....GO:0018024	MF	p	histone-lysine N-methyltransferase activity	4/9350	34/28134	0.00594977	8	4	1	1	1	0.211935	PHAVU_001G103400g, PHAVU_001G164300g, PHAVU_002G017200g, PHAVU_009G130100g
....GO:0042054	MF	p	histone methyltransferase activity	4/9350	34/28134	0.00594977	6	4	1	1	1	0.211935	PHAVU_001G103400g, PHAVU_001G164300g, PHAVU_002G017200g, PHAVU_009G130100g
....GO:0016620	MF	p	oxidoreductase activity, acting on the aldehyde or oxo group of donors, NAD or NADP as acceptor	12/9350	68/28134	0.00633146	4	12	1	1	1	0.221708	PHAVU_002G214700g, PHAVU_002G275200g, PHAVU_003G113500g, PHAVU_003G157200g, PHAVU_004G162300g, PHAVU_005G059200g, PHAVU_005G125500g, PHAVU_007G262300g, PHAVU_008G115100g, PHAVU_008G185100g, PHAVU_009G006600g, PHAVU_009G226700g
.....GO:0032559	MF	p	adenyl ribonucleotide binding	858/9350	2768/28134	0.00841967	7	858	1	1	1	0.271661	PHAVU_001G000500g, PHAVU_001G005200g, PHAVU_001G014400g, PHAVU_001G017000g, PHAVU_001G018800g, PHAVU_001G018900g, PHAVU_001G024200g, PHAVU_001G026200g, PHAVU_001G029600g, PHAVU_001G036300g, PHAVU_001G040600g, PHAVU_001G040800g, PHAVU_001G051100g, PHAVU_001G051700g, PHAVU_001G051900g, PHAVU_001G058600g, PHAVU_001G060600g, PHAVU_001G062000g, PHAVU_001G067700g, PHAVU_001G071200g, PHAVU_001G072400g, …
......GO:0016796	MF	p	exonuclease activity, active with either ribo- or deoxyribonucleic acids and producing 5'-phosphomonoesters	9/9350	54/28134	0.00883007	6	9	1	1	1	0.271661	PHAVU_001G007900g, PHAVU_001G099000g, PHAVU_001G193900g, PHAVU_003G280400g, PHAVU_004G073900g, PHAVU_008G165700g, PHAVU_008G188900g, PHAVU_011G072700g, PHAVU_011G097400g
.....GO:0030554	MF	p	adenyl nucleotide binding	860/9350	2773/28134	0.00901069	6	860	1	1	1	0.271661	PHAVU_001G000500g, PHAVU_001G005200g, PHAVU_001G014400g, PHAVU_001G017000g, PHAVU_001G018800g, PHAVU_001G018900g, PHAVU_001G024200g, PHAVU_001G026200g, PHAVU_001G029600g, PHAVU_001G036300g, PHAVU_001G040600g, PHAVU_001G040800g, PHAVU_001G051100g, PHAVU_001G051700g, PHAVU_001G051900g, PHAVU_001G058600g, PHAVU_001G060600g, PHAVU_001G062000g, PHAVU_001G067700g, PHAVU_001G071200g, PHAVU_001G072400g, …
.....GO:0004527	MF	p	exonuclease activity	16/9350	82/28134	0.00930242	5	16	1	1	1	0.271661	PHAVU_001G007900g, PHAVU_001G032800g, PHAVU_001G099000g, PHAVU_001G193900g, PHAVU_003G280400g, PHAVU_004G073900g, PHAVU_006G039400g, PHAVU_006G0992001g, PHAVU_008G109700g, PHAVU_008G109900g, PHAVU_008G155200g, PHAVU_008G165700g, PHAVU_008G188900g, PHAVU_009G167400g, PHAVU_011G072700g, PHAVU_011G097400g
.....GO:0004532	MF	p	exoribonuclease activity	7/9350	45/28134	0.010779	6	7	1	1	1	0.294296	PHAVU_001G007900g, PHAVU_001G193900g, PHAVU_003G280400g, PHAVU_004G073900g, PHAVU_008G165700g, PHAVU_008G188900g, PHAVU_011G097400g
......GO:0016896	MF	p	exoribonuclease activity, producing 5'-phosphomonoesters	7/9350	45/28134	0.010779	7	7	1	1	1	0.294296	PHAVU_001G007900g, PHAVU_001G193900g, PHAVU_003G280400g, PHAVU_004G073900g, PHAVU_008G165700g, PHAVU_008G188900g, PHAVU_011G097400g
....GO:0004478	MF	p	methionine adenosyltransferase activity	0/9350	12/28134	0.0115981	4	0	1	1	1	0.3072
.....GO:0008757	MF	p	S-adenosylmethionine-dependent methyltransferase activity	25/9350	113/28134	0.0120853	5	25	1	1	1	0.307221	PHAVU_001G103400g, PHAVU_001G113000g, PHAVU_001G153300g, PHAVU_001G153900g, PHAVU_001G164300g, PHAVU_002G017200g, PHAVU_002G167300g, PHAVU_002G205600g, PHAVU_003G074600g, PHAVU_003G225400g, PHAVU_004G041500g, PHAVU_004G042000g, PHAVU_004G172200g, PHAVU_005G024700g, PHAVU_006G059200g, PHAVU_006G138500g, PHAVU_006G181700g, PHAVU_007G279000g, PHAVU_008G264200g, PHAVU_009G055100g, PHAVU_009G130100g, …
.....GO:0004521	MF	p	endoribonuclease activity	15/9350	74/28134	0.01841	6	15	1	1	1	0.376584	PHAVU_001G204700g, PHAVU_002G170800g, PHAVU_002G288000g, PHAVU_003G020000g, PHAVU_003G020100g, PHAVU_003G227000g, PHAVU_004G120100g, PHAVU_005G160100g, PHAVU_006G090800g, PHAVU_008G183100g, PHAVU_008G215900g, PHAVU_008G269800g, PHAVU_009G260000g, PHAVU_010G110300g, PHAVU_011G123200g
...GO:0031490	MF	p	chromatin DNA binding	0/9350	11/28134	0.020376	5	0	1	1	1	0.406386
....GO:0003723	MF	p	RNA binding	282/9350	947/28134	0.022515	4	282	1	1	1	0.438361	PHAVU_001G001600g, PHAVU_001G003200g, PHAVU_001G0100001g, PHAVU_001G019600g, PHAVU_001G023500g, PHAVU_001G032800g, PHAVU_001G051700g, PHAVU_001G057200g, PHAVU_001G086100g, PHAVU_001G105200g, PHAVU_001G113300g, PHAVU_001G113700g, PHAVU_001G132100g, PHAVU_001G139900g, PHAVU_001G141300g, PHAVU_001G162100g, PHAVU_001G164600g, PHAVU_001G171300g, PHAVU_001G186200g, PHAVU_001G191200g, PHAVU_001G201600g,…
......GO:0008270	MF	p	zinc ion binding	204/9350	698/28134	0.0227031	6	204	1	1	1	0.438361	PHAVU_001G007900g, PHAVU_001G009700g, PHAVU_001G035600g, PHAVU_001G055600g, PHAVU_001G058800g, PHAVU_001G064000g, PHAVU_001G067300g, PHAVU_001G087300g, PHAVU_001G103400g, PHAVU_001G109500g, PHAVU_001G113800g, PHAVU_001G121400g, PHAVU_001G134900g, PHAVU_001G153900g, PHAVU_001G159200g, PHAVU_001G164300g, PHAVU_001G165000g, PHAVU_001G180900g, PHAVU_001G184400g, PHAVU_001G198600g, PHAVU_001G220500g, …
..GO:0043167	MF	p	ion binding	1787/9350	5587/28134	0.0274521	2	1787	1	1	1	0.509372	PHAVU_001G000500g, PHAVU_001G001500g, PHAVU_001G001900g, PHAVU_001G005200g, PHAVU_001G007900g, PHAVU_001G008900g, PHAVU_001G009700g, PHAVU_001G010500g, PHAVU_001G014400g, PHAVU_001G017000g, PHAVU_001G018800g, PHAVU_001G018900g, PHAVU_001G022100g, PHAVU_001G024100g, PHAVU_001G024200g, PHAVU_001G028400g, PHAVU_001G029600g, PHAVU_001G031600g, PHAVU_001G034300g, PHAVU_001G035600g, PHAVU_001G036300g, …
......GO:0070006	MF	p	metalloaminopeptidase activity	1/9350	15/28134	0.0280393	6	1	1	1	1	0.509372	PHAVU_002G019600g
...GO:0016854	MF	p	racemase and epimerase activity	3/9350	24/28134	0.0303555	3	3	1	1	1	0.536786	PHAVU_002G046200g, PHAVU_003G090500g, PHAVU_003G162800g
....GO:0106310	MF	p	protein serine kinase activity	3/9350	25/28134	0.0311239	6	3	1	1	1	0.536786	PHAVU_003G1486000g, PHAVU_006G099700g, PHAVU_008G184400g
..GO:0030527	MF	p	structural constituent of chromatin	11/9350	56/28134	0.0326685	2	11	1	1	1	0.536786	PHAVU_001G146100g, PHAVU_001G155700g, PHAVU_002G110800g, PHAVU_003G270000g, PHAVU_004G151300g, PHAVU_007G145100g, PHAVU_007G176000g, PHAVU_007G178100g, PHAVU_009G199100g, PHAVU_010G001800g, PHAVU_011G087500g
.....GO:0003997	MF	p	acyl-CoA oxidase activity	0/9350	9/28134	0.0344676	5	0	1	1	1	0.536786
.....GO:0016621	MF	p	cinnamoyl-CoA reductase activity	0/9350	9/28134	0.0344676	5	0	1	1	1	0.536786
.....GO:0004866	MF	p	endopeptidase inhibitor activity	8/9350	44/28134	0.0367036	5	8	1	1	1	0.536786	PHAVU_001G264400g, PHAVU_004G130400g, PHAVU_004G133900g, PHAVU_004G137600g, PHAVU_004G138000g, PHAVU_008G113100g, PHAVU_011G166500g, PHAVU_011G169900g
....GO:0030414	MF	p	peptidase inhibitor activity	8/9350	44/28134	0.0367036	4	8	1	1	1	0.536786	PHAVU_001G264400g, PHAVU_004G130400g, PHAVU_004G133900g, PHAVU_004G137600g, PHAVU_004G138000g, PHAVU_008G113100g, PHAVU_011G166500g, PHAVU_011G169900g
....GO:0061135	MF	p	endopeptidase regulator activity	8/9350	44/28134	0.0367036	4	8	1	1	1	0.536786	PHAVU_001G264400g, PHAVU_004G130400g, PHAVU_004G133900g, PHAVU_004G137600g, PHAVU_004G138000g, PHAVU_008G113100g, PHAVU_011G166500g, PHAVU_011G169900g
.....GO:0004143	MF	p	diacylglycerol kinase activity	0/9350	10/28134	0.0368943	5	0	1	1	1	0.536786
......GO:0008878	MF	p	glucose-1-phosphate adenylyltransferase activity	0/9350	10/28134	0.0368943	6	0	1	1	1	0.536786
....GO:0004712	MF	p	protein serine/threonine/tyrosine kinase activity	4/9350	28/28134	0.0425161	6	4	1	1	1	0.572179	PHAVU_003G1486000g, PHAVU_003G275500g, PHAVU_006G099700g, PHAVU_008G184400g
.....GO:0019843	MF	p	rRNA binding	11/9350	55/28134	0.0438466	5	11	1	1	1	0.572179	PHAVU_001G003200g, PHAVU_002G074900g, PHAVU_002G300600g, PHAVU_003G191200g, PHAVU_003G255600g, PHAVU_004G046700g, PHAVU_004G116200g, PHAVU_005G031000g, PHAVU_006G120200g, PHAVU_008G258300g, PHAVU_011G128300g
...GO:0140098	MF	p	catalytic activity, acting on RNA	116/9350	407/28134	0.0438869	3	116	1	1	1	0.572179	PHAVU_001G001600g, PHAVU_001G007900g, PHAVU_001G051700g, PHAVU_001G0948000g, PHAVU_001G113000g, PHAVU_001G149400g, PHAVU_001G153300g, PHAVU_001G193900g, PHAVU_001G204700g, PHAVU_001G214100g, PHAVU_001G246000g, PHAVU_001G262100g, PHAVU_002G002400g, PHAVU_002G027700g, PHAVU_002G043200g, PHAVU_002G072800g, PHAVU_002G097400g, PHAVU_002G167300g, PHAVU_002G170800g, PHAVU_002G205600g, PHAVU_002G229200g,…
....GO:0016634	MF	p	oxidoreductase activity, acting on the CH-CH group of donors, oxygen as acceptor	1/9350	14/28134	0.0448982	4	1	1	1	1	0.572179	PHAVU_001G095900g
......GO:0003843	MF	p	1,3-beta-D-glucan synthase activity	3/9350	23/28134	0.0451429	7	3	1	1	1	0.572179	PHAVU_005G062500g, PHAVU_005G103600g, PHAVU_011G113800g
...GO:0016849	MF	p	phosphorus-oxygen lyase activity	2/9350	18/28134	0.0472955	3	2	1	1	1	0.595808	PHAVU_002G170800g, PHAVU_010G110300g

## Sheet: v_radiata
GO	NS	enrichment	name	ratio_in_study	ratio_in_pop	p_uncorrected	depth	study_count	p_bonferroni	p_sidak	p_holm	p_fdr_bh	study_items
GO:0008150	BP	e	biological_process	4073/7456	14098/28134	9.38564e-20	0	4073	3.18361e-16	3.10336e-16	3.18267e-16	1.59181e-16	PHAVU_001G000400g, PHAVU_001G000500g, PHAVU_001G001600g, PHAVU_001G001900g, PHAVU_001G002800g, PHAVU_001G003200g, PHAVU_001G003300g, PHAVU_001G005200g, PHAVU_001G005900g, PHAVU_001G007500g, PHAVU_001G007900g, PHAVU_001G008100g, PHAVU_001G008200g, PHAVU_001G009700g, PHAVU_001G009800g, PHAVU_001G010500g, PHAVU_001G010700g, PHAVU_001G011300g, PHAVU_001G012400g, PHAVU_001G013000g, PHAVU_001G014400g, …
.GO:0065007	BP	e	biological regulation	991/7456	3077/28134	8.91079e-14	1	991	3.02254e-10	2.94635e-10	3.02076e-10	1.00751e-10	PHAVU_001G008200g, PHAVU_001G009700g, PHAVU_001G009800g, PHAVU_001G015300g, PHAVU_001G016100g, PHAVU_001G023400g, PHAVU_001G025200g, PHAVU_001G028800g, PHAVU_001G029500g, PHAVU_001G031200g, PHAVU_001G031300g, PHAVU_001G034200g, PHAVU_001G035600g, PHAVU_001G037400g, PHAVU_001G038100g, PHAVU_001G038700g, PHAVU_001G038800g, PHAVU_001G039500g, PHAVU_001G041700g, PHAVU_001G043600g, PHAVU_001G046200g, …
..GO:0050789	BP	e	regulation of biological process	908/7456	2839/28134	7.43007e-12	2	908	2.52028e-08	2.45675e-08	2.51805e-08	6.3007e-09	PHAVU_001G008200g, PHAVU_001G009700g, PHAVU_001G009800g, PHAVU_001G015300g, PHAVU_001G016100g, PHAVU_001G023400g, PHAVU_001G025200g, PHAVU_001G029500g, PHAVU_001G031200g, PHAVU_001G031300g, PHAVU_001G034200g, PHAVU_001G035600g, PHAVU_001G039500g, PHAVU_001G043600g, PHAVU_001G046200g, PHAVU_001G046300g, PHAVU_001G046900g, PHAVU_001G047200g, PHAVU_001G050600g, PHAVU_001G055900g, PHAVU_001G057600g, …
...GO:0019222	BP	e	regulation of metabolic process	637/7456	1916/28134	1.27969e-11	3	637	4.3407e-08	4.23128e-08	4.33558e-08	8.68139e-09	PHAVU_001G008200g, PHAVU_001G009700g, PHAVU_001G009800g, PHAVU_001G023400g, PHAVU_001G025200g, PHAVU_001G029500g, PHAVU_001G031200g, PHAVU_001G031300g, PHAVU_001G034200g, PHAVU_001G035600g, PHAVU_001G039500g, PHAVU_001G046900g, PHAVU_001G047200g, PHAVU_001G050600g, PHAVU_001G055900g, PHAVU_001G058800g, PHAVU_001G061200g, PHAVU_001G061400g, PHAVU_001G064200g, PHAVU_001G071600g, PHAVU_001G072200g, …
....GO:0031323	BP	e	regulation of cellular metabolic process	591/7456	1768/28134	2.63383e-11	4	591	8.93396e-08	8.70877e-08	8.92079e-08	1.48899e-08	PHAVU_001G008200g, PHAVU_001G009700g, PHAVU_001G009800g, PHAVU_001G023400g, PHAVU_001G025200g, PHAVU_001G029500g, PHAVU_001G031200g, PHAVU_001G031300g, PHAVU_001G034200g, PHAVU_001G035600g, PHAVU_001G039500g, PHAVU_001G046900g, PHAVU_001G047200g, PHAVU_001G050600g, PHAVU_001G055900g, PHAVU_001G058800g, PHAVU_001G061200g, PHAVU_001G061400g, PHAVU_001G064200g, PHAVU_001G071600g, PHAVU_001G072200g, …
...GO:0050794	BP	e	regulation of cellular process	828/7456	2581/28134	3.88612e-11	3	828	1.31817e-07	1.28495e-07	1.31584e-07	1.8831e-08	PHAVU_001G008200g, PHAVU_001G009700g, PHAVU_001G009800g, PHAVU_001G015300g, PHAVU_001G016100g, PHAVU_001G023400g, PHAVU_001G025200g, PHAVU_001G029500g, PHAVU_001G031200g, PHAVU_001G031300g, PHAVU_001G034200g, PHAVU_001G035600g, PHAVU_001G039500g, PHAVU_001G043600g, PHAVU_001G046200g, PHAVU_001G046300g, PHAVU_001G046900g, PHAVU_001G047200g, PHAVU_001G050600g, PHAVU_001G055900g, PHAVU_001G057600g, …
....GO:0060255	BP	e	regulation of macromolecule metabolic process	621/7456	1875/28134	5.1205e-11	4	621	1.73687e-07	1.69309e-07	1.73329e-07	2.17109e-08	PHAVU_001G008200g, PHAVU_001G009700g, PHAVU_001G009800g, PHAVU_001G023400g, PHAVU_001G025200g, PHAVU_001G029500g, PHAVU_001G031200g, PHAVU_001G031300g, PHAVU_001G034200g, PHAVU_001G035600g, PHAVU_001G039500g, PHAVU_001G046900g, PHAVU_001G047200g, PHAVU_001G050600g, PHAVU_001G055900g, PHAVU_001G058800g, PHAVU_001G061200g, PHAVU_001G061400g, PHAVU_001G064200g, PHAVU_001G071600g, PHAVU_001G072200g, …
....GO:0080090	BP	e	regulation of primary metabolic process	584/7456	1752/28134	6.70421e-11	4	584	2.27407e-07	2.21675e-07	2.2687e-07	2.52674e-08	PHAVU_001G008200g, PHAVU_001G009700g, PHAVU_001G009800g, PHAVU_001G023400g, PHAVU_001G025200g, PHAVU_001G029500g, PHAVU_001G031200g, PHAVU_001G031300g, PHAVU_001G034200g, PHAVU_001G035600g, PHAVU_001G039500g, PHAVU_001G046900g, PHAVU_001G047200g, PHAVU_001G050600g, PHAVU_001G055900g, PHAVU_001G058800g, PHAVU_001G061200g, PHAVU_001G061400g, PHAVU_001G064200g, PHAVU_001G071600g, PHAVU_001G072200g, …
....GO:0051171	BP	e	regulation of nitrogen compound metabolic process	578/7456	1734/28134	7.93581e-11	4	578	2.69183e-07	2.62397e-07	2.68468e-07	2.69183e-08	PHAVU_001G008200g, PHAVU_001G009700g, PHAVU_001G009800g, PHAVU_001G023400g, PHAVU_001G025200g, PHAVU_001G029500g, PHAVU_001G031200g, PHAVU_001G031300g, PHAVU_001G034200g, PHAVU_001G035600g, PHAVU_001G039500g, PHAVU_001G046900g, PHAVU_001G047200g, PHAVU_001G055900g, PHAVU_001G058800g, PHAVU_001G061200g, PHAVU_001G061400g, PHAVU_001G064200g, PHAVU_001G071600g, PHAVU_001G072200g, PHAVU_001G073800g, …
....GO:0009889	BP	e	regulation of biosynthetic process	529/7456	1574/28134	1.34885e-10	4	529	4.57531e-07	4.45999e-07	4.56182e-07	4.15938e-08	PHAVU_001G008200g, PHAVU_001G009700g, PHAVU_001G009800g, PHAVU_001G023400g, PHAVU_001G025200g, PHAVU_001G029500g, PHAVU_001G031200g, PHAVU_001G031300g, PHAVU_001G034200g, PHAVU_001G035600g, PHAVU_001G039500g, PHAVU_001G046900g, PHAVU_001G050600g, PHAVU_001G055900g, PHAVU_001G058800g, PHAVU_001G061200g, PHAVU_001G061400g, PHAVU_001G064200g, PHAVU_001G072200g, PHAVU_001G072300g, PHAVU_001G073800g, …
.....GO:0031326	BP	e	regulation of cellular biosynthetic process	526/7456	1571/28134	2.82575e-10	5	526	9.58494e-07	9.34334e-07	9.55385e-07	7.98745e-08	PHAVU_001G008200g, PHAVU_001G009700g, PHAVU_001G009800g, PHAVU_001G023400g, PHAVU_001G025200g, PHAVU_001G029500g, PHAVU_001G031200g, PHAVU_001G031300g, PHAVU_001G034200g, PHAVU_001G035600g, PHAVU_001G039500g, PHAVU_001G046900g, PHAVU_001G050600g, PHAVU_001G055900g, PHAVU_001G058800g, PHAVU_001G061200g, PHAVU_001G061400g, PHAVU_001G064200g, PHAVU_001G072200g, PHAVU_001G072300g, PHAVU_001G073800g, …
.....GO:0010556	BP	e	regulation of macromolecule biosynthetic process	524/7456	1565/28134	3.16067e-10	5	524	1.0721e-06	1.04508e-06	1.06831e-06	8.24692e-08	PHAVU_001G008200g, PHAVU_001G009700g, PHAVU_001G009800g, PHAVU_001G023400g, PHAVU_001G025200g, PHAVU_001G029500g, PHAVU_001G031200g, PHAVU_001G031300g, PHAVU_001G034200g, PHAVU_001G035600g, PHAVU_001G039500g, PHAVU_001G046900g, PHAVU_001G050600g, PHAVU_001G055900g, PHAVU_001G058800g, PHAVU_001G061200g, PHAVU_001G061400g, PHAVU_001G064200g, PHAVU_001G072200g, PHAVU_001G072300g, PHAVU_001G073800g, …
.....GO:0010468	BP	e	regulation of gene expression	564/7456	1700/28134	3.42703e-10	5	564	1.16245e-06	1.13315e-06	1.15799e-06	8.3032e-08	PHAVU_001G008200g, PHAVU_001G009700g, PHAVU_001G009800g, PHAVU_001G023400g, PHAVU_001G025200g, PHAVU_001G029500g, PHAVU_001G031200g, PHAVU_001G031300g, PHAVU_001G034200g, PHAVU_001G035600g, PHAVU_001G039500g, PHAVU_001G046900g, PHAVU_001G055900g, PHAVU_001G058800g, PHAVU_001G061200g, PHAVU_001G061400g, PHAVU_001G064200g, PHAVU_001G072200g, PHAVU_001G073800g, PHAVU_001G074100g, PHAVU_001G080800g, …
.....GO:0051252	BP	e	regulation of RNA metabolic process	515/7456	1537/28134	3.9822e-10	6	515	1.35076e-06	1.31671e-06	1.34519e-06	9.00508e-08	PHAVU_001G008200g, PHAVU_001G009700g, PHAVU_001G009800g, PHAVU_001G023400g, PHAVU_001G025200g, PHAVU_001G029500g, PHAVU_001G031200g, PHAVU_001G031300g, PHAVU_001G034200g, PHAVU_001G035600g, PHAVU_001G039500g, PHAVU_001G046900g, PHAVU_001G055900g, PHAVU_001G058800g, PHAVU_001G061200g, PHAVU_001G061400g, PHAVU_001G064200g, PHAVU_001G072200g, PHAVU_001G073800g, PHAVU_001G074100g, PHAVU_001G080800g, …
......GO:2001141	BP	e	regulation of RNA biosynthetic process	510/7456	1524/28134	6.01996e-10	7	510	2.04197e-06	1.9905e-06	2.03294e-06	1.13443e-07	PHAVU_001G008200g, PHAVU_001G009700g, PHAVU_001G009800g, PHAVU_001G023400g, PHAVU_001G025200g, PHAVU_001G029500g, PHAVU_001G031200g, PHAVU_001G031300g, PHAVU_001G034200g, PHAVU_001G035600g, PHAVU_001G039500g, PHAVU_001G046900g, PHAVU_001G055900g, PHAVU_001G058800g, PHAVU_001G061200g, PHAVU_001G061400g, PHAVU_001G064200g, PHAVU_001G072200g, PHAVU_001G073800g, PHAVU_001G074100g, PHAVU_001G080800g, …
......GO:0006355	BP	e	regulation of transcription, DNA-templated	510/7456	1524/28134	6.01996e-10	9	510	2.04197e-06	1.9905e-06	2.03294e-06	1.13443e-07	PHAVU_001G008200g, PHAVU_001G009700g, PHAVU_001G009800g, PHAVU_001G023400g, PHAVU_001G025200g, PHAVU_001G029500g, PHAVU_001G031200g, PHAVU_001G031300g, PHAVU_001G034200g, PHAVU_001G035600g, PHAVU_001G039500g, PHAVU_001G046900g, PHAVU_001G055900g, PHAVU_001G058800g, PHAVU_001G061200g, PHAVU_001G061400g, PHAVU_001G064200g, PHAVU_001G072200g, PHAVU_001G073800g, PHAVU_001G074100g, PHAVU_001G080800g, …
.......GO:1903506	BP	e	regulation of nucleic acid-templated transcription	510/7456	1524/28134	6.01996e-10	8	510	2.04197e-06	1.9905e-06	2.03294e-06	1.13443e-07	PHAVU_001G008200g, PHAVU_001G009700g, PHAVU_001G009800g, PHAVU_001G023400g, PHAVU_001G025200g, PHAVU_001G029500g, PHAVU_001G031200g, PHAVU_001G031300g, PHAVU_001G034200g, PHAVU_001G035600g, PHAVU_001G039500g, PHAVU_001G046900g, PHAVU_001G055900g, PHAVU_001G058800g, PHAVU_001G061200g, PHAVU_001G061400g, PHAVU_001G064200g, PHAVU_001G072200g, PHAVU_001G073800g, PHAVU_001G074100g, PHAVU_001G080800g, …
.....GO:0019219	BP	e	regulation of nucleobase-containing compound metabolic process	525/7456	1577/28134	7.78433e-10	5	525	2.64044e-06	2.57389e-06	2.62643e-06	1.38971e-07	PHAVU_001G008200g, PHAVU_001G009700g, PHAVU_001G009800g, PHAVU_001G023400g, PHAVU_001G025200g, PHAVU_001G029500g, PHAVU_001G031200g, PHAVU_001G031300g, PHAVU_001G034200g, PHAVU_001G035600g, PHAVU_001G039500g, PHAVU_001G046900g, PHAVU_001G055900g, PHAVU_001G058800g, PHAVU_001G061200g, PHAVU_001G061400g, PHAVU_001G064200g, PHAVU_001G072200g, PHAVU_001G073800g, PHAVU_001G074100g, PHAVU_001G080800g, …
.GO:0009987	BP	e	cellular process	2768/7456	9657/28134	3.52146e-09	1	2768	1.19448e-05	1.16437e-05	1.18779e-05	5.9724e-07	PHAVU_001G000400g, PHAVU_001G000500g, PHAVU_001G001600g, PHAVU_001G002800g, PHAVU_001G003200g, PHAVU_001G003300g, PHAVU_001G005200g, PHAVU_001G005900g, PHAVU_001G007500g, PHAVU_001G007900g, PHAVU_001G010500g, PHAVU_001G012400g, PHAVU_001G013000g, PHAVU_001G014400g, PHAVU_001G016100g, PHAVU_001G016500g, PHAVU_001G018700g, PHAVU_001G019000g, PHAVU_001G021800g, PHAVU_001G022600g, PHAVU_001G023100g, …
.GO:0051179	BP	e	localization	640/7456	2064/28134	2.08765e-06	1	640	0.00708132	0.00690283	0.0070333	0.000295055	PHAVU_001G005900g, PHAVU_001G018700g, PHAVU_001G028400g, PHAVU_001G028700g, PHAVU_001G034400g, PHAVU_001G037500g, PHAVU_001G039000g, PHAVU_001G041700g, PHAVU_001G056100g, PHAVU_001G056300g, PHAVU_001G059000g, PHAVU_001G0639001g, PHAVU_001G074100g, PHAVU_001G077000g, PHAVU_001G078100g, PHAVU_001G079200g, PHAVU_001G080200g, PHAVU_001G081000g, PHAVU_001G086100g, PHAVU_001G090100g, PHAVU_001G097000g,…
...GO:0006810	BP	e	transport	614/7456	1988/28134	6.44346e-06	3	614	0.0218562	0.0213053	0.0217016	0.000874249	PHAVU_001G005900g, PHAVU_001G018700g, PHAVU_001G028400g, PHAVU_001G028700g, PHAVU_001G034400g, PHAVU_001G037500g, PHAVU_001G039000g, PHAVU_001G041700g, PHAVU_001G056100g, PHAVU_001G056300g, PHAVU_001G059000g, PHAVU_001G0639001g, PHAVU_001G074100g, PHAVU_001G077000g, PHAVU_001G078100g, PHAVU_001G079200g, PHAVU_001G080200g, PHAVU_001G081000g, PHAVU_001G086100g, PHAVU_001G090100g, PHAVU_001G097000g,…
..GO:0051234	BP	e	establishment of localization	621/7456	2016/28134	7.42826e-06	2	621	0.0251967	0.0245616	0.025011	0.000969103	PHAVU_001G005900g, PHAVU_001G018700g, PHAVU_001G028400g, PHAVU_001G028700g, PHAVU_001G034400g, PHAVU_001G037500g, PHAVU_001G039000g, PHAVU_001G041700g, PHAVU_001G056100g, PHAVU_001G056300g, PHAVU_001G059000g, PHAVU_001G0639001g, PHAVU_001G074100g, PHAVU_001G077000g, PHAVU_001G078100g, PHAVU_001G079200g, PHAVU_001G080200g, PHAVU_001G081000g, PHAVU_001G086100g, PHAVU_001G090100g, PHAVU_001G097000g,…
..GO:0007017	BP	e	microtubule-based process	68/7456	162/28134	2.20924e-05	2	68	0.0749374	0.0730485	0.0743409	0.00267634	PHAVU_001G024200g, PHAVU_001G026600g, PHAVU_001G072400g, PHAVU_001G111700g, PHAVU_001G130300g, PHAVU_001G144600g, PHAVU_001G191500g, PHAVU_001G210500g, PHAVU_001G259600g, PHAVU_001G261200g, PHAVU_001G264500g, PHAVU_002G053700g, PHAVU_002G145000g, PHAVU_002G151700g, PHAVU_002G225000g, PHAVU_002G289100g, PHAVU_003G002000g, PHAVU_003G003500g, PHAVU_003G127400g, PHAVU_003G154300g, PHAVU_003G155000g, …
...GO:0016043	BP	e	cellular component organization	330/7456	1022/28134	2.75763e-05	3	330	0.0935389	0.0911811	0.0927667	0.00322548	PHAVU_001G026600g, PHAVU_001G030200g, PHAVU_001G035200g, PHAVU_001G039000g, PHAVU_001G057800g, PHAVU_001G059000g, PHAVU_001G070500g, PHAVU_001G097700g, PHAVU_001G099300g, PHAVU_001G112800g, PHAVU_001G123200g, PHAVU_001G129200g, PHAVU_001G130000g, PHAVU_001G136200g, PHAVU_001G140600g, PHAVU_001G150700g, PHAVU_001G155000g, PHAVU_001G174700g, PHAVU_001G184200g, PHAVU_001G191400g, PHAVU_001G192500g, …
...GO:0046907	BP	e	intracellular transport	141/7456	394/28134	4.2737e-05	4	141	0.144964	0.14131	0.143724	0.00483213	PHAVU_001G039000g, PHAVU_001G059000g, PHAVU_001G074100g, PHAVU_001G086100g, PHAVU_001G099300g, PHAVU_001G101200g, PHAVU_001G116600g, PHAVU_001G155000g, PHAVU_001G183500g, PHAVU_001G189100g, PHAVU_001G191200g, PHAVU_001G196200g, PHAVU_001G208100g, PHAVU_001G212700g, PHAVU_001G228200g, PHAVU_001G230200g, PHAVU_001G244300g, PHAVU_001G262800g, PHAVU_002G003000g, PHAVU_002G022500g, PHAVU_002G030700g, …
....GO:0043412	BP	e	macromolecule modification	741/7456	2474/28134	6.09608e-05	4	741	0.206779	0.201567	0.20495	0.00667029	PHAVU_001G000500g, PHAVU_001G001600g, PHAVU_001G002800g, PHAVU_001G003300g, PHAVU_001G014400g, PHAVU_001G022600g, PHAVU_001G023100g, PHAVU_001G040000g, PHAVU_001G043700g, PHAVU_001G043900g, PHAVU_001G047100g, PHAVU_001G058600g, PHAVU_001G060600g, PHAVU_001G067700g, PHAVU_001G071200g, PHAVU_001G073700g, PHAVU_001G075500g, PHAVU_001G081500g, PHAVU_001G082300g, PHAVU_001G083100g, PHAVU_001G083300g, …
..GO:0051641	BP	e	cellular localization	158/7456	451/28134	6.50825e-05	2	158	0.22076	0.215195	0.218742	0.00689874	PHAVU_001G039000g, PHAVU_001G059000g, PHAVU_001G074100g, PHAVU_001G086100g, PHAVU_001G099300g, PHAVU_001G101200g, PHAVU_001G116600g, PHAVU_001G155000g, PHAVU_001G183500g, PHAVU_001G189100g, PHAVU_001G191200g, PHAVU_001G196200g, PHAVU_001G208100g, PHAVU_001G212700g, PHAVU_001G228200g, PHAVU_001G230200g, PHAVU_001G244300g, PHAVU_001G262800g, PHAVU_002G003000g, PHAVU_002G022500g, PHAVU_002G030700g, …
...GO:0051649	BP	e	establishment of localization in cell	147/7456	417/28134	6.96955e-05	3	147	0.236407	0.230448	0.234177	0.00716385	PHAVU_001G039000g, PHAVU_001G059000g, PHAVU_001G074100g, PHAVU_001G086100g, PHAVU_001G099300g, PHAVU_001G101200g, PHAVU_001G116600g, PHAVU_001G155000g, PHAVU_001G183500g, PHAVU_001G189100g, PHAVU_001G191200g, PHAVU_001G196200g, PHAVU_001G208100g, PHAVU_001G212700g, PHAVU_001G228200g, PHAVU_001G230200g, PHAVU_001G244300g, PHAVU_001G262800g, PHAVU_002G003000g, PHAVU_002G022500g, PHAVU_002G030700g, …
....GO:0019318	BP	e	hexose metabolic process	41/7456	89/28134	8.90481e-05	5	41	0.302051	0.294438	0.299113	0.00888386	PHAVU_001G215300g, PHAVU_001G223300g, PHAVU_001G223700g, PHAVU_001G255600g, PHAVU_002G091700g, PHAVU_002G095600g, PHAVU_002G139200g, PHAVU_002G147300g, PHAVU_002G169300g, PHAVU_002G236500g, PHAVU_002G286800g, PHAVU_003G116700g, PHAVU_003G131300g, PHAVU_003G191500g, PHAVU_003G221400g, PHAVU_003G285900g, PHAVU_004G027000g, PHAVU_004G0570000g, PHAVU_004G150200g, PHAVU_005G038100g, PHAVU_005G059200g,…
...GO:0072593	BP	e	reactive oxygen species metabolic process	41/7456	90/28134	0.000103027	3	41	0.349467	0.340658	0.345964	0.00976041	PHAVU_001G092900g, PHAVU_001G106600g, PHAVU_001G201300g, PHAVU_001G230400g, PHAVU_002G005400g, PHAVU_002G012300g, PHAVU_002G020900g, PHAVU_002G082000g, PHAVU_002G082100g, PHAVU_002G105400g, PHAVU_002G166300g, PHAVU_003G217000g, PHAVU_004G020100g, PHAVU_004G090800g, PHAVU_004G123100g, PHAVU_005G059500g, PHAVU_005G059700g, PHAVU_005G094200g, PHAVU_005G113800g, PHAVU_005G154900g, PHAVU_006G010800g, …
....GO:0036211	BP	e	protein modification process	679/7456	2264/28134	0.000106467	5	679	0.361135	0.352032	0.357409	0.00976041	PHAVU_001G000500g, PHAVU_001G002800g, PHAVU_001G003300g, PHAVU_001G014400g, PHAVU_001G023100g, PHAVU_001G040000g, PHAVU_001G043700g, PHAVU_001G043900g, PHAVU_001G047100g, PHAVU_001G058600g, PHAVU_001G060600g, PHAVU_001G067700g, PHAVU_001G071200g, PHAVU_001G073700g, PHAVU_001G075500g, PHAVU_001G081500g, PHAVU_001G082300g, PHAVU_001G083100g, PHAVU_001G083300g, PHAVU_001G085400g, PHAVU_001G095500g, …
.....GO:0006464	BP	e	cellular protein modification process	679/7456	2264/28134	0.000106467	6	679	0.361135	0.352032	0.357409	0.00976041	PHAVU_001G000500g, PHAVU_001G002800g, PHAVU_001G003300g, PHAVU_001G014400g, PHAVU_001G023100g, PHAVU_001G040000g, PHAVU_001G043700g, PHAVU_001G043900g, PHAVU_001G047100g, PHAVU_001G058600g, PHAVU_001G060600g, PHAVU_001G067700g, PHAVU_001G071200g, PHAVU_001G073700g, PHAVU_001G075500g, PHAVU_001G081500g, PHAVU_001G082300g, PHAVU_001G083100g, PHAVU_001G083300g, PHAVU_001G085400g, PHAVU_001G095500g, …
..GO:0065008	BP	e	regulation of biological quality	94/7456	251/28134	0.000132297	2	94	0.448751	0.437439	0.443856	0.0118092	PHAVU_001G028800g, PHAVU_001G037400g, PHAVU_001G038700g, PHAVU_001G038800g, PHAVU_001G041700g, PHAVU_001G046200g, PHAVU_001G054600g, PHAVU_001G088600g, PHAVU_001G097100g, PHAVU_001G149200g, PHAVU_001G177400g, PHAVU_001G194400g, PHAVU_001G199500g, PHAVU_001G235500g, PHAVU_001G242500g, PHAVU_001G245700g, PHAVU_001G247300g, PHAVU_002G028100g, PHAVU_002G051300g, PHAVU_002G205000g, PHAVU_002G205100g, …
..GO:0070085	BP	e	glycosylation	50/7456	118/28134	0.00021495	2	50	0.729109	0.710731	0.720941	0.0186951	PHAVU_001G073700g, PHAVU_001G085400g, PHAVU_001G107400g, PHAVU_001G184500g, PHAVU_001G185800g, PHAVU_001G254800g, PHAVU_001G266100g, PHAVU_002G079900g, PHAVU_002G084400g, PHAVU_002G145100g, PHAVU_002G174100g, PHAVU_002G177500g, PHAVU_002G260100g, PHAVU_002G281100g, PHAVU_002G325300g, PHAVU_002G327200g, PHAVU_003G071700g, PHAVU_003G079100g, PHAVU_003G146700g, PHAVU_003G190200g, PHAVU_003G278500g, …
..GO:0042445	BP	e	hormone metabolic process	25/7456	49/28134	0.000264412	4	25	0.896886	0.874279	0.886574	0.0224221	PHAVU_001G028800g, PHAVU_001G037400g, PHAVU_001G038800g, PHAVU_001G046200g, PHAVU_001G054600g, PHAVU_001G177400g, PHAVU_001G194400g, PHAVU_002G051300g, PHAVU_002G273200g, PHAVU_003G055600g, PHAVU_003G1365000g, PHAVU_003G256500g, PHAVU_005G034000g, PHAVU_007G046700g, PHAVU_007G148800g, PHAVU_007G170100g, PHAVU_008G079900g, PHAVU_009G016000g, PHAVU_009G060200g, PHAVU_009G081800g, PHAVU_009G096500g,…
...GO:0044248	BP	e	cellular catabolic process	182/7456	543/28134	0.000271501	3	182	0.920931	0.897718	0.910071	0.0224617	PHAVU_001G013000g, PHAVU_001G035500g, PHAVU_001G043700g, PHAVU_001G043900g, PHAVU_001G072000g, PHAVU_001G082300g, PHAVU_001G086100g, PHAVU_001G087000g, PHAVU_001G092900g, PHAVU_001G102600g, PHAVU_001G105200g, PHAVU_001G106600g, PHAVU_001G147800g, PHAVU_001G183500g, PHAVU_001G201300g, PHAVU_001G202600g, PHAVU_001G212100g, PHAVU_001G215000g, PHAVU_001G218600g, PHAVU_001G230400g, PHAVU_001G240400g, …
.....GO:0006004	BP	e	fucose metabolic process	21/7456	39/28134	0.000352682	6	21	1	1	1	0.0271885	PHAVU_001G255600g, PHAVU_002G091700g, PHAVU_002G095600g, PHAVU_002G147300g, PHAVU_002G169300g, PHAVU_002G236500g, PHAVU_003G131300g, PHAVU_003G221400g, PHAVU_005G038100g, PHAVU_005G184800g, PHAVU_006G174600g, PHAVU_007G065000g, PHAVU_008G025400g, PHAVU_008G025600g, PHAVU_008G166600g, PHAVU_008G255300g, PHAVU_009G032800g, PHAVU_009G0371000g, PHAVU_009G204500g, PHAVU_010G154600g, PHAVU_011G214200g
....GO:0016192	BP	e	vesicle-mediated transport	116/7456	329/28134	0.000420774	4	116	1	1	1	0.031717	PHAVU_001G028400g, PHAVU_001G078100g, PHAVU_001G090100g, PHAVU_001G155000g, PHAVU_001G157500g, PHAVU_001G171500g, PHAVU_001G189100g, PHAVU_001G196200g, PHAVU_001G210900g, PHAVU_001G212700g, PHAVU_001G244300g, PHAVU_002G034100g, PHAVU_002G040300g, PHAVU_002G059300g, PHAVU_002G059900g, PHAVU_002G072600g, PHAVU_002G079800g, PHAVU_002G121100g, PHAVU_002G122300g, PHAVU_002G134300g, PHAVU_002G151200g, …
..GO:0048856	BP	e	anatomical structure development	84/7456	226/28134	0.000466891	2	84	1	1	1	0.0343634	PHAVU_001G023600g, PHAVU_001G041700g, PHAVU_001G046200g, PHAVU_001G066000g, PHAVU_001G124100g, PHAVU_001G154400g, PHAVU_001G241000g, PHAVU_002G008300g, PHAVU_002G010700g, PHAVU_002G013200g, PHAVU_002G020200g, PHAVU_002G077700g, PHAVU_002G095800g, PHAVU_002G113800g, PHAVU_002G122700g, PHAVU_002G151700g, PHAVU_002G166800g, PHAVU_002G187400g, PHAVU_002G218200g, PHAVU_002G222500g, PHAVU_002G265700g, …
...GO:0005996	BP	e	monosaccharide metabolic process	46/7456	110/28134	0.000481475	4	46	1	1	1	0.0343634	PHAVU_001G215300g, PHAVU_001G223300g, PHAVU_001G223700g, PHAVU_001G230400g, PHAVU_001G255600g, PHAVU_002G091700g, PHAVU_002G095600g, PHAVU_002G139200g, PHAVU_002G147300g, PHAVU_002G169300g, PHAVU_002G236500g, PHAVU_002G286800g, PHAVU_003G096800g, PHAVU_003G116700g, PHAVU_003G131300g, PHAVU_003G191500g, PHAVU_003G221400g, PHAVU_003G285900g, PHAVU_004G027000g, PHAVU_004G0570000g, PHAVU_004G150200g,…
....GO:0006886	BP	e	intracellular protein transport	94/7456	258/28134	0.000486275	6	94	1	1	1	0.0343634	PHAVU_001G039000g, PHAVU_001G074100g, PHAVU_001G099300g, PHAVU_001G101200g, PHAVU_001G155000g, PHAVU_001G183500g, PHAVU_001G191200g, PHAVU_001G208100g, PHAVU_001G228200g, PHAVU_001G244300g, PHAVU_002G003000g, PHAVU_002G034100g, PHAVU_002G040300g, PHAVU_002G059300g, PHAVU_002G072600g, PHAVU_002G103100g, PHAVU_002G103600g, PHAVU_002G122300g, PHAVU_002G169200g, PHAVU_002G227200g, PHAVU_002G237200g, …
...GO:0006979	BP	e	response to oxidative stress	64/7456	165/28134	0.000530422	3	64	1	1	1	0.0367182	PHAVU_001G011300g, PHAVU_001G092900g, PHAVU_001G106600g, PHAVU_001G201300g, PHAVU_002G005400g, PHAVU_002G012300g, PHAVU_002G020900g, PHAVU_002G082000g, PHAVU_002G082100g, PHAVU_002G105400g, PHAVU_002G107000g, PHAVU_002G157000g, PHAVU_002G166300g, PHAVU_002G272500g, PHAVU_003G143600g, PHAVU_003G207300g, PHAVU_003G275300g, PHAVU_004G018900g, PHAVU_004G020100g, PHAVU_004G090800g, PHAVU_004G123100g, …
..GO:0009056	BP	e	catabolic process	228/7456	706/28134	0.00054146	2	228	1	1	1	0.0367326	PHAVU_001G013000g, PHAVU_001G020200g, PHAVU_001G035500g, PHAVU_001G043700g, PHAVU_001G043900g, PHAVU_001G072000g, PHAVU_001G082300g, PHAVU_001G086100g, PHAVU_001G087000g, PHAVU_001G092900g, PHAVU_001G102600g, PHAVU_001G105200g, PHAVU_001G106600g, PHAVU_001G129300g, PHAVU_001G147800g, PHAVU_001G168800g, PHAVU_001G183500g, PHAVU_001G201300g, PHAVU_001G202600g, PHAVU_001G212100g, PHAVU_001G215000g, …
....GO:0071705	BP	e	nitrogen compound transport	188/7456	571/28134	0.000556748	4	188	1	1	1	0.0370292	PHAVU_001G039000g, PHAVU_001G059000g, PHAVU_001G074100g, PHAVU_001G077000g, PHAVU_001G086100g, PHAVU_001G099300g, PHAVU_001G101200g, PHAVU_001G123600g, PHAVU_001G155000g, PHAVU_001G166900g, PHAVU_001G183500g, PHAVU_001G191200g, PHAVU_001G208100g, PHAVU_001G210600g, PHAVU_001G212700g, PHAVU_001G228200g, PHAVU_001G230200g, PHAVU_001G240500g, PHAVU_001G241500g, PHAVU_001G244300g, PHAVU_001G248600g, …
...GO:0010817	BP	e	regulation of hormone levels	34/7456	76/28134	0.000616248	3	34	1	1	1	0.0401983	PHAVU_001G028800g, PHAVU_001G037400g, PHAVU_001G038800g, PHAVU_001G041700g, PHAVU_001G046200g, PHAVU_001G054600g, PHAVU_001G088600g, PHAVU_001G177400g, PHAVU_001G194400g, PHAVU_002G051300g, PHAVU_002G273200g, PHAVU_003G055600g, PHAVU_003G1365000g, PHAVU_003G139600g, PHAVU_003G256500g, PHAVU_003G271200g, PHAVU_005G034000g, PHAVU_006G091800g, PHAVU_007G001200g, PHAVU_007G046700g, PHAVU_007G130200g,…
......GO:0051783	BP	e	regulation of nuclear division	8/7456	10/28134	0.000639152	6	8	1	1	1	0.0409057	PHAVU_001G138700g, PHAVU_001G245100g, PHAVU_001G258800g, PHAVU_002G222500g, PHAVU_003G009000g, PHAVU_003G076200g, PHAVU_008G194400g, PHAVU_011G165500g
...GO:0034754	BP	e	cellular hormone metabolic process	19/7456	35/28134	0.000727992	5	19	1	1	1	0.0451083	PHAVU_001G028800g, PHAVU_001G037400g, PHAVU_001G038800g, PHAVU_001G177400g, PHAVU_001G194400g, PHAVU_002G051300g, PHAVU_002G273200g, PHAVU_003G1365000g, PHAVU_005G034000g, PHAVU_007G046700g, PHAVU_007G148800g, PHAVU_007G170100g, PHAVU_008G079900g, PHAVU_009G016000g, PHAVU_009G060200g, PHAVU_009G081800g, PHAVU_009G231800g, PHAVU_011G014000g, PHAVU_011G080600g
.GO:0008152	BP	e	metabolic process	2155/7456	7708/28134	0.000731414	1	2155	1	1	1	0.0451083	PHAVU_001G000400g, PHAVU_001G000500g, PHAVU_001G001600g, PHAVU_001G001900g, PHAVU_001G002800g, PHAVU_001G003200g, PHAVU_001G003300g, PHAVU_001G007500g, PHAVU_001G007900g, PHAVU_001G010700g, PHAVU_001G012400g, PHAVU_001G013000g, PHAVU_001G014400g, PHAVU_001G016100g, PHAVU_001G016200g, PHAVU_001G016500g, PHAVU_001G019000g, PHAVU_001G019500g, PHAVU_001G020200g, PHAVU_001G021800g, PHAVU_001G022600g, …
....GO:0042744	BP	e	hydrogen peroxide catabolic process	35/7456	79/28134	0.000758024	5	35	1	1	1	0.0451091	PHAVU_001G092900g, PHAVU_001G106600g, PHAVU_001G201300g, PHAVU_001G230400g, PHAVU_002G005400g, PHAVU_002G012300g, PHAVU_002G020900g, PHAVU_002G082000g, PHAVU_002G082100g, PHAVU_002G105400g, PHAVU_002G166300g, PHAVU_004G020100g, PHAVU_004G090800g, PHAVU_004G123100g, PHAVU_005G059500g, PHAVU_005G059700g, PHAVU_005G094200g, PHAVU_005G113800g, PHAVU_005G154900g, PHAVU_006G129200g, PHAVU_006G209100g, …
....GO:0042743	BP	e	hydrogen peroxide metabolic process	35/7456	79/28134	0.000758024	4	35	1	1	1	0.0451091	PHAVU_001G092900g, PHAVU_001G106600g, PHAVU_001G201300g, PHAVU_001G230400g, PHAVU_002G005400g, PHAVU_002G012300g, PHAVU_002G020900g, PHAVU_002G082000g, PHAVU_002G082100g, PHAVU_002G105400g, PHAVU_002G166300g, PHAVU_004G020100g, PHAVU_004G090800g, PHAVU_004G123100g, PHAVU_005G059500g, PHAVU_005G059700g, PHAVU_005G094200g, PHAVU_005G113800g, PHAVU_005G154900g, PHAVU_006G129200g, PHAVU_006G209100g, …
..GO:0071840	BP	e	cellular component organization or biogenesis	347/7456	1123/28134	0.000809373	2	347	1	1	1	0.0473344	PHAVU_001G010500g, PHAVU_001G021800g, PHAVU_001G026600g, PHAVU_001G030200g, PHAVU_001G035200g, PHAVU_001G039000g, PHAVU_001G057800g, PHAVU_001G058800g, PHAVU_001G059000g, PHAVU_001G070500g, PHAVU_001G097700g, PHAVU_001G099300g, PHAVU_001G112800g, PHAVU_001G123200g, PHAVU_001G129200g, PHAVU_001G130000g, PHAVU_001G136200g, PHAVU_001G140600g, PHAVU_001G150700g, PHAVU_001G155000g, PHAVU_001G174700g, …
...GO:0099402	BP	e	plant organ development	40/7456	94/28134	0.000909739	3	40	1	1	1	0.0523023	PHAVU_001G041700g, PHAVU_001G124100g, PHAVU_001G241000g, PHAVU_002G010700g, PHAVU_002G020200g, PHAVU_002G095800g, PHAVU_002G113800g, PHAVU_002G122700g, PHAVU_002G151700g, PHAVU_002G166800g, PHAVU_002G218200g, PHAVU_002G222500g, PHAVU_002G329500g, PHAVU_003G133200g, PHAVU_003G172100g, PHAVU_003G245400g, PHAVU_003G245500g, PHAVU_003G245600g, PHAVU_003G268100g, PHAVU_003G278100g, PHAVU_004G019600g, …
....GO:0006996	BP	e	organelle organization	139/7456	412/28134	0.00108307	4	139	1	1	1	0.0612295	PHAVU_001G026600g, PHAVU_001G035200g, PHAVU_001G039000g, PHAVU_001G057800g, PHAVU_001G099300g, PHAVU_001G123200g, PHAVU_001G136200g, PHAVU_001G150700g, PHAVU_001G155000g, PHAVU_001G174700g, PHAVU_001G184200g, PHAVU_001G192500g, PHAVU_001G192700g, PHAVU_001G201200g, PHAVU_001G203900g, PHAVU_001G212600g, PHAVU_001G212700g, PHAVU_001G227400g, PHAVU_001G242500g, PHAVU_001G259600g, PHAVU_001G261200g, …
..GO:0033036	BP	e	macromolecule localization	134/7456	397/28134	0.00131125	2	134	1	1	1	0.0729143	PHAVU_001G039000g, PHAVU_001G074100g, PHAVU_001G099300g, PHAVU_001G101200g, PHAVU_001G155000g, PHAVU_001G183500g, PHAVU_001G191200g, PHAVU_001G196200g, PHAVU_001G208100g, PHAVU_001G212700g, PHAVU_001G228200g, PHAVU_001G244300g, PHAVU_002G003000g, PHAVU_002G034100g, PHAVU_002G040300g, PHAVU_002G059300g, PHAVU_002G072600g, PHAVU_002G102500g, PHAVU_002G103100g, PHAVU_002G103600g, PHAVU_002G122300g, …
...GO:0008104	BP	e	protein localization	132/7456	392/28134	0.0015063	3	132	1	1	1	0.082409	PHAVU_001G039000g, PHAVU_001G074100g, PHAVU_001G099300g, PHAVU_001G101200g, PHAVU_001G155000g, PHAVU_001G183500g, PHAVU_001G191200g, PHAVU_001G196200g, PHAVU_001G208100g, PHAVU_001G212700g, PHAVU_001G228200g, PHAVU_001G244300g, PHAVU_002G003000g, PHAVU_002G034100g, PHAVU_002G040300g, PHAVU_002G059300g, PHAVU_002G072600g, PHAVU_002G102500g, PHAVU_002G103100g, PHAVU_002G103600g, PHAVU_002G122300g, …
.....GO:0007010	BP	e	cytoskeleton organization	37/7456	88/28134	0.00153348	5	37	1	1	1	0.0825646	PHAVU_001G026600g, PHAVU_001G123200g, PHAVU_001G259600g, PHAVU_001G261200g, PHAVU_002G053700g, PHAVU_002G225000g, PHAVU_002G238500g, PHAVU_003G002000g, PHAVU_003G003500g, PHAVU_003G018100g, PHAVU_003G073300g, PHAVU_003G143200g, PHAVU_003G154300g, PHAVU_003G155000g, PHAVU_006G102900g, PHAVU_006G189900g, PHAVU_007G043900g, PHAVU_007G099200g, PHAVU_007G111500g, PHAVU_007G156100g, PHAVU_007G214500g, …
....GO:0051726	BP	e	regulation of cell cycle	47/7456	118/28134	0.00160347	4	47	1	1	1	0.0849837	PHAVU_001G071600g, PHAVU_001G150400g, PHAVU_001G245100g, PHAVU_001G258800g, PHAVU_002G019500g, PHAVU_002G115100g, PHAVU_002G148600g, PHAVU_002G152300g, PHAVU_002G222500g, PHAVU_002G226800g, PHAVU_003G009000g, PHAVU_003G016100g, PHAVU_003G064100g, PHAVU_003G076200g, PHAVU_003G212200g, PHAVU_003G216700g, PHAVU_003G240500g, PHAVU_003G289500g, PHAVU_003G295400g, PHAVU_004G0113001g, PHAVU_004G032400g,…
....GO:0006811	BP	e	ion transport	158/7456	481/28134	0.00175765	4	158	1	1	1	0.0917225	PHAVU_001G034400g, PHAVU_001G037500g, PHAVU_001G056100g, PHAVU_001G056300g, PHAVU_001G081000g, PHAVU_001G099600g, PHAVU_001G112300g, PHAVU_001G150200g, PHAVU_001G157300g, PHAVU_001G166900g, PHAVU_001G169300g, PHAVU_001G177500g, PHAVU_001G195700g, PHAVU_001G245700g, PHAVU_001G247300g, PHAVU_001G267400g, PHAVU_001G267500g, PHAVU_002G011300g, PHAVU_002G014300g, PHAVU_002G082700g, PHAVU_002G095300g, …
....GO:0043101	BP	e	purine-containing compound salvage	8/7456	11/28134	0.00179623	6	8	1	1	1	0.0923153	PHAVU_001G050500g, PHAVU_001G178000g, PHAVU_002G061600g, PHAVU_007G084700g, PHAVU_007G150300g, PHAVU_009G070900g, PHAVU_009G092200g, PHAVU_010G078200g
..GO:0009628	BP	e	response to abiotic stimulus	89/7456	251/28134	0.00193182	2	89	1	1	1	0.0969892	PHAVU_001G009700g, PHAVU_001G055000g, PHAVU_001G066000g, PHAVU_001G088600g, PHAVU_001G1075001g, PHAVU_001G189900g, PHAVU_001G215000g, PHAVU_001G221100g, PHAVU_001G235500g, PHAVU_001G252900g, PHAVU_002G074900g, PHAVU_002G086700g, PHAVU_002G138500g, PHAVU_002G168000g, PHAVU_002G184700g, PHAVU_002G193300g, PHAVU_002G241300g, PHAVU_002G242000g, PHAVU_002G296100g, PHAVU_002G332500g, PHAVU_003G049800g,…
......GO:0007088	BP	e	regulation of mitotic nuclear division	7/7456	9/28134	0.00194973	7	7	1	1	1	0.0969892	PHAVU_001G245100g, PHAVU_001G258800g, PHAVU_002G222500g, PHAVU_003G009000g, PHAVU_003G076200g, PHAVU_008G194400g, PHAVU_011G165500g
....GO:0006486	BP	e	protein glycosylation	43/7456	107/28134	0.00200155	7	43	1	1	1	0.0969892	PHAVU_001G073700g, PHAVU_001G085400g, PHAVU_001G107400g, PHAVU_001G184500g, PHAVU_001G254800g, PHAVU_001G266100g, PHAVU_002G079900g, PHAVU_002G084400g, PHAVU_002G145100g, PHAVU_002G174100g, PHAVU_002G177500g, PHAVU_002G260100g, PHAVU_002G281100g, PHAVU_002G327200g, PHAVU_003G071700g, PHAVU_003G079100g, PHAVU_003G146700g, PHAVU_003G190200g, PHAVU_003G278500g, PHAVU_003G292000g, PHAVU_004G005100g, …
...GO:0043413	BP	e	macromolecule glycosylation	43/7456	107/28134	0.00200155	5	43	1	1	1	0.0969892	PHAVU_001G073700g, PHAVU_001G085400g, PHAVU_001G107400g, PHAVU_001G184500g, PHAVU_001G254800g, PHAVU_001G266100g, PHAVU_002G079900g, PHAVU_002G084400g, PHAVU_002G145100g, PHAVU_002G174100g, PHAVU_002G177500g, PHAVU_002G260100g, PHAVU_002G281100g, PHAVU_002G327200g, PHAVU_003G071700g, PHAVU_003G079100g, PHAVU_003G146700g, PHAVU_003G190200g, PHAVU_003G278500g, PHAVU_003G292000g, PHAVU_004G005100g, …
.....GO:0007015	BP	e	actin filament organization	26/7456	57/28134	0.00225184	5	26	1	1	1	0.104633	PHAVU_002G011800g, PHAVU_002G143500g, PHAVU_002G156700g, PHAVU_002G252900g, PHAVU_002G261800g, PHAVU_002G288100g, PHAVU_003G005200g, PHAVU_003G056100g, PHAVU_003G059000g, PHAVU_003G073300g, PHAVU_003G235600g, PHAVU_003G274500g, PHAVU_005G044900g, PHAVU_006G016800g, PHAVU_006G090300g, PHAVU_007G155000g, PHAVU_007G157800g, PHAVU_007G189300g, PHAVU_007G196700g, PHAVU_008G050300g, PHAVU_008G136800g, …
....GO:0009690	BP	e	cytokinin metabolic process	17/7456	33/28134	0.0023979	6	17	1	1	1	0.109914	PHAVU_001G028800g, PHAVU_001G037400g, PHAVU_001G038800g, PHAVU_001G177400g, PHAVU_001G194400g, PHAVU_002G051300g, PHAVU_003G1365000g, PHAVU_005G034000g, PHAVU_007G046700g, PHAVU_007G148800g, PHAVU_007G170100g, PHAVU_009G016000g, PHAVU_009G060200g, PHAVU_009G081800g, PHAVU_009G231800g, PHAVU_011G014000g, PHAVU_011G080600g
......GO:0070647	BP	e	protein modification by small protein conjugation or removal	139/7456	421/28134	0.00313112	7	139	1	1	1	0.14161	PHAVU_001G023100g, PHAVU_001G043700g, PHAVU_001G043900g, PHAVU_001G082300g, PHAVU_001G102200g, PHAVU_001G102600g, PHAVU_001G104200g, PHAVU_001G148400g, PHAVU_001G160000g, PHAVU_001G178500g, PHAVU_001G257800g, PHAVU_001G260300g, PHAVU_001G268800g, PHAVU_002G002700g, PHAVU_002G068700g, PHAVU_002G072000g, PHAVU_002G072700g, PHAVU_002G084300g, PHAVU_002G121600g, PHAVU_002G148100g, PHAVU_002G149400g, …
....GO:0015031	BP	e	protein transport	121/7456	362/28134	0.00327476	5	121	1	1	1	0.146158	PHAVU_001G039000g, PHAVU_001G074100g, PHAVU_001G099300g, PHAVU_001G101200g, PHAVU_001G155000g, PHAVU_001G183500g, PHAVU_001G191200g, PHAVU_001G208100g, PHAVU_001G212700g, PHAVU_001G228200g, PHAVU_001G244300g, PHAVU_002G003000g, PHAVU_002G034100g, PHAVU_002G040300g, PHAVU_002G059300g, PHAVU_002G072600g, PHAVU_002G103100g, PHAVU_002G103600g, PHAVU_002G122300g, PHAVU_002G133200g, PHAVU_002G169200g, …
.....GO:0006144	BP	e	purine nucleobase metabolic process	9/7456	14/28134	0.00333227	7	9	1	1	1	0.146718	PHAVU_001G050500g, PHAVU_002G061600g, PHAVU_006G186700g, PHAVU_007G234300g, PHAVU_009G070900g, PHAVU_009G092200g, PHAVU_010G033700g, PHAVU_011G103800g, PHAVU_011G170200g
...GO:0042446	BP	e	hormone biosynthetic process	16/7456	31/28134	0.00337382	5	16	1	1	1	0.146718	PHAVU_001G028800g, PHAVU_001G037400g, PHAVU_001G046200g, PHAVU_001G054600g, PHAVU_001G177400g, PHAVU_001G194400g, PHAVU_002G051300g, PHAVU_003G256500g, PHAVU_007G046700g, PHAVU_007G148800g, PHAVU_007G170100g, PHAVU_008G079900g, PHAVU_009G016000g, PHAVU_009G096500g, PHAVU_010G129400g, PHAVU_011G080600g
...GO:0005975	BP	e	carbohydrate metabolic process	270/7456	875/28134	0.00349875	3	270	1	1	1	0.150225	PHAVU_001G001900g, PHAVU_001G021800g, PHAVU_001G036600g, PHAVU_001G036800g, PHAVU_001G056400g, PHAVU_001G076700g, PHAVU_001G089700g, PHAVU_001G093100g, PHAVU_001G095400g, PHAVU_001G109400g, PHAVU_001G110100g, PHAVU_001G112700g, PHAVU_001G117500g, PHAVU_001G123000g, PHAVU_001G128300g, PHAVU_001G135200g, PHAVU_001G161500g, PHAVU_001G179900g, PHAVU_001G204000g, PHAVU_001G211000g, PHAVU_001G212100g, …
..GO:0044238	BP	e	primary metabolic process	1819/7456	6521/28134	0.00376508	2	1819	1	1	1	0.159639	PHAVU_001G000500g, PHAVU_001G001600g, PHAVU_001G001900g, PHAVU_001G002800g, PHAVU_001G003200g, PHAVU_001G003300g, PHAVU_001G007500g, PHAVU_001G007900g, PHAVU_001G010700g, PHAVU_001G012400g, PHAVU_001G013000g, PHAVU_001G014400g, PHAVU_001G016100g, PHAVU_001G016500g, PHAVU_001G019000g, PHAVU_001G019500g, PHAVU_001G020200g, PHAVU_001G021800g, PHAVU_001G022600g, PHAVU_001G023100g, PHAVU_001G026100g, …
....GO:0009057	BP	e	macromolecule catabolic process	112/7456	333/28134	0.00398385	4	112	1	1	1	0.16683	PHAVU_001G013000g, PHAVU_001G043700g, PHAVU_001G043900g, PHAVU_001G072000g, PHAVU_001G082300g, PHAVU_001G086100g, PHAVU_001G087000g, PHAVU_001G102600g, PHAVU_001G105200g, PHAVU_001G147800g, PHAVU_001G168800g, PHAVU_001G183500g, PHAVU_001G202600g, PHAVU_001G212100g, PHAVU_001G218600g, PHAVU_001G240400g, PHAVU_001G268800g, PHAVU_002G114200g, PHAVU_002G121600g, PHAVU_002G148100g, PHAVU_002G221400g, …
...GO:1901564	BP	e	organonitrogen compound metabolic process	1167/7456	4119/28134	0.00415616	3	1167	1	1	1	0.17144	PHAVU_001G000500g, PHAVU_001G002800g, PHAVU_001G003200g, PHAVU_001G003300g, PHAVU_001G007500g, PHAVU_001G010700g, PHAVU_001G012400g, PHAVU_001G013000g, PHAVU_001G014400g, PHAVU_001G016500g, PHAVU_001G019500g, PHAVU_001G023100g, PHAVU_001G026100g, PHAVU_001G028800g, PHAVU_001G030600g, PHAVU_001G033500g, PHAVU_001G035500g, PHAVU_001G037400g, PHAVU_001G038800g, PHAVU_001G040000g, PHAVU_001G043700g, …
...GO:0045184	BP	e	establishment of protein localization	122/7456	367/28134	0.00419503	4	122	1	1	1	0.17144	PHAVU_001G039000g, PHAVU_001G074100g, PHAVU_001G099300g, PHAVU_001G101200g, PHAVU_001G155000g, PHAVU_001G183500g, PHAVU_001G191200g, PHAVU_001G208100g, PHAVU_001G212700g, PHAVU_001G228200g, PHAVU_001G244300g, PHAVU_002G003000g, PHAVU_002G034100g, PHAVU_002G040300g, PHAVU_002G059300g, PHAVU_002G072600g, PHAVU_002G103100g, PHAVU_002G103600g, PHAVU_002G122300g, PHAVU_002G133200g, PHAVU_002G169200g, …
....GO:0044267	BP	e	cellular protein metabolic process	772/7456	2676/28134	0.00429599	5	772	1	1	1	0.173476	PHAVU_001G000500g, PHAVU_001G002800g, PHAVU_001G003200g, PHAVU_001G003300g, PHAVU_001G007500g, PHAVU_001G012400g, PHAVU_001G014400g, PHAVU_001G023100g, PHAVU_001G030600g, PHAVU_001G040000g, PHAVU_001G043700g, PHAVU_001G043900g, PHAVU_001G047100g, PHAVU_001G058600g, PHAVU_001G060600g, PHAVU_001G067700g, PHAVU_001G071200g, PHAVU_001G073700g, PHAVU_001G075500g, PHAVU_001G081500g, PHAVU_001G082300g, …
..GO:0051235	BP	e	maintenance of location	10/7456	17/28134	0.00490604	2	10	1	1	1	0.188467	PHAVU_002G003000g, PHAVU_002G241500g, PHAVU_002G242400g, PHAVU_003G119100g, PHAVU_006G170800g, PHAVU_008G077000g, PHAVU_008G128000g, PHAVU_009G000500g, PHAVU_009G172600g, PHAVU_010G022200g
......GO:0006528	BP	e	asparagine metabolic process	4/7456	4/28134	0.00492993	9	4	1	1	1	0.188467	PHAVU_001G252200g, PHAVU_002G101900g, PHAVU_006G069300g, PHAVU_008G259900g
.......GO:0006529	BP	e	asparagine biosynthetic process	4/7456	4/28134	0.00492993	10	4	1	1	1	0.188467	PHAVU_001G252200g, PHAVU_002G101900g, PHAVU_006G069300g, PHAVU_008G259900g
.......GO:0034721	BP	e	histone H3-K4 demethylation, trimethyl-H3-K4-specific	4/7456	4/28134	0.00492993	12	4	1	1	1	0.188467	PHAVU_002G137100g, PHAVU_006G121800g, PHAVU_007G096500g, PHAVU_009G169700g
..GO:0071704	BP	e	organic substance metabolic process	1930/7456	6944/28134	0.00504704	2	1930	1	1	1	0.190217	PHAVU_001G000500g, PHAVU_001G001600g, PHAVU_001G001900g, PHAVU_001G002800g, PHAVU_001G003200g, PHAVU_001G003300g, PHAVU_001G007500g, PHAVU_001G007900g, PHAVU_001G010700g, PHAVU_001G012400g, PHAVU_001G013000g, PHAVU_001G014400g, PHAVU_001G016100g, PHAVU_001G016500g, PHAVU_001G019000g, PHAVU_001G019500g, PHAVU_001G020200g, PHAVU_001G021800g, PHAVU_001G022600g, PHAVU_001G023100g, PHAVU_001G026100g, …
....GO:0009308	BP	e	amine metabolic process	31/7456	75/28134	0.00553428	4	31	1	1	1	0.206289	PHAVU_001G028800g, PHAVU_001G037400g, PHAVU_001G038800g, PHAVU_001G152600g, PHAVU_001G177400g, PHAVU_001G194400g, PHAVU_001G225000g, PHAVU_002G051300g, PHAVU_002G072200g, PHAVU_003G014300g, PHAVU_003G044200g, PHAVU_003G064200g, PHAVU_003G1365000g, PHAVU_005G034000g, PHAVU_005G052500g, PHAVU_006G117300g, PHAVU_007G046700g, PHAVU_007G056700g, PHAVU_007G148800g, PHAVU_007G170100g, PHAVU_008G022100g,…
.......GO:0010020	BP	e	chloroplast fission	6/7456	8/28134	0.0057979	7	6	1	1	1	0.211468	PHAVU_004G032400g, PHAVU_004G139200g, PHAVU_008G159100g, PHAVU_009G007500g, PHAVU_011G048500g, PHAVU_011G071800g
......GO:0043572	BP	e	plastid fission	6/7456	8/28134	0.0057979	6	6	1	1	1	0.211468	PHAVU_004G032400g, PHAVU_004G139200g, PHAVU_008G159100g, PHAVU_009G007500g, PHAVU_011G048500g, PHAVU_011G071800g
......GO:0006892	BP	e	post-Golgi vesicle-mediated transport	5/7456	6/28134	0.0061063	6	5	1	1	1	0.214626	PHAVU_003G253500g, PHAVU_003G271600g, PHAVU_006G106700g, PHAVU_009G061100g, PHAVU_010G150900g
...GO:1905393	BP	e	plant organ formation	5/7456	6/28134	0.0061063	3	5	1	1	1	0.214626	PHAVU_001G027400g, PHAVU_001G038700g, PHAVU_008G102300g, PHAVU_010G009800g, PHAVU_010G009900g
.......GO:2001251	BP	e	negative regulation of chromosome organization	5/7456	6/28134	0.0061063	7	5	1	1	1	0.214626	PHAVU_001G245100g, PHAVU_001G258800g, PHAVU_003G009000g, PHAVU_003G076200g, PHAVU_003G116100g
..GO:0019725	BP	e	cellular homeostasis	31/7456	76/28134	0.00620086	4	31	1	1	1	0.214626	PHAVU_001G097100g, PHAVU_001G199500g, PHAVU_001G235500g, PHAVU_001G245700g, PHAVU_002G205000g, PHAVU_002G205100g, PHAVU_002G205200g, PHAVU_002G308400g, PHAVU_002G323700g, PHAVU_003G112300g, PHAVU_003G118800g, PHAVU_003G231300g, PHAVU_003G251400g, PHAVU_004G096500g, PHAVU_006G050200g, PHAVU_006G082700g, PHAVU_007G076700g, PHAVU_007G079100g, PHAVU_007G126800g, PHAVU_008G054700g, PHAVU_008G070000g, …
...GO:0007018	BP	e	microtubule-based movement	29/7456	70/28134	0.00643594	3	29	1	1	1	0.220512	PHAVU_001G024200g, PHAVU_001G072400g, PHAVU_001G130300g, PHAVU_001G144600g, PHAVU_001G191500g, PHAVU_001G210500g, PHAVU_001G264500g, PHAVU_002G145000g, PHAVU_002G151700g, PHAVU_003G127400g, PHAVU_003G179100g, PHAVU_004G154300g, PHAVU_004G157000g, PHAVU_005G054500g, PHAVU_005G054600g, PHAVU_005G139100g, PHAVU_005G167900g, PHAVU_006G052700g, PHAVU_007G124000g, PHAVU_007G159100g, PHAVU_007G199000g, …
.......GO:0042325	BP	e	regulation of phosphorylation	27/7456	64/28134	0.00661886	7	27	1	1	1	0.221355	PHAVU_001G071600g, PHAVU_002G019500g, PHAVU_002G115100g, PHAVU_002G131800g, PHAVU_002G148600g, PHAVU_002G152300g, PHAVU_003G016100g, PHAVU_003G084400g, PHAVU_003G216700g, PHAVU_003G240500g, PHAVU_003G289500g, PHAVU_003G295400g, PHAVU_004G034700g, PHAVU_005G109600g, PHAVU_006G107000g, PHAVU_006G142500g, PHAVU_007G046600g, PHAVU_007G257900g, PHAVU_008G049600g, PHAVU_008G144200g, PHAVU_008G203300g, …
.....GO:0043549	BP	e	regulation of kinase activity	27/7456	64/28134	0.00661886	8	27	1	1	1	0.221355	PHAVU_001G071600g, PHAVU_002G019500g, PHAVU_002G115100g, PHAVU_002G131800g, PHAVU_002G148600g, PHAVU_002G152300g, PHAVU_003G016100g, PHAVU_003G084400g, PHAVU_003G216700g, PHAVU_003G240500g, PHAVU_003G289500g, PHAVU_003G295400g, PHAVU_004G034700g, PHAVU_005G109600g, PHAVU_006G107000g, PHAVU_006G142500g, PHAVU_007G046600g, PHAVU_007G257900g, PHAVU_008G049600g, PHAVU_008G144200g, PHAVU_008G203300g, …
...GO:0055082	BP	e	cellular chemical homeostasis	25/7456	58/28134	0.00672158	5	25	1	1	1	0.221355	PHAVU_001G097100g, PHAVU_001G199500g, PHAVU_001G235500g, PHAVU_001G245700g, PHAVU_002G205000g, PHAVU_002G205100g, PHAVU_002G205200g, PHAVU_002G308400g, PHAVU_002G323700g, PHAVU_003G231300g, PHAVU_003G251400g, PHAVU_004G096500g, PHAVU_006G050200g, PHAVU_006G082700g, PHAVU_007G076700g, PHAVU_007G079100g, PHAVU_008G054700g, PHAVU_008G070000g, PHAVU_008G093700g, PHAVU_008G243800g, PHAVU_010G021600g, …
...GO:0019538	BP	e	protein metabolic process	942/7456	3310/28134	0.0068457	4	942	1	1	1	0.223275	PHAVU_001G000500g, PHAVU_001G002800g, PHAVU_001G003200g, PHAVU_001G003300g, PHAVU_001G007500g, PHAVU_001G010700g, PHAVU_001G012400g, PHAVU_001G013000g, PHAVU_001G014400g, PHAVU_001G016500g, PHAVU_001G019500g, PHAVU_001G023100g, PHAVU_001G026100g, PHAVU_001G030600g, PHAVU_001G033500g, PHAVU_001G040000g, PHAVU_001G043700g, PHAVU_001G043900g, PHAVU_001G047100g, PHAVU_001G058600g, PHAVU_001G060600g, …
....GO:0030163	BP	e	protein catabolic process	38/7456	98/28134	0.00804296	5	38	1	1	1	0.254795	PHAVU_001G072000g, PHAVU_001G087000g, PHAVU_001G168800g, PHAVU_001G202600g, PHAVU_001G240400g, PHAVU_002G221400g, PHAVU_002G222500g, PHAVU_002G330600g, PHAVU_003G028500g, PHAVU_003G208200g, PHAVU_003G2274001g, PHAVU_003G244900g, PHAVU_003G257200g, PHAVU_004G128700g, PHAVU_005G184000g, PHAVU_006G062700g, PHAVU_006G100800g, PHAVU_006G151600g, PHAVU_007G004300g, PHAVU_007G007400g, PHAVU_007G113600g,…
....GO:0051128	BP	e	regulation of cellular component organization	26/7456	61/28134	0.00816318	4	26	1	1	1	0.254795	PHAVU_001G046200g, PHAVU_001G138700g, PHAVU_001G245100g, PHAVU_001G258800g, PHAVU_002G090900g, PHAVU_002G152300g, PHAVU_002G222500g, PHAVU_002G226800g, PHAVU_003G009000g, PHAVU_003G073300g, PHAVU_003G076200g, PHAVU_003G116100g, PHAVU_003G216700g, PHAVU_003G274500g, PHAVU_004G032400g, PHAVU_004G034700g, PHAVU_004G037800g, PHAVU_007G175800g, PHAVU_007G179800g, PHAVU_008G194400g, PHAVU_008G222900g, …
..GO:0051651	BP	e	maintenance of location in cell	8/7456	13/28134	0.00826281	3	8	1	1	1	0.254795	PHAVU_002G003000g, PHAVU_002G241500g, PHAVU_003G119100g, PHAVU_008G077000g, PHAVU_008G128000g, PHAVU_009G000500g, PHAVU_009G172600g, PHAVU_010G022200g
.....GO:0006672	BP	e	ceramide metabolic process	8/7456	13/28134	0.00826281	7	8	1	1	1	0.254795	PHAVU_003G075400g, PHAVU_003G281100g, PHAVU_003G292300g, PHAVU_006G010200g, PHAVU_006G063100g, PHAVU_007G124300g, PHAVU_007G134300g, PHAVU_009G077800g
...GO:0045185	BP	e	maintenance of protein location	8/7456	13/28134	0.00826281	3	8	1	1	1	0.254795	PHAVU_002G003000g, PHAVU_002G241500g, PHAVU_003G119100g, PHAVU_008G077000g, PHAVU_008G128000g, PHAVU_009G000500g, PHAVU_009G172600g, PHAVU_010G022200g
...GO:0032507	BP	e	maintenance of protein location in cell	8/7456	13/28134	0.00826281	4	8	1	1	1	0.254795	PHAVU_002G003000g, PHAVU_002G241500g, PHAVU_003G119100g, PHAVU_008G077000g, PHAVU_008G128000g, PHAVU_009G000500g, PHAVU_009G172600g, PHAVU_010G022200g
...GO:0009608	BP	e	response to symbiont	11/7456	20/28134	0.00848791	5	11	1	1	1	0.257062	PHAVU_002G269800g, PHAVU_003G208600g, PHAVU_003G212200g, PHAVU_003G252200g, PHAVU_005G111800g, PHAVU_006G053400g, PHAVU_007G191300g, PHAVU_008G286000g, PHAVU_009G122700g, PHAVU_010G129400g, PHAVU_011G024600g
....GO:0009610	BP	e	response to symbiotic fungus	11/7456	20/28134	0.00848791	6	11	1	1	1	0.257062	PHAVU_002G269800g, PHAVU_003G208600g, PHAVU_003G212200g, PHAVU_003G252200g, PHAVU_005G111800g, PHAVU_006G053400g, PHAVU_007G191300g, PHAVU_008G286000g, PHAVU_009G122700g, PHAVU_010G129400g, PHAVU_011G024600g
..GO:0044237	BP	e	cellular metabolic process	1734/7456	6237/28134	0.0088416	2	1734	1	1	1	0.265404	PHAVU_001G000400g, PHAVU_001G000500g, PHAVU_001G001600g, PHAVU_001G002800g, PHAVU_001G003200g, PHAVU_001G003300g, PHAVU_001G007500g, PHAVU_001G007900g, PHAVU_001G012400g, PHAVU_001G013000g, PHAVU_001G014400g, PHAVU_001G016100g, PHAVU_001G019000g, PHAVU_001G021800g, PHAVU_001G022600g, PHAVU_001G023100g, PHAVU_001G024400g, PHAVU_001G027400g, PHAVU_001G028800g, PHAVU_001G030600g, PHAVU_001G035500g, …
.......GO:0001932	BP	e	regulation of protein phosphorylation	26/7456	63/28134	0.0100314	8	26	1	1	1	0.290825	PHAVU_001G071600g, PHAVU_002G019500g, PHAVU_002G115100g, PHAVU_002G131800g, PHAVU_002G148600g, PHAVU_002G152300g, PHAVU_003G016100g, PHAVU_003G084400g, PHAVU_003G216700g, PHAVU_003G240500g, PHAVU_003G289500g, PHAVU_003G295400g, PHAVU_004G034700g, PHAVU_005G109600g, PHAVU_006G142500g, PHAVU_007G046600g, PHAVU_007G257900g, PHAVU_008G049600g, PHAVU_008G144200g, PHAVU_008G203300g, PHAVU_008G215800g, …
......GO:0045859	BP	e	regulation of protein kinase activity	26/7456	63/28134	0.0100314	9	26	1	1	1	0.290825	PHAVU_001G071600g, PHAVU_002G019500g, PHAVU_002G115100g, PHAVU_002G131800g, PHAVU_002G148600g, PHAVU_002G152300g, PHAVU_003G016100g, PHAVU_003G084400g, PHAVU_003G216700g, PHAVU_003G240500g, PHAVU_003G289500g, PHAVU_003G295400g, PHAVU_004G034700g, PHAVU_005G109600g, PHAVU_006G142500g, PHAVU_007G046600g, PHAVU_007G257900g, PHAVU_008G049600g, PHAVU_008G144200g, PHAVU_008G203300g, PHAVU_008G215800g, …
.....GO:0006820	BP	e	anion transport	52/7456	144/28134	0.0105152	5	52	1	1	1	0.302268	PHAVU_001G056100g, PHAVU_001G056300g, PHAVU_001G081000g, PHAVU_001G150200g, PHAVU_001G195700g, PHAVU_002G011300g, PHAVU_002G082700g, PHAVU_002G095300g, PHAVU_002G118300g, PHAVU_002G282900g, PHAVU_002G330700g, PHAVU_003G024600g, PHAVU_003G064900g, PHAVU_003G069300g, PHAVU_003G139700g, PHAVU_003G146600g, PHAVU_003G201100g, PHAVU_004G0113001g, PHAVU_004G054600g, PHAVU_004G058400g, PHAVU_004G091300g,…
......GO:0006415	BP	e	translational termination	7/7456	11/28134	0.0106279	6	7	1	1	1	0.30294	PHAVU_001G097700g, PHAVU_001G203900g, PHAVU_001G217500g, PHAVU_001G225200g, PHAVU_003G215000g, PHAVU_004G141500g, PHAVU_006G118000g
........GO:0016567	BP	e	protein ubiquitination	111/7456	339/28134	0.0109994	9	111	1	1	1	0.310918	PHAVU_001G023100g, PHAVU_001G043900g, PHAVU_001G102600g, PHAVU_001G104200g, PHAVU_001G148400g, PHAVU_001G160000g, PHAVU_001G257800g, PHAVU_001G260300g, PHAVU_002G002700g, PHAVU_002G068700g, PHAVU_002G072000g, PHAVU_002G072700g, PHAVU_002G084300g, PHAVU_002G121600g, PHAVU_002G149400g, PHAVU_002G170900g, PHAVU_002G211400g, PHAVU_002G211600g, PHAVU_002G222500g, PHAVU_002G233800g, PHAVU_002G236000g, …
.......GO:0032446	BP	e	protein modification by small protein conjugation	116/7456	357/28134	0.0112002	8	116	1	1	1	0.31284	PHAVU_001G023100g, PHAVU_001G043900g, PHAVU_001G102600g, PHAVU_001G104200g, PHAVU_001G148400g, PHAVU_001G160000g, PHAVU_001G257800g, PHAVU_001G260300g, PHAVU_002G002700g, PHAVU_002G068700g, PHAVU_002G072000g, PHAVU_002G072700g, PHAVU_002G084300g, PHAVU_002G121600g, PHAVU_002G149400g, PHAVU_002G170900g, PHAVU_002G211400g, PHAVU_002G211600g, PHAVU_002G222500g, PHAVU_002G233800g, PHAVU_002G236000g, …
.....GO:0048285	BP	e	organelle fission	14/7456	29/28134	0.0112519	5	14	1	1	1	0.31284	PHAVU_001G192500g, PHAVU_001G227400g, PHAVU_002G185400g, PHAVU_004G032400g, PHAVU_004G139200g, PHAVU_005G122300g, PHAVU_006G104900g, PHAVU_007G130700g, PHAVU_007G190400g, PHAVU_008G071800g, PHAVU_008G159100g, PHAVU_009G007500g, PHAVU_011G048500g, PHAVU_011G071800g
......GO:0030001	BP	e	metal ion transport	61/7456	173/28134	0.0119224	6	61	1	1	1	0.315272	PHAVU_001G034400g, PHAVU_001G037500g, PHAVU_001G099600g, PHAVU_001G157300g, PHAVU_001G177500g, PHAVU_001G245700g, PHAVU_002G014300g, PHAVU_002G184200g, PHAVU_002G331700g, PHAVU_003G050300g, PHAVU_003G052800g, PHAVU_003G052900g, PHAVU_003G085800g, PHAVU_003G160800g, PHAVU_003G235500g, PHAVU_003G262500g, PHAVU_004G018100g, PHAVU_004G046200g, PHAVU_004G108200g, PHAVU_004G1259001g, PHAVU_005G145900g,…
....GO:0097435	BP	e	supramolecular fiber organization	30/7456	75/28134	0.0121104	4	30	1	1	1	0.315272	PHAVU_001G259600g, PHAVU_002G011800g, PHAVU_002G143500g, PHAVU_002G156700g, PHAVU_002G252900g, PHAVU_002G261800g, PHAVU_002G288100g, PHAVU_003G005200g, PHAVU_003G056100g, PHAVU_003G059000g, PHAVU_003G073300g, PHAVU_003G235600g, PHAVU_003G274500g, PHAVU_005G044900g, PHAVU_006G016800g, PHAVU_006G090300g, PHAVU_007G099200g, PHAVU_007G155000g, PHAVU_007G157800g, PHAVU_007G189300g, PHAVU_007G196700g, …
...GO:0050793	BP	e	regulation of developmental process	32/7456	82/28134	0.0122027	3	32	1	1	1	0.315272	PHAVU_001G189200g, PHAVU_002G158500g, PHAVU_002G236000g, PHAVU_002G261900g, PHAVU_002G290300g, PHAVU_003G073300g, PHAVU_003G104600g, PHAVU_003G149000g, PHAVU_003G173300g, PHAVU_003G239800g, PHAVU_004G037800g, PHAVU_005G060500g, PHAVU_005G069000g, PHAVU_005G139300g, PHAVU_005G144300g, PHAVU_005G159500g, PHAVU_006G179900g, PHAVU_007G011100g, PHAVU_007G119800g, PHAVU_007G175800g, PHAVU_007G207700g, …
....GO:1901565	BP	e	organonitrogen compound catabolic process	61/7456	174/28134	0.0123333	4	61	1	1	1	0.315272	PHAVU_001G035500g, PHAVU_001G072000g, PHAVU_001G087000g, PHAVU_001G168800g, PHAVU_001G202600g, PHAVU_001G218600g, PHAVU_001G240400g, PHAVU_001G249200g, PHAVU_002G114200g, PHAVU_002G221400g, PHAVU_002G222500g, PHAVU_002G304000g, PHAVU_002G330600g, PHAVU_003G028500g, PHAVU_003G075400g, PHAVU_003G208200g, PHAVU_003G2274001g, PHAVU_003G244900g, PHAVU_003G257200g, PHAVU_003G268500g, PHAVU_004G128700g,…
......GO:0033044	BP	e	regulation of chromosome organization	10/7456	18/28134	0.0123467	6	10	1	1	1	0.315272	PHAVU_001G245100g, PHAVU_001G258800g, PHAVU_002G222500g, PHAVU_002G226800g, PHAVU_003G009000g, PHAVU_003G076200g, PHAVU_003G116100g, PHAVU_008G194400g, PHAVU_008G222900g, PHAVU_011G165500g
......GO:0009113	BP	e	purine nucleobase biosynthetic process	6/7456	9/28134	0.0134942	8	6	1	1	1	0.315272	PHAVU_001G050500g, PHAVU_002G061600g, PHAVU_009G070900g, PHAVU_009G092200g, PHAVU_011G103800g, PHAVU_011G170200g
.....GO:0009119	BP	e	ribonucleoside metabolic process	6/7456	9/28134	0.0134942	7	6	1	1	1	0.315272	PHAVU_001G050500g, PHAVU_001G178000g, PHAVU_002G304000g, PHAVU_006G151100g, PHAVU_007G084700g, PHAVU_007G150300g
......GO:0019941	BP	e	modification-dependent protein catabolic process	71/7456	208/28134	0.0143885	7	71	1	1	1	0.315272	PHAVU_001G013000g, PHAVU_001G043700g, PHAVU_001G043900g, PHAVU_001G072000g, PHAVU_001G082300g, PHAVU_001G087000g, PHAVU_001G102600g, PHAVU_001G183500g, PHAVU_001G202600g, PHAVU_001G240400g, PHAVU_001G268800g, PHAVU_002G121600g, PHAVU_002G148100g, PHAVU_002G221400g, PHAVU_002G222500g, PHAVU_002G256600g, PHAVU_002G330600g, PHAVU_003G049300g, PHAVU_003G103300g, PHAVU_003G171000g, PHAVU_003G181600g, …
.......GO:0006511	BP	e	ubiquitin-dependent protein catabolic process	71/7456	208/28134	0.0143885	8	71	1	1	1	0.315272	PHAVU_001G013000g, PHAVU_001G043700g, PHAVU_001G043900g, PHAVU_001G072000g, PHAVU_001G082300g, PHAVU_001G087000g, PHAVU_001G102600g, PHAVU_001G183500g, PHAVU_001G202600g, PHAVU_001G240400g, PHAVU_001G268800g, PHAVU_002G121600g, PHAVU_002G148100g, PHAVU_002G221400g, PHAVU_002G222500g, PHAVU_002G256600g, PHAVU_002G330600g, PHAVU_003G049300g, PHAVU_003G103300g, PHAVU_003G171000g, PHAVU_003G181600g, …
...GO:1901575	BP	e	organic substance catabolic process	184/7456	594/28134	0.0144744	3	184	1	1	1	0.315272	PHAVU_001G013000g, PHAVU_001G020200g, PHAVU_001G035500g, PHAVU_001G043700g, PHAVU_001G043900g, PHAVU_001G072000g, PHAVU_001G082300g, PHAVU_001G086100g, PHAVU_001G087000g, PHAVU_001G102600g, PHAVU_001G105200g, PHAVU_001G129300g, PHAVU_001G147800g, PHAVU_001G168800g, PHAVU_001G183500g, PHAVU_001G202600g, PHAVU_001G212100g, PHAVU_001G215000g, PHAVU_001G218600g, PHAVU_001G240400g, PHAVU_001G246700g, …
...GO:0044260	BP	e	cellular macromolecule metabolic process	984/7456	3487/28134	0.0147123	4	984	1	1	1	0.315272	PHAVU_001G000500g, PHAVU_001G002800g, PHAVU_001G003200g, PHAVU_001G003300g, PHAVU_001G007500g, PHAVU_001G012400g, PHAVU_001G013000g, PHAVU_001G014400g, PHAVU_001G019000g, PHAVU_001G021800g, PHAVU_001G022600g, PHAVU_001G023100g, PHAVU_001G030600g, PHAVU_001G040000g, PHAVU_001G043700g, PHAVU_001G043900g, PHAVU_001G047100g, PHAVU_001G050600g, PHAVU_001G058600g, PHAVU_001G060600g, PHAVU_001G067700g, …
.....GO:2000022	BP	e	regulation of jasmonic acid mediated signaling pathway	8/7456	14/28134	0.0148369	6	8	1	1	1	0.315272	PHAVU_002G002000g, PHAVU_003G021000g, PHAVU_003G129200g, PHAVU_006G131400g, PHAVU_008G195900g, PHAVU_009G221800g, PHAVU_009G225300g, PHAVU_010G127400g
......GO:0010965	BP	e	regulation of mitotic sister chromatid separation	8/7456	14/28134	0.0148369	7	8	1	1	1	0.315272	PHAVU_001G245100g, PHAVU_001G258800g, PHAVU_002G222500g, PHAVU_003G009000g, PHAVU_003G076200g, PHAVU_008G194400g, PHAVU_008G222900g, PHAVU_011G165500g
.....GO:1905818	BP	e	regulation of chromosome separation	8/7456	14/28134	0.0148369	6	8	1	1	1	0.315272	PHAVU_001G245100g, PHAVU_001G258800g, PHAVU_002G222500g, PHAVU_003G009000g, PHAVU_003G076200g, PHAVU_008G194400g, PHAVU_008G222900g, PHAVU_011G165500g
...GO:0009725	BP	e	response to hormone	60/7456	172/28134	0.015054	4	60	1	1	1	0.315272	PHAVU_001G008100g, PHAVU_001G008200g, PHAVU_001G046200g, PHAVU_001G074100g, PHAVU_001G108500g, PHAVU_001G128300g, PHAVU_001G178900g, PHAVU_001G179000g, PHAVU_001G202000g, PHAVU_002G086700g, PHAVU_002G109600g, PHAVU_002G165500g, PHAVU_002G233600g, PHAVU_002G282200g, PHAVU_002G284700g, PHAVU_003G066800g, PHAVU_003G128800g, PHAVU_003G173300g, PHAVU_003G176800g, PHAVU_003G207300g, PHAVU_003G290200g, …
..GO:0006928	BP	e	movement of cell or subcellular component	29/7456	73/28134	0.0159878	2	29	1	1	1	0.315272	PHAVU_001G024200g, PHAVU_001G072400g, PHAVU_001G130300g, PHAVU_001G144600g, PHAVU_001G191500g, PHAVU_001G210500g, PHAVU_001G264500g, PHAVU_002G145000g, PHAVU_002G151700g, PHAVU_003G127400g, PHAVU_003G179100g, PHAVU_004G154300g, PHAVU_004G157000g, PHAVU_005G054500g, PHAVU_005G054600g, PHAVU_005G139100g, PHAVU_005G167900g, PHAVU_006G052700g, PHAVU_007G124000g, PHAVU_007G159100g, PHAVU_007G199000g, …
....GO:0006873	BP	e	cellular ion homeostasis	21/7456	50/28134	0.0161333	6	21	1	1	1	0.315272	PHAVU_001G097100g, PHAVU_001G199500g, PHAVU_001G235500g, PHAVU_001G245700g, PHAVU_002G205000g, PHAVU_002G205100g, PHAVU_002G205200g, PHAVU_002G323700g, PHAVU_003G251400g, PHAVU_004G096500g, PHAVU_006G050200g, PHAVU_006G082700g, PHAVU_007G076700g, PHAVU_007G079100g, PHAVU_008G054700g, PHAVU_008G070000g, PHAVU_008G093700g, PHAVU_008G243800g, PHAVU_010G021600g, PHAVU_010G065600g, PHAVU_011G102100g
....GO:0090150	BP	e	establishment of protein localization to membrane	19/7456	44/28134	0.0161821	6	19	1	1	1	0.315272	PHAVU_001G183500g, PHAVU_001G191200g, PHAVU_002G103600g, PHAVU_004G072400g, PHAVU_005G027500g, PHAVU_005G179000g, PHAVU_006G049300g, PHAVU_006G097900g, PHAVU_007G082300g, PHAVU_007G146700g, PHAVU_008G058100g, PHAVU_008G274600g, PHAVU_009G040400g, PHAVU_009G193300g, PHAVU_009G223000g, PHAVU_010G150900g, PHAVU_010G156800g, PHAVU_011G004600g, PHAVU_011G110700g
...GO:0000226	BP	e	microtubule cytoskeleton organization	26/7456	65/28134	0.0166462	6	26	1	1	1	0.315272	PHAVU_001G026600g, PHAVU_001G259600g, PHAVU_001G261200g, PHAVU_002G053700g, PHAVU_002G225000g, PHAVU_003G002000g, PHAVU_003G003500g, PHAVU_003G154300g, PHAVU_003G155000g, PHAVU_006G102900g, PHAVU_006G189900g, PHAVU_007G043900g, PHAVU_007G099200g, PHAVU_007G111500g, PHAVU_007G156100g, PHAVU_008G080400g, PHAVU_008G233600g, PHAVU_008G272600g, PHAVU_009G062500g, PHAVU_009G070600g, PHAVU_009G188500g, …
......GO:0042451	BP	e	purine nucleoside biosynthetic process	5/7456	7/28134	0.0166924	8	5	1	1	1	0.315272	PHAVU_001G050500g, PHAVU_001G178000g, PHAVU_006G151100g, PHAVU_007G084700g, PHAVU_007G150300g
.....GO:1901659	BP	e	glycosyl compound biosynthetic process	5/7456	7/28134	0.0166924	5	5	1	1	1	0.315272	PHAVU_001G050500g, PHAVU_001G178000g, PHAVU_006G151100g, PHAVU_007G084700g, PHAVU_007G150300g
..GO:0140029	BP	e	exocytic process	5/7456	7/28134	0.0166924	2	5	1	1	1	0.315272	PHAVU_001G208100g, PHAVU_007G158500g, PHAVU_007G247400g, PHAVU_010G030700g, PHAVU_011G066700g
....GO:0034404	BP	e	nucleobase-containing small molecule biosynthetic process	5/7456	7/28134	0.0166924	6	5	1	1	1	0.315272	PHAVU_001G050500g, PHAVU_001G178000g, PHAVU_006G151100g, PHAVU_007G084700g, PHAVU_007G150300g
.....GO:0051130	BP	e	positive regulation of cellular component organization	5/7456	7/28134	0.0166924	5	5	1	1	1	0.315272	PHAVU_002G090900g, PHAVU_002G222500g, PHAVU_008G194400g, PHAVU_009G184600g, PHAVU_011G165500g
.....GO:0009163	BP	e	nucleoside biosynthetic process	5/7456	7/28134	0.0166924	7	5	1	1	1	0.315272	PHAVU_001G050500g, PHAVU_001G178000g, PHAVU_006G151100g, PHAVU_007G084700g, PHAVU_007G150300g
.......GO:0046129	BP	e	purine ribonucleoside biosynthetic process	5/7456	7/28134	0.0166924	9	5	1	1	1	0.315272	PHAVU_001G050500g, PHAVU_001G178000g, PHAVU_006G151100g, PHAVU_007G084700g, PHAVU_007G150300g
...GO:0010497	BP	e	plasmodesmata-mediated intercellular transport	5/7456	7/28134	0.0166924	5	5	1	1	1	0.315272	PHAVU_002G077700g, PHAVU_003G182200g, PHAVU_007G117000g, PHAVU_007G131500g, PHAVU_007G189600g
.........GO:0006189	BP	e	'de novo' IMP biosynthetic process	5/7456	7/28134	0.0166924	12	5	1	1	1	0.315272	PHAVU_001G115300g, PHAVU_001G234500g, PHAVU_002G057400g, PHAVU_003G221600g, PHAVU_007G188800g
......GO:0042455	BP	e	ribonucleoside biosynthetic process	5/7456	7/28134	0.0166924	8	5	1	1	1	0.315272	PHAVU_001G050500g, PHAVU_001G178000g, PHAVU_006G151100g, PHAVU_007G084700g, PHAVU_007G150300g
......GO:0046128	BP	e	purine ribonucleoside metabolic process	5/7456	7/28134	0.0166924	8	5	1	1	1	0.315272	PHAVU_001G050500g, PHAVU_001G178000g, PHAVU_006G151100g, PHAVU_007G084700g, PHAVU_007G150300g
...GO:0034220	BP	e	ion transmembrane transport	88/7456	266/28134	0.0174481	5	88	1	1	1	0.315272	PHAVU_001G034400g, PHAVU_001G099600g, PHAVU_001G166900g, PHAVU_001G247300g, PHAVU_001G267400g, PHAVU_002G011300g, PHAVU_002G118300g, PHAVU_002G186900g, PHAVU_002G282900g, PHAVU_002G330700g, PHAVU_002G331700g, PHAVU_003G021300g, PHAVU_003G024600g, PHAVU_003G052800g, PHAVU_003G052900g, PHAVU_003G057300g, PHAVU_003G069300g, PHAVU_003G085800g, PHAVU_003G139700g, PHAVU_003G146600g, PHAVU_003G171500g, …
.....GO:0007346	BP	e	regulation of mitotic cell cycle	12/7456	24/28134	0.0176527	5	12	1	1	1	0.315272	PHAVU_001G150400g, PHAVU_001G245100g, PHAVU_001G258800g, PHAVU_002G222500g, PHAVU_003G009000g, PHAVU_003G076200g, PHAVU_003G212200g, PHAVU_007G073600g, PHAVU_007G257900g, PHAVU_008G194400g, PHAVU_008G242800g, PHAVU_011G165500g
...GO:0006099	BP	e	tricarboxylic acid cycle	15/7456	33/28134	0.0177611	3	15	1	1	1	0.315272	PHAVU_003G024800g, PHAVU_005G066400g, PHAVU_005G095300g, PHAVU_005G115100g, PHAVU_007G011400g, PHAVU_007G101300g, PHAVU_007G140600g, PHAVU_007G150400g, PHAVU_007G190800g, PHAVU_007G217600g, PHAVU_008G014400g, PHAVU_008G269300g, PHAVU_008G291500g, PHAVU_009G182700g, PHAVU_011G160200g
.....GO:0006006	BP	e	glucose metabolic process	9/7456	16/28134	0.0184202	6	9	1	1	1	0.315272	PHAVU_001G223300g, PHAVU_002G139200g, PHAVU_003G285900g, PHAVU_004G0570000g, PHAVU_005G059200g, PHAVU_008G077900g, PHAVU_008G148700g, PHAVU_008G180200g, PHAVU_010G143200g
......GO:0010215	BP	e	cellulose microfibril organization	9/7456	16/28134	0.0184202	6	9	1	1	1	0.315272	PHAVU_002G048300g, PHAVU_003G110200g, PHAVU_003G183000g, PHAVU_004G041300g, PHAVU_004G041400g, PHAVU_005G092500g, PHAVU_008G029000g, PHAVU_009G000800g, PHAVU_009G000900g
....GO:0043062	BP	e	extracellular structure organization	9/7456	16/28134	0.0184202	4	9	1	1	1	0.315272	PHAVU_002G048300g, PHAVU_003G110200g, PHAVU_003G183000g, PHAVU_004G041300g, PHAVU_004G041400g, PHAVU_005G092500g, PHAVU_008G029000g, PHAVU_009G000800g, PHAVU_009G000900g
.....GO:0030198	BP	e	extracellular matrix organization	9/7456	16/28134	0.0184202	5	9	1	1	1	0.315272	PHAVU_002G048300g, PHAVU_003G110200g, PHAVU_003G183000g, PHAVU_004G041300g, PHAVU_004G041400g, PHAVU_005G092500g, PHAVU_008G029000g, PHAVU_009G000800g, PHAVU_009G000900g
.......GO:1901970	BP	e	positive regulation of mitotic sister chromatid separation	3/7456	3/28134	0.0186078	8	3	1	1	1	0.315272	PHAVU_002G222500g, PHAVU_008G194400g, PHAVU_011G165500g
.........GO:0031397	BP	e	negative regulation of protein ubiquitination	3/7456	3/28134	0.0186078	10	3	1	1	1	0.315272	PHAVU_001G047200g, PHAVU_001G138700g, PHAVU_007G207700g
......GO:0072351	BP	e	tricarboxylic acid biosynthetic process	3/7456	3/28134	0.0186078	7	3	1	1	1	0.315272	PHAVU_001G225000g, PHAVU_005G052500g, PHAVU_006G117300g
.......GO:1901989	BP	e	positive regulation of cell cycle phase transition	3/7456	3/28134	0.0186078	7	3	1	1	1	0.315272	PHAVU_002G222500g, PHAVU_008G194400g, PHAVU_011G165500g
....GO:0006972	BP	e	hyperosmotic response	3/7456	3/28134	0.0186078	4	3	1	1	1	0.315272	PHAVU_002G086700g, PHAVU_003G066800g, PHAVU_008G156000g
........GO:1903321	BP	e	negative regulation of protein modification by small protein conjugation or removal	3/7456	3/28134	0.0186078	9	3	1	1	1	0.315272	PHAVU_001G047200g, PHAVU_001G138700g, PHAVU_007G207700g
.......GO:1901992	BP	e	positive regulation of mitotic cell cycle phase transition	3/7456	3/28134	0.0186078	8	3	1	1	1	0.315272	PHAVU_002G222500g, PHAVU_008G194400g, PHAVU_011G165500g
......GO:0045931	BP	e	positive regulation of mitotic cell cycle	3/7456	3/28134	0.0186078	6	3	1	1	1	0.315272	PHAVU_002G222500g, PHAVU_008G194400g, PHAVU_011G165500g
.....GO:0006896	BP	e	Golgi to vacuole transport	3/7456	3/28134	0.0186078	7	3	1	1	1	0.315272	PHAVU_003G253500g, PHAVU_006G106700g, PHAVU_009G061100g
.......GO:1902101	BP	e	positive regulation of metaphase/anaphase transition of cell cycle	3/7456	3/28134	0.0186078	9	3	1	1	1	0.315272	PHAVU_002G222500g, PHAVU_008G194400g, PHAVU_011G165500g
........GO:0042793	BP	e	plastid transcription	3/7456	3/28134	0.0186078	10	3	1	1	1	0.315272	PHAVU_003G040700g, PHAVU_009G050900g, PHAVU_009G243500g
.....GO:0080036	BP	e	regulation of cytokinin-activated signaling pathway	3/7456	3/28134	0.0186078	6	3	1	1	1	0.315272	PHAVU_002G235700g, PHAVU_005G172400g, PHAVU_010G151500g
....GO:0030417	BP	e	nicotianamine metabolic process	3/7456	3/28134	0.0186078	7	3	1	1	1	0.315272	PHAVU_001G225000g, PHAVU_005G052500g, PHAVU_006G117300g
.......GO:0045840	BP	e	positive regulation of mitotic nuclear division	3/7456	3/28134	0.0186078	8	3	1	1	1	0.315272	PHAVU_002G222500g, PHAVU_008G194400g, PHAVU_011G165500g
....GO:0010338	BP	e	leaf formation	3/7456	3/28134	0.0186078	4	3	1	1	1	0.315272	PHAVU_008G102300g, PHAVU_010G009800g, PHAVU_010G009900g
......GO:0080037	BP	e	negative regulation of cytokinin-activated signaling pathway	3/7456	3/28134	0.0186078	7	3	1	1	1	0.315272	PHAVU_002G235700g, PHAVU_005G172400g, PHAVU_010G151500g
.....GO:0030418	BP	e	nicotianamine biosynthetic process	3/7456	3/28134	0.0186078	8	3	1	1	1	0.315272	PHAVU_001G225000g, PHAVU_005G052500g, PHAVU_006G117300g
......GO:0010638	BP	e	positive regulation of organelle organization	3/7456	3/28134	0.0186078	6	3	1	1	1	0.315272	PHAVU_002G222500g, PHAVU_008G194400g, PHAVU_011G165500g
......GO:1905820	BP	e	positive regulation of chromosome separation	3/7456	3/28134	0.0186078	7	3	1	1	1	0.315272	PHAVU_002G222500g, PHAVU_008G194400g, PHAVU_011G165500g
......GO:0090068	BP	e	positive regulation of cell cycle process	3/7456	3/28134	0.0186078	6	3	1	1	1	0.315272	PHAVU_002G222500g, PHAVU_008G194400g, PHAVU_011G165500g
.......GO:0051785	BP	e	positive regulation of nuclear division	3/7456	3/28134	0.0186078	7	3	1	1	1	0.315272	PHAVU_002G222500g, PHAVU_008G194400g, PHAVU_011G165500g
........GO:0045842	BP	e	positive regulation of mitotic metaphase/anaphase transition	3/7456	3/28134	0.0186078	10	3	1	1	1	0.315272	PHAVU_002G222500g, PHAVU_008G194400g, PHAVU_011G165500g
.....GO:0010498	BP	e	proteasomal protein catabolic process	30/7456	77/28134	0.0191049	7	30	1	1	1	0.315272	PHAVU_001G072000g, PHAVU_001G087000g, PHAVU_001G202600g, PHAVU_001G240400g, PHAVU_002G221400g, PHAVU_002G222500g, PHAVU_002G330600g, PHAVU_003G208200g, PHAVU_003G244900g, PHAVU_003G257200g, PHAVU_005G184000g, PHAVU_006G062700g, PHAVU_006G151600g, PHAVU_007G004300g, PHAVU_007G007400g, PHAVU_007G197100g, PHAVU_008G179000g, PHAVU_008G194400g, PHAVU_008G214400g, PHAVU_008G222900g, PHAVU_008G226500g, …
..GO:0009719	BP	e	response to endogenous stimulus	60/7456	173/28134	0.0192727	2	60	1	1	1	0.315272	PHAVU_001G008100g, PHAVU_001G008200g, PHAVU_001G046200g, PHAVU_001G074100g, PHAVU_001G108500g, PHAVU_001G128300g, PHAVU_001G178900g, PHAVU_001G179000g, PHAVU_001G202000g, PHAVU_002G086700g, PHAVU_002G109600g, PHAVU_002G165500g, PHAVU_002G233600g, PHAVU_002G282200g, PHAVU_002G284700g, PHAVU_003G066800g, PHAVU_003G128800g, PHAVU_003G173300g, PHAVU_003G176800g, PHAVU_003G207300g, PHAVU_003G290200g, …
.......GO:0033048	BP	e	negative regulation of mitotic sister chromatid segregation	4/7456	5/28134	0.0194256	9	4	1	1	1	0.315272	PHAVU_001G245100g, PHAVU_001G258800g, PHAVU_003G009000g, PHAVU_003G076200g
......GO:0034720	BP	e	histone H3-K4 demethylation	4/7456	5/28134	0.0194256	11	4	1	1	1	0.315272	PHAVU_002G137100g, PHAVU_006G121800g, PHAVU_007G096500g, PHAVU_009G169700g
......GO:0007094	BP	e	mitotic spindle assembly checkpoint signaling	4/7456	5/28134	0.0194256	12	4	1	1	1	0.315272	PHAVU_001G245100g, PHAVU_001G258800g, PHAVU_003G009000g, PHAVU_003G076200g
.....GO:0031577	BP	e	spindle checkpoint signaling	4/7456	5/28134	0.0194256	9	4	1	1	1	0.315272	PHAVU_001G245100g, PHAVU_001G258800g, PHAVU_003G009000g, PHAVU_003G076200g
.......GO:0046084	BP	e	adenine biosynthetic process	4/7456	5/28134	0.0194256	9	4	1	1	1	0.315272	PHAVU_001G050500g, PHAVU_002G061600g, PHAVU_009G070900g, PHAVU_009G092200g
.......GO:0006564	BP	e	L-serine biosynthetic process	4/7456	5/28134	0.0194256	10	4	1	1	1	0.315272	PHAVU_002G115000g, PHAVU_003G269100g, PHAVU_008G256300g, PHAVU_010G007300g
.......GO:1902100	BP	e	negative regulation of metaphase/anaphase transition of cell cycle	4/7456	5/28134	0.0194256	9	4	1	1	1	0.315272	PHAVU_001G245100g, PHAVU_001G258800g, PHAVU_003G009000g, PHAVU_003G076200g
......GO:1905819	BP	e	negative regulation of chromosome separation	4/7456	5/28134	0.0194256	7	4	1	1	1	0.315272	PHAVU_001G245100g, PHAVU_001G258800g, PHAVU_003G009000g, PHAVU_003G076200g
........GO:0045841	BP	e	negative regulation of mitotic metaphase/anaphase transition	4/7456	5/28134	0.0194256	11	4	1	1	1	0.315272	PHAVU_001G245100g, PHAVU_001G258800g, PHAVU_003G009000g, PHAVU_003G076200g
......GO:0046083	BP	e	adenine metabolic process	4/7456	5/28134	0.0194256	8	4	1	1	1	0.315272	PHAVU_001G050500g, PHAVU_002G061600g, PHAVU_009G070900g, PHAVU_009G092200g
......GO:0033046	BP	e	negative regulation of sister chromatid segregation	4/7456	5/28134	0.0194256	8	4	1	1	1	0.315272	PHAVU_001G245100g, PHAVU_001G258800g, PHAVU_003G009000g, PHAVU_003G076200g
....GO:0080183	BP	e	response to photooxidative stress	4/7456	5/28134	0.0194256	4	4	1	1	1	0.315272	PHAVU_002G272500g, PHAVU_003G275300g, PHAVU_009G245000g, PHAVU_009G245100g
.....GO:0043096	BP	e	purine nucleobase salvage	4/7456	5/28134	0.0194256	9	4	1	1	1	0.315272	PHAVU_001G050500g, PHAVU_002G061600g, PHAVU_009G070900g, PHAVU_009G092200g
......GO:0006168	BP	e	adenine salvage	4/7456	5/28134	0.0194256	10	4	1	1	1	0.315272	PHAVU_001G050500g, PHAVU_002G061600g, PHAVU_009G070900g, PHAVU_009G092200g
.......GO:0051784	BP	e	negative regulation of nuclear division	4/7456	5/28134	0.0194256	7	4	1	1	1	0.315272	PHAVU_001G245100g, PHAVU_001G258800g, PHAVU_003G009000g, PHAVU_003G076200g
.....GO:0051985	BP	e	negative regulation of chromosome segregation	4/7456	5/28134	0.0194256	5	4	1	1	1	0.315272	PHAVU_001G245100g, PHAVU_001G258800g, PHAVU_003G009000g, PHAVU_003G076200g
.......GO:2000816	BP	e	negative regulation of mitotic sister chromatid separation	4/7456	5/28134	0.0194256	10	4	1	1	1	0.315272	PHAVU_001G245100g, PHAVU_001G258800g, PHAVU_003G009000g, PHAVU_003G076200g
.......GO:0045839	BP	e	negative regulation of mitotic nuclear division	4/7456	5/28134	0.0194256	8	4	1	1	1	0.315272	PHAVU_001G245100g, PHAVU_001G258800g, PHAVU_003G009000g, PHAVU_003G076200g
......GO:0071173	BP	e	spindle assembly checkpoint signaling	4/7456	5/28134	0.0194256	10	4	1	1	1	0.315272	PHAVU_001G245100g, PHAVU_001G258800g, PHAVU_003G009000g, PHAVU_003G076200g
.....GO:0071174	BP	e	mitotic spindle checkpoint signaling	4/7456	5/28134	0.0194256	10	4	1	1	1	0.315272	PHAVU_001G245100g, PHAVU_001G258800g, PHAVU_003G009000g, PHAVU_003G076200g
...GO:0009606	BP	e	tropism	18/7456	41/28134	0.0196042	3	18	1	1	1	0.316654	PHAVU_001G088600g, PHAVU_002G184700g, PHAVU_002G241300g, PHAVU_002G332500g, PHAVU_003G025000g, PHAVU_003G049800g, PHAVU_004G052600g, PHAVU_004G145900g, PHAVU_006G063700g, PHAVU_006G080400g, PHAVU_007G001200g, PHAVU_007G044300g, PHAVU_007G251700g, PHAVU_008G017100g, PHAVU_008G077000g, PHAVU_008G245700g, PHAVU_009G062800g, PHAVU_009G188500g
....GO:0043455	BP	e	regulation of secondary metabolic process	7/7456	12/28134	0.0197173	4	7	1	1	1	0.316971	PHAVU_002G168000g, PHAVU_002G235700g, PHAVU_005G172400g, PHAVU_006G154900g, PHAVU_008G078200g, PHAVU_008G230700g, PHAVU_010G151500g
.......GO:0071900	BP	e	regulation of protein serine/threonine kinase activity	22/7456	54/28134	0.0208531	10	22	1	1	1	0.33365	PHAVU_001G071600g, PHAVU_002G019500g, PHAVU_002G115100g, PHAVU_002G148600g, PHAVU_003G016100g, PHAVU_003G084400g, PHAVU_003G240500g, PHAVU_003G289500g, PHAVU_003G295400g, PHAVU_005G109600g, PHAVU_006G142500g, PHAVU_007G046600g, PHAVU_007G257900g, PHAVU_008G049600g, PHAVU_008G144200g, PHAVU_008G203300g, PHAVU_008G215800g, PHAVU_008G286700g, PHAVU_009G067600g, PHAVU_009G115900g, PHAVU_009G143200g, …
.....GO:0051603	BP	e	proteolysis involved in cellular protein catabolic process	78/7456	235/28134	0.0214191	6	78	1	1	1	0.341097	PHAVU_001G013000g, PHAVU_001G033500g, PHAVU_001G043700g, PHAVU_001G043900g, PHAVU_001G072000g, PHAVU_001G082300g, PHAVU_001G087000g, PHAVU_001G102600g, PHAVU_001G183500g, PHAVU_001G202600g, PHAVU_001G240400g, PHAVU_001G268800g, PHAVU_002G121600g, PHAVU_002G148100g, PHAVU_002G221400g, PHAVU_002G222500g, PHAVU_002G256600g, PHAVU_002G330600g, PHAVU_003G049300g, PHAVU_003G103300g, PHAVU_003G171000g, …
...GO:0015780	BP	e	nucleotide-sugar transmembrane transport	12/7456	25/28134	0.0217004	6	12	1	1	1	0.341721	PHAVU_002G256000g, PHAVU_003G139700g, PHAVU_005G134200g, PHAVU_006G038200g, PHAVU_006G064700g, PHAVU_006G110600g, PHAVU_007G083300g, PHAVU_008G292800g, PHAVU_009G124700g, PHAVU_009G141300g, PHAVU_009G141500g, PHAVU_009G150800g
....GO:0022603	BP	e	regulation of anatomical structure morphogenesis	12/7456	25/28134	0.0217004	4	12	1	1	1	0.341721	PHAVU_002G261900g, PHAVU_002G290300g, PHAVU_003G073300g, PHAVU_004G037800g, PHAVU_005G069000g, PHAVU_007G011100g, PHAVU_007G175800g, PHAVU_007G214500g, PHAVU_008G089700g, PHAVU_009G202300g, PHAVU_009G255600g, PHAVU_010G129400g
....GO:1901136	BP	e	carbohydrate derivative catabolic process	16/7456	36/28134	0.0217605	4	16	1	1	1	0.341721	PHAVU_001G129300g, PHAVU_001G218600g, PHAVU_002G114200g, PHAVU_002G304000g, PHAVU_003G075400g, PHAVU_003G268500g, PHAVU_004G059500g, PHAVU_005G034100g, PHAVU_006G100800g, PHAVU_006G151100g, PHAVU_007G134300g, PHAVU_007G208900g, PHAVU_008G018100g, PHAVU_008G185600g, PHAVU_008G243100g, PHAVU_009G221900g
...GO:0042592	BP	e	homeostatic process	47/7456	132/28134	0.0225261	3	47	1	1	1	0.352114	PHAVU_001G038700g, PHAVU_001G097100g, PHAVU_001G149200g, PHAVU_001G199500g, PHAVU_001G235500g, PHAVU_001G242500g, PHAVU_001G245700g, PHAVU_001G247300g, PHAVU_002G028100g, PHAVU_002G205000g, PHAVU_002G205100g, PHAVU_002G205200g, PHAVU_002G264200g, PHAVU_002G308400g, PHAVU_002G323700g, PHAVU_003G112300g, PHAVU_003G118800g, PHAVU_003G231300g, PHAVU_003G251400g, PHAVU_003G256500g, PHAVU_004G096500g, …
.....GO:0010648	BP	e	negative regulation of cell communication	10/7456	20/28134	0.0229916	5	10	1	1	1	0.354489	PHAVU_001G154600g, PHAVU_002G235700g, PHAVU_005G014400g, PHAVU_005G172400g, PHAVU_006G071500g, PHAVU_007G174600g, PHAVU_008G215800g, PHAVU_009G089000g, PHAVU_010G078500g, PHAVU_010G151500g
.....GO:0009968	BP	e	negative regulation of signal transduction	10/7456	20/28134	0.0229916	6	10	1	1	1	0.354489	PHAVU_001G154600g, PHAVU_002G235700g, PHAVU_005G014400g, PHAVU_005G172400g, PHAVU_006G071500g, PHAVU_007G174600g, PHAVU_008G215800g, PHAVU_009G089000g, PHAVU_010G078500g, PHAVU_010G151500g
....GO:0023057	BP	e	negative regulation of signaling	10/7456	20/28134	0.0229916	4	10	1	1	1	0.354489	PHAVU_001G154600g, PHAVU_002G235700g, PHAVU_005G014400g, PHAVU_005G172400g, PHAVU_006G071500g, PHAVU_007G174600g, PHAVU_008G215800g, PHAVU_009G089000g, PHAVU_010G078500g, PHAVU_010G151500g
....GO:0044265	BP	e	cellular macromolecule catabolic process	95/7456	292/28134	0.0232141	5	95	1	1	1	0.3563	PHAVU_001G013000g, PHAVU_001G043700g, PHAVU_001G043900g, PHAVU_001G072000g, PHAVU_001G082300g, PHAVU_001G086100g, PHAVU_001G087000g, PHAVU_001G102600g, PHAVU_001G105200g, PHAVU_001G147800g, PHAVU_001G183500g, PHAVU_001G202600g, PHAVU_001G212100g, PHAVU_001G218600g, PHAVU_001G240400g, PHAVU_001G268800g, PHAVU_002G114200g, PHAVU_002G121600g, PHAVU_002G148100g, PHAVU_002G221400g, PHAVU_002G222500g, …
.....GO:0043632	BP	e	modification-dependent macromolecule catabolic process	71/7456	212/28134	0.023382	6	71	1	1	1	0.357259	PHAVU_001G013000g, PHAVU_001G043700g, PHAVU_001G043900g, PHAVU_001G072000g, PHAVU_001G082300g, PHAVU_001G087000g, PHAVU_001G102600g, PHAVU_001G183500g, PHAVU_001G202600g, PHAVU_001G240400g, PHAVU_001G268800g, PHAVU_002G121600g, PHAVU_002G148100g, PHAVU_002G221400g, PHAVU_002G222500g, PHAVU_002G256600g, PHAVU_002G330600g, PHAVU_003G049300g, PHAVU_003G103300g, PHAVU_003G171000g, PHAVU_003G181600g, …
....GO:0010087	BP	e	phloem or xylem histogenesis	14/7456	31/28134	0.0244263	4	14	1	1	1	0.370633	PHAVU_001G023600g, PHAVU_001G046200g, PHAVU_001G154400g, PHAVU_002G187400g, PHAVU_005G114400g, PHAVU_006G008400g, PHAVU_006G008500g, PHAVU_006G021400g, PHAVU_006G0215000g, PHAVU_007G126500g, PHAVU_007G277900g, PHAVU_007G280600g, PHAVU_008G147900g, PHAVU_011G105200g
....GO:0098656	BP	e	anion transmembrane transport	26/7456	66/28134	0.0244758	6	26	1	1	1	0.370633	PHAVU_002G011300g, PHAVU_002G118300g, PHAVU_002G282900g, PHAVU_002G330700g, PHAVU_003G024600g, PHAVU_003G069300g, PHAVU_003G139700g, PHAVU_003G146600g, PHAVU_004G0113001g, PHAVU_004G091300g, PHAVU_004G1616000g, PHAVU_005G020700g, PHAVU_005G134200g, PHAVU_005G148300g, PHAVU_006G038200g, PHAVU_006G050200g, PHAVU_007G083000g, PHAVU_007G083300g, PHAVU_008G043800g, PHAVU_008G265100g, PHAVU_009G078000g…
.....GO:0006812	BP	e	cation transport	102/7456	317/28134	0.0249119	5	102	1	1	1	0.375561	PHAVU_001G034400g, PHAVU_001G037500g, PHAVU_001G099600g, PHAVU_001G112300g, PHAVU_001G157300g, PHAVU_001G166900g, PHAVU_001G169300g, PHAVU_001G177500g, PHAVU_001G245700g, PHAVU_001G247300g, PHAVU_001G267400g, PHAVU_001G267500g, PHAVU_002G014300g, PHAVU_002G184200g, PHAVU_002G186900g, PHAVU_002G190000g, PHAVU_002G331700g, PHAVU_003G021300g, PHAVU_003G050300g, PHAVU_003G052800g, PHAVU_003G052900g, …
....GO:0048878	BP	e	chemical homeostasis	41/7456	114/28134	0.0253628	4	41	1	1	1	0.380667	PHAVU_001G038700g, PHAVU_001G097100g, PHAVU_001G149200g, PHAVU_001G199500g, PHAVU_001G235500g, PHAVU_001G242500g, PHAVU_001G245700g, PHAVU_001G247300g, PHAVU_002G028100g, PHAVU_002G205000g, PHAVU_002G205100g, PHAVU_002G205200g, PHAVU_002G264200g, PHAVU_002G308400g, PHAVU_002G323700g, PHAVU_003G231300g, PHAVU_003G251400g, PHAVU_003G256500g, PHAVU_004G096500g, PHAVU_004G104400g, PHAVU_004G106600g, …
....GO:0022411	BP	e	cellular component disassembly	16/7456	37/28134	0.0255171	4	16	1	1	1	0.381295	PHAVU_001G030200g, PHAVU_001G097700g, PHAVU_001G203900g, PHAVU_001G217500g, PHAVU_001G225200g, PHAVU_002G156700g, PHAVU_002G274800g, PHAVU_002G288100g, PHAVU_003G153800g, PHAVU_003G215000g, PHAVU_004G082100g, PHAVU_004G141500g, PHAVU_006G118000g, PHAVU_007G157800g, PHAVU_009G128700g, PHAVU_009G153800g
...GO:0007051	BP	e	spindle organization	11/7456	22/28134	0.0257998	7	11	1	1	1	0.381767	PHAVU_001G026600g, PHAVU_002G225000g, PHAVU_003G003500g, PHAVU_003G154300g, PHAVU_003G155000g, PHAVU_007G043900g, PHAVU_007G099200g, PHAVU_009G070600g, PHAVU_009G188500g, PHAVU_009G194900g, PHAVU_011G112000g
.....GO:2000762	BP	e	regulation of phenylpropanoid metabolic process	6/7456	10/28134	0.026224	5	6	1	1	1	0.381767	PHAVU_002G235700g, PHAVU_005G172400g, PHAVU_006G154900g, PHAVU_008G078200g, PHAVU_008G230700g, PHAVU_010G151500g
.....GO:0016036	BP	e	cellular response to phosphate starvation	6/7456	10/28134	0.026224	7	6	1	1	1	0.381767	PHAVU_001G127100g, PHAVU_003G024600g, PHAVU_003G164900g, PHAVU_003G208600g, PHAVU_007G040200g, PHAVU_009G197000g
.......GO:0046040	BP	e	IMP metabolic process	6/7456	10/28134	0.026224	10	6	1	1	1	0.381767	PHAVU_001G115300g, PHAVU_001G234500g, PHAVU_002G057400g, PHAVU_003G221600g, PHAVU_007G188800g, PHAVU_010G078200g
....GO:0072595	BP	e	maintenance of protein localization in organelle	6/7456	10/28134	0.026224	5	6	1	1	1	0.381767	PHAVU_002G241500g, PHAVU_008G077000g, PHAVU_008G128000g, PHAVU_009G000500g, PHAVU_009G172600g, PHAVU_010G022200g
........GO:0006188	BP	e	IMP biosynthetic process	6/7456	10/28134	0.026224	11	6	1	1	1	0.381767	PHAVU_001G115300g, PHAVU_001G234500g, PHAVU_002G057400g, PHAVU_003G221600g, PHAVU_007G188800g, PHAVU_010G078200g
..GO:0044281	BP	e	small molecule metabolic process	292/7456	987/28134	0.0275655	2	292	1	1	1	0.396985	PHAVU_001G035500g, PHAVU_001G046200g, PHAVU_001G050500g, PHAVU_001G055000g, PHAVU_001G064100g, PHAVU_001G066000g, PHAVU_001G070700g, PHAVU_001G1075001g, PHAVU_001G113800g, PHAVU_001G115300g, PHAVU_001G124300g, PHAVU_001G125400g, PHAVU_001G152600g, PHAVU_001G153900g, PHAVU_001G165600g, PHAVU_001G177300g, PHAVU_001G178000g, PHAVU_001G204000g, PHAVU_001G205500g, PHAVU_001G206100g, PHAVU_001G215000g,…
....GO:0051338	BP	e	regulation of transferase activity	30/7456	79/28134	0.0290324	4	30	1	1	1	0.413773	PHAVU_001G071600g, PHAVU_001G138700g, PHAVU_002G019500g, PHAVU_002G115100g, PHAVU_002G131800g, PHAVU_002G148600g, PHAVU_002G152300g, PHAVU_003G016100g, PHAVU_003G084400g, PHAVU_003G213700g, PHAVU_003G216700g, PHAVU_003G240500g, PHAVU_003G289500g, PHAVU_003G295400g, PHAVU_004G034700g, PHAVU_005G109600g, PHAVU_006G107000g, PHAVU_006G142500g, PHAVU_007G046600g, PHAVU_007G207700g, PHAVU_007G257900g, …
.....GO:0006897	BP	e	endocytosis	17/7456	40/28134	0.0300096	5	17	1	1	1	0.424136	PHAVU_002G183100g, PHAVU_002G184000g, PHAVU_002G206000g, PHAVU_002G274800g, PHAVU_002G324400g, PHAVU_003G012900g, PHAVU_003G167300g, PHAVU_004G131400g, PHAVU_005G096000g, PHAVU_006G209000g, PHAVU_007G002500g, PHAVU_007G191700g, PHAVU_008G003100g, PHAVU_009G092600g, PHAVU_009G128700g, PHAVU_009G153800g, PHAVU_011G064300g
......GO:0071805	BP	e	potassium ion transmembrane transport	17/7456	40/28134	0.0300096	8	17	1	1	1	0.424136	PHAVU_001G034400g, PHAVU_001G099600g, PHAVU_002G331700g, PHAVU_003G052800g, PHAVU_003G052900g, PHAVU_003G085800g, PHAVU_004G018100g, PHAVU_004G1259001g, PHAVU_006G050200g, PHAVU_006G206600g, PHAVU_008G036200g, PHAVU_008G152200g, PHAVU_008G238400g, PHAVU_008G259600g, PHAVU_008G278400g, PHAVU_009G102100g, PHAVU_011G189700g
..GO:0006457	BP	e	protein folding	59/7456	173/28134	0.0303176	2	59	1	1	1	0.426711	PHAVU_001G005200g, PHAVU_001G108000g, PHAVU_001G120500g, PHAVU_001G211800g, PHAVU_001G217100g, PHAVU_001G233400g, PHAVU_001G252900g, PHAVU_001G256700g, PHAVU_002G068300g, PHAVU_002G095400g, PHAVU_002G215600g, PHAVU_002G215800g, PHAVU_002G245800g, PHAVU_002G256800g, PHAVU_002G321900g, PHAVU_003G070800g, PHAVU_003G128900g, PHAVU_003G178100g, PHAVU_003G294200g, PHAVU_004G079800g, PHAVU_004G128700g, …
..GO:0022402	BP	e	cell cycle process	55/7456	160/28134	0.0306146	2	55	1	1	1	0.428065	PHAVU_001G026600g, PHAVU_001G050600g, PHAVU_001G071600g, PHAVU_001G192700g, PHAVU_001G201200g, PHAVU_001G227400g, PHAVU_001G245100g, PHAVU_001G258800g, PHAVU_002G114800g, PHAVU_002G115100g, PHAVU_002G148600g, PHAVU_002G185400g, PHAVU_002G225000g, PHAVU_002G234200g, PHAVU_003G003500g, PHAVU_003G009000g, PHAVU_003G016100g, PHAVU_003G076200g, PHAVU_003G087100g, PHAVU_003G154300g, PHAVU_003G155000g, …
.....GO:0007030	BP	e	Golgi organization	11/7456	23/28134	0.0306662	5	11	1	1	1	0.428065	PHAVU_001G155000g, PHAVU_001G212700g, PHAVU_002G169200g, PHAVU_003G126900g, PHAVU_003G210200g, PHAVU_004G005200g, PHAVU_004G031200g, PHAVU_007G061900g, PHAVU_007G062200g, PHAVU_009G123400g, PHAVU_010G105500g
...GO:0009888	BP	e	tissue development	22/7456	55/28134	0.0311354	3	22	1	1	1	0.431428	PHAVU_001G023600g, PHAVU_001G046200g, PHAVU_001G154400g, PHAVU_002G008300g, PHAVU_002G187400g, PHAVU_005G114400g, PHAVU_005G157900g, PHAVU_006G008400g, PHAVU_006G008500g, PHAVU_006G021400g, PHAVU_006G0215000g, PHAVU_007G061300g, PHAVU_007G126500g, PHAVU_007G277900g, PHAVU_007G280600g, PHAVU_008G147900g, PHAVU_009G052100g, PHAVU_009G166300g, PHAVU_009G230900g, PHAVU_010G137100g, PHAVU_011G105200g,…
....GO:0044036	BP	e	cell wall macromolecule metabolic process	27/7456	71/28134	0.0313404	5	27	1	1	1	0.431428	PHAVU_001G021800g, PHAVU_001G089700g, PHAVU_001G093100g, PHAVU_001G179900g, PHAVU_001G212100g, PHAVU_001G218600g, PHAVU_002G008400g, PHAVU_002G016200g, PHAVU_002G092400g, PHAVU_002G114200g, PHAVU_002G244000g, PHAVU_002G311200g, PHAVU_003G052400g, PHAVU_003G211500g, PHAVU_003G241300g, PHAVU_003G268500g, PHAVU_003G278500g, PHAVU_005G130900g, PHAVU_006G208200g, PHAVU_007G048300g, PHAVU_007G052800g, …
....GO:0098660	BP	e	inorganic ion transmembrane transport	64/7456	190/28134	0.0315984	6	64	1	1	1	0.431428	PHAVU_001G034400g, PHAVU_001G099600g, PHAVU_001G166900g, PHAVU_001G247300g, PHAVU_001G267400g, PHAVU_002G118300g, PHAVU_002G186900g, PHAVU_002G282900g, PHAVU_002G330700g, PHAVU_002G331700g, PHAVU_003G024600g, PHAVU_003G052800g, PHAVU_003G052900g, PHAVU_003G085800g, PHAVU_003G171500g, PHAVU_003G235500g, PHAVU_003G260400g, PHAVU_003G262500g, PHAVU_004G018100g, PHAVU_004G025700g, PHAVU_004G046200g, …
......GO:1901990	BP	e	regulation of mitotic cell cycle phase transition	9/7456	18/28134	0.031948	7	9	1	1	1	0.431428	PHAVU_001G150400g, PHAVU_001G245100g, PHAVU_001G258800g, PHAVU_002G222500g, PHAVU_003G009000g, PHAVU_003G076200g, PHAVU_008G194400g, PHAVU_008G242800g, PHAVU_011G165500g
....GO:0034613	BP	e	cellular protein localization	48/7456	138/28134	0.0329617	4	48	1	1	1	0.431428	PHAVU_001G039000g, PHAVU_001G074100g, PHAVU_001G183500g, PHAVU_001G191200g, PHAVU_001G196200g, PHAVU_001G228200g, PHAVU_002G003000g, PHAVU_002G040300g, PHAVU_002G102500g, PHAVU_002G103600g, PHAVU_002G237200g, PHAVU_002G278000g, PHAVU_002G301300g, PHAVU_002G303100g, PHAVU_003G043200g, PHAVU_003G110500g, PHAVU_003G119100g, PHAVU_004G072400g, PHAVU_004G176000g, PHAVU_005G027500g, PHAVU_005G0666001g,…
....GO:0043933	BP	e	protein-containing complex organization	89/7456	275/28134	0.0330244	4	89	1	1	1	0.431428	PHAVU_001G030200g, PHAVU_001G059000g, PHAVU_001G097700g, PHAVU_001G130000g, PHAVU_001G191400g, PHAVU_001G199400g, PHAVU_001G203900g, PHAVU_001G214900g, PHAVU_001G217500g, PHAVU_001G225200g, PHAVU_001G230200g, PHAVU_001G248400g, PHAVU_001G255700g, PHAVU_002G024000g, PHAVU_002G039500g, PHAVU_002G039700g, PHAVU_002G063200g, PHAVU_002G066000g, PHAVU_002G078400g, PHAVU_002G110800g, PHAVU_002G156700g, …
.GO:0032502	BP	e	developmental process	117/7456	373/28134	0.0335692	1	117	1	1	1	0.431428	PHAVU_001G023600g, PHAVU_001G027400g, PHAVU_001G038700g, PHAVU_001G041700g, PHAVU_001G046200g, PHAVU_001G066000g, PHAVU_001G085400g, PHAVU_001G112800g, PHAVU_001G124100g, PHAVU_001G154400g, PHAVU_001G229900g, PHAVU_001G241000g, PHAVU_002G008300g, PHAVU_002G010700g, PHAVU_002G013200g, PHAVU_002G020200g, PHAVU_002G075900g, PHAVU_002G077700g, PHAVU_002G095800g, PHAVU_002G113800g, PHAVU_002G122700g, …
..GO:0042221	BP	e	response to chemical	100/7456	314/28134	0.0337702	2	100	1	1	1	0.431428	PHAVU_001G008100g, PHAVU_001G008200g, PHAVU_001G022700g, PHAVU_001G046200g, PHAVU_001G074100g, PHAVU_001G108500g, PHAVU_001G128300g, PHAVU_001G172900g, PHAVU_001G178900g, PHAVU_001G179000g, PHAVU_001G202000g, PHAVU_001G235500g, PHAVU_002G086700g, PHAVU_002G107000g, PHAVU_002G109600g, PHAVU_002G155800g, PHAVU_002G165500g, PHAVU_002G168100g, PHAVU_002G177800g, PHAVU_002G233600g, PHAVU_002G282200g, …
.....GO:0010383	BP	e	cell wall polysaccharide metabolic process	22/7456	56/28134	0.0341475	6	22	1	1	1	0.431428	PHAVU_001G021800g, PHAVU_001G089700g, PHAVU_001G093100g, PHAVU_001G179900g, PHAVU_001G212100g, PHAVU_002G008400g, PHAVU_002G016200g, PHAVU_002G092400g, PHAVU_002G244000g, PHAVU_002G311200g, PHAVU_003G052400g, PHAVU_003G211500g, PHAVU_003G241300g, PHAVU_003G278500g, PHAVU_005G130900g, PHAVU_006G208200g, PHAVU_007G048300g, PHAVU_007G052800g, PHAVU_007G215100g, PHAVU_008G153300g, PHAVU_008G240900g, …
...GO:0070727	BP	e	cellular macromolecule localization	48/7456	139/28134	0.0341685	3	48	1	1	1	0.431428	PHAVU_001G039000g, PHAVU_001G074100g, PHAVU_001G183500g, PHAVU_001G191200g, PHAVU_001G196200g, PHAVU_001G228200g, PHAVU_002G003000g, PHAVU_002G040300g, PHAVU_002G102500g, PHAVU_002G103600g, PHAVU_002G237200g, PHAVU_002G278000g, PHAVU_002G301300g, PHAVU_002G303100g, PHAVU_003G043200g, PHAVU_003G110500g, PHAVU_003G119100g, PHAVU_004G072400g, PHAVU_004G176000g, PHAVU_005G027500g, PHAVU_005G0666001g,…
.....GO:1901264	BP	e	carbohydrate derivative transport	17/7456	41/28134	0.0342565	5	17	1	1	1	0.431428	PHAVU_002G256000g, PHAVU_003G139700g, PHAVU_005G020700g, PHAVU_005G134200g, PHAVU_005G148300g, PHAVU_006G038200g, PHAVU_006G064700g, PHAVU_006G110600g, PHAVU_007G083300g, PHAVU_008G265100g, PHAVU_008G292800g, PHAVU_009G078000g, PHAVU_009G124700g, PHAVU_009G141300g, PHAVU_009G141500g, PHAVU_009G150800g, PHAVU_011G126000g
........GO:0030026	BP	e	cellular manganese ion homeostasis	8/7456	15/28134	0.0343556	10	8	1	1	1	0.431428	PHAVU_002G205000g, PHAVU_002G205100g, PHAVU_002G205200g, PHAVU_002G323700g, PHAVU_004G096500g, PHAVU_007G079100g, PHAVU_008G070000g, PHAVU_010G021600g
.....GO:0033045	BP	e	regulation of sister chromatid segregation	8/7456	15/28134	0.0343556	7	8	1	1	1	0.431428	PHAVU_001G245100g, PHAVU_001G258800g, PHAVU_002G222500g, PHAVU_003G009000g, PHAVU_003G076200g, PHAVU_008G194400g, PHAVU_008G222900g, PHAVU_011G165500g
.........GO:0055071	BP	e	manganese ion homeostasis	8/7456	15/28134	0.0343556	9	8	1	1	1	0.431428	PHAVU_002G205000g, PHAVU_002G205100g, PHAVU_002G205200g, PHAVU_002G323700g, PHAVU_004G096500g, PHAVU_007G079100g, PHAVU_008G070000g, PHAVU_010G021600g
......GO:0033674	BP	e	positive regulation of kinase activity	8/7456	15/28134	0.0343556	9	8	1	1	1	0.431428	PHAVU_002G131800g, PHAVU_002G152300g, PHAVU_003G084400g, PHAVU_003G216700g, PHAVU_004G034700g, PHAVU_006G107000g, PHAVU_006G142500g, PHAVU_008G286700g
......GO:0010562	BP	e	positive regulation of phosphorus metabolic process	8/7456	15/28134	0.0343556	6	8	1	1	1	0.431428	PHAVU_002G131800g, PHAVU_002G152300g, PHAVU_003G084400g, PHAVU_003G216700g, PHAVU_004G034700g, PHAVU_006G107000g, PHAVU_006G142500g, PHAVU_008G286700g
.......GO:0045937	BP	e	positive regulation of phosphate metabolic process	8/7456	15/28134	0.0343556	7	8	1	1	1	0.431428	PHAVU_002G131800g, PHAVU_002G152300g, PHAVU_003G084400g, PHAVU_003G216700g, PHAVU_004G034700g, PHAVU_006G107000g, PHAVU_006G142500g, PHAVU_008G286700g
........GO:0042327	BP	e	positive regulation of phosphorylation	8/7456	15/28134	0.0343556	8	8	1	1	1	0.431428	PHAVU_002G131800g, PHAVU_002G152300g, PHAVU_003G084400g, PHAVU_003G216700g, PHAVU_004G034700g, PHAVU_006G107000g, PHAVU_006G142500g, PHAVU_008G286700g
...GO:0010033	BP	e	response to organic substance	75/7456	228/28134	0.0345574	3	75	1	1	1	0.431428	PHAVU_001G008100g, PHAVU_001G008200g, PHAVU_001G022700g, PHAVU_001G046200g, PHAVU_001G074100g, PHAVU_001G108500g, PHAVU_001G128300g, PHAVU_001G178900g, PHAVU_001G179000g, PHAVU_001G202000g, PHAVU_002G086700g, PHAVU_002G109600g, PHAVU_002G155800g, PHAVU_002G165500g, PHAVU_002G168100g, PHAVU_002G177800g, PHAVU_002G233600g, PHAVU_002G282200g, PHAVU_002G284700g, PHAVU_002G330600g, PHAVU_003G066800g, …
...GO:1901679	BP	e	nucleotide transmembrane transport	5/7456	8/28134	0.03485	7	5	1	1	1	0.431428	PHAVU_001G210600g, PHAVU_005G020700g, PHAVU_005G148300g, PHAVU_009G078000g, PHAVU_011G126000g
.....GO:0042278	BP	e	purine nucleoside metabolic process	5/7456	8/28134	0.03485	7	5	1	1	1	0.431428	PHAVU_001G050500g, PHAVU_001G178000g, PHAVU_006G151100g, PHAVU_007G084700g, PHAVU_007G150300g
....GO:0016117	BP	e	carotenoid biosynthetic process	5/7456	8/28134	0.03485	9	5	1	1	1	0.431428	PHAVU_001G124400g, PHAVU_001G264200g, PHAVU_005G122400g, PHAVU_007G265400g, PHAVU_008G056400g
......GO:0016109	BP	e	tetraterpenoid biosynthetic process	5/7456	8/28134	0.03485	8	5	1	1	1	0.431428	PHAVU_001G124400g, PHAVU_001G264200g, PHAVU_005G122400g, PHAVU_007G265400g, PHAVU_008G056400g
....GO:0001558	BP	e	regulation of cell growth	5/7456	8/28134	0.03485	5	5	1	1	1	0.431428	PHAVU_001G046200g, PHAVU_004G037800g, PHAVU_007G175800g, PHAVU_009G202300g, PHAVU_010G033700g
......GO:0010639	BP	e	negative regulation of organelle organization	5/7456	8/28134	0.03485	6	5	1	1	1	0.431428	PHAVU_001G245100g, PHAVU_001G258800g, PHAVU_003G009000g, PHAVU_003G076200g, PHAVU_003G116100g
...GO:0015977	BP	e	carbon fixation	5/7456	8/28134	0.03485	3	5	1	1	1	0.431428	PHAVU_003G024800g, PHAVU_005G066400g, PHAVU_005G095300g, PHAVU_007G101300g, PHAVU_011G160200g
.....GO:0046839	BP	e	phospholipid dephosphorylation	5/7456	8/28134	0.03485	6	5	1	1	1	0.431428	PHAVU_001G200400g, PHAVU_003G218300g, PHAVU_008G036300g, PHAVU_009G223600g, PHAVU_010G125000g
....GO:0043173	BP	e	nucleotide salvage	5/7456	8/28134	0.03485	9	5	1	1	1	0.431428	PHAVU_001G050500g, PHAVU_001G178000g, PHAVU_002G213300g, PHAVU_003G288700g, PHAVU_010G078200g
.....GO:0051348	BP	e	negative regulation of transferase activity	5/7456	8/28134	0.03485	5	5	1	1	1	0.431428	PHAVU_001G138700g, PHAVU_002G019500g, PHAVU_003G295400g, PHAVU_007G207700g, PHAVU_008G215800g
.....GO:0048366	BP	e	leaf development	5/7456	8/28134	0.03485	5	5	1	1	1	0.431428	PHAVU_002G010700g, PHAVU_002G218200g, PHAVU_007G169400g, PHAVU_008G077000g, PHAVU_011G024600g
......GO:0010410	BP	e	hemicellulose metabolic process	20/7456	50/28134	0.0366567	7	20	1	1	1	0.450827	PHAVU_001G021800g, PHAVU_001G093100g, PHAVU_001G179900g, PHAVU_001G212100g, PHAVU_002G008400g, PHAVU_002G016200g, PHAVU_002G092400g, PHAVU_002G244000g, PHAVU_002G311200g, PHAVU_003G052400g, PHAVU_003G211500g, PHAVU_003G241300g, PHAVU_005G130900g, PHAVU_006G208200g, PHAVU_007G048300g, PHAVU_007G052800g, PHAVU_007G215100g, PHAVU_008G153300g, PHAVU_008G240900g, PHAVU_009G064700g
..GO:0007389	BP	e	pattern specification process	11/7456	24/28134	0.0382736	2	11	1	1	1	0.463658	PHAVU_001G154400g, PHAVU_002G010700g, PHAVU_002G218200g, PHAVU_002G261900g, PHAVU_003G261500g, PHAVU_005G069000g, PHAVU_007G011100g, PHAVU_007G274100g, PHAVU_007G277900g, PHAVU_008G077000g, PHAVU_010G079200g
..GO:0070988	BP	e	demethylation	11/7456	24/28134	0.0382736	2	11	1	1	1	0.463658	PHAVU_001G186500g, PHAVU_001G262100g, PHAVU_002G137100g, PHAVU_002G220900g, PHAVU_003G081400g, PHAVU_006G121800g, PHAVU_007G096500g, PHAVU_007G223600g, PHAVU_009G030300g, PHAVU_009G169700g, PHAVU_011G056900g
......GO:0045010	BP	e	actin nucleation	11/7456	24/28134	0.0382736	6	11	1	1	1	0.463658	PHAVU_002G011800g, PHAVU_002G252900g, PHAVU_003G056100g, PHAVU_003G059000g, PHAVU_003G235600g, PHAVU_003G274500g, PHAVU_006G090300g, PHAVU_007G196700g, PHAVU_008G050300g, PHAVU_009G182900g, PHAVU_011G141900g
...GO:0006793	BP	e	phosphorus metabolic process	608/7456	2140/28134	0.0390214	3	608	1	1	1	0.469656	PHAVU_001G000500g, PHAVU_001G002800g, PHAVU_001G003300g, PHAVU_001G014400g, PHAVU_001G024400g, PHAVU_001G040000g, PHAVU_001G043600g, PHAVU_001G047100g, PHAVU_001G050500g, PHAVU_001G058600g, PHAVU_001G060600g, PHAVU_001G067700g, PHAVU_001G070700g, PHAVU_001G071200g, PHAVU_001G075500g, PHAVU_001G077100g, PHAVU_001G081500g, PHAVU_001G083100g, PHAVU_001G083300g, PHAVU_001G095400g, PHAVU_001G095500g, …
.....GO:0030003	BP	e	cellular cation homeostasis	18/7456	44/28134	0.0390457	7	18	1	1	1	0.469656	PHAVU_001G097100g, PHAVU_001G199500g, PHAVU_001G245700g, PHAVU_002G205000g, PHAVU_002G205100g, PHAVU_002G205200g, PHAVU_002G323700g, PHAVU_003G251400g, PHAVU_004G096500g, PHAVU_006G050200g, PHAVU_006G082700g, PHAVU_007G079100g, PHAVU_008G054700g, PHAVU_008G070000g, PHAVU_008G093700g, PHAVU_008G243800g, PHAVU_010G021600g, PHAVU_010G065600g
.....GO:0051246	BP	e	regulation of protein metabolic process	55/7456	163/28134	0.0404163	5	55	1	1	1	0.484424	PHAVU_001G047200g, PHAVU_001G071600g, PHAVU_001G114900g, PHAVU_001G138700g, PHAVU_002G019500g, PHAVU_002G052900g, PHAVU_002G090900g, PHAVU_002G115100g, PHAVU_002G131800g, PHAVU_002G148600g, PHAVU_002G152300g, PHAVU_002G324700g, PHAVU_003G016100g, PHAVU_003G084400g, PHAVU_003G127300g, PHAVU_003G213700g, PHAVU_003G216700g, PHAVU_003G240500g, PHAVU_003G289500g, PHAVU_003G295400g, PHAVU_004G034700g, …
..GO:0055085	BP	e	transmembrane transport	326/7456	1117/28134	0.0411967	4	326	1	1	1	0.489813	PHAVU_001G005900g, PHAVU_001G018700g, PHAVU_001G028700g, PHAVU_001G034400g, PHAVU_001G039000g, PHAVU_001G0639001g, PHAVU_001G077000g, PHAVU_001G079200g, PHAVU_001G097000g, PHAVU_001G099600g, PHAVU_001G105500g, PHAVU_001G112300g, PHAVU_001G121100g, PHAVU_001G123600g, PHAVU_001G147100g, PHAVU_001G157300g, PHAVU_001G166900g, PHAVU_001G169300g, PHAVU_001G177000g, PHAVU_001G179300g, PHAVU_001G210600g,…
...GO:0051668	BP	e	localization within membrane	21/7456	53/28134	0.0413797	3	21	1	1	1	0.489813	PHAVU_001G183500g, PHAVU_001G191200g, PHAVU_001G212700g, PHAVU_002G103600g, PHAVU_004G072400g, PHAVU_005G027500g, PHAVU_005G179000g, PHAVU_006G049300g, PHAVU_006G097900g, PHAVU_006G106700g, PHAVU_007G082300g, PHAVU_007G146700g, PHAVU_008G058100g, PHAVU_008G274600g, PHAVU_009G040400g, PHAVU_009G193300g, PHAVU_009G223000g, PHAVU_010G150900g, PHAVU_010G156800g, PHAVU_011G004600g, PHAVU_011G110700g
....GO:0009416	BP	e	response to light stimulus	40/7456	113/28134	0.0416921	4	40	1	1	1	0.489813	PHAVU_001G009700g, PHAVU_001G055000g, PHAVU_001G066000g, PHAVU_001G1075001g, PHAVU_001G189900g, PHAVU_001G215000g, PHAVU_001G221100g, PHAVU_002G193300g, PHAVU_002G241300g, PHAVU_002G296100g, PHAVU_003G049800g, PHAVU_003G118300g, PHAVU_003G180100g, PHAVU_004G052600g, PHAVU_004G117400g, PHAVU_004G123600g, PHAVU_005G084000g, PHAVU_005G095100g, PHAVU_005G123800g, PHAVU_006G063700g, PHAVU_006G080400g,…
.......GO:0046916	BP	e	cellular transition metal ion homeostasis	12/7456	26/28134	0.0418565	9	12	1	1	1	0.489813	PHAVU_001G245700g, PHAVU_002G205000g, PHAVU_002G205100g, PHAVU_002G205200g, PHAVU_002G323700g, PHAVU_004G096500g, PHAVU_007G079100g, PHAVU_008G070000g, PHAVU_008G093700g, PHAVU_008G243800g, PHAVU_010G021600g, PHAVU_010G065600g
.......GO:0045491	BP	e	xylan metabolic process	12/7456	26/28134	0.0418565	8	12	1	1	1	0.489813	PHAVU_001G021800g, PHAVU_001G093100g, PHAVU_001G212100g, PHAVU_002G016200g, PHAVU_002G092400g, PHAVU_003G211500g, PHAVU_003G241300g, PHAVU_006G208200g, PHAVU_007G215100g, PHAVU_008G153300g, PHAVU_008G240900g, PHAVU_009G064700g
....GO:0006796	BP	e	phosphate-containing compound metabolic process	604/7456	2128/28134	0.0435587	4	604	1	1	1	0.489813	PHAVU_001G000500g, PHAVU_001G002800g, PHAVU_001G003300g, PHAVU_001G014400g, PHAVU_001G024400g, PHAVU_001G040000g, PHAVU_001G043600g, PHAVU_001G047100g, PHAVU_001G050500g, PHAVU_001G058600g, PHAVU_001G060600g, PHAVU_001G067700g, PHAVU_001G070700g, PHAVU_001G071200g, PHAVU_001G075500g, PHAVU_001G077100g, PHAVU_001G081500g, PHAVU_001G083100g, PHAVU_001G083300g, PHAVU_001G095400g, PHAVU_001G095500g, …
....GO:0090481	BP	e	pyrimidine nucleotide-sugar transmembrane transport	10/7456	21/28134	0.0438816	7	10	1	1	1	0.489813	PHAVU_002G256000g, PHAVU_003G139700g, PHAVU_005G134200g, PHAVU_006G038200g, PHAVU_006G110600g, PHAVU_007G083300g, PHAVU_008G292800g, PHAVU_009G124700g, PHAVU_009G141300g, PHAVU_009G141500g
.....GO:0044038	BP	e	cell wall macromolecule biosynthetic process	10/7456	21/28134	0.0438816	7	10	1	1	1	0.489813	PHAVU_001G021800g, PHAVU_001G089700g, PHAVU_001G093100g, PHAVU_002G016200g, PHAVU_002G092400g, PHAVU_003G211500g, PHAVU_003G241300g, PHAVU_003G278500g, PHAVU_008G240900g, PHAVU_009G064700g
.....GO:0070589	BP	e	cellular component macromolecule biosynthetic process	10/7456	21/28134	0.0438816	6	10	1	1	1	0.489813	PHAVU_001G021800g, PHAVU_001G089700g, PHAVU_001G093100g, PHAVU_002G016200g, PHAVU_002G092400g, PHAVU_003G211500g, PHAVU_003G241300g, PHAVU_003G278500g, PHAVU_008G240900g, PHAVU_009G064700g
......GO:0070592	BP	e	cell wall polysaccharide biosynthetic process	10/7456	21/28134	0.0438816	8	10	1	1	1	0.489813	PHAVU_001G021800g, PHAVU_001G089700g, PHAVU_001G093100g, PHAVU_002G016200g, PHAVU_002G092400g, PHAVU_003G211500g, PHAVU_003G241300g, PHAVU_003G278500g, PHAVU_008G240900g, PHAVU_009G064700g
.....GO:0010564	BP	e	regulation of cell cycle process	21/7456	54/28134	0.0447764	5	21	1	1	1	0.489813	PHAVU_001G150400g, PHAVU_001G245100g, PHAVU_001G258800g, PHAVU_002G152300g, PHAVU_002G222500g, PHAVU_002G226800g, PHAVU_003G009000g, PHAVU_003G064100g, PHAVU_003G076200g, PHAVU_003G216700g, PHAVU_004G032400g, PHAVU_004G032600g, PHAVU_004G034700g, PHAVU_006G062400g, PHAVU_008G100200g, PHAVU_008G194400g, PHAVU_008G222900g, PHAVU_008G231900g, PHAVU_008G242800g, PHAVU_011G028100g, PHAVU_011G165500g
....GO:0051983	BP	e	regulation of chromosome segregation	8/7456	16/28134	0.0450657	4	8	1	1	1	0.489813	PHAVU_001G245100g, PHAVU_001G258800g, PHAVU_002G222500g, PHAVU_003G009000g, PHAVU_003G076200g, PHAVU_008G194400g, PHAVU_008G222900g, PHAVU_011G165500g
.......GO:0045492	BP	e	xylan biosynthetic process	8/7456	16/28134	0.0450657	9	8	1	1	1	0.489813	PHAVU_001G021800g, PHAVU_001G093100g, PHAVU_002G016200g, PHAVU_002G092400g, PHAVU_003G211500g, PHAVU_003G241300g, PHAVU_008G240900g, PHAVU_009G064700g
....GO:0072657	BP	e	protein localization to membrane	19/7456	47/28134	0.0452476	5	19	1	1	1	0.489813	PHAVU_001G183500g, PHAVU_001G191200g, PHAVU_002G103600g, PHAVU_004G072400g, PHAVU_005G027500g, PHAVU_005G179000g, PHAVU_006G049300g, PHAVU_006G097900g, PHAVU_007G082300g, PHAVU_007G146700g, PHAVU_008G058100g, PHAVU_008G274600g, PHAVU_009G040400g, PHAVU_009G193300g, PHAVU_009G223000g, PHAVU_010G150900g, PHAVU_010G156800g, PHAVU_011G004600g, PHAVU_011G110700g
...GO:0009314	BP	e	response to radiation	41/7456	117/28134	0.0454099	3	41	1	1	1	0.489813	PHAVU_001G009700g, PHAVU_001G055000g, PHAVU_001G066000g, PHAVU_001G1075001g, PHAVU_001G189900g, PHAVU_001G215000g, PHAVU_001G221100g, PHAVU_002G193300g, PHAVU_002G241300g, PHAVU_002G296100g, PHAVU_003G049800g, PHAVU_003G118300g, PHAVU_003G180100g, PHAVU_004G052600g, PHAVU_004G117400g, PHAVU_004G123600g, PHAVU_005G084000g, PHAVU_005G095100g, PHAVU_005G123800g, PHAVU_006G063700g, PHAVU_006G080400g,…
......GO:0006468	BP	e	protein phosphorylation	399/7456	1384/28134	0.0456291	7	399	1	1	1	0.489813	PHAVU_001G000500g, PHAVU_001G002800g, PHAVU_001G003300g, PHAVU_001G014400g, PHAVU_001G040000g, PHAVU_001G047100g, PHAVU_001G058600g, PHAVU_001G060600g, PHAVU_001G067700g, PHAVU_001G071200g, PHAVU_001G075500g, PHAVU_001G081500g, PHAVU_001G083100g, PHAVU_001G083300g, PHAVU_001G095500g, PHAVU_001G110300g, PHAVU_001G135300g, PHAVU_001G137300g, PHAVU_001G138500g, PHAVU_001G146800g, PHAVU_001G147100g, …
......GO:0010207	BP	e	photosystem II assembly	4/7456	6/28134	0.0460643	6	4	1	1	1	0.489813	PHAVU_002G024000g, PHAVU_005G108600g, PHAVU_007G057300g, PHAVU_011G110700g
.....GO:0006166	BP	e	purine ribonucleoside salvage	4/7456	6/28134	0.0460643	10	4	1	1	1	0.489813	PHAVU_001G050500g, PHAVU_001G178000g, PHAVU_007G084700g, PHAVU_007G150300g
......GO:0033047	BP	e	regulation of mitotic sister chromatid segregation	4/7456	6/28134	0.0460643	8	4	1	1	1	0.489813	PHAVU_001G245100g, PHAVU_001G258800g, PHAVU_003G009000g, PHAVU_003G076200g
....GO:0043174	BP	e	nucleoside salvage	4/7456	6/28134	0.0460643	8	4	1	1	1	0.489813	PHAVU_001G050500g, PHAVU_001G178000g, PHAVU_007G084700g, PHAVU_007G150300g
...GO:0080111	BP	e	DNA demethylation	4/7456	6/28134	0.0460643	9	4	1	1	1	0.489813	PHAVU_001G186500g, PHAVU_001G262100g, PHAVU_007G223600g, PHAVU_009G030300g
......GO:0035510	BP	e	DNA dealkylation	4/7456	6/28134	0.0460643	8	4	1	1	1	0.489813	PHAVU_001G186500g, PHAVU_001G262100g, PHAVU_007G223600g, PHAVU_009G030300g
....GO:0009638	BP	e	phototropism	4/7456	6/28134	0.0460643	6	4	1	1	1	0.489813	PHAVU_003G049800g, PHAVU_004G052600g, PHAVU_006G080400g, PHAVU_008G245700g
........GO:0006879	BP	e	cellular iron ion homeostasis	4/7456	6/28134	0.0460643	10	4	1	1	1	0.489813	PHAVU_001G245700g, PHAVU_008G093700g, PHAVU_008G243800g, PHAVU_010G065600g
......GO:0035434	BP	e	copper ion transmembrane transport	4/7456	6/28134	0.0460643	9	4	1	1	1	0.489813	PHAVU_008G112800g, PHAVU_008G113200g, PHAVU_011G060400g, PHAVU_011G060500g
.....GO:0046168	BP	e	glycerol-3-phosphate catabolic process	4/7456	6/28134	0.0460643	7	4	1	1	1	0.489813	PHAVU_001G129300g, PHAVU_004G059500g, PHAVU_005G034100g, PHAVU_008G185600g
.....GO:0015790	BP	e	UDP-xylose transmembrane transport	4/7456	6/28134	0.0460643	8	4	1	1	1	0.489813	PHAVU_003G139700g, PHAVU_005G134200g, PHAVU_009G141300g, PHAVU_009G141500g
......GO:0046514	BP	e	ceramide catabolic process	4/7456	6/28134	0.0460643	8	4	1	1	1	0.489813	PHAVU_003G075400g, PHAVU_006G010200g, PHAVU_006G063100g, PHAVU_007G134300g
........GO:0006825	BP	e	copper ion transport	4/7456	6/28134	0.0460643	8	4	1	1	1	0.489813	PHAVU_008G112800g, PHAVU_008G113200g, PHAVU_011G060400g, PHAVU_011G060500g
.....GO:0098662	BP	e	inorganic cation transmembrane transport	59/7456	178/28134	0.0497705	7	59	1	1	1	0.527018	PHAVU_001G034400g, PHAVU_001G099600g, PHAVU_001G166900g, PHAVU_001G247300g, PHAVU_001G267400g, PHAVU_002G186900g, PHAVU_002G331700g, PHAVU_003G052800g, PHAVU_003G052900g, PHAVU_003G085800g, PHAVU_003G171500g, PHAVU_003G235500g, PHAVU_003G260400g, PHAVU_003G262500g, PHAVU_004G018100g, PHAVU_004G025700g, PHAVU_004G046200g, PHAVU_004G070900g, PHAVU_004G104400g, PHAVU_004G108200g, PHAVU_004G1259001g,…
...GO:0006952	BP	p	defense response	70/7456	653/28134	8.18214e-24	3	70	2.77538e-20	2.70542e-20	2.77538e-20	2.77538e-20	PHAVU_001G105300g, PHAVU_001G147500g, PHAVU_001G1759000g, PHAVU_001G195000g, PHAVU_001G234000g, PHAVU_002G004000g, PHAVU_002G021700g, PHAVU_002G079200g, PHAVU_002G107800g, PHAVU_002G107900g, PHAVU_002G133400g, PHAVU_002G155400g, PHAVU_002G166400g, PHAVU_002G172000g, PHAVU_002G231000g, PHAVU_002G250400g, PHAVU_002G279500g, PHAVU_002G322500g, PHAVU_002G329400g, PHAVU_003G063700g, PHAVU_003G109000g,…
..GO:0006950	BP	p	response to stress	247/7456	1229/28134	9.85076e-08	2	247	0.000334138	0.000325715	0.000332168	1.59113e-05	PHAVU_001G011300g, PHAVU_001G022700g, PHAVU_001G092900g, PHAVU_001G105300g, PHAVU_001G106600g, PHAVU_001G121400g, PHAVU_001G127100g, PHAVU_001G128600g, PHAVU_001G129200g, PHAVU_001G147500g, PHAVU_001G1759000g, PHAVU_001G195000g, PHAVU_001G201300g, PHAVU_001G212500g, PHAVU_001G214900g, PHAVU_001G234000g, PHAVU_001G235500g, PHAVU_001G252900g, PHAVU_001G262100g, PHAVU_002G002000g, PHAVU_002G004000g,…
..GO:0008037	BP	p	cell recognition	15/7456	145/28134	1.82886e-06	2	15	0.00620349	0.00604712	0.00616508	0.000269717	PHAVU_002G081800g, PHAVU_002G081900g, PHAVU_003G035800g, PHAVU_004G085800g, PHAVU_005G088200g, PHAVU_005G088700g, PHAVU_005G110300g, PHAVU_005G110400g, PHAVU_006G194700g, PHAVU_008G065100g, PHAVU_008G065200g, PHAVU_010G100400g, PHAVU_011G108700g, PHAVU_011G149500g, PHAVU_011G152700g
..GO:0048544	BP	p	recognition of pollen	15/7456	145/28134	1.82886e-06	3	15	0.00620349	0.00604712	0.00616508	0.000269717	PHAVU_002G081800g, PHAVU_002G081900g, PHAVU_003G035800g, PHAVU_004G085800g, PHAVU_005G088200g, PHAVU_005G088700g, PHAVU_005G110300g, PHAVU_005G110400g, PHAVU_006G194700g, PHAVU_008G065100g, PHAVU_008G065200g, PHAVU_010G100400g, PHAVU_011G108700g, PHAVU_011G149500g, PHAVU_011G152700g
...GO:0060320	BP	p	rejection of self pollen	5/7456	75/28134	1.87265e-05	4	5	0.0635203	0.0619192	0.0630334	0.0023526	PHAVU_002G081800g, PHAVU_002G081900g, PHAVU_003G035800g, PHAVU_008G065100g, PHAVU_008G065200g
....GO:0050832	BP	p	defense response to fungus	5/7456	64/28134	0.000301783	6	5	1	0.997845	1	0.0243726	PHAVU_001G105300g, PHAVU_002G021700g, PHAVU_007G003300g, PHAVU_007G187700g, PHAVU_011G214500g
..GO:0010073	BP	p	meristem maintenance	0/7456	27/28134	0.000318964	2	0	1	1	1	0.0251611
..GO:0031640	BP	p	killing of cells of another organism	0/7456	21/28134	0.00223471	3	0	1	1	1	0.104633
..GO:0001906	BP	p	cell killing	0/7456	21/28134	0.00223471	2	0	1	1	1	0.104633
...GO:0006575	BP	p	cellular modified amino acid metabolic process	15/7456	103/28134	0.00494503	4	15	1	1	1	0.188467	PHAVU_001G153900g, PHAVU_001G205500g, PHAVU_001G230400g, PHAVU_001G249200g, PHAVU_003G123300g, PHAVU_003G286600g, PHAVU_004G150900g, PHAVU_005G074400g, PHAVU_006G087500g, PHAVU_007G189800g, PHAVU_007G209400g, PHAVU_007G227400g, PHAVU_008G230100g, PHAVU_008G241100g, PHAVU_011G000300g
....GO:0006518	BP	p	peptide metabolic process	99/7456	471/28134	0.00614221	5	99	1	1	1	0.214626	PHAVU_001G003200g, PHAVU_001G012400g, PHAVU_001G030600g, PHAVU_001G139900g, PHAVU_001G167500g, PHAVU_001G199400g, PHAVU_001G200900g, PHAVU_001G203900g, PHAVU_001G208200g, PHAVU_001G228900g, PHAVU_001G230400g, PHAVU_001G249200g, PHAVU_001G258500g, PHAVU_001G261000g, PHAVU_002G051100g, PHAVU_002G057000g, PHAVU_002G074900g, PHAVU_002G132700g, PHAVU_002G171100g, PHAVU_002G174200g, PHAVU_002G182800g, …
.GO:0050896	BP	p	response to stimulus	378/7456	1602/28134	0.00669324	1	378	1	1	1	0.221355	PHAVU_001G008100g, PHAVU_001G008200g, PHAVU_001G009700g, PHAVU_001G011300g, PHAVU_001G022700g, PHAVU_001G046200g, PHAVU_001G055000g, PHAVU_001G066000g, PHAVU_001G074100g, PHAVU_001G088600g, PHAVU_001G092900g, PHAVU_001G105300g, PHAVU_001G106600g, PHAVU_001G1075001g, PHAVU_001G108500g, PHAVU_001G121400g, PHAVU_001G127100g, PHAVU_001G128300g, PHAVU_001G128600g, PHAVU_001G129200g, PHAVU_001G147500g,…
....GO:0006749	BP	p	glutathione metabolic process	9/7456	70/28134	0.00933493	6	9	1	1	1	0.277755	PHAVU_001G230400g, PHAVU_001G249200g, PHAVU_003G123300g, PHAVU_004G150900g, PHAVU_006G087500g, PHAVU_007G189800g, PHAVU_007G227400g, PHAVU_008G241100g, PHAVU_011G000300g
......GO:0060147	BP	p	regulation of post-transcriptional gene silencing	0/7456	16/28134	0.00988628	6	0	1	1	1	0.290825
.....GO:0022904	BP	p	respiratory electron transport chain	2/7456	30/28134	0.0116459	5	2	1	1	1	0.315272	PHAVU_001G121500g, PHAVU_009G182700g
....GO:0015749	BP	p	monosaccharide transmembrane transport	1/7456	22/28134	0.0150171	7	1	1	1	1	0.315272	PHAVU_002G046800g
.....GO:0120009	BP	p	intermembrane lipid transfer	0/7456	15/28134	0.0162325	6	0	1	1	1	0.315272
.GO:0022414	BP	p	reproductive process	61/7456	299/28134	0.0175164	1	61	1	1	1	0.315272	PHAVU_001G023600g, PHAVU_001G050600g, PHAVU_001G066000g, PHAVU_001G085400g, PHAVU_001G227400g, PHAVU_002G077700g, PHAVU_002G081800g, PHAVU_002G081900g, PHAVU_002G114800g, PHAVU_002G185400g, PHAVU_002G222500g, PHAVU_002G234200g, PHAVU_002G268400g, PHAVU_002G313800g, PHAVU_003G035800g, PHAVU_003G155000g, PHAVU_003G238500g, PHAVU_003G281300g, PHAVU_004G019600g, PHAVU_004G024200g, PHAVU_004G085800g, …
.....GO:0071897	BP	p	DNA biosynthetic process	4/7456	39/28134	0.0181674	7	4	1	1	1	0.315272	PHAVU_002G053200g, PHAVU_002G201100g, PHAVU_004G142300g, PHAVU_008G009200g
.....GO:0015074	BP	p	DNA integration	2/7456	29/28134	0.0182244	7	2	1	1	1	0.315272	PHAVU_005G024100g, PHAVU_005G108900g
....GO:0015980	BP	p	energy derivation by oxidation of organic compounds	2/7456	27/28134	0.026705	4	2	1	1	1	0.387109	PHAVU_001G121500g, PHAVU_009G182700g
...GO:0034219	BP	p	carbohydrate transmembrane transport	3/7456	33/28134	0.0276204	6	3	1	1	1	0.396985	PHAVU_001G147100g, PHAVU_002G046800g, PHAVU_008G001100g
........GO:0006383	BP	p	transcription by RNA polymerase III	0/7456	14/28134	0.0282451	10	0	1	1	1	0.404251
....GO:0009059	BP	p	macromolecule biosynthetic process	178/7456	768/28134	0.0344971	4	178	1	1	1	0.431428	PHAVU_001G003200g, PHAVU_001G012400g, PHAVU_001G016100g, PHAVU_001G021800g, PHAVU_001G030600g, PHAVU_001G061400g, PHAVU_001G076800g, PHAVU_001G089700g, PHAVU_001G093100g, PHAVU_001G121400g, PHAVU_001G128300g, PHAVU_001G139900g, PHAVU_001G148100g, PHAVU_001G152800g, PHAVU_001G167500g, PHAVU_001G178600g, PHAVU_001G199400g, PHAVU_001G200900g, PHAVU_001G203900g, PHAVU_001G208200g, PHAVU_001G211000g, …
...GO:0098542	BP	p	defense response to other organism	24/7456	131/28134	0.0366829	5	24	1	1	1	0.450827	PHAVU_001G105300g, PHAVU_001G195000g, PHAVU_002G021700g, PHAVU_002G279500g, PHAVU_003G063700g, PHAVU_003G239800g, PHAVU_003G282100g, PHAVU_005G165900g, PHAVU_006G050100g, PHAVU_006G111800g, PHAVU_006G146400g, PHAVU_007G003300g, PHAVU_007G124300g, PHAVU_007G187700g, PHAVU_007G268700g, PHAVU_008G036200g, PHAVU_008G077700g, PHAVU_008G112900g, PHAVU_008G194500g, PHAVU_009G035000g, PHAVU_009G116100g, …
....GO:0009832	BP	p	plant-type cell wall biogenesis	4/7456	37/28134	0.0380751	5	4	1	1	1	0.463658	PHAVU_001G021800g, PHAVU_005G099500g, PHAVU_009G064700g, PHAVU_011G072000g
....GO:0009813	BP	p	flavonoid biosynthetic process	0/7456	12/28134	0.0445461	4	0	1	1	1	0.489813
.......GO:0005978	BP	p	glycogen biosynthetic process	0/7456	12/28134	0.0445461	8	0	1	1	1	0.489813
.....GO:0006112	BP	p	energy reserve metabolic process	0/7456	12/28134	0.0445461	5	0	1	1	1	0.489813
....GO:0006556	BP	p	S-adenosylmethionine biosynthetic process	0/7456	12/28134	0.0445461	5	0	1	1	1	0.489813
......GO:0042773	BP	p	ATP synthesis coupled electron transport	0/7456	12/28134	0.0445461	6	0	1	1	1	0.489813
...GO:0046500	BP	p	S-adenosylmethionine metabolic process	0/7456	12/28134	0.0445461	4	0	1	1	1	0.489813
......GO:0005977	BP	p	glycogen metabolic process	0/7456	12/28134	0.0445461	7	0	1	1	1	0.489813
....GO:0090304	BP	p	nucleic acid metabolic process	326/7456	1347/28134	0.049874	5	326	1	1	1	0.527018	PHAVU_001G001600g, PHAVU_001G016100g, PHAVU_001G019000g, PHAVU_001G022600g, PHAVU_001G050600g, PHAVU_001G061400g, PHAVU_001G076800g, PHAVU_001G086100g, PHAVU_001G0948000g, PHAVU_001G105200g, PHAVU_001G113000g, PHAVU_001G121400g, PHAVU_001G128600g, PHAVU_001G129200g, PHAVU_001G132100g, PHAVU_001G147800g, PHAVU_001G148900g, PHAVU_001G149600g, PHAVU_001G178600g, PHAVU_001G183400g, PHAVU_001G186500g,…
....GO:0043231	CC	e	intracellular membrane-bounded organelle	567/7456	1887/28134	0.000362406	4	567	0.256221	0.24977	0.256221	0.0893205	PHAVU_001G007500g, PHAVU_001G007900g, PHAVU_001G009700g, PHAVU_001G010500g, PHAVU_001G016200g, PHAVU_001G021800g, PHAVU_001G025200g, PHAVU_001G031200g, PHAVU_001G039000g, PHAVU_001G046200g, PHAVU_001G050600g, PHAVU_001G058800g, PHAVU_001G061200g, PHAVU_001G064200g, PHAVU_001G070500g, PHAVU_001G071600g, PHAVU_001G080200g, PHAVU_001G085200g, PHAVU_001G086100g, PHAVU_001G087000g, PHAVU_001G102600g, …
...GO:0043227	CC	e	membrane-bounded organelle	567/7456	1890/28134	0.000448664	3	567	0.317205	0.309219	0.316757	0.0893205	PHAVU_001G007500g, PHAVU_001G007900g, PHAVU_001G009700g, PHAVU_001G010500g, PHAVU_001G016200g, PHAVU_001G021800g, PHAVU_001G025200g, PHAVU_001G031200g, PHAVU_001G039000g, PHAVU_001G046200g, PHAVU_001G050600g, PHAVU_001G058800g, PHAVU_001G061200g, PHAVU_001G064200g, PHAVU_001G070500g, PHAVU_001G071600g, PHAVU_001G080200g, PHAVU_001G085200g, PHAVU_001G086100g, PHAVU_001G087000g, PHAVU_001G102600g, …
......GO:0005874	CC	e	microtubule	35/7456	78/28134	0.000456783	6	35	0.322946	0.314815	0.322032	0.0893205	PHAVU_001G026600g, PHAVU_001G042700g, PHAVU_001G072400g, PHAVU_001G111700g, PHAVU_001G144600g, PHAVU_001G259600g, PHAVU_001G264500g, PHAVU_002G152300g, PHAVU_002G225000g, PHAVU_002G289100g, PHAVU_003G154300g, PHAVU_003G196100g, PHAVU_003G216700g, PHAVU_003G219600g, PHAVU_003G231500g, PHAVU_004G034700g, PHAVU_004G058100g, PHAVU_004G178400g, PHAVU_006G102800g, PHAVU_006G126100g, PHAVU_007G043900g, …
.....GO:0099513	CC	e	polymeric cytoskeletal fiber	35/7456	79/28134	0.000758024	5	35	0.535923	0.522429	0.533649	0.0893205	PHAVU_001G026600g, PHAVU_001G042700g, PHAVU_001G072400g, PHAVU_001G111700g, PHAVU_001G144600g, PHAVU_001G259600g, PHAVU_001G264500g, PHAVU_002G152300g, PHAVU_002G225000g, PHAVU_002G289100g, PHAVU_003G154300g, PHAVU_003G196100g, PHAVU_003G216700g, PHAVU_003G219600g, PHAVU_003G231500g, PHAVU_004G034700g, PHAVU_004G058100g, PHAVU_004G178400g, PHAVU_006G102800g, PHAVU_006G126100g, PHAVU_007G043900g, …
....GO:0099512	CC	e	supramolecular fiber	35/7456	79/28134	0.000758024	4	35	0.535923	0.522429	0.533649	0.0893205	PHAVU_001G026600g, PHAVU_001G042700g, PHAVU_001G072400g, PHAVU_001G111700g, PHAVU_001G144600g, PHAVU_001G259600g, PHAVU_001G264500g, PHAVU_002G152300g, PHAVU_002G225000g, PHAVU_002G289100g, PHAVU_003G154300g, PHAVU_003G196100g, PHAVU_003G216700g, PHAVU_003G219600g, PHAVU_003G231500g, PHAVU_004G034700g, PHAVU_004G058100g, PHAVU_004G178400g, PHAVU_006G102800g, PHAVU_006G126100g, PHAVU_007G043900g, …
...GO:0099081	CC	e	supramolecular polymer	35/7456	79/28134	0.000758024	3	35	0.535923	0.522429	0.533649	0.0893205	PHAVU_001G026600g, PHAVU_001G042700g, PHAVU_001G072400g, PHAVU_001G111700g, PHAVU_001G144600g, PHAVU_001G259600g, PHAVU_001G264500g, PHAVU_002G152300g, PHAVU_002G225000g, PHAVU_002G289100g, PHAVU_003G154300g, PHAVU_003G196100g, PHAVU_003G216700g, PHAVU_003G219600g, PHAVU_003G231500g, PHAVU_004G034700g, PHAVU_004G058100g, PHAVU_004G178400g, PHAVU_006G102800g, PHAVU_006G126100g, PHAVU_007G043900g, …
.GO:0110165	CC	e	cellular anatomical entity	2294/7456	8236/28134	0.000982919	1	2294	0.694924	0.677427	0.689026	0.0992749	PHAVU_001G000400g, PHAVU_001G003200g, PHAVU_001G003900g, PHAVU_001G005300g, PHAVU_001G005900g, PHAVU_001G007300g, PHAVU_001G007500g, PHAVU_001G007900g, PHAVU_001G009200g, PHAVU_001G009700g, PHAVU_001G010100g, PHAVU_001G010500g, PHAVU_001G010700g, PHAVU_001G011200g, PHAVU_001G011500g, PHAVU_001G012400g, PHAVU_001G016200g, PHAVU_001G016500g, PHAVU_001G018700g, PHAVU_001G021800g, PHAVU_001G022400g, …
..GO:0099080	CC	e	supramolecular complex	41/7456	98/28134	0.00117306	2	41	0.82935	0.808469	0.821139	0.103669	PHAVU_001G026600g, PHAVU_001G042700g, PHAVU_001G072400g, PHAVU_001G111700g, PHAVU_001G144600g, PHAVU_001G191400g, PHAVU_001G259600g, PHAVU_001G264500g, PHAVU_002G077700g, PHAVU_002G152300g, PHAVU_002G225000g, PHAVU_002G289100g, PHAVU_003G154300g, PHAVU_003G196100g, PHAVU_003G216700g, PHAVU_003G219600g, PHAVU_003G231500g, PHAVU_004G034700g, PHAVU_004G058100g, PHAVU_004G178400g, PHAVU_005G1725000g,…
.....GO:0005634	CC	e	nucleus	366/7456	1206/28134	0.00239268	5	366	1	1	1	0.169162	PHAVU_001G007900g, PHAVU_001G009700g, PHAVU_001G016200g, PHAVU_001G025200g, PHAVU_001G031200g, PHAVU_001G046200g, PHAVU_001G058800g, PHAVU_001G061200g, PHAVU_001G064200g, PHAVU_001G070500g, PHAVU_001G071600g, PHAVU_001G086100g, PHAVU_001G087000g, PHAVU_001G102600g, PHAVU_001G103400g, PHAVU_001G105300g, PHAVU_001G138600g, PHAVU_001G138700g, PHAVU_001G148900g, PHAVU_001G1503001g, PHAVU_001G150400g,…
GO:0005575	CC	e	cellular_component	2594/7456	9400/28134	0.00332916	0	2594	1	1	1	0.210567	PHAVU_001G000400g, PHAVU_001G003200g, PHAVU_001G003900g, PHAVU_001G005300g, PHAVU_001G005900g, PHAVU_001G007300g, PHAVU_001G007500g, PHAVU_001G007900g, PHAVU_001G009200g, PHAVU_001G009700g, PHAVU_001G010100g, PHAVU_001G010500g, PHAVU_001G010700g, PHAVU_001G011200g, PHAVU_001G011500g, PHAVU_001G012400g, PHAVU_001G013000g, PHAVU_001G016200g, PHAVU_001G016500g, PHAVU_001G018700g, PHAVU_001G021800g, …
.....GO:0005794	CC	e	Golgi apparatus	55/7456	147/28134	0.00357398	5	55	1	1	1	0.210567	PHAVU_001G021800g, PHAVU_001G155000g, PHAVU_001G157500g, PHAVU_001G185800g, PHAVU_002G078300g, PHAVU_002G103100g, PHAVU_002G103600g, PHAVU_002G166800g, PHAVU_002G169200g, PHAVU_003G024600g, PHAVU_003G121200g, PHAVU_003G139700g, PHAVU_003G216800g, PHAVU_004G0113001g, PHAVU_004G019600g, PHAVU_004G031200g, PHAVU_004G176600g, PHAVU_005G134200g, PHAVU_005G169100g, PHAVU_006G064700g, PHAVU_006G092500g,…
..GO:0019898	CC	e	extrinsic component of membrane	15/7456	29/28134	0.00481928	2	15	1	1	1	0.238993	PHAVU_002G003000g, PHAVU_002G261900g, PHAVU_003G119100g, PHAVU_005G020200g, PHAVU_005G069000g, PHAVU_005G090800g, PHAVU_006G084300g, PHAVU_007G010700g, PHAVU_007G011100g, PHAVU_008G015100g, PHAVU_008G264200g, PHAVU_009G008400g, PHAVU_009G098000g, PHAVU_009G134500g, PHAVU_010G033700g
.......GO:0005880	CC	e	nuclear microtubule	7/7456	10/28134	0.00500774	7	7	1	1	1	0.238993	PHAVU_001G026600g, PHAVU_002G225000g, PHAVU_003G154300g, PHAVU_007G043900g, PHAVU_009G070600g, PHAVU_009G194900g, PHAVU_011G112000g
...GO:0043229	CC	e	intracellular organelle	683/7456	2359/28134	0.00507058	3	683	1	1	1	0.238993	PHAVU_001G003200g, PHAVU_001G007500g, PHAVU_001G007900g, PHAVU_001G009700g, PHAVU_001G010500g, PHAVU_001G012400g, PHAVU_001G016200g, PHAVU_001G021800g, PHAVU_001G025200g, PHAVU_001G030600g, PHAVU_001G031200g, PHAVU_001G039000g, PHAVU_001G046200g, PHAVU_001G050600g, PHAVU_001G058800g, PHAVU_001G061200g, PHAVU_001G064200g, PHAVU_001G070500g, PHAVU_001G071600g, PHAVU_001G080200g, PHAVU_001G085200g, …
..GO:0043226	CC	e	organelle	683/7456	2362/28134	0.00591036	2	683	1	1	1	0.24196	PHAVU_001G003200g, PHAVU_001G007500g, PHAVU_001G007900g, PHAVU_001G009700g, PHAVU_001G010500g, PHAVU_001G012400g, PHAVU_001G016200g, PHAVU_001G021800g, PHAVU_001G025200g, PHAVU_001G030600g, PHAVU_001G031200g, PHAVU_001G039000g, PHAVU_001G046200g, PHAVU_001G050600g, PHAVU_001G058800g, PHAVU_001G061200g, PHAVU_001G064200g, PHAVU_001G070500g, PHAVU_001G071600g, PHAVU_001G080200g, PHAVU_001G085200g, …
.....GO:0000427	CC	e	plastid-encoded plastid RNA polymerase complex	5/7456	6/28134	0.0061063	7	5	1	1	1	0.24196	PHAVU_003G040700g, PHAVU_005G057100g, PHAVU_009G050900g, PHAVU_009G168200g, PHAVU_009G243500g
...GO:0031225	CC	e	anchored component of membrane	20/7456	46/28134	0.0119559	3	20	1	1	1	0.436454	PHAVU_001G058300g, PHAVU_001G268300g, PHAVU_002G048300g, PHAVU_002G173300g, PHAVU_003G110200g, PHAVU_003G183000g, PHAVU_003G217100g, PHAVU_004G041300g, PHAVU_004G041400g, PHAVU_005G092500g, PHAVU_006G009900g, PHAVU_006G057400g, PHAVU_007G058600g, PHAVU_007G137400g, PHAVU_008G029000g, PHAVU_008G288800g, PHAVU_009G000800g, PHAVU_009G000900g, PHAVU_009G244800g, PHAVU_009G245700g
.....GO:0005759	CC	e	mitochondrial matrix	10/7456	18/28134	0.0123467	5	10	1	1	1	0.436454	PHAVU_001G129700g, PHAVU_002G167300g, PHAVU_004G128700g, PHAVU_007G113600g, PHAVU_007G178700g, PHAVU_008G115200g, PHAVU_008G230400g, PHAVU_009G052400g, PHAVU_009G224900g, PHAVU_010G134600g
...GO:0042646	CC	e	plastid nucleoid	3/7456	3/28134	0.0186078	5	3	1	1	1	0.495005	PHAVU_003G040700g, PHAVU_005G057100g, PHAVU_008G108300g
....GO:0042644	CC	e	chloroplast nucleoid	3/7456	3/28134	0.0186078	6	3	1	1	1	0.495005	PHAVU_003G040700g, PHAVU_005G057100g, PHAVU_008G108300g
..GO:0009295	CC	e	nucleoid	3/7456	3/28134	0.0186078	2	3	1	1	1	0.495005	PHAVU_003G040700g, PHAVU_005G057100g, PHAVU_008G108300g
...GO:0000938	CC	e	GARP complex	4/7456	5/28134	0.0194256	3	4	1	1	1	0.495005	PHAVU_001G212700g, PHAVU_006G106700g, PHAVU_006G134000g, PHAVU_009G217900g
...GO:0005871	CC	e	kinesin complex	4/7456	5/28134	0.0194256	3	4	1	1	1	0.495005	PHAVU_001G072400g, PHAVU_001G144600g, PHAVU_001G264500g, PHAVU_008G274700g
.......GO:0030135	CC	e	coated vesicle	18/7456	41/28134	0.0196042	7	18	1	1	1	0.495005	PHAVU_001G155000g, PHAVU_002G169200g, PHAVU_002G183100g, PHAVU_002G184000g, PHAVU_002G206000g, PHAVU_002G207900g, PHAVU_002G324400g, PHAVU_003G012900g, PHAVU_003G167300g, PHAVU_004G031200g, PHAVU_004G131400g, PHAVU_006G209000g, PHAVU_007G062200g, PHAVU_008G010900g, PHAVU_008G172300g, PHAVU_009G092600g, PHAVU_009G123400g, PHAVU_011G1394000g
..GO:0036452	CC	e	ESCRT complex	6/7456	10/28134	0.026224	2	6	1	1	1	0.639323	PHAVU_001G183500g, PHAVU_002G134300g, PHAVU_002G223000g, PHAVU_005G096600g, PHAVU_006G040700g, PHAVU_008G159900g
....GO:1905369	CC	e	endopeptidase complex	11/7456	23/28134	0.0306662	4	11	1	1	1	0.7227	PHAVU_001G102200g, PHAVU_002G107800g, PHAVU_002G324700g, PHAVU_003G208200g, PHAVU_008G130400g, PHAVU_009G019100g, PHAVU_009G019200g, PHAVU_009G218500g, PHAVU_011G021700g, PHAVU_011G079900g, PHAVU_011G080500g
...GO:0000502	CC	e	proteasome complex	9/7456	18/28134	0.031948	5	9	1	1	1	0.728621	PHAVU_001G102200g, PHAVU_002G107800g, PHAVU_002G324700g, PHAVU_003G208200g, PHAVU_009G019100g, PHAVU_009G019200g, PHAVU_009G218500g, PHAVU_011G021700g, PHAVU_011G080500g
....GO:0042721	CC	e	TIM22 mitochondrial import inner membrane insertion complex	5/7456	8/28134	0.03485	4	5	1	1	1	0.769968	PHAVU_006G049300g, PHAVU_007G146700g, PHAVU_008G058100g, PHAVU_008G274600g, PHAVU_009G040400g
....GO:0098588	CC	e	bounding membrane of organelle	36/7456	100/28134	0.0402455	4	36	1	1	1	0.775792	PHAVU_001G035200g, PHAVU_001G039000g, PHAVU_001G085400g, PHAVU_001G101200g, PHAVU_001G184200g, PHAVU_001G192500g, PHAVU_002G011300g, PHAVU_002G103100g, PHAVU_002G194500g, PHAVU_002G225500g, PHAVU_002G256000g, PHAVU_003G013100g, PHAVU_003G069300g, PHAVU_003G146600g, PHAVU_004G005200g, PHAVU_004G058400g, PHAVU_004G122200g, PHAVU_004G142300g, PHAVU_005G122300g, PHAVU_006G044400g, PHAVU_006G110600g, …
........GO:0030136	CC	e	clathrin-coated vesicle	10/7456	21/28134	0.0438816	8	10	1	1	1	0.775792	PHAVU_002G183100g, PHAVU_002G184000g, PHAVU_002G206000g, PHAVU_002G324400g, PHAVU_003G012900g, PHAVU_003G167300g, PHAVU_004G131400g, PHAVU_006G209000g, PHAVU_008G010900g, PHAVU_009G092600g
.....GO:0019005	CC	e	SCF ubiquitin ligase complex	10/7456	21/28134	0.0438816	6	10	1	1	1	0.775792	PHAVU_001G087000g, PHAVU_001G202600g, PHAVU_001G240400g, PHAVU_002G221400g, PHAVU_008G179000g, PHAVU_008G226500g, PHAVU_008G268300g, PHAVU_008G284300g, PHAVU_009G127300g, PHAVU_011G007400g
...GO:0019897	CC	e	extrinsic component of plasma membrane	4/7456	6/28134	0.0460643	3	4	1	1	1	0.775792	PHAVU_002G261900g, PHAVU_005G069000g, PHAVU_007G011100g, PHAVU_010G033700g
...GO:0000813	CC	e	ESCRT I complex	4/7456	6/28134	0.0460643	3	4	1	1	1	0.775792	PHAVU_001G183500g, PHAVU_002G223000g, PHAVU_005G096600g, PHAVU_008G159900g
....GO:0031234	CC	e	extrinsic component of cytoplasmic side of plasma membrane	4/7456	6/28134	0.0460643	4	4	1	1	1	0.775792	PHAVU_002G261900g, PHAVU_005G069000g, PHAVU_007G011100g, PHAVU_010G033700g
..GO:0042555	CC	e	MCM complex	4/7456	6/28134	0.0460643	2	4	1	1	1	0.775792	PHAVU_001G212600g, PHAVU_003G116100g, PHAVU_009G245600g, PHAVU_011G041300g
..GO:0032993	CC	p	protein-DNA complex	8/7456	72/28134	0.00193486	2	8	1	1	1	0.151994	PHAVU_001G146100g, PHAVU_001G230200g, PHAVU_002G110800g, PHAVU_004G151300g, PHAVU_006G095800g, PHAVU_006G095900g, PHAVU_007G216900g, PHAVU_011G087500g
.....GO:0005773	CC	p	vacuole	5/7456	51/28134	0.00616022	5	5	1	1	1	0.24196	PHAVU_003G097700g, PHAVU_007G088600g, PHAVU_007G173600g, PHAVU_009G232500g, PHAVU_011G134500g
...GO:0000786	CC	p	nucleosome	8/7456	63/28134	0.0141694	3	8	1	1	1	0.477037	PHAVU_001G146100g, PHAVU_001G230200g, PHAVU_002G110800g, PHAVU_004G151300g, PHAVU_006G095800g, PHAVU_006G095900g, PHAVU_007G216900g, PHAVU_011G087500g
..GO:0005576	CC	p	extracellular region	63/7456	306/28134	0.0188942	2	63	1	1	1	0.495005	PHAVU_001G179900g, PHAVU_001G219700g, PHAVU_001G234000g, PHAVU_001G246700g, PHAVU_002G008400g, PHAVU_002G031600g, PHAVU_002G081800g, PHAVU_002G081900g, PHAVU_002G083600g, PHAVU_002G144400g, PHAVU_002G182000g, PHAVU_002G217600g, PHAVU_002G244000g, PHAVU_002G311200g, PHAVU_002G318900g, PHAVU_002G325400g, PHAVU_002G329400g, PHAVU_003G035800g, PHAVU_003G051400g, PHAVU_003G052400g, PHAVU_003G114200g, …
..GO:0140513	CC	p	nuclear protein-containing complex	89/7456	404/28134	0.0409149	2	89	1	1	1	0.775792	PHAVU_001G030200g, PHAVU_001G059200g, PHAVU_001G074100g, PHAVU_001G096400g, PHAVU_001G102200g, PHAVU_001G116600g, PHAVU_001G121400g, PHAVU_001G129200g, PHAVU_001G136200g, PHAVU_001G137700g, PHAVU_001G191400g, PHAVU_001G214900g, PHAVU_001G225500g, PHAVU_001G232900g, PHAVU_001G259300g, PHAVU_002G017200g, PHAVU_002G022500g, PHAVU_002G029300g, PHAVU_002G030700g, PHAVU_002G042300g, PHAVU_002G196500g, …
....GO:0005666	CC	p	RNA polymerase III complex	0/7456	11/28134	0.0444142	8	0	1	1	1	0.775792
.....GO:0005739	CC	p	mitochondrion	25/7456	132/28134	0.0482709	5	25	1	1	1	0.775792	PHAVU_001G010500g, PHAVU_002G136800g, PHAVU_002G273200g, PHAVU_004G0542001g, PHAVU_004G064400g, PHAVU_004G150900g, PHAVU_005G044000g, PHAVU_005G072800g, PHAVU_006G045700g, PHAVU_006G155600g, PHAVU_007G122700g, PHAVU_007G135100g, PHAVU_007G150400g, PHAVU_007G153700g, PHAVU_007G170100g, PHAVU_007G182600g, PHAVU_007G190800g, PHAVU_007G217600g, PHAVU_008G176600g, PHAVU_009G003700g, PHAVU_009G252500g,…
..GO:0003700	MF	e	DNA-binding transcription factor activity	376/7456	1058/28134	4.33359e-11	2	376	8.9532e-08	8.72756e-08	8.94886e-08	4.4766e-08	PHAVU_001G009800g, PHAVU_001G014300g, PHAVU_001G016100g, PHAVU_001G023600g, PHAVU_001G025200g, PHAVU_001G029500g, PHAVU_001G031200g, PHAVU_001G046900g, PHAVU_001G052500g, PHAVU_001G058800g, PHAVU_001G061200g, PHAVU_001G061400g, PHAVU_001G073800g, PHAVU_001G080800g, PHAVU_001G088200g, PHAVU_001G099700g, PHAVU_001G106400g, PHAVU_001G1193000g, PHAVU_001G123300g, PHAVU_001G126400g, PHAVU_001G136700g,…
.GO:0140110	MF	e	transcription regulator activity	397/7456	1153/28134	1.46144e-09	1	397	3.01933e-06	2.94324e-06	3.01641e-06	1.00644e-06	PHAVU_001G009800g, PHAVU_001G014300g, PHAVU_001G016100g, PHAVU_001G023600g, PHAVU_001G025200g, PHAVU_001G029500g, PHAVU_001G031200g, PHAVU_001G046900g, PHAVU_001G052500g, PHAVU_001G058800g, PHAVU_001G061200g, PHAVU_001G061400g, PHAVU_001G073800g, PHAVU_001G080800g, PHAVU_001G088200g, PHAVU_001G099700g, PHAVU_001G106400g, PHAVU_001G1193000g, PHAVU_001G123300g, PHAVU_001G126400g, PHAVU_001G136700g,…
...GO:0008092	MF	e	cytoskeletal protein binding	99/7456	249/28134	4.77154e-06	3	99	0.009858	0.00960956	0.00984369	0.0024645	PHAVU_001G024200g, PHAVU_001G026600g, PHAVU_001G042700g, PHAVU_001G072300g, PHAVU_001G072400g, PHAVU_001G086400g, PHAVU_001G123200g, PHAVU_001G130300g, PHAVU_001G144600g, PHAVU_001G154100g, PHAVU_001G191500g, PHAVU_001G197800g, PHAVU_001G198800g, PHAVU_001G202400g, PHAVU_001G210500g, PHAVU_001G261200g, PHAVU_001G264500g, PHAVU_002G011800g, PHAVU_002G043800g, PHAVU_002G053700g, PHAVU_002G145000g, …
GO:0003674	MF	e	molecular_function	5220/7456	19123/28134	1.00801e-05	0	5220	0.0208254	0.0203006	0.0207851	0.00416508	PHAVU_001G000500g, PHAVU_001G001500g, PHAVU_001G001600g, PHAVU_001G001900g, PHAVU_001G002800g, PHAVU_001G003200g, PHAVU_001G003300g, PHAVU_001G005200g, PHAVU_001G005500g, PHAVU_001G005900g, PHAVU_001G006100g, PHAVU_001G007500g, PHAVU_001G007900g, PHAVU_001G008200g, PHAVU_001G009200g, PHAVU_001G009700g, PHAVU_001G009800g, PHAVU_001G010100g, PHAVU_001G010500g, PHAVU_001G010700g, PHAVU_001G011200g, …
.......GO:0003924	MF	e	GTPase activity	76/7456	187/28134	2.74508e-05	7	76	0.0567134	0.0552841	0.0565761	0.00817341	PHAVU_001G010500g, PHAVU_001G064800g, PHAVU_001G092700g, PHAVU_001G148100g, PHAVU_001G150700g, PHAVU_001G151200g, PHAVU_001G181300g, PHAVU_001G191200g, PHAVU_002G003900g, PHAVU_002G023000g, PHAVU_002G070500g, PHAVU_002G193800g, PHAVU_002G242700g, PHAVU_002G256300g, PHAVU_002G265300g, PHAVU_002G265500g, PHAVU_002G321700g, PHAVU_003G010900g, PHAVU_003G061400g, PHAVU_003G073300g, PHAVU_003G073500g, …
...GO:0016830	MF	e	carbon-carbon lyase activity	46/7456	103/28134	7.28688e-05	3	46	0.150547	0.146753	0.150037	0.0188184	PHAVU_001G121000g, PHAVU_001G152600g, PHAVU_001G165600g, PHAVU_001G177300g, PHAVU_002G059800g, PHAVU_002G139200g, PHAVU_002G210900g, PHAVU_002G260600g, PHAVU_002G330200g, PHAVU_003G014300g, PHAVU_003G024800g, PHAVU_003G044200g, PHAVU_003G061500g, PHAVU_003G096800g, PHAVU_003G149900g, PHAVU_003G285900g, PHAVU_004G144400g, PHAVU_004G144500g, PHAVU_005G037500g, PHAVU_005G065500g, PHAVU_005G066400g, …
.GO:0003824	MF	e	catalytic activity	2820/7456	10122/28134	0.000115077	1	2820	0.23775	0.231758	0.236714	0.0230858	PHAVU_001G000500g, PHAVU_001G001500g, PHAVU_001G001600g, PHAVU_001G001900g, PHAVU_001G002800g, PHAVU_001G003300g, PHAVU_001G005200g, PHAVU_001G007500g, PHAVU_001G007900g, PHAVU_001G009200g, PHAVU_001G010500g, PHAVU_001G010700g, PHAVU_001G011300g, PHAVU_001G014400g, PHAVU_001G016200g, PHAVU_001G016500g, PHAVU_001G019500g, PHAVU_001G020200g, PHAVU_001G021200g, PHAVU_001G021800g, PHAVU_001G022100g, …
..GO:0044877	MF	e	protein-containing complex binding	46/7456	104/28134	0.000122916	2	46	0.253944	0.247544	0.252714	0.0230858	PHAVU_001G011200g, PHAVU_001G092700g, PHAVU_002G011800g, PHAVU_002G023000g, PHAVU_002G090900g, PHAVU_002G136800g, PHAVU_002G143500g, PHAVU_002G244500g, PHAVU_002G252900g, PHAVU_002G261800g, PHAVU_002G327500g, PHAVU_003G010900g, PHAVU_003G056100g, PHAVU_003G059000g, PHAVU_003G101700g, PHAVU_003G127300g, PHAVU_003G143200g, PHAVU_003G213700g, PHAVU_003G235600g, PHAVU_003G248900g, PHAVU_003G255600g, …
....GO:0015631	MF	e	tubulin binding	60/7456	148/28134	0.000237504	4	60	0.490683	0.478317	0.487833	0.0346602	PHAVU_001G024200g, PHAVU_001G026600g, PHAVU_001G042700g, PHAVU_001G072300g, PHAVU_001G072400g, PHAVU_001G123200g, PHAVU_001G130300g, PHAVU_001G144600g, PHAVU_001G191500g, PHAVU_001G197800g, PHAVU_001G210500g, PHAVU_001G261200g, PHAVU_001G264500g, PHAVU_002G053700g, PHAVU_002G145000g, PHAVU_002G151700g, PHAVU_002G225000g, PHAVU_002G256800g, PHAVU_003G002000g, PHAVU_003G018100g, PHAVU_003G127400g, …
...GO:0016667	MF	e	oxidoreductase activity, acting on a sulfur group of donors	50/7456	119/28134	0.000238678	3	50	0.493109	0.480682	0.490006	0.0346602	PHAVU_001G190600g, PHAVU_001G197100g, PHAVU_001G203300g, PHAVU_001G203500g, PHAVU_001G203600g, PHAVU_001G230400g, PHAVU_002G059700g, PHAVU_002G068200g, PHAVU_002G097300g, PHAVU_002G228300g, PHAVU_002G327900g, PHAVU_003G070700g, PHAVU_003G102000g, PHAVU_003G112300g, PHAVU_003G118800g, PHAVU_004G020500g, PHAVU_004G027600g, PHAVU_004G0542001g, PHAVU_004G150900g, PHAVU_005G099700g, PHAVU_005G176800g,…
.....GO:0019001	MF	e	guanyl nucleotide binding	94/7456	254/28134	0.000251647	6	94	0.519903	0.506801	0.51638	0.0346602	PHAVU_001G010500g, PHAVU_001G011200g, PHAVU_001G064800g, PHAVU_001G092700g, PHAVU_001G101200g, PHAVU_001G111700g, PHAVU_001G148100g, PHAVU_001G150700g, PHAVU_001G151200g, PHAVU_001G181300g, PHAVU_001G191200g, PHAVU_002G003900g, PHAVU_002G023000g, PHAVU_002G070500g, PHAVU_002G242700g, PHAVU_002G256300g, PHAVU_002G265300g, PHAVU_002G265500g, PHAVU_002G289100g, PHAVU_002G321700g, PHAVU_003G010900g, …
.....GO:0005525	MF	e	GTP binding	90/7456	243/28134	0.000324845	8	90	0.671131	0.654217	0.666258	0.0394783	PHAVU_001G010500g, PHAVU_001G011200g, PHAVU_001G064800g, PHAVU_001G101200g, PHAVU_001G111700g, PHAVU_001G148100g, PHAVU_001G150700g, PHAVU_001G151200g, PHAVU_001G181300g, PHAVU_001G191200g, PHAVU_002G003900g, PHAVU_002G070500g, PHAVU_002G242700g, PHAVU_002G256300g, PHAVU_002G265300g, PHAVU_002G265500g, PHAVU_002G289100g, PHAVU_002G321700g, PHAVU_003G058300g, PHAVU_003G061400g, PHAVU_003G073300g, …
.....GO:0032561	MF	e	guanyl ribonucleotide binding	90/7456	243/28134	0.000324845	7	90	0.671131	0.654217	0.666258	0.0394783	PHAVU_001G010500g, PHAVU_001G011200g, PHAVU_001G064800g, PHAVU_001G101200g, PHAVU_001G111700g, PHAVU_001G148100g, PHAVU_001G150700g, PHAVU_001G151200g, PHAVU_001G181300g, PHAVU_001G191200g, PHAVU_002G003900g, PHAVU_002G070500g, PHAVU_002G242700g, PHAVU_002G256300g, PHAVU_002G265300g, PHAVU_002G265500g, PHAVU_002G289100g, PHAVU_002G321700g, PHAVU_003G058300g, PHAVU_003G061400g, PHAVU_003G073300g, …
.....GO:0008017	MF	e	microtubule binding	55/7456	135/28134	0.000381793	5	55	0.788784	0.768905	0.782293	0.0438213	PHAVU_001G024200g, PHAVU_001G026600g, PHAVU_001G042700g, PHAVU_001G072300g, PHAVU_001G072400g, PHAVU_001G123200g, PHAVU_001G130300g, PHAVU_001G144600g, PHAVU_001G191500g, PHAVU_001G197800g, PHAVU_001G210500g, PHAVU_001G261200g, PHAVU_001G264500g, PHAVU_002G145000g, PHAVU_002G151700g, PHAVU_002G225000g, PHAVU_003G002000g, PHAVU_003G018100g, PHAVU_003G127400g, PHAVU_003G154300g, PHAVU_003G182200g, …
....GO:0035639	MF	e	purine ribonucleoside triphosphate binding	771/7456	2620/28134	0.000410147	4	771	0.847363	0.826008	0.83998	0.044598	PHAVU_001G000500g, PHAVU_001G002800g, PHAVU_001G003300g, PHAVU_001G005200g, PHAVU_001G005900g, PHAVU_001G010500g, PHAVU_001G011200g, PHAVU_001G014400g, PHAVU_001G024200g, PHAVU_001G040000g, PHAVU_001G047100g, PHAVU_001G058600g, PHAVU_001G060600g, PHAVU_001G062000g, PHAVU_001G064800g, PHAVU_001G067700g, PHAVU_001G071200g, PHAVU_001G072400g, PHAVU_001G075500g, PHAVU_001G081500g, PHAVU_001G083100g, …
...GO:0015035	MF	e	protein-disulfide reductase activity	38/7456	87/28134	0.000565849	5	38	1	1	1	0.0523194	PHAVU_001G190600g, PHAVU_001G197100g, PHAVU_001G203300g, PHAVU_001G203500g, PHAVU_001G203600g, PHAVU_002G059700g, PHAVU_002G068200g, PHAVU_002G228300g, PHAVU_002G327900g, PHAVU_003G070700g, PHAVU_003G102000g, PHAVU_004G027600g, PHAVU_004G150900g, PHAVU_005G099700g, PHAVU_005G176800g, PHAVU_006G072000g, PHAVU_006G162600g, PHAVU_007G080600g, PHAVU_007G165900g, PHAVU_007G227400g, PHAVU_007G251800g, …
...GO:0140103	MF	e	catalytic activity, acting on a glycoprotein	10/7456	14/28134	0.000569048	3	10	1	1	1	0.0523194	PHAVU_001G224200g, PHAVU_001G254800g, PHAVU_002G1591000g, PHAVU_002G260100g, PHAVU_002G266600g, PHAVU_003G118400g, PHAVU_004G005100g, PHAVU_007G203100g, PHAVU_007G239000g, PHAVU_009G000400g
.....GO:0005509	MF	e	calcium ion binding	93/7456	257/28134	0.000625138	5	93	1	1	1	0.0523194	PHAVU_001G001900g, PHAVU_001G002800g, PHAVU_001G102700g, PHAVU_001G135300g, PHAVU_001G150700g, PHAVU_001G155400g, PHAVU_001G193600g, PHAVU_001G231100g, PHAVU_002G002300g, PHAVU_002G060300g, PHAVU_002G065700g, PHAVU_002G087800g, PHAVU_002G091700g, PHAVU_002G169300g, PHAVU_002G181100g, PHAVU_002G236500g, PHAVU_002G329300g, PHAVU_003G019600g, PHAVU_003G020500g, PHAVU_003G078400g, PHAVU_003G085800g, …
..GO:0140096	MF	e	catalytic activity, acting on a protein	842/7456	2885/28134	0.000655277	2	842	1	1	1	0.0523194	PHAVU_001G000500g, PHAVU_001G002800g, PHAVU_001G003300g, PHAVU_001G007500g, PHAVU_001G010700g, PHAVU_001G014400g, PHAVU_001G016500g, PHAVU_001G019500g, PHAVU_001G021200g, PHAVU_001G023100g, PHAVU_001G023300g, PHAVU_001G026100g, PHAVU_001G033500g, PHAVU_001G040000g, PHAVU_001G043400g, PHAVU_001G043600g, PHAVU_001G043700g, PHAVU_001G043900g, PHAVU_001G046700g, PHAVU_001G047100g, PHAVU_001G058600g, …
.....GO:0046873	MF	e	metal ion transmembrane transporter activity	66/7456	172/28134	0.000676187	6	66	1	1	1	0.0523194	PHAVU_001G034400g, PHAVU_001G037500g, PHAVU_001G097100g, PHAVU_001G099600g, PHAVU_001G157300g, PHAVU_001G177500g, PHAVU_002G014300g, PHAVU_002G184200g, PHAVU_002G205000g, PHAVU_002G205100g, PHAVU_002G205200g, PHAVU_002G323700g, PHAVU_002G331700g, PHAVU_003G050300g, PHAVU_003G052800g, PHAVU_003G052900g, PHAVU_003G085800g, PHAVU_003G160800g, PHAVU_003G235500g, PHAVU_003G262500g, PHAVU_004G018100g, …
...GO:0015075	MF	e	ion transmembrane transporter activity	156/7456	465/28134	0.000683748	3	156	1	1	1	0.0523194	PHAVU_001G015300g, PHAVU_001G022400g, PHAVU_001G034400g, PHAVU_001G037500g, PHAVU_001G056100g, PHAVU_001G056300g, PHAVU_001G083900g, PHAVU_001G097100g, PHAVU_001G099600g, PHAVU_001G157300g, PHAVU_001G166900g, PHAVU_001G177500g, PHAVU_002G011300g, PHAVU_002G014300g, PHAVU_002G095300g, PHAVU_002G133000g, PHAVU_002G184200g, PHAVU_002G186900g, PHAVU_002G190000g, PHAVU_002G205000g, PHAVU_002G205100g, …
.....GO:0043565	MF	e	sequence-specific DNA binding	171/7456	515/28134	0.000717199	5	171	1	1	1	0.052919	PHAVU_001G025200g, PHAVU_001G035600g, PHAVU_001G058800g, PHAVU_001G061200g, PHAVU_001G088200g, PHAVU_001G109500g, PHAVU_001G123300g, PHAVU_001G138600g, PHAVU_001G143500g, PHAVU_001G154700g, PHAVU_001G186400g, PHAVU_001G214400g, PHAVU_001G215100g, PHAVU_001G215200g, PHAVU_001G229900g, PHAVU_001G231500g, PHAVU_001G254000g, PHAVU_002G010700g, PHAVU_002G024800g, PHAVU_002G067200g, PHAVU_002G085400g, …
....GO:0015036	MF	e	disulfide oxidoreductase activity	39/7456	91/28134	0.000761945	4	39	1	1	1	0.0533699	PHAVU_001G190600g, PHAVU_001G197100g, PHAVU_001G203300g, PHAVU_001G203500g, PHAVU_001G203600g, PHAVU_001G230400g, PHAVU_002G059700g, PHAVU_002G068200g, PHAVU_002G228300g, PHAVU_002G327900g, PHAVU_003G070700g, PHAVU_003G102000g, PHAVU_004G027600g, PHAVU_004G150900g, PHAVU_005G099700g, PHAVU_005G176800g, PHAVU_006G072000g, PHAVU_006G162600g, PHAVU_007G080600g, PHAVU_007G165900g, PHAVU_007G227400g, …
..GO:0008289	MF	e	lipid binding	102/7456	288/28134	0.000774974	2	102	1	1	1	0.0533699	PHAVU_001G005500g, PHAVU_001G028400g, PHAVU_001G080200g, PHAVU_001G090100g, PHAVU_001G171500g, PHAVU_002G040300g, PHAVU_002G042500g, PHAVU_002G061800g, PHAVU_002G132000g, PHAVU_002G137000g, PHAVU_002G154300g, PHAVU_002G183100g, PHAVU_002G184000g, PHAVU_002G187900g, PHAVU_002G206000g, PHAVU_002G254200g, PHAVU_002G278000g, PHAVU_002G278300g, PHAVU_002G281400g, PHAVU_002G324400g, PHAVU_002G333100g, …
......GO:0017111	MF	e	nucleoside-triphosphatase activity	153/7456	457/28134	0.000901302	6	153	1	1	1	0.0581796	PHAVU_001G005200g, PHAVU_001G010500g, PHAVU_001G062000g, PHAVU_001G064800g, PHAVU_001G072400g, PHAVU_001G092700g, PHAVU_001G119600g, PHAVU_001G129200g, PHAVU_001G144600g, PHAVU_001G148100g, PHAVU_001G150700g, PHAVU_001G151200g, PHAVU_001G168800g, PHAVU_001G181300g, PHAVU_001G191200g, PHAVU_001G204400g, PHAVU_001G243900g, PHAVU_001G256700g, PHAVU_001G264500g, PHAVU_002G003900g, PHAVU_002G023000g, …
.....GO:0016462	MF	e	pyrophosphatase activity	164/7456	495/28134	0.000988811	5	164	1	1	1	0.0600848	PHAVU_001G005200g, PHAVU_001G010500g, PHAVU_001G062000g, PHAVU_001G064800g, PHAVU_001G072400g, PHAVU_001G092700g, PHAVU_001G119600g, PHAVU_001G129200g, PHAVU_001G144600g, PHAVU_001G148100g, PHAVU_001G150700g, PHAVU_001G151200g, PHAVU_001G168800g, PHAVU_001G181300g, PHAVU_001G191200g, PHAVU_001G204400g, PHAVU_001G243900g, PHAVU_001G256700g, PHAVU_001G264500g, PHAVU_002G003900g, PHAVU_002G023000g, …
....GO:0097573	MF	e	glutathione oxidoreductase activity	24/7456	50/28134	0.00112783	6	24	1	1	1	0.0639258	PHAVU_001G190600g, PHAVU_001G197100g, PHAVU_001G203300g, PHAVU_001G203500g, PHAVU_001G203600g, PHAVU_002G228300g, PHAVU_002G327900g, PHAVU_003G102000g, PHAVU_004G027600g, PHAVU_005G099700g, PHAVU_006G072000g, PHAVU_006G162600g, PHAVU_007G165900g, PHAVU_008G042000g, PHAVU_008G042100g, PHAVU_008G055800g, PHAVU_008G169300g, PHAVU_009G027000g, PHAVU_009G078100g, PHAVU_009G176900g, PHAVU_010G075900g, …
....GO:0016758	MF	e	hexosyltransferase activity	105/7456	300/28134	0.00122377	4	105	1	1	1	0.0665346	PHAVU_001G021800g, PHAVU_001G105800g, PHAVU_001G117500g, PHAVU_001G135200g, PHAVU_001G179900g, PHAVU_001G185800g, PHAVU_001G195600g, PHAVU_001G211000g, PHAVU_001G215300g, PHAVU_001G223700g, PHAVU_001G254800g, PHAVU_002G008400g, PHAVU_002G016000g, PHAVU_002G063000g, PHAVU_002G079900g, PHAVU_002G084400g, PHAVU_002G136300g, PHAVU_002G1591000g, PHAVU_002G177500g, PHAVU_002G182000g, PHAVU_002G196600g,…
...GO:0000981	MF	e	DNA-binding transcription factor activity, RNA polymerase II-specific	54/7456	138/28134	0.00131163	3	54	1	1	1	0.068624	PHAVU_001G025200g, PHAVU_001G058800g, PHAVU_001G061200g, PHAVU_001G138600g, PHAVU_001G143500g, PHAVU_001G231500g, PHAVU_001G254000g, PHAVU_002G024800g, PHAVU_002G027200g, PHAVU_002G067200g, PHAVU_002G094100g, PHAVU_002G137000g, PHAVU_002G170500g, PHAVU_002G260700g, PHAVU_002G292000g, PHAVU_002G333100g, PHAVU_003G067800g, PHAVU_003G070300g, PHAVU_003G081800g, PHAVU_003G103500g, PHAVU_003G138200g, …
....GO:0016818	MF	e	hydrolase activity, acting on acid anhydrides, in phosphorus-containing anhydrides	166/7456	505/28134	0.0013325	4	166	1	1	1	0.068624	PHAVU_001G005200g, PHAVU_001G010500g, PHAVU_001G062000g, PHAVU_001G064800g, PHAVU_001G072400g, PHAVU_001G092700g, PHAVU_001G119600g, PHAVU_001G129200g, PHAVU_001G144600g, PHAVU_001G148100g, PHAVU_001G150700g, PHAVU_001G151200g, PHAVU_001G168800g, PHAVU_001G181300g, PHAVU_001G191200g, PHAVU_001G204400g, PHAVU_001G243900g, PHAVU_001G256700g, PHAVU_001G264500g, PHAVU_002G003900g, PHAVU_002G023000g, …
...GO:0016817	MF	e	hydrolase activity, acting on acid anhydrides	167/7456	509/28134	0.00139507	3	167	1	1	1	0.068624	PHAVU_001G005200g, PHAVU_001G010500g, PHAVU_001G062000g, PHAVU_001G064800g, PHAVU_001G072400g, PHAVU_001G092700g, PHAVU_001G119600g, PHAVU_001G129200g, PHAVU_001G144600g, PHAVU_001G148100g, PHAVU_001G150700g, PHAVU_001G151200g, PHAVU_001G168800g, PHAVU_001G181300g, PHAVU_001G191200g, PHAVU_001G204400g, PHAVU_001G243900g, PHAVU_001G256700g, PHAVU_001G264500g, PHAVU_002G003900g, PHAVU_002G023000g, …
.....GO:0015301	MF	e	anion:anion antiporter activity	12/7456	20/28134	0.00162697	7	12	1	1	1	0.0763937	PHAVU_001G034400g, PHAVU_003G224300g, PHAVU_004G1259001g, PHAVU_005G020700g, PHAVU_005G148300g, PHAVU_005G174000g, PHAVU_006G050200g, PHAVU_009G078000g, PHAVU_010G152900g, PHAVU_011G126000g, PHAVU_011G173300g, PHAVU_011G189700g
......GO:0140323	MF	e	solute:anion antiporter activity	12/7456	20/28134	0.00162697	6	12	1	1	1	0.0763937	PHAVU_001G034400g, PHAVU_003G224300g, PHAVU_004G1259001g, PHAVU_005G020700g, PHAVU_005G148300g, PHAVU_005G174000g, PHAVU_006G050200g, PHAVU_009G078000g, PHAVU_010G152900g, PHAVU_011G126000g, PHAVU_011G173300g, PHAVU_011G189700g
..GO:0004601	MF	e	peroxidase activity	56/7456	146/28134	0.0018054	4	56	1	1	1	0.0789476	PHAVU_001G011300g, PHAVU_001G092900g, PHAVU_001G106600g, PHAVU_001G201300g, PHAVU_001G259700g, PHAVU_002G005400g, PHAVU_002G012300g, PHAVU_002G020900g, PHAVU_002G082000g, PHAVU_002G082100g, PHAVU_002G105400g, PHAVU_002G107000g, PHAVU_002G157000g, PHAVU_002G166300g, PHAVU_002G293700g, PHAVU_003G020500g, PHAVU_003G184900g, PHAVU_003G218300g, PHAVU_004G018900g, PHAVU_004G020100g, PHAVU_004G090800g, …
....GO:0008509	MF	e	anion transmembrane transporter activity	45/7456	113/28134	0.0018846	4	45	1	1	1	0.0789476	PHAVU_001G034400g, PHAVU_001G056100g, PHAVU_001G056300g, PHAVU_002G011300g, PHAVU_002G095300g, PHAVU_003G024600g, PHAVU_003G069300g, PHAVU_003G139700g, PHAVU_003G146600g, PHAVU_003G201100g, PHAVU_003G224300g, PHAVU_004G0113001g, PHAVU_004G054600g, PHAVU_004G058400g, PHAVU_004G091300g, PHAVU_004G1259001g, PHAVU_004G1616000g, PHAVU_005G005200g, PHAVU_005G020700g, PHAVU_005G0834001g, PHAVU_005G13220…
....GO:0019139	MF	e	cytokinin dehydrogenase activity	7/7456	9/28134	0.00194973	4	7	1	1	1	0.0789476	PHAVU_001G038800g, PHAVU_003G1365000g, PHAVU_005G034000g, PHAVU_009G060200g, PHAVU_009G081800g, PHAVU_009G231800g, PHAVU_011G014000g
.....GO:0004611	MF	e	phosphoenolpyruvate carboxykinase activity	7/7456	9/28134	0.00194973	5	7	1	1	1	0.0789476	PHAVU_002G139200g, PHAVU_003G024800g, PHAVU_003G285900g, PHAVU_005G066400g, PHAVU_005G095300g, PHAVU_007G101300g, PHAVU_011G160200g
...GO:0015318	MF	e	inorganic molecular entity transmembrane transporter activity	138/7456	414/28134	0.00199301	3	138	1	1	1	0.0789476	PHAVU_001G015300g, PHAVU_001G022400g, PHAVU_001G034400g, PHAVU_001G037500g, PHAVU_001G056100g, PHAVU_001G056300g, PHAVU_001G083900g, PHAVU_001G097000g, PHAVU_001G097100g, PHAVU_001G099600g, PHAVU_001G157300g, PHAVU_001G166900g, PHAVU_001G177500g, PHAVU_002G011300g, PHAVU_002G014300g, PHAVU_002G095300g, PHAVU_002G118300g, PHAVU_002G133000g, PHAVU_002G184200g, PHAVU_002G186900g, PHAVU_002G190000g, …
.GO:0016209	MF	e	antioxidant activity	66/7456	178/28134	0.00205774	1	66	1	1	1	0.0789476	PHAVU_001G011300g, PHAVU_001G092900g, PHAVU_001G106600g, PHAVU_001G173900g, PHAVU_001G201300g, PHAVU_001G230400g, PHAVU_001G259700g, PHAVU_002G005400g, PHAVU_002G012300g, PHAVU_002G020900g, PHAVU_002G082000g, PHAVU_002G082100g, PHAVU_002G097300g, PHAVU_002G105400g, PHAVU_002G107000g, PHAVU_002G157000g, PHAVU_002G166300g, PHAVU_002G293700g, PHAVU_003G020500g, PHAVU_003G184900g, PHAVU_003G218300g, …
.....GO:0008374	MF	e	O-acyltransferase activity	60/7456	159/28134	0.00206349	5	60	1	1	1	0.0789476	PHAVU_001G054300g, PHAVU_001G143600g, PHAVU_001G150000g, PHAVU_001G246200g, PHAVU_002G064300g, PHAVU_002G073800g, PHAVU_002G136600g, PHAVU_002G216000g, PHAVU_002G217300g, PHAVU_002G271100g, PHAVU_003G058400g, PHAVU_003G123000g, PHAVU_003G138100g, PHAVU_003G140500g, PHAVU_003G269000g, PHAVU_003G272500g, PHAVU_004G019300g, PHAVU_004G048800g, PHAVU_004G0489001g, PHAVU_004G111300g, PHAVU_004G147100g,…
....GO:0035091	MF	e	phosphatidylinositol binding	28/7456	62/28134	0.00211762	4	28	1	1	1	0.0795455	PHAVU_001G028400g, PHAVU_001G090100g, PHAVU_001G171500g, PHAVU_002G040300g, PHAVU_002G183100g, PHAVU_002G184000g, PHAVU_002G206000g, PHAVU_002G278000g, PHAVU_002G324400g, PHAVU_003G011400g, PHAVU_003G012900g, PHAVU_003G167300g, PHAVU_003G210700g, PHAVU_003G296000g, PHAVU_004G025400g, PHAVU_004G070800g, PHAVU_004G131400g, PHAVU_005G179100g, PHAVU_006G209000g, PHAVU_007G099200g, PHAVU_008G220200g, …
...GO:0016684	MF	e	oxidoreductase activity, acting on peroxide as acceptor	56/7456	149/28134	0.00283327	3	56	1	1	1	0.102694	PHAVU_001G011300g, PHAVU_001G092900g, PHAVU_001G106600g, PHAVU_001G201300g, PHAVU_001G259700g, PHAVU_002G005400g, PHAVU_002G012300g, PHAVU_002G020900g, PHAVU_002G082000g, PHAVU_002G082100g, PHAVU_002G105400g, PHAVU_002G107000g, PHAVU_002G157000g, PHAVU_002G166300g, PHAVU_002G293700g, PHAVU_003G020500g, PHAVU_003G184900g, PHAVU_003G218300g, PHAVU_004G018900g, PHAVU_004G020100g, PHAVU_004G090800g, …
....GO:0004722	MF	e	protein serine/threonine phosphatase activity	38/7456	93/28134	0.00298049	7	38	1	1	1	0.106167	PHAVU_001G021200g, PHAVU_001G043400g, PHAVU_001G061300g, PHAVU_001G142400g, PHAVU_001G173100g, PHAVU_001G219500g, PHAVU_001G226800g, PHAVU_002G006100g, PHAVU_002G163900g, PHAVU_002G209700g, PHAVU_002G255400g, PHAVU_002G309100g, PHAVU_003G115500g, PHAVU_003G118900g, PHAVU_003G134200g, PHAVU_003G174000g, PHAVU_003G229400g, PHAVU_003G266900g, PHAVU_005G074100g, PHAVU_005G106100g, PHAVU_006G069500g, …
....GO:0003779	MF	e	actin binding	36/7456	87/28134	0.00317894	4	36	1	1	1	0.111317	PHAVU_001G086400g, PHAVU_001G154100g, PHAVU_001G202400g, PHAVU_002G011800g, PHAVU_002G043800g, PHAVU_002G146900g, PHAVU_002G156700g, PHAVU_002G163000g, PHAVU_002G252900g, PHAVU_002G261800g, PHAVU_002G288100g, PHAVU_003G056100g, PHAVU_003G059000g, PHAVU_003G143200g, PHAVU_003G235600g, PHAVU_004G141700g, PHAVU_004G174400g, PHAVU_006G016800g, PHAVU_006G079900g, PHAVU_006G090300g, PHAVU_007G060600g, …
.....GO:0050734	MF	e	hydroxycinnamoyltransferase activity	16/7456	31/28134	0.00337382	5	16	1	1	1	0.116172	PHAVU_001G054300g, PHAVU_001G089700g, PHAVU_004G111300g, PHAVU_005G108800g, PHAVU_005G108900g, PHAVU_005G109000g, PHAVU_006G024000g, PHAVU_006G075000g, PHAVU_006G101000g, PHAVU_008G029400g, PHAVU_008G130300g, PHAVU_009G162300g, PHAVU_009G200300g, PHAVU_010G005200g, PHAVU_010G014100g, PHAVU_010G014300g
......GO:0016413	MF	e	O-acetyltransferase activity	32/7456	76/28134	0.00378724	6	32	1	1	1	0.124078	PHAVU_001G143600g, PHAVU_001G150000g, PHAVU_001G246200g, PHAVU_002G064300g, PHAVU_002G073800g, PHAVU_002G216000g, PHAVU_002G217300g, PHAVU_002G271100g, PHAVU_003G058400g, PHAVU_003G138100g, PHAVU_003G269000g, PHAVU_004G019300g, PHAVU_004G048800g, PHAVU_004G0489001g, PHAVU_005G077200g, PHAVU_005G096200g, PHAVU_006G069200g, PHAVU_006G075000g, PHAVU_006G176200g, PHAVU_007G230600g, PHAVU_007G242600g,…
...GO:0043021	MF	e	ribonucleoprotein complex binding	13/7456	24/28134	0.00427394	3	13	1	1	1	0.133787	PHAVU_001G011200g, PHAVU_002G090900g, PHAVU_002G244500g, PHAVU_002G327500g, PHAVU_003G127300g, PHAVU_003G255600g, PHAVU_004G035400g, PHAVU_005G057100g, PHAVU_006G107000g, PHAVU_006G118000g, PHAVU_006G217200g, PHAVU_007G114800g, PHAVU_009G184600g
.....GO:0047262	MF	e	polygalacturonate 4-alpha-galacturonosyltransferase activity	12/7456	21/28134	0.00443596	5	12	1	1	1	0.136787	PHAVU_003G182500g, PHAVU_004G045900g, PHAVU_005G107500g, PHAVU_006G034100g, PHAVU_006G135100g, PHAVU_007G177400g, PHAVU_008G035400g, PHAVU_008G074000g, PHAVU_008G076900g, PHAVU_008G132200g, PHAVU_008G283600g, PHAVU_011G141200g
.......GO:0047172	MF	e	shikimate O-hydroxycinnamoyltransferase activity	15/7456	29/28134	0.00481928	7	15	1	1	1	0.143454	PHAVU_001G054300g, PHAVU_004G111300g, PHAVU_005G108800g, PHAVU_005G108900g, PHAVU_005G109000g, PHAVU_006G024000g, PHAVU_006G075000g, PHAVU_006G101000g, PHAVU_008G029400g, PHAVU_008G130300g, PHAVU_009G162300g, PHAVU_009G200300g, PHAVU_010G005200g, PHAVU_010G014100g, PHAVU_010G014300g
....GO:0003677	MF	e	DNA binding	530/7456	1805/28134	0.00491461	4	530	1	1	1	0.143454	PHAVU_001G008200g, PHAVU_001G019000g, PHAVU_001G023400g, PHAVU_001G023600g, PHAVU_001G025200g, PHAVU_001G030200g, PHAVU_001G031200g, PHAVU_001G034200g, PHAVU_001G035600g, PHAVU_001G046900g, PHAVU_001G058800g, PHAVU_001G061200g, PHAVU_001G072200g, PHAVU_001G073800g, PHAVU_001G076800g, PHAVU_001G080800g, PHAVU_001G088200g, PHAVU_001G091100g, PHAVU_001G091400g, PHAVU_001G099700g, PHAVU_001G100500g, …
.....GO:0010279	MF	e	indole-3-acetic acid amido synthetase activity	4/7456	4/28134	0.00492993	5	4	1	1	1	0.143454	PHAVU_005G089200g, PHAVU_005G111000g, PHAVU_011G108500g, PHAVU_011G153400g
.......GO:0047259	MF	e	glucomannan 4-beta-mannosyltransferase activity	4/7456	4/28134	0.00492993	7	4	1	1	1	0.143454	PHAVU_001G185800g, PHAVU_007G223800g, PHAVU_009G102200g, PHAVU_011G089900g
.GO:0003774	MF	e	cytoskeletal motor activity	36/7456	90/28134	0.00558247	1	36	1	1	1	0.160186	PHAVU_001G024200g, PHAVU_001G072400g, PHAVU_001G130300g, PHAVU_001G144600g, PHAVU_001G191500g, PHAVU_001G210500g, PHAVU_001G264500g, PHAVU_002G145000g, PHAVU_002G151700g, PHAVU_002G182600g, PHAVU_003G005200g, PHAVU_003G127400g, PHAVU_003G179100g, PHAVU_004G154300g, PHAVU_004G157000g, PHAVU_005G044900g, PHAVU_005G054500g, PHAVU_005G054600g, PHAVU_005G139100g, PHAVU_005G167900g, PHAVU_006G052700g, …
.....GO:0106130	MF	e	purine phosphoribosyltransferase activity	5/7456	6/28134	0.0061063	5	5	1	1	1	0.164156	PHAVU_001G050500g, PHAVU_002G061600g, PHAVU_007G084700g, PHAVU_009G070900g, PHAVU_009G092200g
......GO:0019187	MF	e	beta-1,4-mannosyltransferase activity	5/7456	6/28134	0.0061063	6	5	1	1	1	0.164156	PHAVU_001G185800g, PHAVU_007G105400g, PHAVU_007G223800g, PHAVU_009G102200g, PHAVU_011G089900g
.....GO:0004066	MF	e	asparagine synthase (glutamine-hydrolyzing) activity	5/7456	6/28134	0.0061063	5	5	1	1	1	0.164156	PHAVU_001G252200g, PHAVU_002G101900g, PHAVU_005G0834001g, PHAVU_006G069300g, PHAVU_008G259900g
......GO:0050737	MF	e	O-hydroxycinnamoyltransferase activity	15/7456	30/28134	0.00615664	6	15	1	1	1	0.164156	PHAVU_001G054300g, PHAVU_004G111300g, PHAVU_005G108800g, PHAVU_005G108900g, PHAVU_005G109000g, PHAVU_006G024000g, PHAVU_006G075000g, PHAVU_006G101000g, PHAVU_008G029400g, PHAVU_008G130300g, PHAVU_009G162300g, PHAVU_009G200300g, PHAVU_010G005200g, PHAVU_010G014100g, PHAVU_010G014300g
...GO:0005543	MF	e	phospholipid binding	39/7456	100/28134	0.00622493	3	39	1	1	1	0.164156	PHAVU_001G028400g, PHAVU_001G090100g, PHAVU_001G171500g, PHAVU_002G040300g, PHAVU_002G183100g, PHAVU_002G184000g, PHAVU_002G206000g, PHAVU_002G278000g, PHAVU_002G281400g, PHAVU_002G324400g, PHAVU_003G011400g, PHAVU_003G012900g, PHAVU_003G167300g, PHAVU_003G210700g, PHAVU_003G296000g, PHAVU_004G025400g, PHAVU_004G031300g, PHAVU_004G070800g, PHAVU_004G131400g, PHAVU_005G179100g, PHAVU_006G021000g, …
...GO:0004721	MF	e	phosphoprotein phosphatase activity	51/7456	137/28134	0.00632241	6	51	1	1	1	0.164156	PHAVU_001G021200g, PHAVU_001G043400g, PHAVU_001G061300g, PHAVU_001G142400g, PHAVU_001G149600g, PHAVU_001G173100g, PHAVU_001G219500g, PHAVU_001G226800g, PHAVU_002G006100g, PHAVU_002G127300g, PHAVU_002G163900g, PHAVU_002G209700g, PHAVU_002G248400g, PHAVU_002G255400g, PHAVU_002G309100g, PHAVU_003G016900g, PHAVU_003G115500g, PHAVU_003G118900g, PHAVU_003G134200g, PHAVU_003G156700g, PHAVU_003G174000g, …
....GO:0043022	MF	e	ribosome binding	9/7456	15/28134	0.00637944	4	9	1	1	1	0.164156	PHAVU_001G011200g, PHAVU_002G090900g, PHAVU_002G244500g, PHAVU_002G327500g, PHAVU_003G127300g, PHAVU_006G107000g, PHAVU_006G217200g, PHAVU_007G114800g, PHAVU_009G184600g
.....GO:0008378	MF	e	galactosyltransferase activity	9/7456	15/28134	0.00637944	5	9	1	1	1	0.164156	PHAVU_001G135200g, PHAVU_001G195600g, PHAVU_001G215300g, PHAVU_001G223700g, PHAVU_002G1591000g, PHAVU_003G168800g, PHAVU_007G203400g, PHAVU_008G282600g, PHAVU_009G175400g
..GO:0003777	MF	e	microtubule motor activity	29/7456	70/28134	0.00643594	2	29	1	1	1	0.164156	PHAVU_001G024200g, PHAVU_001G072400g, PHAVU_001G130300g, PHAVU_001G144600g, PHAVU_001G191500g, PHAVU_001G210500g, PHAVU_001G264500g, PHAVU_002G145000g, PHAVU_002G151700g, PHAVU_003G127400g, PHAVU_003G179100g, PHAVU_004G154300g, PHAVU_004G157000g, PHAVU_005G054500g, PHAVU_005G054600g, PHAVU_005G139100g, PHAVU_005G167900g, PHAVU_006G052700g, PHAVU_007G124000g, PHAVU_007G159100g, PHAVU_007G199000g, …
....GO:0016831	MF	e	carboxy-lyase activity	30/7456	73/28134	0.00737191	4	30	1	1	1	0.183498	PHAVU_001G152600g, PHAVU_001G165600g, PHAVU_001G177300g, PHAVU_002G139200g, PHAVU_002G330200g, PHAVU_003G024800g, PHAVU_003G044200g, PHAVU_003G096800g, PHAVU_003G285900g, PHAVU_004G144400g, PHAVU_004G144500g, PHAVU_005G037500g, PHAVU_005G065500g, PHAVU_005G066400g, PHAVU_005G095300g, PHAVU_005G142500g, PHAVU_006G209300g, PHAVU_007G021200g, PHAVU_007G101300g, PHAVU_007G146300g, PHAVU_007G159700g, …
....GO:0008324	MF	e	cation transmembrane transporter activity	108/7456	327/28134	0.00810346	4	108	1	1	1	0.199306	PHAVU_001G015300g, PHAVU_001G034400g, PHAVU_001G037500g, PHAVU_001G083900g, PHAVU_001G097100g, PHAVU_001G099600g, PHAVU_001G157300g, PHAVU_001G166900g, PHAVU_001G177500g, PHAVU_002G014300g, PHAVU_002G133000g, PHAVU_002G184200g, PHAVU_002G186900g, PHAVU_002G190000g, PHAVU_002G205000g, PHAVU_002G205100g, PHAVU_002G205200g, PHAVU_002G323700g, PHAVU_002G331700g, PHAVU_003G021300g, PHAVU_003G050300g, …
....GO:0022890	MF	e	inorganic cation transmembrane transporter activity	100/7456	299/28134	0.00827001	5	100	1	1	1	0.20101	PHAVU_001G015300g, PHAVU_001G034400g, PHAVU_001G037500g, PHAVU_001G083900g, PHAVU_001G097100g, PHAVU_001G099600g, PHAVU_001G157300g, PHAVU_001G166900g, PHAVU_001G177500g, PHAVU_002G014300g, PHAVU_002G133000g, PHAVU_002G184200g, PHAVU_002G186900g, PHAVU_002G190000g, PHAVU_002G205000g, PHAVU_002G205100g, PHAVU_002G205200g, PHAVU_002G323700g, PHAVU_002G331700g, PHAVU_003G050300g, PHAVU_003G052800g, …
...GO:0016679	MF	e	oxidoreductase activity, acting on diphenols and related substances as donors	16/7456	33/28134	0.00870864	3	16	1	1	1	0.206805	PHAVU_001G083900g, PHAVU_001G246700g, PHAVU_002G031600g, PHAVU_002G209100g, PHAVU_002G209200g, PHAVU_006G065800g, PHAVU_006G074000g, PHAVU_006G144800g, PHAVU_007G086400g, PHAVU_008G100500g, PHAVU_008G107100g, PHAVU_008G119000g, PHAVU_008G119200g, PHAVU_010G115300g, PHAVU_011G025400g, PHAVU_011G102500g
.....GO:0016407	MF	e	acetyltransferase activity	54/7456	149/28134	0.008949	5	54	1	1	1	0.207738	PHAVU_001G128100g, PHAVU_001G143600g, PHAVU_001G150000g, PHAVU_001G156000g, PHAVU_001G246200g, PHAVU_002G012000g, PHAVU_002G064300g, PHAVU_002G073800g, PHAVU_002G216000g, PHAVU_002G217300g, PHAVU_002G271100g, PHAVU_003G058400g, PHAVU_003G114000g, PHAVU_003G138100g, PHAVU_003G235800g, PHAVU_003G269000g, PHAVU_004G019300g, PHAVU_004G048800g, PHAVU_004G0489001g, PHAVU_004G1366001g, PHAVU_005G077200g…
.....GO:0015297	MF	e	antiporter activity	58/7456	163/28134	0.00982767	5	58	1	1	1	0.2256	PHAVU_001G034400g, PHAVU_001G112300g, PHAVU_001G169300g, PHAVU_001G247300g, PHAVU_001G267400g, PHAVU_001G267500g, PHAVU_002G151500g, PHAVU_003G1006000g, PHAVU_003G121200g, PHAVU_003G139700g, PHAVU_003G212600g, PHAVU_003G216800g, PHAVU_003G224300g, PHAVU_004G001900g, PHAVU_004G0113001g, PHAVU_004G085700g, PHAVU_004G104400g, PHAVU_004G106100g, PHAVU_004G1259001g, PHAVU_004G152100g, PHAVU_004G152400…
..GO:0022857	MF	e	transmembrane transporter activity	384/7456	1298/28134	0.0109452	2	384	1	1	1	0.247966	PHAVU_001G005900g, PHAVU_001G010100g, PHAVU_001G015300g, PHAVU_001G018700g, PHAVU_001G022400g, PHAVU_001G028700g, PHAVU_001G034400g, PHAVU_001G037500g, PHAVU_001G056100g, PHAVU_001G056300g, PHAVU_001G077000g, PHAVU_001G081700g, PHAVU_001G083900g, PHAVU_001G097000g, PHAVU_001G097100g, PHAVU_001G099600g, PHAVU_001G101200g, PHAVU_001G108800g, PHAVU_001G112300g, PHAVU_001G123600g, PHAVU_001G147100g, …
...GO:0016757	MF	e	glycosyltransferase activity	218/7456	710/28134	0.0110421	3	218	1	1	1	0.247966	PHAVU_001G021800g, PHAVU_001G033200g, PHAVU_001G047600g, PHAVU_001G050500g, PHAVU_001G073700g, PHAVU_001G085400g, PHAVU_001G105800g, PHAVU_001G107400g, PHAVU_001G117500g, PHAVU_001G130200g, PHAVU_001G135200g, PHAVU_001G140200g, PHAVU_001G179900g, PHAVU_001G184500g, PHAVU_001G185800g, PHAVU_001G195600g, PHAVU_001G211000g, PHAVU_001G211100g, PHAVU_001G215300g, PHAVU_001G223700g, PHAVU_001G254800g, …
....GO:0016837	MF	e	carbon-oxygen lyase activity, acting on polysaccharides	13/7456	26/28134	0.0122533	4	13	1	1	1	0.264086	PHAVU_001G180800g, PHAVU_002G065800g, PHAVU_002G144400g, PHAVU_003G069100g, PHAVU_003G081000g, PHAVU_004G059200g, PHAVU_004G098100g, PHAVU_004G101600g, PHAVU_007G024400g, PHAVU_007G236800g, PHAVU_008G123000g, PHAVU_009G170500g, PHAVU_009G189800g
....GO:0016682	MF	e	oxidoreductase activity, acting on diphenols and related substances as donors, oxygen as acceptor	15/7456	31/28134	0.0125381	4	15	1	1	1	0.267049	PHAVU_001G246700g, PHAVU_002G031600g, PHAVU_002G209100g, PHAVU_002G209200g, PHAVU_006G065800g, PHAVU_006G074000g, PHAVU_006G144800g, PHAVU_007G086400g, PHAVU_008G100500g, PHAVU_008G107100g, PHAVU_008G119000g, PHAVU_008G119200g, PHAVU_010G115300g, PHAVU_011G025400g, PHAVU_011G102500g
....GO:0016833	MF	e	oxo-acid-lyase activity	6/7456	9/28134	0.0134942	4	6	1	1	1	0.284481	PHAVU_001G121000g, PHAVU_003G014300g, PHAVU_003G061500g, PHAVU_005G074400g, PHAVU_006G016200g, PHAVU_008G202900g
..GO:0016740	MF	e	transferase activity	1213/7456	4330/28134	0.0149559	2	1213	1	1	1	0.31211	PHAVU_001G000500g, PHAVU_001G002800g, PHAVU_001G003300g, PHAVU_001G009200g, PHAVU_001G014400g, PHAVU_001G016200g, PHAVU_001G020200g, PHAVU_001G021800g, PHAVU_001G022600g, PHAVU_001G023100g, PHAVU_001G023300g, PHAVU_001G024400g, PHAVU_001G033200g, PHAVU_001G040000g, PHAVU_001G043600g, PHAVU_001G043900g, PHAVU_001G046200g, PHAVU_001G047100g, PHAVU_001G047600g, PHAVU_001G050500g, PHAVU_001G054300g, …
.....GO:0008375	MF	e	acetylglucosaminyltransferase activity	13/7456	27/28134	0.0155405	5	13	1	1	1	0.313515	PHAVU_001G254800g, PHAVU_002G1591000g, PHAVU_002G260100g, PHAVU_002G292100g, PHAVU_002G325300g, PHAVU_004G005100g, PHAVU_004G107300g, PHAVU_005G138800g, PHAVU_005G147000g, PHAVU_007G239000g, PHAVU_008G059900g, PHAVU_008G117500g, PHAVU_010G102100g
.....GO:0005524	MF	e	ATP binding	682/7456	2385/28134	0.0163526	8	682	1	1	1	0.313515	PHAVU_001G000500g, PHAVU_001G002800g, PHAVU_001G003300g, PHAVU_001G005200g, PHAVU_001G005900g, PHAVU_001G014400g, PHAVU_001G024200g, PHAVU_001G040000g, PHAVU_001G047100g, PHAVU_001G058600g, PHAVU_001G060600g, PHAVU_001G062000g, PHAVU_001G067700g, PHAVU_001G071200g, PHAVU_001G072400g, PHAVU_001G075500g, PHAVU_001G081500g, PHAVU_001G083100g, PHAVU_001G083300g, PHAVU_001G095500g, PHAVU_001G102600g, …
...GO:0015605	MF	e	organophosphate ester transmembrane transporter activity	10/7456	19/28134	0.0165016	3	10	1	1	1	0.313515	PHAVU_001G210600g, PHAVU_003G224300g, PHAVU_004G0113001g, PHAVU_005G020700g, PHAVU_005G148300g, PHAVU_005G174000g, PHAVU_008G265100g, PHAVU_009G078000g, PHAVU_010G152900g, PHAVU_011G126000g
....GO:0009982	MF	e	pseudouridine synthase activity	10/7456	19/28134	0.0165016	4	10	1	1	1	0.313515	PHAVU_001G001600g, PHAVU_002G053600g, PHAVU_003G122200g, PHAVU_006G100200g, PHAVU_006G151200g, PHAVU_007G085300g, PHAVU_007G098900g, PHAVU_007G200900g, PHAVU_008G250200g, PHAVU_009G162600g
......GO:0043733	MF	e	DNA-3-methylbase glycosylase activity	5/7456	7/28134	0.0166924	7	5	1	1	1	0.313515	PHAVU_003G035100g, PHAVU_003G037100g, PHAVU_005G045900g, PHAVU_009G056500g, PHAVU_011G180500g
.......GO:0008725	MF	e	DNA-3-methyladenine glycosylase activity	5/7456	7/28134	0.0166924	8	5	1	1	1	0.313515	PHAVU_003G035100g, PHAVU_003G037100g, PHAVU_005G045900g, PHAVU_009G056500g, PHAVU_011G180500g
....GO:0019902	MF	e	phosphatase binding	5/7456	7/28134	0.0166924	4	5	1	1	1	0.313515	PHAVU_005G134600g, PHAVU_006G129000g, PHAVU_009G263200g, PHAVU_011G069200g, PHAVU_011G080000g
.....GO:0019903	MF	e	protein phosphatase binding	5/7456	7/28134	0.0166924	5	5	1	1	1	0.313515	PHAVU_005G134600g, PHAVU_006G129000g, PHAVU_009G263200g, PHAVU_011G069200g, PHAVU_011G080000g
......GO:0008964	MF	e	phosphoenolpyruvate carboxylase activity	5/7456	7/28134	0.0166924	6	5	1	1	1	0.313515	PHAVU_003G024800g, PHAVU_005G066400g, PHAVU_005G095300g, PHAVU_007G101300g, PHAVU_011G160200g
....GO:0033926	MF	e	glycopeptide alpha-N-acetylgalactosaminidase activity	5/7456	7/28134	0.0166924	5	5	1	1	1	0.313515	PHAVU_001G224200g, PHAVU_002G266600g, PHAVU_003G118400g, PHAVU_007G203100g, PHAVU_009G000400g
.GO:0005215	MF	e	transporter activity	394/7456	1343/28134	0.0174615	1	394	1	1	1	0.325004	PHAVU_001G005900g, PHAVU_001G010100g, PHAVU_001G015300g, PHAVU_001G018700g, PHAVU_001G022400g, PHAVU_001G028700g, PHAVU_001G034400g, PHAVU_001G037500g, PHAVU_001G056100g, PHAVU_001G056300g, PHAVU_001G077000g, PHAVU_001G081700g, PHAVU_001G083900g, PHAVU_001G097000g, PHAVU_001G097100g, PHAVU_001G099600g, PHAVU_001G101200g, PHAVU_001G108800g, PHAVU_001G112300g, PHAVU_001G123600g, PHAVU_001G147100g, …
....GO:0015291	MF	e	secondary active transmembrane transporter activity	93/7456	284/28134	0.0180378	4	93	1	1	1	0.325794	PHAVU_001G034400g, PHAVU_001G077000g, PHAVU_001G112300g, PHAVU_001G123600g, PHAVU_001G169300g, PHAVU_001G241500g, PHAVU_001G247300g, PHAVU_001G263500g, PHAVU_001G267400g, PHAVU_001G267500g, PHAVU_002G095300g, PHAVU_002G113000g, PHAVU_002G118300g, PHAVU_002G151500g, PHAVU_002G282900g, PHAVU_002G330700g, PHAVU_003G028400g, PHAVU_003G064900g, PHAVU_003G067600g, PHAVU_003G1006000g, PHAVU_003G121200g,…
.....GO:0005545	MF	e	1-phosphatidylinositol binding	9/7456	16/28134	0.0184202	5	9	1	1	1	0.325794	PHAVU_002G183100g, PHAVU_002G184000g, PHAVU_002G206000g, PHAVU_002G324400g, PHAVU_003G012900g, PHAVU_003G167300g, PHAVU_004G131400g, PHAVU_006G209000g, PHAVU_009G092600g
....GO:0030410	MF	e	nicotianamine synthase activity	3/7456	3/28134	0.0186078	4	3	1	1	1	0.325794	PHAVU_001G225000g, PHAVU_005G052500g, PHAVU_006G117300g
.....GO:0004148	MF	e	dihydrolipoyl dehydrogenase activity	3/7456	3/28134	0.0186078	5	3	1	1	1	0.325794	PHAVU_003G112300g, PHAVU_003G118800g, PHAVU_009G254900g
...GO:0031491	MF	e	nucleosome binding	3/7456	3/28134	0.0186078	3	3	1	1	1	0.325794	PHAVU_003G101700g, PHAVU_006G162200g, PHAVU_011G212400g
...GO:0008574	MF	e	plus-end-directed microtubule motor activity	3/7456	3/28134	0.0186078	3	3	1	1	1	0.325794	PHAVU_001G264500g, PHAVU_007G159100g, PHAVU_008G274700g
......GO:0047216	MF	e	inositol 3-alpha-galactosyltransferase activity	3/7456	3/28134	0.0186078	7	3	1	1	1	0.325794	PHAVU_001G215300g, PHAVU_001G223700g, PHAVU_007G203400g
.......GO:0051753	MF	e	mannan synthase activity	4/7456	5/28134	0.0194256	7	4	1	1	1	0.328962	PHAVU_001G185800g, PHAVU_007G105400g, PHAVU_007G223800g, PHAVU_011G089900g
.....GO:0035250	MF	e	UDP-galactosyltransferase activity	4/7456	5/28134	0.0194256	6	4	1	1	1	0.328962	PHAVU_001G195600g, PHAVU_001G215300g, PHAVU_001G223700g, PHAVU_007G203400g
.....GO:0034647	MF	e	histone H3-tri/di/monomethyl-lysine-4 demethylase activity	4/7456	5/28134	0.0194256	6	4	1	1	1	0.328962	PHAVU_002G137100g, PHAVU_006G121800g, PHAVU_007G096500g, PHAVU_009G169700g
......GO:0003999	MF	e	adenine phosphoribosyltransferase activity	4/7456	5/28134	0.0194256	6	4	1	1	1	0.328962	PHAVU_001G050500g, PHAVU_002G061600g, PHAVU_009G070900g, PHAVU_009G092200g
.....GO:0004396	MF	e	hexokinase activity	7/7456	12/28134	0.0197173	6	7	1	1	1	0.331186	PHAVU_002G308400g, PHAVU_003G040700g, PHAVU_003G231300g, PHAVU_004G123400g, PHAVU_008G234800g, PHAVU_010G144900g, PHAVU_011G023700g
....GO:0050661	MF	e	NADP binding	22/7456	54/28134	0.0208531	5	22	1	1	1	0.34744	PHAVU_001G054600g, PHAVU_001G078900g, PHAVU_001G168000g, PHAVU_001G202200g, PHAVU_001G223300g, PHAVU_001G265600g, PHAVU_002G087400g, PHAVU_002G216100g, PHAVU_002G249900g, PHAVU_002G295300g, PHAVU_003G200300g, PHAVU_004G046100g, PHAVU_004G0570000g, PHAVU_004G163400g, PHAVU_005G059200g, PHAVU_008G148700g, PHAVU_009G096500g, PHAVU_009G105400g, PHAVU_009G133300g, PHAVU_009G146100g, PHAVU_010G023000g,…
.....GO:0030570	MF	e	pectate lyase activity	12/7456	25/28134	0.0217004	5	12	1	1	1	0.355019	PHAVU_001G180800g, PHAVU_002G065800g, PHAVU_003G069100g, PHAVU_003G081000g, PHAVU_004G059200g, PHAVU_004G098100g, PHAVU_004G101600g, PHAVU_007G024400g, PHAVU_007G236800g, PHAVU_008G123000g, PHAVU_009G170500g, PHAVU_009G189800g
......GO:0015079	MF	e	potassium ion transmembrane transporter activity	23/7456	56/28134	0.0217045	7	23	1	1	1	0.355019	PHAVU_001G034400g, PHAVU_001G099600g, PHAVU_002G331700g, PHAVU_003G052800g, PHAVU_003G052900g, PHAVU_003G085800g, PHAVU_003G160800g, PHAVU_004G018100g, PHAVU_004G1259001g, PHAVU_006G050200g, PHAVU_006G206600g, PHAVU_008G036200g, PHAVU_008G152200g, PHAVU_008G238100g, PHAVU_008G238400g, PHAVU_008G259600g, PHAVU_008G278400g, PHAVU_009G099300g, PHAVU_009G102100g, PHAVU_009G206600g, PHAVU_011G080800g,…
...GO:0030276	MF	e	clathrin binding	18/7456	42/28134	0.0219953	3	18	1	1	1	0.355019	PHAVU_001G244300g, PHAVU_002G034100g, PHAVU_002G183100g, PHAVU_002G184000g, PHAVU_002G206000g, PHAVU_002G274800g, PHAVU_002G324400g, PHAVU_003G012900g, PHAVU_003G167300g, PHAVU_004G131400g, PHAVU_006G209000g, PHAVU_007G002500g, PHAVU_008G003100g, PHAVU_008G222800g, PHAVU_009G092600g, PHAVU_009G128700g, PHAVU_009G153800g, PHAVU_011G064300g
.......GO:0005384	MF	e	manganese ion transmembrane transporter activity	10/7456	20/28134	0.0229916	8	10	1	1	1	0.362601	PHAVU_002G205000g, PHAVU_002G205100g, PHAVU_002G205200g, PHAVU_002G323700g, PHAVU_004G096500g, PHAVU_007G079100g, PHAVU_008G054700g, PHAVU_008G070000g, PHAVU_008G244200g, PHAVU_010G021600g
...GO:0016879	MF	e	ligase activity, forming carbon-nitrogen bonds	31/7456	82/28134	0.0239244	3	31	1	1	1	0.366131	PHAVU_001G114900g, PHAVU_001G234500g, PHAVU_001G252200g, PHAVU_002G017800g, PHAVU_002G101900g, PHAVU_002G290300g, PHAVU_002G322100g, PHAVU_003G238700g, PHAVU_003G274700g, PHAVU_004G148300g, PHAVU_005G0834001g, PHAVU_005G089200g, PHAVU_005G111000g, PHAVU_005G137300g, PHAVU_006G036200g, PHAVU_006G069300g, PHAVU_007G006400g, PHAVU_007G106600g, PHAVU_007G152500g, PHAVU_007G209400g, PHAVU_007G216100g,…
....GO:0008079	MF	e	translation termination factor activity	6/7456	10/28134	0.026224	6	6	1	1	1	0.389775	PHAVU_001G097700g, PHAVU_001G203900g, PHAVU_001G217500g, PHAVU_001G225200g, PHAVU_003G215000g, PHAVU_004G141500g
......GO:0005471	MF	e	ATP:ADP antiporter activity	6/7456	10/28134	0.026224	8	6	1	1	1	0.389775	PHAVU_005G020700g, PHAVU_005G148300g, PHAVU_005G174000g, PHAVU_009G078000g, PHAVU_010G152900g, PHAVU_011G126000g
.....GO:0003747	MF	e	translation release factor activity	6/7456	10/28134	0.026224	7	6	1	1	1	0.389775	PHAVU_001G097700g, PHAVU_001G203900g, PHAVU_001G217500g, PHAVU_001G225200g, PHAVU_003G215000g, PHAVU_004G141500g
...GO:0005516	MF	e	calmodulin binding	17/7456	39/28134	0.0272912	3	17	1	1	1	0.402739	PHAVU_001G127000g, PHAVU_001G226000g, PHAVU_002G318100g, PHAVU_003G147800g, PHAVU_003G207300g, PHAVU_003G235500g, PHAVU_003G2460000g, PHAVU_004G155900g, PHAVU_005G031900g, PHAVU_005G159500g, PHAVU_006G191900g, PHAVU_008G035900g, PHAVU_009G071300g, PHAVU_009G101300g, PHAVU_009G234600g, PHAVU_011G013900g, PHAVU_011G0417000g
...GO:0051015	MF	e	actin filament binding	19/7456	46/28134	0.0290189	5	19	1	1	1	0.424674	PHAVU_002G011800g, PHAVU_002G252900g, PHAVU_002G261800g, PHAVU_003G056100g, PHAVU_003G059000g, PHAVU_003G143200g, PHAVU_003G235600g, PHAVU_006G090300g, PHAVU_007G196700g, PHAVU_007G252400g, PHAVU_008G050300g, PHAVU_008G136800g, PHAVU_008G287800g, PHAVU_009G072200g, PHAVU_009G182900g, PHAVU_009G238200g, PHAVU_009G250200g, PHAVU_010G031500g, PHAVU_011G141900g
..GO:0032451	MF	e	demethylase activity	13/7456	28/28134	0.0291886	2	13	1	1	1	0.424674	PHAVU_001G147800g, PHAVU_001G186500g, PHAVU_001G262100g, PHAVU_002G137100g, PHAVU_002G220900g, PHAVU_003G014200g, PHAVU_003G081400g, PHAVU_006G121800g, PHAVU_006G214800g, PHAVU_007G096500g, PHAVU_007G223600g, PHAVU_009G030300g, PHAVU_009G169700g
....GO:0016773	MF	e	phosphotransferase activity, alcohol group as acceptor	458/7456	1588/28134	0.0303431	4	458	1	1	1	0.433948	PHAVU_001G000500g, PHAVU_001G002800g, PHAVU_001G003300g, PHAVU_001G014400g, PHAVU_001G040000g, PHAVU_001G043600g, PHAVU_001G047100g, PHAVU_001G058600g, PHAVU_001G060600g, PHAVU_001G067700g, PHAVU_001G070700g, PHAVU_001G071200g, PHAVU_001G075500g, PHAVU_001G081500g, PHAVU_001G083100g, PHAVU_001G083300g, PHAVU_001G095500g, PHAVU_001G110300g, PHAVU_001G117800g, PHAVU_001G123800g, PHAVU_001G135300g, …
......GO:0005507	MF	e	copper ion binding	30/7456	80/28134	0.0306557	6	30	1	1	1	0.433948	PHAVU_001G001500g, PHAVU_001G246700g, PHAVU_002G031600g, PHAVU_002G101700g, PHAVU_002G190000g, PHAVU_003G064200g, PHAVU_003G080100g, PHAVU_003G217800g, PHAVU_003G247700g, PHAVU_005G008000g, PHAVU_006G065800g, PHAVU_006G074000g, PHAVU_007G056700g, PHAVU_007G086400g, PHAVU_008G100500g, PHAVU_008G1006000g, PHAVU_008G107100g, PHAVU_008G119000g, PHAVU_008G119200g, PHAVU_008G226700g, PHAVU_008G252800g,…
.....GO:0052716	MF	e	hydroquinone:oxygen oxidoreductase activity	11/7456	23/28134	0.0306662	5	11	1	1	1	0.433948	PHAVU_001G246700g, PHAVU_002G031600g, PHAVU_006G065800g, PHAVU_006G074000g, PHAVU_007G086400g, PHAVU_008G100500g, PHAVU_008G107100g, PHAVU_008G119000g, PHAVU_008G119200g, PHAVU_010G115300g, PHAVU_011G025400g
....GO:0005338	MF	e	nucleotide-sugar transmembrane transporter activity	11/7456	23/28134	0.0306662	4	11	1	1	1	0.433948	PHAVU_002G256000g, PHAVU_003G139700g, PHAVU_005G134200g, PHAVU_006G064700g, PHAVU_006G110600g, PHAVU_007G083300g, PHAVU_008G292800g, PHAVU_009G124700g, PHAVU_009G141300g, PHAVU_009G141500g, PHAVU_009G150800g
.....GO:0004499	MF	e	N,N-dimethylaniline monooxygenase activity	9/7456	18/28134	0.031948	5	9	1	1	1	0.449011	PHAVU_001G054600g, PHAVU_001G078900g, PHAVU_001G168000g, PHAVU_001G202200g, PHAVU_002G087400g, PHAVU_004G163400g, PHAVU_009G096500g, PHAVU_009G105400g, PHAVU_009G133300g
....GO:0016747	MF	e	acyltransferase activity, transferring groups other than amino-acyl groups	123/7456	393/28134	0.0331047	4	123	1	1	1	0.462123	PHAVU_001G046200g, PHAVU_001G054300g, PHAVU_001G089700g, PHAVU_001G112800g, PHAVU_001G128100g, PHAVU_001G143600g, PHAVU_001G150000g, PHAVU_001G156000g, PHAVU_001G217900g, PHAVU_001G244800g, PHAVU_001G246200g, PHAVU_002G012000g, PHAVU_002G064300g, PHAVU_002G073800g, PHAVU_002G091400g, PHAVU_002G103600g, PHAVU_002G136600g, PHAVU_002G177000g, PHAVU_002G216000g, PHAVU_002G216500g, PHAVU_002G217300g, …
..GO:0016787	MF	e	hydrolase activity	842/7456	2993/28134	0.0335871	2	842	1	1	1	0.464517	PHAVU_001G001900g, PHAVU_001G005200g, PHAVU_001G007900g, PHAVU_001G010500g, PHAVU_001G010700g, PHAVU_001G016500g, PHAVU_001G019500g, PHAVU_001G020200g, PHAVU_001G021200g, PHAVU_001G025000g, PHAVU_001G026100g, PHAVU_001G027400g, PHAVU_001G033500g, PHAVU_001G036600g, PHAVU_001G036800g, PHAVU_001G037400g, PHAVU_001G043400g, PHAVU_001G043700g, PHAVU_001G044100g, PHAVU_001G046700g, PHAVU_001G056400g, …
.GO:0045182	MF	e	translation regulator activity	45/7456	128/28134	0.0344194	1	45	1	1	1	0.464517	PHAVU_001G097700g, PHAVU_001G148100g, PHAVU_001G152800g, PHAVU_001G200000g, PHAVU_001G203900g, PHAVU_001G217500g, PHAVU_001G225200g, PHAVU_002G025900g, PHAVU_002G090900g, PHAVU_002G156100g, PHAVU_002G173800g, PHAVU_002G218900g, PHAVU_002G268700g, PHAVU_003G027700g, PHAVU_003G127300g, PHAVU_003G154700g, PHAVU_003G154900g, PHAVU_003G177500g, PHAVU_003G205600g, PHAVU_003G208800g, PHAVU_003G215000g, …
...GO:0016746	MF	e	acyltransferase activity	151/7456	492/28134	0.0347087	3	151	1	1	1	0.464517	PHAVU_001G043900g, PHAVU_001G046200g, PHAVU_001G054300g, PHAVU_001G089700g, PHAVU_001G112800g, PHAVU_001G128100g, PHAVU_001G143600g, PHAVU_001G150000g, PHAVU_001G156000g, PHAVU_001G217900g, PHAVU_001G222900g, PHAVU_001G244800g, PHAVU_001G246200g, PHAVU_002G012000g, PHAVU_002G064300g, PHAVU_002G064600g, PHAVU_002G073800g, PHAVU_002G091400g, PHAVU_002G103600g, PHAVU_002G136600g, PHAVU_002G177000g, …
....GO:0050664	MF	e	oxidoreductase activity, acting on NAD(P)H, oxygen as acceptor	5/7456	8/28134	0.03485	4	5	1	1	1	0.464517	PHAVU_002G293700g, PHAVU_003G184900g, PHAVU_007G196800g, PHAVU_008G100700g, PHAVU_009G224100g
.....GO:0003905	MF	e	alkylbase DNA N-glycosylase activity	5/7456	8/28134	0.03485	6	5	1	1	1	0.464517	PHAVU_003G035100g, PHAVU_003G037100g, PHAVU_005G045900g, PHAVU_009G056500g, PHAVU_011G180500g
......GO:0022821	MF	e	potassium ion antiporter activity	5/7456	8/28134	0.03485	8	5	1	1	1	0.464517	PHAVU_001G034400g, PHAVU_004G1259001g, PHAVU_006G050200g, PHAVU_011G173300g, PHAVU_011G189700g
.....GO:0048040	MF	e	UDP-glucuronate decarboxylase activity	5/7456	8/28134	0.03485	5	5	1	1	1	0.464517	PHAVU_003G096800g, PHAVU_005G142500g, PHAVU_007G146300g, PHAVU_007G159700g, PHAVU_011G092900g
....GO:0061659	MF	e	ubiquitin-like protein ligase activity	58/7456	172/28134	0.0371782	4	58	1	1	1	0.483656	PHAVU_001G023300g, PHAVU_001G043900g, PHAVU_001G176000g, PHAVU_001G176700g, PHAVU_001G233700g, PHAVU_001G257800g, PHAVU_002G084300g, PHAVU_002G258600g, PHAVU_002G270300g, PHAVU_002G299600g, PHAVU_003G048200g, PHAVU_003G181600g, PHAVU_003G222100g, PHAVU_003G233800g, PHAVU_003G242800g, PHAVU_003G257200g, PHAVU_004G078500g, PHAVU_004G098600g, PHAVU_004G139600g, PHAVU_004G147500g, PHAVU_005G104200g, …
.....GO:0004843	MF	e	cysteine-type deubiquitinase activity	23/7456	59/28134	0.0377509	6	23	1	1	1	0.487458	PHAVU_001G043700g, PHAVU_001G082300g, PHAVU_001G178500g, PHAVU_001G268800g, PHAVU_002G148100g, PHAVU_002G153200g, PHAVU_002G256600g, PHAVU_003G171000g, PHAVU_003G194200g, PHAVU_004G062500g, PHAVU_005G052400g, PHAVU_005G061400g, PHAVU_005G117700g, PHAVU_007G079400g, PHAVU_007G097000g, PHAVU_007G118800g, PHAVU_007G149800g, PHAVU_007G257000g, PHAVU_008G181000g, PHAVU_008G210300g, PHAVU_008G262400g, …
..GO:0090079	MF	e	translation regulator activity, nucleic acid binding	43/7456	123/28134	0.0400642	4	43	1	1	1	0.510942	PHAVU_001G097700g, PHAVU_001G148100g, PHAVU_001G152800g, PHAVU_001G200000g, PHAVU_001G203900g, PHAVU_001G217500g, PHAVU_001G225200g, PHAVU_002G025900g, PHAVU_002G090900g, PHAVU_002G156100g, PHAVU_002G173800g, PHAVU_002G218900g, PHAVU_002G268700g, PHAVU_003G127300g, PHAVU_003G154700g, PHAVU_003G154900g, PHAVU_003G177500g, PHAVU_003G205600g, PHAVU_003G215000g, PHAVU_003G216800g, PHAVU_003G217300g, …
...GO:0008135	MF	e	translation factor activity, RNA binding	43/7456	123/28134	0.0400642	5	43	1	1	1	0.510942	PHAVU_001G097700g, PHAVU_001G148100g, PHAVU_001G152800g, PHAVU_001G200000g, PHAVU_001G203900g, PHAVU_001G217500g, PHAVU_001G225200g, PHAVU_002G025900g, PHAVU_002G090900g, PHAVU_002G156100g, PHAVU_002G173800g, PHAVU_002G218900g, PHAVU_002G268700g, PHAVU_003G127300g, PHAVU_003G154700g, PHAVU_003G154900g, PHAVU_003G177500g, PHAVU_003G205600g, PHAVU_003G215000g, PHAVU_003G216800g, PHAVU_003G217300g, …
.....GO:0061630	MF	e	ubiquitin protein ligase activity	57/7456	170/28134	0.0445546	5	57	1	1	1	0.540732	PHAVU_001G023300g, PHAVU_001G043900g, PHAVU_001G176000g, PHAVU_001G176700g, PHAVU_001G233700g, PHAVU_001G257800g, PHAVU_002G084300g, PHAVU_002G258600g, PHAVU_002G270300g, PHAVU_002G299600g, PHAVU_003G048200g, PHAVU_003G181600g, PHAVU_003G222100g, PHAVU_003G233800g, PHAVU_003G242800g, PHAVU_003G257200g, PHAVU_004G078500g, PHAVU_004G098600g, PHAVU_004G139600g, PHAVU_004G147500g, PHAVU_005G104200g, …
.....GO:0102342	MF	e	3-oxo-cerotoyl-CoA reductase activity	4/7456	6/28134	0.0460643	5	4	1	1	1	0.540732	PHAVU_001G169500g, PHAVU_002G290500g, PHAVU_002G301600g, PHAVU_003G203300g
.....GO:0004332	MF	e	fructose-bisphosphate aldolase activity	4/7456	6/28134	0.0460643	5	4	1	1	1	0.540732	PHAVU_007G033800g, PHAVU_007G222900g, PHAVU_008G189200g, PHAVU_009G003100g
.....GO:0032453	MF	e	histone H3-methyl-lysine-4 demethylase activity	4/7456	6/28134	0.0460643	5	4	1	1	1	0.540732	PHAVU_002G137100g, PHAVU_006G121800g, PHAVU_007G096500g, PHAVU_009G169700g
.....GO:0102339	MF	e	3-oxo-arachidoyl-CoA reductase activity	4/7456	6/28134	0.0460643	5	4	1	1	1	0.540732	PHAVU_001G169500g, PHAVU_002G290500g, PHAVU_002G301600g, PHAVU_003G203300g
.....GO:0004345	MF	e	glucose-6-phosphate dehydrogenase activity	4/7456	6/28134	0.0460643	5	4	1	1	1	0.540732	PHAVU_001G223300g, PHAVU_004G0570000g, PHAVU_008G148700g, PHAVU_010G143200g
.......GO:0005375	MF	e	copper ion transmembrane transporter activity	4/7456	6/28134	0.0460643	8	4	1	1	1	0.540732	PHAVU_008G112800g, PHAVU_008G113200g, PHAVU_011G060400g, PHAVU_011G060500g
......GO:0005464	MF	e	UDP-xylose transmembrane transporter activity	4/7456	6/28134	0.0460643	6	4	1	1	1	0.540732	PHAVU_003G139700g, PHAVU_005G134200g, PHAVU_009G141300g, PHAVU_009G141500g
.....GO:0045544	MF	e	gibberellin 20-oxidase activity	4/7456	6/28134	0.0460643	5	4	1	1	1	0.540732	PHAVU_001G066000g, PHAVU_004G123600g, PHAVU_007G064800g, PHAVU_010G087500g
...GO:0035514	MF	e	DNA demethylase activity	4/7456	6/28134	0.0460643	4	4	1	1	1	0.540732	PHAVU_001G186500g, PHAVU_001G262100g, PHAVU_007G223600g, PHAVU_009G030300g
.....GO:0102341	MF	e	3-oxo-lignoceroyl-CoA reductase activity	4/7456	6/28134	0.0460643	5	4	1	1	1	0.540732	PHAVU_001G169500g, PHAVU_002G290500g, PHAVU_002G301600g, PHAVU_003G203300g
.....GO:0102340	MF	e	3-oxo-behenoyl-CoA reductase activity	4/7456	6/28134	0.0460643	5	4	1	1	1	0.540732	PHAVU_001G169500g, PHAVU_002G290500g, PHAVU_002G301600g, PHAVU_003G203300g
.....GO:0005261	MF	e	cation channel activity	27/7456	73/28134	0.0465862	6	27	1	1	1	0.543769	PHAVU_001G015300g, PHAVU_001G097100g, PHAVU_001G166900g, PHAVU_002G133000g, PHAVU_003G081500g, PHAVU_003G085800g, PHAVU_003G160800g, PHAVU_003G266800g, PHAVU_004G108200g, PHAVU_005G021000g, PHAVU_005G030600g, PHAVU_006G000300g, PHAVU_006G067500g, PHAVU_006G101400g, PHAVU_007G120200g, PHAVU_007G175600g, PHAVU_008G036200g, PHAVU_008G094900g, PHAVU_008G238100g, PHAVU_008G238400g, PHAVU_008G255900g, …
...GO:1901505	MF	e	carbohydrate derivative transmembrane transporter activity	22/7456	57/28134	0.0495477	3	22	1	1	1	0.575088	PHAVU_002G256000g, PHAVU_003G139700g, PHAVU_003G224300g, PHAVU_005G020700g, PHAVU_005G064800g, PHAVU_005G134200g, PHAVU_005G148300g, PHAVU_005G174000g, PHAVU_006G064700g, PHAVU_006G110600g, PHAVU_007G083300g, PHAVU_008G265100g, PHAVU_008G292800g, PHAVU_009G078000g, PHAVU_009G124700g, PHAVU_009G141300g, PHAVU_009G141500g, PHAVU_009G150800g, PHAVU_009G245400g, PHAVU_009G245500g, PHAVU_010G152900g, …
....GO:0043531	MF	p	ADP binding	11/7456	369/28134	2.22411e-34	8	11	4.59501e-31	4.47921e-31	4.59501e-31	4.59501e-31	PHAVU_002G079200g, PHAVU_002G133400g, PHAVU_002G166400g, PHAVU_004G137400g, PHAVU_005G005000g, PHAVU_005G014200g, PHAVU_005G087100g, PHAVU_006G010000g, PHAVU_010G025700g, PHAVU_010G026100g, PHAVU_011G192100g
.....GO:0046914	MF	p	transition metal ion binding	255/7456	1195/28134	2.76931e-05	5	255	0.0572139	0.055772	0.0570477	0.00817341	PHAVU_001G001500g, PHAVU_001G007900g, PHAVU_001G009700g, PHAVU_001G022100g, PHAVU_001G035600g, PHAVU_001G058800g, PHAVU_001G064000g, PHAVU_001G067300g, PHAVU_001G087300g, PHAVU_001G094200g, PHAVU_001G103400g, PHAVU_001G109500g, PHAVU_001G112800g, PHAVU_001G113800g, PHAVU_001G121400g, PHAVU_001G134900g, PHAVU_001G135800g, PHAVU_001G153900g, PHAVU_001G164300g, PHAVU_001G165000g, PHAVU_001G180900g, …
......GO:0005506	MF	p	iron ion binding	65/7456	365/28134	9.91985e-05	6	65	0.204944	0.199779	0.20415	0.0227716	PHAVU_001G022100g, PHAVU_001G094200g, PHAVU_001G112800g, PHAVU_001G214800g, PHAVU_001G242200g, PHAVU_001G245700g, PHAVU_001G262100g, PHAVU_002G005900g, PHAVU_002G013200g, PHAVU_002G086100g, PHAVU_002G097000g, PHAVU_002G104900g, PHAVU_002G111900g, PHAVU_002G173900g, PHAVU_002G187700g, PHAVU_002G187800g, PHAVU_002G198700g, PHAVU_002G226700g, PHAVU_002G247300g, PHAVU_003G004800g, PHAVU_003G010700g, …
....GO:0046872	MF	p	metal ion binding	546/7456	2344/28134	0.00022219	4	546	0.459044	0.447476	0.4566	0.0346602	PHAVU_001G001500g, PHAVU_001G001900g, PHAVU_001G002800g, PHAVU_001G007900g, PHAVU_001G009700g, PHAVU_001G011200g, PHAVU_001G022100g, PHAVU_001G023100g, PHAVU_001G035600g, PHAVU_001G039000g, PHAVU_001G055000g, PHAVU_001G058800g, PHAVU_001G064000g, PHAVU_001G065300g, PHAVU_001G066000g, PHAVU_001G067300g, PHAVU_001G081300g, PHAVU_001G087300g, PHAVU_001G094200g, PHAVU_001G102700g, PHAVU_001G103400g, …
......GO:0008270	MF	p	zinc ion binding	146/7456	698/28134	0.000593931	6	146	1	1	1	0.0523194	PHAVU_001G007900g, PHAVU_001G009700g, PHAVU_001G035600g, PHAVU_001G058800g, PHAVU_001G064000g, PHAVU_001G067300g, PHAVU_001G087300g, PHAVU_001G103400g, PHAVU_001G109500g, PHAVU_001G113800g, PHAVU_001G121400g, PHAVU_001G134900g, PHAVU_001G135800g, PHAVU_001G153900g, PHAVU_001G164300g, PHAVU_001G165000g, PHAVU_001G180900g, PHAVU_001G184400g, PHAVU_001G220500g, PHAVU_001G225500g, PHAVU_001G265800g, …
.....GO:0010333	MF	p	terpene synthase activity	2/7456	42/28134	0.000623854	5	2	1	1	1	0.0523194	PHAVU_001G066000g, PHAVU_011G142800g
.......GO:0004523	MF	p	RNA-DNA hybrid ribonuclease activity	0/7456	24/28134	0.000841085	8	0	1	1	1	0.0560542
....GO:0016779	MF	p	nucleotidyltransferase activity	35/7456	209/28134	0.000929297	4	35	1	1	1	0.0581796	PHAVU_001G105200g, PHAVU_001G149600g, PHAVU_001G180200g, PHAVU_001G2449000g, PHAVU_002G053200g, PHAVU_002G104500g, PHAVU_002G151300g, PHAVU_002G190700g, PHAVU_003G090800g, PHAVU_003G207500g, PHAVU_003G261500g, PHAVU_003G282700g, PHAVU_004G012100g, PHAVU_004G022400g, PHAVU_004G045400g, PHAVU_006G172900g, PHAVU_007G062900g, PHAVU_007G066800g, PHAVU_007G124400g, PHAVU_008G013100g, PHAVU_008G020100g,…
...GO:0043169	MF	p	cation binding	567/7456	2394/28134	0.0010783	3	567	1	1	1	0.0636505	PHAVU_001G001500g, PHAVU_001G001900g, PHAVU_001G002800g, PHAVU_001G007900g, PHAVU_001G009700g, PHAVU_001G011200g, PHAVU_001G022100g, PHAVU_001G023100g, PHAVU_001G035600g, PHAVU_001G039000g, PHAVU_001G055000g, PHAVU_001G058800g, PHAVU_001G064000g, PHAVU_001G065300g, PHAVU_001G066000g, PHAVU_001G067300g, PHAVU_001G081300g, PHAVU_001G087300g, PHAVU_001G094200g, PHAVU_001G102700g, PHAVU_001G103400g, …
....GO:0034061	MF	p	DNA polymerase activity	3/7456	45/28134	0.00114485	5	3	1	1	1	0.0639258	PHAVU_003G090800g, PHAVU_003G207500g, PHAVU_006G172900g
.....GO:0008171	MF	p	O-methyltransferase activity	5/7456	57/28134	0.00137533	5	5	1	1	1	0.068624	PHAVU_003G051600g, PHAVU_003G206800g, PHAVU_008G1678001g, PHAVU_008G264200g, PHAVU_009G171400g
...GO:0016705	MF	p	oxidoreductase activity, acting on paired donors, with incorporation or reduction of molecular oxygen	92/7456	455/28134	0.00187606	3	92	1	1	1	0.0789476	PHAVU_001G022100g, PHAVU_001G031600g, PHAVU_001G054600g, PHAVU_001G055000g, PHAVU_001G064100g, PHAVU_001G066000g, PHAVU_001G078900g, PHAVU_001G094200g, PHAVU_001G112800g, PHAVU_001G124400g, PHAVU_001G168000g, PHAVU_001G202200g, PHAVU_001G215000g, PHAVU_001G242200g, PHAVU_001G244000g, PHAVU_001G262100g, PHAVU_002G005900g, PHAVU_002G013200g, PHAVU_002G018700g, PHAVU_002G087400g, PHAVU_002G097000g, …
...GO:0004497	MF	p	monooxygenase activity	69/7456	356/28134	0.00200501	3	69	1	1	1	0.0789476	PHAVU_001G022100g, PHAVU_001G031600g, PHAVU_001G054600g, PHAVU_001G078900g, PHAVU_001G094200g, PHAVU_001G112800g, PHAVU_001G168000g, PHAVU_001G202200g, PHAVU_001G242200g, PHAVU_002G005900g, PHAVU_002G018700g, PHAVU_002G087400g, PHAVU_002G097000g, PHAVU_002G102500g, PHAVU_002G111900g, PHAVU_002G173900g, PHAVU_002G187700g, PHAVU_002G187800g, PHAVU_002G226700g, PHAVU_002G236500g, PHAVU_002G247300g, …
..GO:0030527	MF	p	structural constituent of chromatin	5/7456	56/28134	0.002051	2	5	1	1	1	0.0789476	PHAVU_001G146100g, PHAVU_002G110800g, PHAVU_004G151300g, PHAVU_006G095800g, PHAVU_011G087500g
....GO:0004540	MF	p	ribonuclease activity	20/7456	132/28134	0.00283158	5	20	1	1	1	0.102694	PHAVU_001G007900g, PHAVU_001G193900g, PHAVU_001G204700g, PHAVU_002G170800g, PHAVU_002G288000g, PHAVU_003G027700g, PHAVU_003G208800g, PHAVU_003G227000g, PHAVU_004G073900g, PHAVU_005G121100g, PHAVU_005G160100g, PHAVU_006G111800g, PHAVU_007G185300g, PHAVU_007G187700g, PHAVU_008G165700g, PHAVU_008G188900g, PHAVU_008G215900g, PHAVU_009G036100g, PHAVU_009G260000g, PHAVU_011G097400g
.....GO:0004521	MF	p	endoribonuclease activity	9/7456	74/28134	0.00356148	6	9	1	1	1	0.118678	PHAVU_001G204700g, PHAVU_002G170800g, PHAVU_002G288000g, PHAVU_003G227000g, PHAVU_005G160100g, PHAVU_006G111800g, PHAVU_008G215900g, PHAVU_009G036100g, PHAVU_009G260000g
...GO:0015144	MF	p	carbohydrate transmembrane transporter activity	9/7456	74/28134	0.00356148	3	9	1	1	1	0.118678	PHAVU_001G147100g, PHAVU_002G046800g, PHAVU_002G221200g, PHAVU_003G067600g, PHAVU_004G085500g, PHAVU_005G105000g, PHAVU_006G159600g, PHAVU_008G001100g, PHAVU_011G118500g
.....GO:0003887	MF	p	DNA-directed DNA polymerase activity	3/7456	40/28134	0.00384365	6	3	1	1	1	0.124078	PHAVU_003G090800g, PHAVU_003G207500g, PHAVU_006G172900g
....GO:0004518	MF	p	nuclease activity	42/7456	230/28134	0.00423849	4	42	1	1	1	0.133787	PHAVU_001G007900g, PHAVU_001G183400g, PHAVU_001G193900g, PHAVU_001G204700g, PHAVU_002G041400g, PHAVU_002G103800g, PHAVU_002G140600g, PHAVU_002G170800g, PHAVU_002G267400g, PHAVU_002G288000g, PHAVU_003G027700g, PHAVU_003G154300g, PHAVU_003G173300g, PHAVU_003G208800g, PHAVU_003G227000g, PHAVU_004G073900g, PHAVU_004G117400g, PHAVU_005G016100g, PHAVU_005G121100g, PHAVU_005G160100g, PHAVU_006G087500g, …
.GO:0005198	MF	p	structural molecule activity	107/7456	503/28134	0.00686287	1	107	1	1	1	0.172911	PHAVU_001G003200g, PHAVU_001G012400g, PHAVU_001G030600g, PHAVU_001G074100g, PHAVU_001G111700g, PHAVU_001G139900g, PHAVU_001G146100g, PHAVU_001G167500g, PHAVU_001G199400g, PHAVU_001G200900g, PHAVU_001G208200g, PHAVU_001G244300g, PHAVU_001G261000g, PHAVU_002G022500g, PHAVU_002G051100g, PHAVU_002G057000g, PHAVU_002G110800g, PHAVU_002G132700g, PHAVU_002G171100g, PHAVU_002G174200g, PHAVU_002G182800g, …
..GO:0043167	MF	p	ion binding	1403/7456	5587/28134	0.00867835	2	1403	1	1	1	0.206805	PHAVU_001G000500g, PHAVU_001G001500g, PHAVU_001G001900g, PHAVU_001G002800g, PHAVU_001G003300g, PHAVU_001G005200g, PHAVU_001G005900g, PHAVU_001G007900g, PHAVU_001G009700g, PHAVU_001G010500g, PHAVU_001G011200g, PHAVU_001G014400g, PHAVU_001G022100g, PHAVU_001G023100g, PHAVU_001G024100g, PHAVU_001G024200g, PHAVU_001G028400g, PHAVU_001G031600g, PHAVU_001G035600g, PHAVU_001G038800g, PHAVU_001G039000g, …
.....GO:0004519	MF	p	endonuclease activity	19/7456	119/28134	0.00890689	5	19	1	1	1	0.207738	PHAVU_001G183400g, PHAVU_001G204700g, PHAVU_002G041400g, PHAVU_002G140600g, PHAVU_002G170800g, PHAVU_002G288000g, PHAVU_003G154300g, PHAVU_003G173300g, PHAVU_003G227000g, PHAVU_004G117400g, PHAVU_005G016100g, PHAVU_005G160100g, PHAVU_006G087500g, PHAVU_006G111800g, PHAVU_008G188400g, PHAVU_008G202300g, PHAVU_008G215900g, PHAVU_009G036100g, PHAVU_009G260000g
......GO:0016891	MF	p	endoribonuclease activity, producing 5'-phosphomonoesters	6/7456	53/28134	0.0117683	7	6	1	1	1	0.261432	PHAVU_001G204700g, PHAVU_005G160100g, PHAVU_006G111800g, PHAVU_008G215900g, PHAVU_009G036100g, PHAVU_009G260000g
...GO:0030247	MF	p	polysaccharide binding	12/7456	83/28134	0.0122331	3	12	1	1	1	0.264086	PHAVU_001G075500g, PHAVU_002G046400g, PHAVU_002G080000g, PHAVU_003G078800g, PHAVU_003G080900g, PHAVU_003G201900g, PHAVU_003G249300g, PHAVU_006G112600g, PHAVU_007G0313000g, PHAVU_008G259400g, PHAVU_009G053800g, PHAVU_009G259800g
....GO:0016838	MF	p	carbon-oxygen lyase activity, acting on phosphates	5/7456	47/28134	0.0122712	4	5	1	1	1	0.264086	PHAVU_001G066000g, PHAVU_002G106700g, PHAVU_004G027100g, PHAVU_007G094200g, PHAVU_011G142800g
...GO:0120013	MF	p	lipid transfer activity	0/7456	15/28134	0.0162325	3	0	1	1	1	0.313515
....GO:0046982	MF	p	protein heterodimerization activity	16/7456	99/28134	0.0218347	4	16	1	1	1	0.355019	PHAVU_001G146100g, PHAVU_003G103500g, PHAVU_005G050000g, PHAVU_006G095800g, PHAVU_006G095900g, PHAVU_007G163100g, PHAVU_007G165100g, PHAVU_007G181400g, PHAVU_008G204500g, PHAVU_009G161500g, PHAVU_009G201500g, PHAVU_009G246400g, PHAVU_010G082500g, PHAVU_011G087500g, PHAVU_011G120200g, PHAVU_011G196500g
....GO:0097747	MF	p	RNA polymerase activity	6/7456	49/28134	0.0226866	5	6	1	1	1	0.360542	PHAVU_002G104500g, PHAVU_003G282700g, PHAVU_007G066800g, PHAVU_008G020100g, PHAVU_008G024600g, PHAVU_010G030200g
.....GO:0034062	MF	p	5'-3' RNA polymerase activity	6/7456	49/28134	0.0226866	6	6	1	1	1	0.360542	PHAVU_002G104500g, PHAVU_003G282700g, PHAVU_007G066800g, PHAVU_008G020100g, PHAVU_008G024600g, PHAVU_010G030200g
.....GO:0015145	MF	p	monosaccharide transmembrane transporter activity	1/7456	21/28134	0.0235261	5	1	1	1	1	0.36545	PHAVU_002G046800g
.....GO:0015923	MF	p	mannosidase activity	1/7456	21/28134	0.0235261	5	1	1	1	1	0.36545	PHAVU_008G254800g
..GO:0140640	MF	p	catalytic activity, acting on a nucleic acid	152/7456	670/28134	0.0238079	2	152	1	1	1	0.366131	PHAVU_001G001600g, PHAVU_001G007900g, PHAVU_001G0948000g, PHAVU_001G113000g, PHAVU_001G128600g, PHAVU_001G129200g, PHAVU_001G136200g, PHAVU_001G186500g, PHAVU_001G193900g, PHAVU_001G204700g, PHAVU_001G212500g, PHAVU_001G212600g, PHAVU_001G214100g, PHAVU_001G220500g, PHAVU_001G246000g, PHAVU_001G257800g, PHAVU_001G262100g, PHAVU_001G264100g, PHAVU_001G264500g, PHAVU_001G268400g, PHAVU_002G027700g,…
......GO:0016893	MF	p	endonuclease activity, active with either ribo- or deoxyribonucleic acids and producing 5'-phosphomonoesters	8/7456	59/28134	0.0257636	6	8	1	1	1	0.389775	PHAVU_001G204700g, PHAVU_004G117400g, PHAVU_005G016100g, PHAVU_005G160100g, PHAVU_006G111800g, PHAVU_008G215900g, PHAVU_009G036100g, PHAVU_009G260000g
...GO:0140098	MF	p	catalytic activity, acting on RNA	89/7456	407/28134	0.0361527	3	89	1	1	1	0.476371	PHAVU_001G001600g, PHAVU_001G007900g, PHAVU_001G0948000g, PHAVU_001G113000g, PHAVU_001G193900g, PHAVU_001G204700g, PHAVU_001G214100g, PHAVU_001G246000g, PHAVU_001G262100g, PHAVU_001G268400g, PHAVU_002G027700g, PHAVU_002G043200g, PHAVU_002G104500g, PHAVU_002G167300g, PHAVU_002G170800g, PHAVU_002G205600g, PHAVU_002G216100g, PHAVU_002G262800g, PHAVU_002G288000g, PHAVU_002G308600g, PHAVU_002G320100g,…
......GO:0004559	MF	p	alpha-mannosidase activity	1/7456	19/28134	0.0362005	6	1	1	1	1	0.476371	PHAVU_008G254800g
..GO:0003735	MF	p	structural constituent of ribosome	85/7456	389/28134	0.0372223	2	85	1	1	1	0.483656	PHAVU_001G003200g, PHAVU_001G012400g, PHAVU_001G030600g, PHAVU_001G139900g, PHAVU_001G167500g, PHAVU_001G199400g, PHAVU_001G200900g, PHAVU_001G208200g, PHAVU_001G261000g, PHAVU_002G051100g, PHAVU_002G057000g, PHAVU_002G132700g, PHAVU_002G171100g, PHAVU_002G174200g, PHAVU_002G182800g, PHAVU_002G206100g, PHAVU_002G208200g, PHAVU_003G047800g, PHAVU_003G095800g, PHAVU_003G112200g, PHAVU_003G113100g, …
...GO:0019825	MF	p	oxygen binding	0/7456	11/28134	0.0444142	3	0	1	1	1	0.540732
....GO:0004478	MF	p	methionine adenosyltransferase activity	0/7456	12/28134	0.0445461	4	0	1	1	1	0.540732

## Sheet: g_max
GO	NS	enrichment	name	ratio_in_study	ratio_in_pop	p_uncorrected	depth	study_count	p_bonferroni	p_sidak	p_holm	p_fdr_bh	study_items
....GO:0051171	BP	e	regulation of nitrogen compound metabolic process	557/4739	1734/28134	1.15086e-58	4	557	3.90372e-55	3.80532e-55	3.90372e-55	2.40164e-55	PHAVU_001G008200g, PHAVU_001G009800g, PHAVU_001G011800g, PHAVU_001G018300g, PHAVU_001G029500g, PHAVU_001G031300g, PHAVU_001G034200g, PHAVU_001G036500g, PHAVU_001G039500g, PHAVU_001G039900g, PHAVU_001G042200g, PHAVU_001G046900g, PHAVU_001G047200g, PHAVU_001G055900g, PHAVU_001G061400g, PHAVU_001G068200g, PHAVU_001G073800g, PHAVU_001G086800g, PHAVU_001G088200g, PHAVU_001G100200g, PHAVU_001G101000g, …
....GO:0080090	BP	e	regulation of primary metabolic process	561/4739	1752/28134	1.41606e-58	4	561	4.80327e-55	4.6822e-55	4.80186e-55	2.40164e-55	PHAVU_001G008200g, PHAVU_001G009800g, PHAVU_001G011800g, PHAVU_001G018300g, PHAVU_001G029500g, PHAVU_001G031300g, PHAVU_001G034200g, PHAVU_001G036500g, PHAVU_001G039500g, PHAVU_001G039900g, PHAVU_001G042200g, PHAVU_001G046900g, PHAVU_001G047200g, PHAVU_001G055900g, PHAVU_001G061400g, PHAVU_001G068200g, PHAVU_001G072300g, PHAVU_001G073800g, PHAVU_001G086800g, PHAVU_001G088200g, PHAVU_001G100200g, …
......GO:2001141	BP	e	regulation of RNA biosynthetic process	506/4739	1524/28134	5.06276e-58	7	506	1.71729e-54	1.674e-54	1.71628e-54	3.43458e-55	PHAVU_001G008200g, PHAVU_001G009800g, PHAVU_001G011800g, PHAVU_001G018300g, PHAVU_001G029500g, PHAVU_001G031300g, PHAVU_001G034200g, PHAVU_001G036500g, PHAVU_001G039500g, PHAVU_001G039900g, PHAVU_001G042200g, PHAVU_001G046900g, PHAVU_001G055900g, PHAVU_001G061400g, PHAVU_001G068200g, PHAVU_001G073800g, PHAVU_001G086800g, PHAVU_001G088200g, PHAVU_001G100200g, PHAVU_001G101000g, PHAVU_001G106400g, …
......GO:0006355	BP	e	regulation of transcription, DNA-templated	506/4739	1524/28134	5.06276e-58	9	506	1.71729e-54	1.674e-54	1.71628e-54	3.43458e-55	PHAVU_001G008200g, PHAVU_001G009800g, PHAVU_001G011800g, PHAVU_001G018300g, PHAVU_001G029500g, PHAVU_001G031300g, PHAVU_001G034200g, PHAVU_001G036500g, PHAVU_001G039500g, PHAVU_001G039900g, PHAVU_001G042200g, PHAVU_001G046900g, PHAVU_001G055900g, PHAVU_001G061400g, PHAVU_001G068200g, PHAVU_001G073800g, PHAVU_001G086800g, PHAVU_001G088200g, PHAVU_001G100200g, PHAVU_001G101000g, PHAVU_001G106400g, …
.......GO:1903506	BP	e	regulation of nucleic acid-templated transcription	506/4739	1524/28134	5.06276e-58	8	506	1.71729e-54	1.674e-54	1.71628e-54	3.43458e-55	PHAVU_001G008200g, PHAVU_001G009800g, PHAVU_001G011800g, PHAVU_001G018300g, PHAVU_001G029500g, PHAVU_001G031300g, PHAVU_001G034200g, PHAVU_001G036500g, PHAVU_001G039500g, PHAVU_001G039900g, PHAVU_001G042200g, PHAVU_001G046900g, PHAVU_001G055900g, PHAVU_001G061400g, PHAVU_001G068200g, PHAVU_001G073800g, PHAVU_001G086800g, PHAVU_001G088200g, PHAVU_001G100200g, PHAVU_001G101000g, PHAVU_001G106400g, …
....GO:0031323	BP	e	regulation of cellular metabolic process	561/4739	1768/28134	4.34865e-57	4	561	1.47506e-53	1.43788e-53	1.47289e-53	2.39468e-54	PHAVU_001G008200g, PHAVU_001G009800g, PHAVU_001G011800g, PHAVU_001G018300g, PHAVU_001G029500g, PHAVU_001G031300g, PHAVU_001G034200g, PHAVU_001G036500g, PHAVU_001G039500g, PHAVU_001G039900g, PHAVU_001G042200g, PHAVU_001G046900g, PHAVU_001G047200g, PHAVU_001G055900g, PHAVU_001G061400g, PHAVU_001G068200g, PHAVU_001G072300g, PHAVU_001G073800g, PHAVU_001G086800g, PHAVU_001G088200g, PHAVU_001G100200g, …
.....GO:0051252	BP	e	regulation of RNA metabolic process	507/4739	1537/28134	4.94184e-57	6	507	1.67627e-53	1.63402e-53	1.67331e-53	2.39468e-54	PHAVU_001G008200g, PHAVU_001G009800g, PHAVU_001G011800g, PHAVU_001G018300g, PHAVU_001G029500g, PHAVU_001G031300g, PHAVU_001G034200g, PHAVU_001G036500g, PHAVU_001G039500g, PHAVU_001G039900g, PHAVU_001G042200g, PHAVU_001G046900g, PHAVU_001G055900g, PHAVU_001G061400g, PHAVU_001G068200g, PHAVU_001G073800g, PHAVU_001G086800g, PHAVU_001G088200g, PHAVU_001G100200g, PHAVU_001G101000g, PHAVU_001G106400g, …
.....GO:0019219	BP	e	regulation of nucleobase-containing compound metabolic process	516/4739	1577/28134	7.42277e-57	5	516	2.5178e-53	2.45434e-53	2.51261e-53	3.14726e-54	PHAVU_001G008200g, PHAVU_001G009800g, PHAVU_001G011800g, PHAVU_001G018300g, PHAVU_001G029500g, PHAVU_001G031300g, PHAVU_001G034200g, PHAVU_001G036500g, PHAVU_001G039500g, PHAVU_001G039900g, PHAVU_001G042200g, PHAVU_001G046900g, PHAVU_001G055900g, PHAVU_001G061400g, PHAVU_001G068200g, PHAVU_001G073800g, PHAVU_001G086800g, PHAVU_001G088200g, PHAVU_001G100200g, PHAVU_001G101000g, PHAVU_001G106400g, …
....GO:0009889	BP	e	regulation of biosynthetic process	514/4739	1574/28134	2.03011e-56	4	514	6.88613e-53	6.71256e-53	6.86989e-53	7.65126e-54	PHAVU_001G008200g, PHAVU_001G009800g, PHAVU_001G011800g, PHAVU_001G018300g, PHAVU_001G029500g, PHAVU_001G031300g, PHAVU_001G034200g, PHAVU_001G036500g, PHAVU_001G039500g, PHAVU_001G039900g, PHAVU_001G042200g, PHAVU_001G046900g, PHAVU_001G055900g, PHAVU_001G061400g, PHAVU_001G068200g, PHAVU_001G072300g, PHAVU_001G073800g, PHAVU_001G086800g, PHAVU_001G088200g, PHAVU_001G100200g, PHAVU_001G101000g, …
.....GO:0031326	BP	e	regulation of cellular biosynthetic process	513/4739	1571/28134	2.78259e-56	5	513	9.43855e-53	9.20064e-53	9.41351e-53	9.43855e-54	PHAVU_001G008200g, PHAVU_001G009800g, PHAVU_001G011800g, PHAVU_001G018300g, PHAVU_001G029500g, PHAVU_001G031300g, PHAVU_001G034200g, PHAVU_001G036500g, PHAVU_001G039500g, PHAVU_001G039900g, PHAVU_001G042200g, PHAVU_001G046900g, PHAVU_001G055900g, PHAVU_001G061400g, PHAVU_001G068200g, PHAVU_001G072300g, PHAVU_001G073800g, PHAVU_001G086800g, PHAVU_001G088200g, PHAVU_001G100200g, PHAVU_001G101000g, …
.....GO:0010556	BP	e	regulation of macromolecule biosynthetic process	511/4739	1565/28134	5.31735e-56	5	511	1.80365e-52	1.75818e-52	1.79833e-52	1.63968e-53	PHAVU_001G008200g, PHAVU_001G009800g, PHAVU_001G011800g, PHAVU_001G018300g, PHAVU_001G029500g, PHAVU_001G031300g, PHAVU_001G034200g, PHAVU_001G036500g, PHAVU_001G039500g, PHAVU_001G039900g, PHAVU_001G042200g, PHAVU_001G046900g, PHAVU_001G055900g, PHAVU_001G061400g, PHAVU_001G068200g, PHAVU_001G072300g, PHAVU_001G073800g, PHAVU_001G086800g, PHAVU_001G088200g, PHAVU_001G100200g, PHAVU_001G101000g, …
....GO:0060255	BP	e	regulation of macromolecule metabolic process	581/4739	1875/28134	2.72725e-55	4	581	9.25084e-52	9.01766e-52	9.22084e-52	7.70903e-53	PHAVU_001G008200g, PHAVU_001G009800g, PHAVU_001G011800g, PHAVU_001G018300g, PHAVU_001G029500g, PHAVU_001G031300g, PHAVU_001G034200g, PHAVU_001G036500g, PHAVU_001G039500g, PHAVU_001G039900g, PHAVU_001G042200g, PHAVU_001G046900g, PHAVU_001G047200g, PHAVU_001G055900g, PHAVU_001G061400g, PHAVU_001G068200g, PHAVU_001G072300g, PHAVU_001G073800g, PHAVU_001G086800g, PHAVU_001G088200g, PHAVU_001G100200g, …
...GO:0019222	BP	e	regulation of metabolic process	587/4739	1916/28134	6.21779e-54	3	587	2.10907e-50	2.05591e-50	2.10161e-50	1.62236e-51	PHAVU_001G008200g, PHAVU_001G009800g, PHAVU_001G011800g, PHAVU_001G018300g, PHAVU_001G029500g, PHAVU_001G031300g, PHAVU_001G034200g, PHAVU_001G036500g, PHAVU_001G039500g, PHAVU_001G039900g, PHAVU_001G042200g, PHAVU_001G046900g, PHAVU_001G047200g, PHAVU_001G055900g, PHAVU_001G061400g, PHAVU_001G068200g, PHAVU_001G072300g, PHAVU_001G073800g, PHAVU_001G086800g, PHAVU_001G088200g, PHAVU_001G100200g, …
.....GO:0010468	BP	e	regulation of gene expression	533/4739	1700/28134	2.77935e-52	5	533	9.42757e-49	9.18994e-49	9.39144e-49	6.73398e-50	PHAVU_001G008200g, PHAVU_001G009800g, PHAVU_001G011800g, PHAVU_001G018300g, PHAVU_001G029500g, PHAVU_001G031300g, PHAVU_001G034200g, PHAVU_001G036500g, PHAVU_001G039500g, PHAVU_001G039900g, PHAVU_001G042200g, PHAVU_001G046900g, PHAVU_001G055900g, PHAVU_001G061400g, PHAVU_001G068200g, PHAVU_001G073800g, PHAVU_001G086800g, PHAVU_001G088200g, PHAVU_001G100200g, PHAVU_001G101000g, PHAVU_001G106400g, …
.GO:0065007	BP	e	biological regulation	827/4739	3077/28134	3.90763e-50	1	827	1.32547e-46	1.29206e-46	1.32e-46	8.83646e-48	PHAVU_001G008200g, PHAVU_001G009800g, PHAVU_001G011800g, PHAVU_001G016100g, PHAVU_001G018300g, PHAVU_001G028800g, PHAVU_001G029500g, PHAVU_001G031300g, PHAVU_001G034200g, PHAVU_001G035100g, PHAVU_001G036500g, PHAVU_001G038800g, PHAVU_001G039500g, PHAVU_001G039900g, PHAVU_001G041700g, PHAVU_001G042200g, PHAVU_001G046200g, PHAVU_001G046500g, PHAVU_001G046900g, PHAVU_001G047200g, PHAVU_001G054600g, …
..GO:0050789	BP	e	regulation of biological process	775/4739	2839/28134	1.54598e-49	2	775	5.24397e-46	5.11178e-46	5.22078e-46	3.27748e-47	PHAVU_001G008200g, PHAVU_001G009800g, PHAVU_001G011800g, PHAVU_001G016100g, PHAVU_001G018300g, PHAVU_001G029500g, PHAVU_001G031300g, PHAVU_001G034200g, PHAVU_001G035100g, PHAVU_001G036500g, PHAVU_001G039500g, PHAVU_001G039900g, PHAVU_001G042200g, PHAVU_001G046200g, PHAVU_001G046500g, PHAVU_001G046900g, PHAVU_001G047200g, PHAVU_001G055900g, PHAVU_001G061400g, PHAVU_001G068200g, PHAVU_001G072300g, …
...GO:0050794	BP	e	regulation of cellular process	717/4739	2581/28134	1.499e-48	3	717	5.0846e-45	4.95643e-45	5.06061e-45	2.99094e-46	PHAVU_001G008200g, PHAVU_001G009800g, PHAVU_001G011800g, PHAVU_001G016100g, PHAVU_001G018300g, PHAVU_001G029500g, PHAVU_001G031300g, PHAVU_001G034200g, PHAVU_001G035100g, PHAVU_001G036500g, PHAVU_001G039500g, PHAVU_001G039900g, PHAVU_001G042200g, PHAVU_001G046200g, PHAVU_001G046500g, PHAVU_001G046900g, PHAVU_001G047200g, PHAVU_001G055900g, PHAVU_001G061400g, PHAVU_001G068200g, PHAVU_001G072300g, …
...GO:0009606	BP	e	tropism	24/4739	41/28134	2.00263e-09	3	24	6.79292e-06	6.62169e-06	6.73084e-06	2.12279e-07	PHAVU_001G088600g, PHAVU_001G109100g, PHAVU_002G109200g, PHAVU_002G184700g, PHAVU_002G260300g, PHAVU_002G332500g, PHAVU_003G049800g, PHAVU_004G145900g, PHAVU_006G080400g, PHAVU_007G044300g, PHAVU_007G161400g, PHAVU_007G251700g, PHAVU_008G017100g, PHAVU_008G077000g, PHAVU_008G114500g, PHAVU_008G245700g, PHAVU_009G062800g, PHAVU_009G188500g, PHAVU_009G201400g, PHAVU_009G225800g, PHAVU_009G262800g, …
..GO:0007017	BP	e	microtubule-based process	54/4739	162/28134	2.62451e-07	2	54	0.000890234	0.000867794	0.000879211	2.07031e-05	PHAVU_001G024200g, PHAVU_001G026600g, PHAVU_001G072400g, PHAVU_001G130300g, PHAVU_001G191500g, PHAVU_001G210500g, PHAVU_001G226700g, PHAVU_001G241800g, PHAVU_001G259600g, PHAVU_001G261200g, PHAVU_001G264500g, PHAVU_002G053700g, PHAVU_002G120200g, PHAVU_002G151700g, PHAVU_002G225000g, PHAVU_002G237400g, PHAVU_002G319300g, PHAVU_002G329800g, PHAVU_003G127400g, PHAVU_003G154300g, PHAVU_003G163300g, …
.GO:0032502	BP	e	developmental process	100/4739	373/28134	1.25509e-06	1	100	0.00425727	0.00414996	0.00419829	8.86932e-05	PHAVU_001G018300g, PHAVU_001G023600g, PHAVU_001G041700g, PHAVU_001G046200g, PHAVU_001G085400g, PHAVU_001G086800g, PHAVU_001G106700g, PHAVU_001G143000g, PHAVU_001G211400g, PHAVU_001G227900g, PHAVU_001G229900g, PHAVU_001G241000g, PHAVU_002G008300g, PHAVU_002G010700g, PHAVU_002G020200g, PHAVU_002G030800g, PHAVU_002G069700g, PHAVU_002G095800g, PHAVU_002G113200g, PHAVU_002G113800g, PHAVU_002G114000g, …
...GO:0009629	BP	e	response to gravity	14/4739	23/28134	2.57891e-06	3	14	0.00874766	0.00852716	0.0086084	0.000156208	PHAVU_001G088600g, PHAVU_002G109200g, PHAVU_002G184700g, PHAVU_002G332500g, PHAVU_004G145900g, PHAVU_007G044300g, PHAVU_007G161400g, PHAVU_008G017100g, PHAVU_008G077000g, PHAVU_009G225800g, PHAVU_009G262800g, PHAVU_010G080800g, PHAVU_010G128000g, PHAVU_011G165700g
....GO:0009630	BP	e	gravitropism	14/4739	23/28134	2.57891e-06	4	14	0.00874766	0.00852716	0.0086084	0.000156208	PHAVU_001G088600g, PHAVU_002G109200g, PHAVU_002G184700g, PHAVU_002G332500g, PHAVU_004G145900g, PHAVU_007G044300g, PHAVU_007G161400g, PHAVU_008G017100g, PHAVU_008G077000g, PHAVU_009G225800g, PHAVU_009G262800g, PHAVU_010G080800g, PHAVU_010G128000g, PHAVU_011G165700g
..GO:0048856	BP	e	anatomical structure development	66/4739	226/28134	4.00684e-06	2	66	0.0135912	0.0132486	0.0133668	0.000238442	PHAVU_001G023600g, PHAVU_001G041700g, PHAVU_001G046200g, PHAVU_001G086800g, PHAVU_001G106700g, PHAVU_001G241000g, PHAVU_002G008300g, PHAVU_002G010700g, PHAVU_002G020200g, PHAVU_002G030800g, PHAVU_002G069700g, PHAVU_002G095800g, PHAVU_002G113200g, PHAVU_002G113800g, PHAVU_002G114000g, PHAVU_002G122700g, PHAVU_002G151700g, PHAVU_002G187400g, PHAVU_002G201000g, PHAVU_002G218200g, PHAVU_002G257600g, …
......GO:0006468	BP	e	protein phosphorylation	294/4739	1384/28134	1.34211e-05	7	294	0.0455245	0.044377	0.0447326	0.000758741	PHAVU_001G017000g, PHAVU_001G035100g, PHAVU_001G058600g, PHAVU_001G067700g, PHAVU_001G096600g, PHAVU_001G137300g, PHAVU_001G162300g, PHAVU_001G165100g, PHAVU_001G188100g, PHAVU_001G216800g, PHAVU_001G227600g, PHAVU_001G231200g, PHAVU_001G233100g, PHAVU_001G245300g, PHAVU_001G252800g, PHAVU_002G017700g, PHAVU_002G021100g, PHAVU_002G025700g, PHAVU_002G029200g, PHAVU_002G064400g, PHAVU_002G087800g, …
....GO:0009690	BP	e	cytokinin metabolic process	16/4739	33/28134	2.61955e-05	6	16	0.0888551	0.0866153	0.0872047	0.00138836	PHAVU_001G028800g, PHAVU_001G038800g, PHAVU_001G194400g, PHAVU_002G051300g, PHAVU_003G136400g, PHAVU_003G1365000g, PHAVU_005G022700g, PHAVU_005G034000g, PHAVU_006G051400g, PHAVU_007G148800g, PHAVU_009G016000g, PHAVU_009G072700g, PHAVU_009G078800g, PHAVU_009G081800g, PHAVU_011G014000g, PHAVU_011G080600g
[truncated: 560 more rows]
