# Supplementary material for: Profiling conserved transcription factor binding motifs in Phaseolus vulgaris through comparative genomics
Source: BMC Genomics. 2025 Feb 20;26:169. doi: 10.1186/s12864-025-11309-2 (PMC11841308; doi:10.1186/s12864-025-11309-2)
Supplement: Supplementary file 5 — Supplementary Material 5: Supplementary Table 3. Enriched functions within genes with conserved motifs by transcription factor families. [file 12864_2025_11309_MOESM5_ESM.xlsx]

## Sheet: Supplementary_Table_3_Enriched_
tf	tf_family	go	go_name	genes_with_go_in_population_(23951)	number_controlled_by_family	proportion_controlled_by_family	gene	gene_name	fdr
Phvul.001G031200	AP2	GO:0016021	integral component of membrane	3541	407	0.114939	PHAVU_008G189900g	calcium ion-binding protein	0.0027001
Phvul.001G031200	AP2	GO:0016021	integral component of membrane	3541	407	0.114939	PHAVU_008G004100g	heparan-alpha-glucosaminide N-acetyltransferase	0.0027001
Phvul.001G031200	AP2	GO:0003700	DNA-binding transcription factor activity	855	132	0.154386	PHAVU_008G283100g	Nuclear transcription factor Y subunit A-1	4.6248e-07
Phvul.001G031200	AP2	GO:0006355	regulation of transcription, DNA-templated	1060	145	0.136792	PHAVU_008G283100g	Nuclear transcription factor Y subunit A-1	7.885e-05
Phvul.001G031200	AP2	GO:0016021	integral component of membrane	3541	407	0.114939	PHAVU_008G225300g	auxin transporter-like protein 1	0.0027001
Phvul.001G031200	AP2	GO:0016021	integral component of membrane	3541	407	0.114939	PHAVU_008G190500g	HVA22-like protein f	0.0027001
Phvul.001G031200	AP2	GO:0016021	integral component of membrane	3541	407	0.114939	PHAVU_008G009800g	E3 ubiquitin-protein ligase MARCH1	0.0027001
Phvul.001G031200	AP2	GO:0016567	protein ubiquitination	262	40	0.152672	PHAVU_008G009800g	E3 ubiquitin-protein ligase MARCH1	0.0342376
Phvul.001G031200	AP2	GO:0016021	integral component of membrane	3541	407	0.114939	PHAVU_008G182500g	protein SICKLE	0.0027001
Phvul.001G031200	AP2	GO:0006355	regulation of transcription, DNA-templated	1060	145	0.136792	PHAVU_003G090700g	PHD finger protein Alfin1	7.885e-05
Phvul.001G031200	AP2	GO:0030968	endoplasmic reticulum unfolded protein response	6	4	0.666667	PHAVU_003G271000g	serine/threonine-protein kinase/endoribonuclease IRE1a-like isoform X1	0.0271131
Phvul.001G031200	AP2	GO:0006397	mRNA processing	40	11	0.275	PHAVU_003G271000g	serine/threonine-protein kinase/endoribonuclease IRE1a-like isoform X1	0.0217369
Phvul.001G031200	AP2	GO:0004521	endoribonuclease activity	5	3	0.6	PHAVU_003G271000g	serine/threonine-protein kinase/endoribonuclease IRE1a-like isoform X1	0.0313918
Phvul.001G031200	AP2	GO:0010468	regulation of gene expression	35	10	0.285714	PHAVU_003G027700g	Meiosis arrest female protein 1	0.00966637
Phvul.001G031200	AP2	GO:0016021	integral component of membrane	3541	407	0.114939	PHAVU_001G116400g	E3 ubiquitin-protein ligase At4g11680-like	0.0027001
Phvul.001G031200	AP2	GO:0016021	integral component of membrane	3541	407	0.114939	PHAVU_001G202300g	classical arabinogalactan protein 26-like	0.0027001
Phvul.001G031200	AP2	GO:0016757	glycosyltransferase activity	175	28	0.16	PHAVU_001G047600g	hydroxyproline O-arabinosyltransferase 1	0.0363884
Phvul.001G031200	AP2	GO:0003700	DNA-binding transcription factor activity	855	132	0.154386	PHAVU_001G016100g	protein BRASSINAZOLE-RESISTANT 1-like	4.6248e-07
Phvul.001G031200	AP2	GO:0016021	integral component of membrane	3541	407	0.114939	PHAVU_001G024500g	Cysteine proteinase RD21a	0.0027001
Phvul.001G031200	AP2	GO:0016021	integral component of membrane	3541	407	0.114939	PHAVU_001G260900g	probable signal peptidase complex subunit 1	0.0027001
Phvul.001G031200	AP2	GO:0016021	integral component of membrane	3541	407	0.114939	PHAVU_001G152500g	transmembrane protein, putative	0.0027001
Phvul.001G031200	AP2	GO:0016021	integral component of membrane	3541	407	0.114939	PHAVU_001G263600g	15-cis-zeta-carotene isomerase, chloroplastic	0.0027001
Phvul.001G031200	AP2	GO:0003700	DNA-binding transcription factor activity	855	132	0.154386	PHAVU_007G221400g	zinc finger protein JACKDAW	4.6248e-07
Phvul.001G031200	AP2	GO:0016567	protein ubiquitination	262	40	0.152672	PHAVU_007G136300g	putative E3 ubiquitin-protein ligase LIN-1	0.0342376
Phvul.001G031200	AP2	GO:0016567	protein ubiquitination	262	40	0.152672	PHAVU_007G128200g	RING-H2 finger protein ATL16	0.0342376
Phvul.001G031200	AP2	GO:0005737	cytoplasm	534	69	0.129213	PHAVU_007G062100g	perakine reductase-like	0.0347557
Phvul.001G031200	AP2	GO:0016021	integral component of membrane	3541	407	0.114939	PHAVU_007G255700g	transmembrane protein, putative	0.0027001
Phvul.001G031200	AP2	GO:0016021	integral component of membrane	3541	407	0.114939	PHAVU_011G106600g	transferring glycosyl group transferase	0.0027001
Phvul.001G031200	AP2	GO:0003700	DNA-binding transcription factor activity	855	132	0.154386	PHAVU_011G056900g	lysine-specific demethylase JMJ30	4.6248e-07
Phvul.001G031200	AP2	GO:0006355	regulation of transcription, DNA-templated	1060	145	0.136792	PHAVU_011G056900g	lysine-specific demethylase JMJ30	7.885e-05
Phvul.001G031200	AP2	GO:0016021	integral component of membrane	3541	407	0.114939	PHAVU_011G026100g	putative ER lumen protein-retaining receptor C28H8.4	0.0027001
Phvul.001G031200	AP2	GO:0016567	protein ubiquitination	262	40	0.152672	PHAVU_002G233800g	probable ubiquitin-conjugating enzyme E2 24	0.0342376
Phvul.001G031200	AP2	GO:0004861	cyclin-dependent protein serine/threonine kinase inhibitor activity	5	4	0.8	PHAVU_002G019500g	cyclin-dependent kinase inhibitor 7-like	0.0110194
Phvul.001G031200	AP2	GO:0045736	negative regulation of cyclin-dependent protein serine/threonine kinase activity	5	4	0.8	PHAVU_002G019500g	cyclin-dependent kinase inhibitor 7-like	0.0110194
Phvul.001G031200	AP2	GO:0030968	endoplasmic reticulum unfolded protein response	6	4	0.666667	PHAVU_002G117600g	serine/threonine-protein kinase/endoribonuclease IRE1a	0.0271131
Phvul.001G031200	AP2	GO:0006397	mRNA processing	40	11	0.275	PHAVU_002G117600g	serine/threonine-protein kinase/endoribonuclease IRE1a	0.0217369
Phvul.001G031200	AP2	GO:0004521	endoribonuclease activity	5	3	0.6	PHAVU_002G117600g	serine/threonine-protein kinase/endoribonuclease IRE1a	0.0313918
Phvul.001G031200	AP2	GO:0030968	endoplasmic reticulum unfolded protein response	6	4	0.666667	PHAVU_002G117600g	serine/threonine-protein kinase/endoribonuclease IRE1a	0.0271131
Phvul.001G031200	AP2	GO:0006397	mRNA processing	40	11	0.275	PHAVU_002G117600g	serine/threonine-protein kinase/endoribonuclease IRE1a	0.0217369
Phvul.001G031200	AP2	GO:0004521	endoribonuclease activity	5	3	0.6	PHAVU_002G117600g	serine/threonine-protein kinase/endoribonuclease IRE1a	0.0313918
Phvul.001G031200	AP2	GO:0016021	integral component of membrane	3541	407	0.114939	PHAVU_002G225100g	sodium/hydrogen exchanger 6	0.0027001
Phvul.001G031200	AP2	GO:0006355	regulation of transcription, DNA-templated	1060	145	0.136792	PHAVU_002G283100g	transcription factor bHLH137	7.885e-05
Phvul.001G031200	AP2	GO:0003700	DNA-binding transcription factor activity	855	132	0.154386	PHAVU_002G144900g	dof zinc finger protein DOF5.7	4.6248e-07
Phvul.001G031200	AP2	GO:0006355	regulation of transcription, DNA-templated	1060	145	0.136792	PHAVU_002G144900g	dof zinc finger protein DOF5.7	7.885e-05
Phvul.001G031200	AP2	GO:0003700	DNA-binding transcription factor activity	855	132	0.154386	PHAVU_002G144900g	dof zinc finger protein DOF5.7	4.6248e-07
Phvul.001G031200	AP2	GO:0006355	regulation of transcription, DNA-templated	1060	145	0.136792	PHAVU_002G144900g	dof zinc finger protein DOF5.7	7.885e-05
Phvul.001G031200	AP2	GO:0016567	protein ubiquitination	262	40	0.152672	PHAVU_002G270300g	U-box domain-containing protein 27	0.0342376
Phvul.001G031200	AP2	GO:0016567	protein ubiquitination	262	40	0.152672	PHAVU_002G149400g	BTB/POZ domain-containing protein	0.0342376
Phvul.001G031200	AP2	GO:0006355	regulation of transcription, DNA-templated	1060	145	0.136792	PHAVU_002G137300g	probable transcription factor KAN2	7.885e-05
Phvul.001G031200	AP2	GO:0016021	integral component of membrane	3541	407	0.114939	PHAVU_004G069700g	protein COFACTOR ASSEMBLY OF COMPLEX C SUBUNIT B CCB1, chloroplastic	0.0027001
Phvul.001G031200	AP2	GO:0005737	cytoplasm	534	69	0.129213	PHAVU_004G159000g	serine/threonine-protein phosphatase 2A 65 kDa regulatory subunit A beta isoform-like	0.0347557
Phvul.001G031200	AP2	GO:0016021	integral component of membrane	3541	407	0.114939	PHAVU_004G128300g	ATP-dependent RNA helicase glh-2	0.0027001
Phvul.001G031200	AP2	GO:0016021	integral component of membrane	3541	407	0.114939	PHAVU_010G155100g	transmembrane protein, putative	0.0027001
Phvul.001G031200	AP2	GO:0004497	monooxygenase activity	246	11	0.0447154	PHAVU_010G117100g	cytochrome P450 78A3	0.0218678
Phvul.001G031200	AP2	GO:0005506	iron ion binding	298	15	0.0503356	PHAVU_010G117100g	cytochrome P450 78A3	0.0332955
Phvul.001G031200	AP2	GO:0003700	DNA-binding transcription factor activity	855	132	0.154386	PHAVU_005G093800g	probable WRKY transcription factor 69	4.6248e-07
Phvul.001G031200	AP2	GO:0006355	regulation of transcription, DNA-templated	1060	145	0.136792	PHAVU_005G093800g	probable WRKY transcription factor 69	7.885e-05
Phvul.001G031200	AP2	GO:0003700	DNA-binding transcription factor activity	855	132	0.154386	PHAVU_005G136300g	zinc finger protein BALDIBIS-like	4.6248e-07
Phvul.001G031200	AP2	GO:0006355	regulation of transcription, DNA-templated	1060	145	0.136792	PHAVU_005G136300g	zinc finger protein BALDIBIS-like	7.885e-05
Phvul.001G031200	AP2	GO:0006355	regulation of transcription, DNA-templated	1060	145	0.136792	PHAVU_009G164300g	transcription factor bHLH137	7.885e-05
Phvul.001G031200	AP2	GO:0016567	protein ubiquitination	262	40	0.152672	PHAVU_009G012400g	U-box domain-containing protein 44	0.0342376
Phvul.001G031200	AP2	GO:0016021	integral component of membrane	3541	407	0.114939	PHAVU_009G008900g	polyol transporter 5	0.0027001
Phvul.001G031200	AP2	GO:0003700	DNA-binding transcription factor activity	855	132	0.154386	PHAVU_009G065800g	heat stress transcription factor B-4	4.6248e-07
Phvul.001G031200	AP2	GO:0006355	regulation of transcription, DNA-templated	1060	145	0.136792	PHAVU_009G065800g	heat stress transcription factor B-4	7.885e-05
Phvul.001G031200	AP2	GO:0016021	integral component of membrane	3541	407	0.114939	PHAVU_009G102200g	probable xyloglucan glycosyltransferase 5	0.0027001
Phvul.001G031200	AP2	GO:0003700	DNA-binding transcription factor activity	855	132	0.154386	PHAVU_009G0137001g	protein SHI RELATED SEQUENCE 5	4.6248e-07
Phvul.001G031200	AP2	GO:0006355	regulation of transcription, DNA-templated	1060	145	0.136792	PHAVU_009G0137001g	protein SHI RELATED SEQUENCE 5	7.885e-05
Phvul.001G031200	AP2	GO:0016021	integral component of membrane	3541	407	0.114939	PHAVU_009G026600g	RHOMBOID-like protein 8	0.0027001
Phvul.001G031200	AP2	GO:0016021	integral component of membrane	3541	407	0.114939	PHAVU_009G045500g	transmembrane protein, putative	0.0027001
Phvul.001G031200	AP2	GO:0005737	cytoplasm	534	69	0.129213	PHAVU_009G259900g	soluble inorganic pyrophosphatase 1	0.0347557
Phvul.001G031200	AP2	GO:0016021	integral component of membrane	3541	407	0.114939	PHAVU_006G161700g	CASP-like protein 1D1	0.0027001
Phvul.001G031200	AP2	GO:0016021	integral component of membrane	3541	407	0.114939	PHAVU_006G157400g	BI1-like protein	0.0027001
Phvul.001G031200	AP2	GO:0016021	integral component of membrane	3541	407	0.114939	PHAVU_006G185100g	probable hexosyltransferase MUCI70	0.0027001
Phvul.002G146400	AP2	GO:0016021	integral component of membrane	3541	407	0.114939	PHAVU_008G028700g	NADH-ubiquinone reductase complex 1 MLRQ subunit	0.0027001
Phvul.002G146400	AP2	GO:0003700	DNA-binding transcription factor activity	855	132	0.154386	PHAVU_008G099400g	dof zinc finger protein DOF2.4	4.6248e-07
Phvul.002G146400	AP2	GO:0006355	regulation of transcription, DNA-templated	1060	145	0.136792	PHAVU_008G099400g	dof zinc finger protein DOF2.4	7.885e-05
Phvul.002G146400	AP2	GO:0005737	cytoplasm	534	69	0.129213	PHAVU_008G009300g	EEF1A lysine methyltransferase 2	0.0347557
Phvul.002G146400	AP2	GO:0006355	regulation of transcription, DNA-templated	1060	145	0.136792	PHAVU_003G090700g	PHD finger protein Alfin1	7.885e-05
Phvul.002G146400	AP2	GO:0016021	integral component of membrane	3541	407	0.114939	PHAVU_003G130200g	guanine nucleotide-binding protein subunit gamma 3	0.0027001
Phvul.002G146400	AP2	GO:0016021	integral component of membrane	3541	407	0.114939	PHAVU_003G1802000g	protein CHAPERONE-LIKE PROTEIN OF POR1, chloroplastic	0.0027001
Phvul.002G146400	AP2	GO:0005737	cytoplasm	534	69	0.129213	PHAVU_001G119600g	calmodulin-interacting protein 111	0.0347557
Phvul.002G146400	AP2	GO:0016021	integral component of membrane	3541	407	0.114939	PHAVU_001G119600g	calmodulin-interacting protein 111	0.0027001
Phvul.002G146400	AP2	GO:0005737	cytoplasm	534	69	0.129213	PHAVU_001G251500g	Inactive TPR repeat-containing thioredoxin TTL3	0.0347557
Phvul.002G146400	AP2	GO:0016021	integral component of membrane	3541	407	0.114939	PHAVU_001G261800g	REF/SRPP-like protein	0.0027001
Phvul.002G146400	AP2	GO:0016021	integral component of membrane	3541	407	0.114939	PHAVU_001G207500g	Caffeoylshikimate esterase	0.0027001
Phvul.002G146400	AP2	GO:0016021	integral component of membrane	3541	407	0.114939	PHAVU_001G123700g	UDP-D-xylose:L-fucose alpha-1,3-D-xylosyltransferase MGP4	0.0027001
Phvul.002G146400	AP2	GO:0003700	DNA-binding transcription factor activity	855	132	0.154386	PHAVU_001G233900g	protein RADIALIS-like 6	4.6248e-07
Phvul.002G146400	AP2	GO:0016021	integral component of membrane	3541	407	0.114939	PHAVU_001G263600g	15-cis-zeta-carotene isomerase, chloroplastic	0.0027001
Phvul.002G146400	AP2	GO:0016757	glycosyltransferase activity	175	28	0.16	PHAVU_007G029800g	glycosyltransferase BC10-like	0.0363884
Phvul.002G146400	AP2	GO:0016757	glycosyltransferase activity	175	28	0.16	PHAVU_007G029800g	glycosyltransferase BC10-like	0.0363884
Phvul.002G146400	AP2	GO:0016021	integral component of membrane	3541	407	0.114939	PHAVU_007G118700g	hypothetical protein PHAVU_007G118700g, partial	0.0027001
Phvul.002G146400	AP2	GO:0016021	integral component of membrane	3541	407	0.114939	PHAVU_007G118700g	hypothetical protein PHAVU_007G118700g, partial	0.0027001
Phvul.002G146400	AP2	GO:0016021	integral component of membrane	3541	407	0.114939	PHAVU_007G093800g	rhomboid-like protein 19	0.0027001
Phvul.002G146400	AP2	GO:0003700	DNA-binding transcription factor activity	855	132	0.154386	PHAVU_011G187400g	Ethylene-responsive transcription factor WRI1	4.6248e-07
Phvul.002G146400	AP2	GO:0006355	regulation of transcription, DNA-templated	1060	145	0.136792	PHAVU_011G187400g	Ethylene-responsive transcription factor WRI1	7.885e-05
Phvul.002G146400	AP2	GO:0016021	integral component of membrane	3541	407	0.114939	PHAVU_011G049500g	cold-regulated 413 plasma membrane protein 2	0.0027001
Phvul.002G146400	AP2	GO:0003700	DNA-binding transcription factor activity	855	132	0.154386	PHAVU_011G056900g	lysine-specific demethylase JMJ30	4.6248e-07
Phvul.002G146400	AP2	GO:0006355	regulation of transcription, DNA-templated	1060	145	0.136792	PHAVU_011G056900g	lysine-specific demethylase JMJ30	7.885e-05
Phvul.002G146400	AP2	GO:0016567	protein ubiquitination	262	40	0.152672	PHAVU_002G233800g	probable ubiquitin-conjugating enzyme E2 24	0.0342376
Phvul.002G146400	AP2	GO:0004861	cyclin-dependent protein serine/threonine kinase inhibitor activity	5	4	0.8	PHAVU_002G019500g	cyclin-dependent kinase inhibitor 7-like	0.0110194
Phvul.002G146400	AP2	GO:0045736	negative regulation of cyclin-dependent protein serine/threonine kinase activity	5	4	0.8	PHAVU_002G019500g	cyclin-dependent kinase inhibitor 7-like	0.0110194
Phvul.002G146400	AP2	GO:0030968	endoplasmic reticulum unfolded protein response	6	4	0.666667	PHAVU_002G117600g	serine/threonine-protein kinase/endoribonuclease IRE1a	0.0271131
Phvul.002G146400	AP2	GO:0006397	mRNA processing	40	11	0.275	PHAVU_002G117600g	serine/threonine-protein kinase/endoribonuclease IRE1a	0.0217369
Phvul.002G146400	AP2	GO:0004521	endoribonuclease activity	5	3	0.6	PHAVU_002G117600g	serine/threonine-protein kinase/endoribonuclease IRE1a	0.0313918
Phvul.002G146400	AP2	GO:0016021	integral component of membrane	3541	407	0.114939	PHAVU_002G154100g	Centrosomal protein	0.0027001
Phvul.002G146400	AP2	GO:0016021	integral component of membrane	3541	407	0.114939	PHAVU_002G225100g	sodium/hydrogen exchanger 6	0.0027001
Phvul.002G146400	AP2	GO:0006355	regulation of transcription, DNA-templated	1060	145	0.136792	PHAVU_002G283100g	transcription factor bHLH137	7.885e-05
Phvul.002G146400	AP2	GO:0016021	integral component of membrane	3541	407	0.114939	PHAVU_002G131300g	Cyclin-dependent kinase	0.0027001
Phvul.002G146400	AP2	GO:0003700	DNA-binding transcription factor activity	855	132	0.154386	PHAVU_002G144900g	dof zinc finger protein DOF5.7	4.6248e-07
Phvul.002G146400	AP2	GO:0006355	regulation of transcription, DNA-templated	1060	145	0.136792	PHAVU_002G144900g	dof zinc finger protein DOF5.7	7.885e-05
Phvul.002G146400	AP2	GO:0003700	DNA-binding transcription factor activity	855	132	0.154386	PHAVU_002G016700g	dehydration responsive element-binding protein 1	4.6248e-07
Phvul.002G146400	AP2	GO:0006355	regulation of transcription, DNA-templated	1060	145	0.136792	PHAVU_002G016700g	dehydration responsive element-binding protein 1	7.885e-05
Phvul.002G146400	AP2	GO:0003700	DNA-binding transcription factor activity	855	132	0.154386	PHAVU_002G018300g	transcription factor HEC1	4.6248e-07
Phvul.002G146400	AP2	GO:0006355	regulation of transcription, DNA-templated	1060	145	0.136792	PHAVU_002G018300g	transcription factor HEC1	7.885e-05
Phvul.002G146400	AP2	GO:0016567	protein ubiquitination	262	40	0.152672	PHAVU_002G270300g	U-box domain-containing protein 27	0.0342376
Phvul.002G146400	AP2	GO:0016567	protein ubiquitination	262	40	0.152672	PHAVU_002G149400g	BTB/POZ domain-containing protein	0.0342376
Phvul.002G146400	AP2	GO:0016021	integral component of membrane	3541	407	0.114939	PHAVU_002G220600g	Protein PLANT CADMIUM RESISTANCE 8	0.0027001
Phvul.002G146400	AP2	GO:0006355	regulation of transcription, DNA-templated	1060	145	0.136792	PHAVU_002G137300g	probable transcription factor KAN2	7.885e-05
Phvul.002G146400	AP2	GO:0016567	protein ubiquitination	262	40	0.152672	PHAVU_002G072000g	U-box domain-containing protein 19	0.0342376
Phvul.002G146400	AP2	GO:0005737	cytoplasm	534	69	0.129213	PHAVU_004G159000g	serine/threonine-protein phosphatase 2A 65 kDa regulatory subunit A beta isoform-like	0.0347557
Phvul.002G146400	AP2	GO:0016021	integral component of membrane	3541	407	0.114939	PHAVU_004G023300g	major centromere autoantigen B	0.0027001
Phvul.002G146400	AP2	GO:0004497	monooxygenase activity	246	11	0.0447154	PHAVU_010G117100g	cytochrome P450 78A3	0.0218678
Phvul.002G146400	AP2	GO:0005506	iron ion binding	298	15	0.0503356	PHAVU_010G117100g	cytochrome P450 78A3	0.0332955
Phvul.002G146400	AP2	GO:0005737	cytoplasm	534	69	0.129213	PHAVU_005G083300g	CBS domain-containing protein CBSX5	0.0347557
Phvul.002G146400	AP2	GO:0016021	integral component of membrane	3541	407	0.114939	PHAVU_005G119500g	Transcription factor MYC/MYB N-terminal	0.0027001
Phvul.002G146400	AP2	GO:0003700	DNA-binding transcription factor activity	855	132	0.154386	PHAVU_005G119500g	Transcription factor MYC/MYB N-terminal	4.6248e-07
Phvul.002G146400	AP2	GO:0006355	regulation of transcription, DNA-templated	1060	145	0.136792	PHAVU_005G119500g	Transcription factor MYC/MYB N-terminal	7.885e-05
Phvul.002G146400	AP2	GO:0005737	cytoplasm	534	69	0.129213	PHAVU_009G136000g	glycolipid transfer protein 2	0.0347557
Phvul.002G146400	AP2	GO:0016567	protein ubiquitination	262	40	0.152672	PHAVU_009G140100g	E3 ubiquitin-protein ligase RKP	0.0342376
Phvul.002G146400	AP2	GO:0005737	cytoplasm	534	69	0.129213	PHAVU_006G185700g	probable 2-carboxy-D-arabinitol-1-phosphatase	0.0347557
Phvul.002G146400	AP2	GO:0016021	integral component of membrane	3541	407	0.114939	PHAVU_006G093500g	signal peptidase complex subunit 3B	0.0027001
Phvul.002G146400	AP2	GO:0005737	cytoplasm	534	69	0.129213	PHAVU_006G104200g	O-palmitoleoyl-L-serine hydrolase	0.0347557
Phvul.002G146400	AP2	GO:0016021	integral component of membrane	3541	407	0.114939	PHAVU_006G104200g	O-palmitoleoyl-L-serine hydrolase	0.0027001
Phvul.002G146400	AP2	GO:0016021	integral component of membrane	3541	407	0.114939	PHAVU_006G157400g	BI1-like protein	0.0027001
Phvul.002G146400	AP2	GO:0016567	protein ubiquitination	262	40	0.152672	PHAVU_006G171900g	U-box domain-containing protein 17	0.0342376
Phvul.002G146400	AP2	GO:0016021	integral component of membrane	3541	407	0.114939	PHAVU_006G185100g	probable hexosyltransferase MUCI70	0.0027001
Phvul.008G052000	AP2	GO:0003700	DNA-binding transcription factor activity	855	132	0.154386	PHAVU_008G098800g	WUSCHEL-related homeobox 4	4.6248e-07
Phvul.008G052000	AP2	GO:0003700	DNA-binding transcription factor activity	855	132	0.154386	PHAVU_008G098800g	WUSCHEL-related homeobox 4	4.6248e-07
Phvul.008G052000	AP2	GO:0003700	DNA-binding transcription factor activity	855	132	0.154386	PHAVU_008G141000g	ethylene-responsive transcription factor ERF034	4.6248e-07
Phvul.008G052000	AP2	GO:0006355	regulation of transcription, DNA-templated	1060	145	0.136792	PHAVU_008G141000g	ethylene-responsive transcription factor ERF034	7.885e-05
Phvul.008G052000	AP2	GO:0003700	DNA-binding transcription factor activity	855	132	0.154386	PHAVU_008G286000g	scarecrow-like transcription factor PAT1	4.6248e-07
Phvul.008G052000	AP2	GO:0006355	regulation of transcription, DNA-templated	1060	145	0.136792	PHAVU_008G286000g	scarecrow-like transcription factor PAT1	7.885e-05
Phvul.008G052000	AP2	GO:0005737	cytoplasm	534	69	0.129213	PHAVU_008G289500g	phenylalanine ammonia-lyase class 3	0.0347557
Phvul.008G052000	AP2	GO:0016021	integral component of membrane	3541	407	0.114939	PHAVU_008G275600g	Viral late protein transcription factor 3, zinc ribbon	0.0027001
Phvul.008G052000	AP2	GO:0016021	integral component of membrane	3541	407	0.114939	PHAVU_008G090400g	CASP-like protein 4B1	0.0027001
Phvul.008G052000	AP2	GO:0016021	integral component of membrane	3541	407	0.114939	PHAVU_008G118200g	thaumatin-like protein	0.0027001
Phvul.008G052000	AP2	GO:0006952	defense response	321	6	0.0186916	PHAVU_008G118200g	thaumatin-like protein	1.66179e-07
Phvul.008G052000	AP2	GO:0003700	DNA-binding transcription factor activity	855	132	0.154386	PHAVU_008G041300g	zinc-finger homeodomain protein 9-like	4.6248e-07
Phvul.008G052000	AP2	GO:0006355	regulation of transcription, DNA-templated	1060	145	0.136792	PHAVU_008G041300g	zinc-finger homeodomain protein 9-like	7.885e-05
Phvul.008G052000	AP2	GO:0005737	cytoplasm	534	69	0.129213	PHAVU_008G264900g	small nuclear ribonucleoprotein-associated protein B	0.0347557
Phvul.008G052000	AP2	GO:0005737	cytoplasm	534	69	0.129213	PHAVU_008G264900g	small nuclear ribonucleoprotein-associated protein B	0.0347557
Phvul.008G052000	AP2	GO:0005737	cytoplasm	534	69	0.129213	PHAVU_008G264900g	small nuclear ribonucleoprotein-associated protein B	0.0347557
Phvul.008G052000	AP2	GO:0016021	integral component of membrane	3541	407	0.114939	PHAVU_003G134000g	60S ribosomal protein L18a-like protein	0.0027001
Phvul.008G052000	AP2	GO:0016021	integral component of membrane	3541	407	0.114939	PHAVU_003G150200g	hypothetical protein PHAVU_003G150200g, partial	0.0027001
Phvul.008G052000	AP2	GO:0003700	DNA-binding transcription factor activity	855	132	0.154386	PHAVU_003G181600g	E3 ubiquitin-protein ligase CIP8	4.6248e-07
Phvul.008G052000	AP2	GO:0006355	regulation of transcription, DNA-templated	1060	145	0.136792	PHAVU_003G181600g	E3 ubiquitin-protein ligase CIP8	7.885e-05
Phvul.008G052000	AP2	GO:0016567	protein ubiquitination	262	40	0.152672	PHAVU_003G181600g	E3 ubiquitin-protein ligase CIP8	0.0342376
Phvul.008G052000	AP2	GO:0016567	protein ubiquitination	262	40	0.152672	PHAVU_003G088400g	BTB/POZ domain-containing protein At5g47800 isoform X1	0.0342376
Phvul.008G052000	AP2	GO:0016021	integral component of membrane	3541	407	0.114939	PHAVU_003G096100g	Armadillo-type fold	0.0027001
Phvul.008G052000	AP2	GO:0016021	integral component of membrane	3541	407	0.114939	PHAVU_003G130200g	guanine nucleotide-binding protein subunit gamma 3	0.0027001
Phvul.008G052000	AP2	GO:0003700	DNA-binding transcription factor activity	855	132	0.154386	PHAVU_003G091100g	zinc-finger homeodomain protein 4	4.6248e-07
Phvul.008G052000	AP2	GO:0006355	regulation of transcription, DNA-templated	1060	145	0.136792	PHAVU_003G091100g	zinc-finger homeodomain protein 4	7.885e-05
Phvul.008G052000	AP2	GO:0016021	integral component of membrane	3541	407	0.114939	PHAVU_003G187900g	transmembrane protein, putative	0.0027001
Phvul.008G052000	AP2	GO:0016021	integral component of membrane	3541	407	0.114939	PHAVU_003G277300g	Protein NUCLEAR FUSION DEFECTIVE 4	0.0027001
Phvul.008G052000	AP2	GO:0006355	regulation of transcription, DNA-templated	1060	145	0.136792	PHAVU_003G040700g	fructokinase-like 2, chloroplastic	7.885e-05
Phvul.008G052000	AP2	GO:0016021	integral component of membrane	3541	407	0.114939	PHAVU_003G101100g	CASP-like protein 1D2	0.0027001
Phvul.008G052000	AP2	GO:0003700	DNA-binding transcription factor activity	855	132	0.154386	PHAVU_001G101100g	myb family transcription factor PHL7-like isoform X3	4.6248e-07
Phvul.008G052000	AP2	GO:0016021	integral component of membrane	3541	407	0.114939	PHAVU_001G042500g	uncharacterized vacuolar membrane protein YML018C-like	0.0027001
Phvul.008G052000	AP2	GO:0016021	integral component of membrane	3541	407	0.114939	PHAVU_001G240100g	Acid phosphatase	0.0027001
Phvul.008G052000	AP2	GO:0003700	DNA-binding transcription factor activity	855	132	0.154386	PHAVU_001G106700g	WUSCHEL-related homeobox 11	4.6248e-07
Phvul.008G052000	AP2	GO:0003700	DNA-binding transcription factor activity	855	132	0.154386	PHAVU_001G189400g	protein ABSCISIC ACID-INSENSITIVE 5	4.6248e-07
Phvul.008G052000	AP2	GO:0005737	cytoplasm	534	69	0.129213	PHAVU_007G038400g	cyclin-D3-1	0.0347557
Phvul.008G052000	AP2	GO:0005737	cytoplasm	534	69	0.129213	PHAVU_007G038400g	cyclin-D3-1	0.0347557
Phvul.008G052000	AP2	GO:0016021	integral component of membrane	3541	407	0.114939	PHAVU_007G169800g	calponin-likey domain-containing protein	0.0027001
Phvul.008G052000	AP2	GO:0016021	integral component of membrane	3541	407	0.114939	PHAVU_007G038900g	stress enhanced protein 1, chloroplastic	0.0027001
Phvul.008G052000	AP2	GO:0006952	defense response	321	6	0.0186916	PHAVU_007G132000g	signal transducer and activator of transcription 2	1.66179e-07
Phvul.008G052000	AP2	GO:0016021	integral component of membrane	3541	407	0.114939	PHAVU_007G015800g	E3 ubiquitin ligase BIG BROTHER-related	0.0027001
Phvul.008G052000	AP2	GO:0016021	integral component of membrane	3541	407	0.114939	PHAVU_007G199600g	protein DEHYDRATION-INDUCED 19 homolog 3-like	0.0027001
Phvul.008G052000	AP2	GO:0005737	cytoplasm	534	69	0.129213	PHAVU_007G224400g	uridylate kinase	0.0347557
Phvul.008G052000	AP2	GO:0016021	integral component of membrane	3541	407	0.114939	PHAVU_007G072000g	hypothetical protein PHAVU_007G072000g	0.0027001
Phvul.008G052000	AP2	GO:0003700	DNA-binding transcription factor activity	855	132	0.154386	PHAVU_007G011600g	WUSCHEL-related homeobox 13	4.6248e-07
Phvul.008G052000	AP2	GO:0016021	integral component of membrane	3541	407	0.114939	PHAVU_007G024900g	putative transporter MCH1	0.0027001
Phvul.008G052000	AP2	GO:0003700	DNA-binding transcription factor activity	855	132	0.154386	PHAVU_007G212900g	Putative WRKY transcription factor 23	4.6248e-07
Phvul.008G052000	AP2	GO:0006355	regulation of transcription, DNA-templated	1060	145	0.136792	PHAVU_007G212900g	Putative WRKY transcription factor 23	7.885e-05
Phvul.008G052000	AP2	GO:0016567	protein ubiquitination	262	40	0.152672	PHAVU_011G099300g	E3 ubiquitin-protein ligase PUB24	0.0342376
Phvul.008G052000	AP2	GO:0016567	protein ubiquitination	262	40	0.152672	PHAVU_011G099300g	E3 ubiquitin-protein ligase PUB24	0.0342376
Phvul.008G052000	AP2	GO:0016021	integral component of membrane	3541	407	0.114939	PHAVU_011G007500g	2-phosphoglycerate kinase	0.0027001
Phvul.008G052000	AP2	GO:0016021	integral component of membrane	3541	407	0.114939	PHAVU_011G032800g	Gibberellin 2-beta-dioxygenase 6	0.0027001
Phvul.008G052000	AP2	GO:0003700	DNA-binding transcription factor activity	855	132	0.154386	PHAVU_011G062100g	sterile nodes	4.6248e-07
Phvul.008G052000	AP2	GO:0006355	regulation of transcription, DNA-templated	1060	145	0.136792	PHAVU_011G062100g	sterile nodes	7.885e-05
Phvul.008G052000	AP2	GO:0016021	integral component of membrane	3541	407	0.114939	PHAVU_011G042700g	bZIP transcription factor 44	0.0027001
Phvul.008G052000	AP2	GO:0003700	DNA-binding transcription factor activity	855	132	0.154386	PHAVU_011G042700g	bZIP transcription factor 44	4.6248e-07
Phvul.008G052000	AP2	GO:0006355	regulation of transcription, DNA-templated	1060	145	0.136792	PHAVU_011G042700g	bZIP transcription factor 44	7.885e-05
Phvul.008G052000	AP2	GO:0016021	integral component of membrane	3541	407	0.114939	PHAVU_011G042700g	bZIP transcription factor 44	0.0027001
Phvul.008G052000	AP2	GO:0003700	DNA-binding transcription factor activity	855	132	0.154386	PHAVU_011G042700g	bZIP transcription factor 44	4.6248e-07
Phvul.008G052000	AP2	GO:0006355	regulation of transcription, DNA-templated	1060	145	0.136792	PHAVU_011G042700g	bZIP transcription factor 44	7.885e-05
Phvul.008G052000	AP2	GO:0016021	integral component of membrane	3541	407	0.114939	PHAVU_011G150500g	arabinogalactan protein 23	0.0027001
Phvul.008G052000	AP2	GO:0006355	regulation of transcription, DNA-templated	1060	145	0.136792	PHAVU_002G088600g	Homeobox-leucine zipper protein ATHB-13	7.885e-05
Phvul.008G052000	AP2	GO:0005737	cytoplasm	534	69	0.129213	PHAVU_002G328900g	Glutamine-dependent NAD(+) synthetase	0.0347557
Phvul.008G052000	AP2	GO:0006355	regulation of transcription, DNA-templated	1060	145	0.136792	PHAVU_002G177600g	Auxin response factor 6	7.885e-05
Phvul.008G052000	AP2	GO:0003700	DNA-binding transcription factor activity	855	132	0.154386	PHAVU_002G144900g	dof zinc finger protein DOF5.7	4.6248e-07
Phvul.008G052000	AP2	GO:0006355	regulation of transcription, DNA-templated	1060	145	0.136792	PHAVU_002G144900g	dof zinc finger protein DOF5.7	7.885e-05
Phvul.008G052000	AP2	GO:0003700	DNA-binding transcription factor activity	855	132	0.154386	PHAVU_002G144900g	dof zinc finger protein DOF5.7	4.6248e-07
Phvul.008G052000	AP2	GO:0006355	regulation of transcription, DNA-templated	1060	145	0.136792	PHAVU_002G144900g	dof zinc finger protein DOF5.7	7.885e-05
Phvul.008G052000	AP2	GO:0006355	regulation of transcription, DNA-templated	1060	145	0.136792	PHAVU_002G321600g	transcription termination factor MTERF4, chloroplastic	7.885e-05
Phvul.008G052000	AP2	GO:0016021	integral component of membrane	3541	407	0.114939	PHAVU_002G259800g	lysine ketoglutarate reductase trans-splicing protein	0.0027001
Phvul.008G052000	AP2	GO:0016567	protein ubiquitination	262	40	0.152672	PHAVU_002G211400g	Root phototropism protein 3	0.0342376
Phvul.008G052000	AP2	GO:0016021	integral component of membrane	3541	407	0.114939	PHAVU_002G274300g	protein CHROMATIN REMODELING 24	0.0027001
Phvul.008G052000	AP2	GO:0016021	integral component of membrane	3541	407	0.114939	PHAVU_002G237700g	bZIP transcription factor 44	0.0027001
Phvul.008G052000	AP2	GO:0016021	integral component of membrane	3541	407	0.114939	PHAVU_002G107700g	thiosulfate sulfurtransferase 18-like	0.0027001
Phvul.008G052000	AP2	GO:0016021	integral component of membrane	3541	407	0.114939	PHAVU_002G078400g	protein COFACTOR ASSEMBLY OF COMPLEX C SUBUNIT B CCB4, chloroplastic	0.0027001
Phvul.008G052000	AP2	GO:0006355	regulation of transcription, DNA-templated	1060	145	0.136792	PHAVU_002G233600g	auxin response factor 6	7.885e-05
Phvul.008G052000	AP2	GO:0005737	cytoplasm	534	69	0.129213	PHAVU_004G079500g	Protein NDH-DEPENDENT CYCLIC ELECTRON FLOW 5	0.0347557
Phvul.008G052000	AP2	GO:0003700	DNA-binding transcription factor activity	855	132	0.154386	PHAVU_004G004900g	SUPPRESSOR OF GAMMA RESPONSE 1	4.6248e-07
Phvul.008G052000	AP2	GO:0006355	regulation of transcription, DNA-templated	1060	145	0.136792	PHAVU_004G004900g	SUPPRESSOR OF GAMMA RESPONSE 1	7.885e-05
Phvul.008G052000	AP2	GO:0003700	DNA-binding transcription factor activity	855	132	0.154386	PHAVU_010G120900g	B3 domain-containing transcription factor NGA1 isoform X1	4.6248e-07
Phvul.008G052000	AP2	GO:0003700	DNA-binding transcription factor activity	855	132	0.154386	PHAVU_010G120900g	B3 domain-containing transcription factor NGA1 isoform X1	4.6248e-07
Phvul.008G052000	AP2	GO:0003700	DNA-binding transcription factor activity	855	132	0.154386	PHAVU_010G120900g	B3 domain-containing transcription factor NGA1 isoform X1	4.6248e-07
Phvul.008G052000	AP2	GO:0003700	DNA-binding transcription factor activity	855	132	0.154386	PHAVU_010G120900g	B3 domain-containing transcription factor NGA1 isoform X1	4.6248e-07
Phvul.008G052000	AP2	GO:0016021	integral component of membrane	3541	407	0.114939	PHAVU_010G003100g	lactosylceramide 4-alpha-galactosyltransferase	0.0027001
Phvul.008G052000	AP2	GO:0016757	glycosyltransferase activity	175	28	0.16	PHAVU_010G003100g	lactosylceramide 4-alpha-galactosyltransferase	0.0363884
Phvul.008G052000	AP2	GO:0003700	DNA-binding transcription factor activity	855	132	0.154386	PHAVU_005G068500g	basic leucine zipper 34-like	4.6248e-07
Phvul.008G052000	AP2	GO:0016021	integral component of membrane	3541	407	0.114939	PHAVU_005G142700g	Sec14 cytosolic factor	0.0027001
Phvul.008G052000	AP2	GO:0006096	glycolytic process	49	13	0.265306	PHAVU_009G029000g	2,3-bisphosphoglycerate-dependent phosphoglycerate mutase	0.0110191
Phvul.008G052000	AP2	GO:0016757	glycosyltransferase activity	175	28	0.16	PHAVU_009G187300g	probable arabinosyltransferase ARAD1	0.0363884
Phvul.008G052000	AP2	GO:0016021	integral component of membrane	3541	407	0.114939	PHAVU_009G250400g	RING-H2 finger protein ATL2	0.0027001
Phvul.008G052000	AP2	GO:0016567	protein ubiquitination	262	40	0.152672	PHAVU_009G250400g	RING-H2 finger protein ATL2	0.0342376
Phvul.008G052000	AP2	GO:0005737	cytoplasm	534	69	0.129213	PHAVU_009G108700g	putative lactoylglutathione lyase, chloroplastic	0.0347557
Phvul.008G052000	AP2	GO:0005737	cytoplasm	534	69	0.129213	PHAVU_009G138000g	26S proteasome non-ATPase regulatory subunit 12 homolog A isoform X1	0.0347557
Phvul.008G052000	AP2	GO:0005737	cytoplasm	534	69	0.129213	PHAVU_009G138000g	26S proteasome non-ATPase regulatory subunit 12 homolog A isoform X1	0.0347557
Phvul.008G052000	AP2	GO:0016021	integral component of membrane	3541	407	0.114939	PHAVU_009G124700g	UDP-galactose transporter 1	0.0027001
Phvul.008G052000	AP2	GO:0016021	integral component of membrane	3541	407	0.114939	PHAVU_009G124700g	UDP-galactose transporter 1	0.0027001
Phvul.008G052000	AP2	GO:0003700	DNA-binding transcription factor activity	855	132	0.154386	PHAVU_009G065800g	heat stress transcription factor B-4	4.6248e-07
Phvul.008G052000	AP2	GO:0006355	regulation of transcription, DNA-templated	1060	145	0.136792	PHAVU_009G065800g	heat stress transcription factor B-4	7.885e-05
Phvul.008G052000	AP2	GO:0016021	integral component of membrane	3541	407	0.114939	PHAVU_009G143000g	RING-H2 finger protein ATL72	0.0027001
Phvul.008G052000	AP2	GO:0016021	integral component of membrane	3541	407	0.114939	PHAVU_009G143000g	RING-H2 finger protein ATL72	0.0027001
Phvul.008G052000	AP2	GO:0016021	integral component of membrane	3541	407	0.114939	PHAVU_009G122100g	hypothetical chloroplast RF1	0.0027001
Phvul.008G052000	AP2	GO:0005737	cytoplasm	534	69	0.129213	PHAVU_009G070400g	protein arginine N-methyltransferase 2	0.0347557
Phvul.008G052000	AP2	GO:0005737	cytoplasm	534	69	0.129213	PHAVU_009G094900g	transcription initiation factor TFIID subunit 15-like	0.0347557
Phvul.008G052000	AP2	GO:0016021	integral component of membrane	3541	407	0.114939	PHAVU_006G061800g	RNA polymerase II elongation factor ELL3 isoform 1	0.0027001
Phvul.008G052000	AP2	GO:0016021	integral component of membrane	3541	407	0.114939	PHAVU_006G056700g	suppressor protein SRP40	0.0027001
Phvul.008G052000	AP2	GO:0003700	DNA-binding transcription factor activity	855	132	0.154386	PHAVU_006G147800g	probable WRKY transcription factor 31	4.6248e-07
Phvul.008G052000	AP2	GO:0003700	DNA-binding transcription factor activity	855	132	0.154386	PHAVU_006G147800g	probable WRKY transcription factor 31	4.6248e-07
Phvul.008G052000	AP2	GO:0016021	integral component of membrane	3541	407	0.114939	PHAVU_006G203900g	RING-H2 finger protein ATL54-like	0.0027001
Phvul.008G052000	AP2	GO:0016567	protein ubiquitination	262	40	0.152672	PHAVU_006G203900g	RING-H2 finger protein ATL54-like	0.0342376
Phvul.008G052000	AP2	GO:0016021	integral component of membrane	3541	407	0.114939	PHAVU_006G203900g	RING-H2 finger protein ATL54-like	0.0027001
Phvul.008G052000	AP2	GO:0016567	protein ubiquitination	262	40	0.152672	PHAVU_006G203900g	RING-H2 finger protein ATL54-like	0.0342376
Phvul.008G052000	AP2	GO:0016021	integral component of membrane	3541	407	0.114939	PHAVU_006G203900g	RING-H2 finger protein ATL54-like	0.0027001
Phvul.008G052000	AP2	GO:0016567	protein ubiquitination	262	40	0.152672	PHAVU_006G203900g	RING-H2 finger protein ATL54-like	0.0342376
Phvul.008G052000	AP2	GO:0016021	integral component of membrane	3541	407	0.114939	PHAVU_006G203900g	RING-H2 finger protein ATL54-like	0.0027001
Phvul.008G052000	AP2	GO:0016567	protein ubiquitination	262	40	0.152672	PHAVU_006G203900g	RING-H2 finger protein ATL54-like	0.0342376
Phvul.008G052000	AP2	GO:0016021	integral component of membrane	3541	407	0.114939	PHAVU_006G203900g	RING-H2 finger protein ATL54-like	0.0027001
Phvul.008G052000	AP2	GO:0016567	protein ubiquitination	262	40	0.152672	PHAVU_006G203900g	RING-H2 finger protein ATL54-like	0.0342376
Phvul.008G052000	AP2	GO:0016021	integral component of membrane	3541	407	0.114939	PHAVU_006G203900g	RING-H2 finger protein ATL54-like	0.0027001
Phvul.008G052000	AP2	GO:0016567	protein ubiquitination	262	40	0.152672	PHAVU_006G203900g	RING-H2 finger protein ATL54-like	0.0342376
Phvul.008G052000	AP2	GO:0004521	endoribonuclease activity	5	3	0.6	PHAVU_006G217100g	cleavage and polyadenylation specificity factor subunit 3-I	0.0313918
Phvul.008G052000	AP2	GO:0004521	endoribonuclease activity	5	3	0.6	PHAVU_006G217100g	cleavage and polyadenylation specificity factor subunit 3-I	0.0313918
Phvul.008G052000	AP2	GO:0004521	endoribonuclease activity	5	3	0.6	PHAVU_006G217100g	cleavage and polyadenylation specificity factor subunit 3-I	0.0313918
Phvul.008G052000	AP2	GO:0004521	endoribonuclease activity	5	3	0.6	PHAVU_006G217100g	cleavage and polyadenylation specificity factor subunit 3-I	0.0313918
Phvul.008G052000	AP2	GO:0004521	endoribonuclease activity	5	3	0.6	PHAVU_006G217100g	cleavage and polyadenylation specificity factor subunit 3-I	0.0313918
Phvul.008G052000	AP2	GO:0004521	endoribonuclease activity	5	3	0.6	PHAVU_006G217100g	cleavage and polyadenylation specificity factor subunit 3-I	0.0313918
Phvul.008G052000	AP2	GO:0016021	integral component of membrane	3541	407	0.114939	PHAVU_006G132300g	zinc transport protein ZntB-like isoform X2	0.0027001
Phvul.008G052000	AP2	GO:0016021	integral component of membrane	3541	407	0.114939	PHAVU_006G038900g	hypothetical protein PHAVU_006G038900g	0.0027001
Phvul.008G052000	AP2	GO:0016021	integral component of membrane	3541	407	0.114939	PHAVU_006G195300g	transmembrane protein, putative	0.0027001
Phvul.008G052000	AP2	GO:0006355	regulation of transcription, DNA-templated	1060	145	0.136792	PHAVU_006G113800g	RNA polymerase II transcriptional coactivator KELP	7.885e-05
Phvul.008G052000	AP2	GO:0005737	cytoplasm	534	69	0.129213	PHAVU_006G186800g	allantoinase	0.0347557
Phvul.008G052000	AP2	GO:0016021	integral component of membrane	3541	407	0.114939	PHAVU_006G186800g	allantoinase	0.0027001
Phvul.008G052000	AP2	GO:0030968	endoplasmic reticulum unfolded protein response	6	4	0.666667	PHAVU_006G150700g	derlin-2.2	0.0271131
Phvul.011G071100	AP2	GO:0016021	integral component of membrane	3541	407	0.114939	PHAVU_008G222900g	anaphase-promoting complex subunit 1	0.0027001
Phvul.011G071100	AP2	GO:0016021	integral component of membrane	3541	407	0.114939	PHAVU_008G090400g	CASP-like protein 4B1	0.0027001
Phvul.011G071100	AP2	GO:0016021	integral component of membrane	3541	407	0.114939	PHAVU_008G079000g	plant/F17O14-7 protein	0.0027001
Phvul.011G071100	AP2	GO:0016021	integral component of membrane	3541	407	0.114939	PHAVU_008G118200g	thaumatin-like protein	0.0027001
Phvul.011G071100	AP2	GO:0006952	defense response	321	6	0.0186916	PHAVU_008G118200g	thaumatin-like protein	1.66179e-07
Phvul.011G071100	AP2	GO:0016021	integral component of membrane	3541	407	0.114939	PHAVU_003G284300g	RING-H2 finger protein ATL29	0.0027001
Phvul.011G071100	AP2	GO:0005737	cytoplasm	534	69	0.129213	PHAVU_003G205800g	hypothetical protein PHAVU_003G205800g	0.0347557
Phvul.011G071100	AP2	GO:0016021	integral component of membrane	3541	407	0.114939	PHAVU_003G1802000g	protein CHAPERONE-LIKE PROTEIN OF POR1, chloroplastic	0.0027001
Phvul.011G071100	AP2	GO:0016021	integral component of membrane	3541	407	0.114939	PHAVU_003G101100g	CASP-like protein 1D2	0.0027001
Phvul.011G071100	AP2	GO:0004497	monooxygenase activity	246	11	0.0447154	PHAVU_001G139600g	cytochrome P450 93A3	0.0218678
Phvul.011G071100	AP2	GO:0005506	iron ion binding	298	15	0.0503356	PHAVU_001G139600g	cytochrome P450 93A3	0.0332955
Phvul.011G071100	AP2	GO:0016021	integral component of membrane	3541	407	0.114939	PHAVU_001G246100g	autophagy-related protein	0.0027001
Phvul.011G071100	AP2	GO:0016021	integral component of membrane	3541	407	0.114939	PHAVU_001G148300g	hypothetical protein PHAVU_001G148300g	0.0027001
Phvul.011G071100	AP2	GO:0016021	integral component of membrane	3541	407	0.114939	PHAVU_001G171700g	ankyrin repeat-containing protein At5g02620	0.0027001
Phvul.011G071100	AP2	GO:0016021	integral component of membrane	3541	407	0.114939	PHAVU_007G155900g	tetraspanin-18	0.0027001
Phvul.011G071100	AP2	GO:0003700	DNA-binding transcription factor activity	855	132	0.154386	PHAVU_007G209000g	probable WRKY transcription factor 47 isoform X1	4.6248e-07
Phvul.011G071100	AP2	GO:0006355	regulation of transcription, DNA-templated	1060	145	0.136792	PHAVU_007G209000g	probable WRKY transcription factor 47 isoform X1	7.885e-05
Phvul.011G071100	AP2	GO:0016021	integral component of membrane	3541	407	0.114939	PHAVU_007G199600g	protein DEHYDRATION-INDUCED 19 homolog 3-like	0.0027001
Phvul.011G071100	AP2	GO:0016021	integral component of membrane	3541	407	0.114939	PHAVU_007G215400g	transmembrane protein 205	0.0027001
Phvul.011G071100	AP2	GO:0016021	integral component of membrane	3541	407	0.114939	PHAVU_011G001500g	threonylcarbamoyladenosine tRNA methylthiotransferase	0.0027001
Phvul.011G071100	AP2	GO:0003700	DNA-binding transcription factor activity	855	132	0.154386	PHAVU_011G035700g	Basic leucine zipper 23	4.6248e-07
Phvul.011G071100	AP2	GO:0006355	regulation of transcription, DNA-templated	1060	145	0.136792	PHAVU_011G035700g	Basic leucine zipper 23	7.885e-05
Phvul.011G071100	AP2	GO:0006355	regulation of transcription, DNA-templated	1060	145	0.136792	PHAVU_011G180100g	protein FORGETTER 1	7.885e-05
Phvul.011G071100	AP2	GO:0016021	integral component of membrane	3541	407	0.114939	PHAVU_011G026100g	putative ER lumen protein-retaining receptor C28H8.4	0.0027001
Phvul.011G071100	AP2	GO:0003700	DNA-binding transcription factor activity	855	132	0.154386	PHAVU_002G141500g	transcription factor MYC2-like	4.6248e-07
Phvul.011G071100	AP2	GO:0006355	regulation of transcription, DNA-templated	1060	145	0.136792	PHAVU_002G141500g	transcription factor MYC2-like	7.885e-05
Phvul.011G071100	AP2	GO:0004743	pyruvate kinase activity	13	6	0.461538	PHAVU_002G101300g	pyruvate kinase, cytosolic isozyme	0.00885063
Phvul.011G071100	AP2	GO:0030955	potassium ion binding	13	6	0.461538	PHAVU_002G101300g	pyruvate kinase, cytosolic isozyme	0.00885063
Phvul.011G071100	AP2	GO:0006096	glycolytic process	49	13	0.265306	PHAVU_002G101300g	pyruvate kinase, cytosolic isozyme	0.0110191
Phvul.011G071100	AP2	GO:0016021	integral component of membrane	3541	407	0.114939	PHAVU_002G288400g	probable copper-transporting ATPase HMA5	0.0027001
Phvul.011G071100	AP2	GO:0006355	regulation of transcription, DNA-templated	1060	145	0.136792	PHAVU_002G321600g	transcription termination factor MTERF4, chloroplastic	7.885e-05
Phvul.011G071100	AP2	GO:0016021	integral component of membrane	3541	407	0.114939	PHAVU_002G078400g	protein COFACTOR ASSEMBLY OF COMPLEX C SUBUNIT B CCB4, chloroplastic	0.0027001
Phvul.011G071100	AP2	GO:0016021	integral component of membrane	3541	407	0.114939	PHAVU_002G078400g	protein COFACTOR ASSEMBLY OF COMPLEX C SUBUNIT B CCB4, chloroplastic	0.0027001
Phvul.011G071100	AP2	GO:0004743	pyruvate kinase activity	13	6	0.461538	PHAVU_002G0056001g	pyruvate kinase isozyme G, chloroplastic	0.00885063
Phvul.011G071100	AP2	GO:0030955	potassium ion binding	13	6	0.461538	PHAVU_002G0056001g	pyruvate kinase isozyme G, chloroplastic	0.00885063
Phvul.011G071100	AP2	GO:0006096	glycolytic process	49	13	0.265306	PHAVU_002G0056001g	pyruvate kinase isozyme G, chloroplastic	0.0110191
Phvul.011G071100	AP2	GO:0005506	iron ion binding	298	15	0.0503356	PHAVU_002G280900g	Rubredoxin 1	0.0332955
Phvul.011G071100	AP2	GO:0016021	integral component of membrane	3541	407	0.114939	PHAVU_004G165800g	probable plastidic glucose transporter 2	0.0027001
Phvul.011G071100	AP2	GO:0016021	integral component of membrane	3541	407	0.114939	PHAVU_010G161700g	protein LOW PSII ACCUMULATION 3, chloroplastic	0.0027001
Phvul.011G071100	AP2	GO:0016021	integral component of membrane	3541	407	0.114939	PHAVU_010G153900g	hypothetical protein PHAVU_010G153900g	0.0027001
Phvul.011G071100	AP2	GO:0016021	integral component of membrane	3541	407	0.114939	PHAVU_005G139900g	ankyrin repeat-containing protein At5g02620	0.0027001
Phvul.011G071100	AP2	GO:0003700	DNA-binding transcription factor activity	855	132	0.154386	PHAVU_005G126300g	dehydration-responsive element-binding protein 1F-like	4.6248e-07
Phvul.011G071100	AP2	GO:0006355	regulation of transcription, DNA-templated	1060	145	0.136792	PHAVU_005G126300g	dehydration-responsive element-binding protein 1F-like	7.885e-05
Phvul.011G071100	AP2	GO:0016021	integral component of membrane	3541	407	0.114939	PHAVU_009G068200g	putative receptor protein kinase ZmPK1	0.0027001
Phvul.011G071100	AP2	GO:0005737	cytoplasm	534	69	0.129213	PHAVU_009G108700g	putative lactoylglutathione lyase, chloroplastic	0.0347557
Phvul.011G071100	AP2	GO:0016021	integral component of membrane	3541	407	0.114939	PHAVU_009G091400g	putative vacuolar membrane protein	0.0027001
Phvul.011G071100	AP2	GO:0006355	regulation of transcription, DNA-templated	1060	145	0.136792	PHAVU_009G008000g	protein CUP-SHAPED COTYLEDON 3	7.885e-05
Phvul.011G071100	AP2	GO:0016021	integral component of membrane	3541	407	0.114939	PHAVU_009G144000g	peptide upstream ORF protein	0.0027001
Phvul.011G071100	AP2	GO:0016021	integral component of membrane	3541	407	0.114939	PHAVU_006G196100g	transmembrane protein, putative	0.0027001
Phvul.011G071100	AP2	GO:0005737	cytoplasm	534	69	0.129213	PHAVU_006G175700g	abscisic acid receptor PYL12-like	0.0347557
Phvul.011G071100	AP2	GO:0016021	integral component of membrane	3541	407	0.114939	PHAVU_006G185500g	DUF2921 family protein	0.0027001
Phvul.011G071100	AP2	GO:0016021	integral component of membrane	3541	407	0.114939	PHAVU_006G221000g	hypothetical protein PHAVU_006G221000g	0.0027001
Phvul.011G071100	AP2	GO:0005737	cytoplasm	534	69	0.129213	PHAVU_006G111800g	endoribonuclease Dicer homolog 2 isoform X2	0.0347557
Phvul.011G071100	AP2	GO:0016021	integral component of membrane	3541	407	0.114939	PHAVU_006G111800g	endoribonuclease Dicer homolog 2 isoform X2	0.0027001
Phvul.011G071100	AP2	GO:0016021	integral component of membrane	3541	407	0.114939	PHAVU_006G038300g	hypothetical protein PHAVU_006G038300g	0.0027001
Phvul.011G071100	AP2	GO:0016567	protein ubiquitination	262	40	0.152672	PHAVU_006G171900g	U-box domain-containing protein 17	0.0342376
Phvul.001G031200	AP2	GO:0016021	integral component of membrane	3541	407	0.114939	PHAVU_008G193700g	putative transmembrane protein	0.0027001
Phvul.001G031200	AP2	GO:0016021	integral component of membrane	3541	407	0.114939	PHAVU_008G052300g	dehydrogenase/reductase SDR family member 7	0.0027001
Phvul.001G031200	AP2	GO:0016021	integral component of membrane	3541	407	0.114939	PHAVU_008G052300g	dehydrogenase/reductase SDR family member 7	0.0027001
Phvul.001G031200	AP2	GO:0005737	cytoplasm	534	69	0.129213	PHAVU_008G009200g	DNA ligase 6 isoform X1	0.0347557
Phvul.001G031200	AP2	GO:0005737	cytoplasm	534	69	0.129213	PHAVU_008G025600g	rhamnogalacturonan I rhamnosyltransferase 1	0.0347557
Phvul.001G031200	AP2	GO:0016021	integral component of membrane	3541	407	0.114939	PHAVU_008G025600g	rhamnogalacturonan I rhamnosyltransferase 1	0.0027001
Phvul.001G031200	AP2	GO:0016757	glycosyltransferase activity	175	28	0.16	PHAVU_008G025600g	rhamnogalacturonan I rhamnosyltransferase 1	0.0363884
Phvul.001G031200	AP2	GO:0003700	DNA-binding transcription factor activity	855	132	0.154386	PHAVU_008G028000g	Transcription factor MYB59	4.6248e-07
Phvul.001G031200	AP2	GO:0006355	regulation of transcription, DNA-templated	1060	145	0.136792	PHAVU_008G028000g	Transcription factor MYB59	7.885e-05
Phvul.001G031200	AP2	GO:0016021	integral component of membrane	3541	407	0.114939	PHAVU_008G009800g	E3 ubiquitin-protein ligase MARCH1	0.0027001
Phvul.001G031200	AP2	GO:0016567	protein ubiquitination	262	40	0.152672	PHAVU_008G009800g	E3 ubiquitin-protein ligase MARCH1	0.0342376
Phvul.001G031200	AP2	GO:0005737	cytoplasm	534	69	0.129213	PHAVU_008G203300g	G2/mitotic-specific cyclin-1	0.0347557
Phvul.001G031200	AP2	GO:0016021	integral component of membrane	3541	407	0.114939	PHAVU_008G225700g	glycosyltransferase family 64 protein C4	0.0027001
Phvul.001G031200	AP2	GO:0016757	glycosyltransferase activity	175	28	0.16	PHAVU_008G225700g	glycosyltransferase family 64 protein C4	0.0363884
Phvul.001G031200	AP2	GO:0016021	integral component of membrane	3541	407	0.114939	PHAVU_008G177800g	RING-H2 finger protein ATL11-like	0.0027001
Phvul.001G031200	AP2	GO:0003700	DNA-binding transcription factor activity	855	132	0.154386	PHAVU_003G094600g	Transcription factor MYB62	4.6248e-07
Phvul.001G031200	AP2	GO:0006355	regulation of transcription, DNA-templated	1060	145	0.136792	PHAVU_003G094600g	Transcription factor MYB62	7.885e-05
Phvul.001G031200	AP2	GO:0003700	DNA-binding transcription factor activity	855	132	0.154386	PHAVU_003G287600g	Dof zinc finger protein DOF5.7	4.6248e-07
Phvul.001G031200	AP2	GO:0006355	regulation of transcription, DNA-templated	1060	145	0.136792	PHAVU_003G287600g	Dof zinc finger protein DOF5.7	7.885e-05
Phvul.001G031200	AP2	GO:0016021	integral component of membrane	3541	407	0.114939	PHAVU_003G052700g	transmembrane protein	0.0027001
Phvul.001G031200	AP2	GO:0016757	glycosyltransferase activity	175	28	0.16	PHAVU_003G142500g	glycosyltransferase BC10-like	0.0363884
Phvul.001G031200	AP2	GO:0016021	integral component of membrane	3541	407	0.114939	PHAVU_003G119800g	Calmodulin-binding transcription activator 1	0.0027001
Phvul.001G031200	AP2	GO:0006096	glycolytic process	49	13	0.265306	PHAVU_003G088700g	ATP-dependent 6-phosphofructokinase 2	0.0110191
Phvul.001G031200	AP2	GO:0016021	integral component of membrane	3541	407	0.114939	PHAVU_003G024600g	phosphate transporter PHO1 homolog 1	0.0027001
Phvul.001G031200	AP2	GO:0016021	integral component of membrane	3541	407	0.114939	PHAVU_003G023300g	cationic amino acid transporter 1-like	0.0027001
Phvul.001G031200	AP2	GO:0006355	regulation of transcription, DNA-templated	1060	145	0.136792	PHAVU_003G040700g	fructokinase-like 2, chloroplastic	7.885e-05
Phvul.001G031200	AP2	GO:0016021	integral component of membrane	3541	407	0.114939	PHAVU_003G266700g	Calcium permeable stress-gated cation channel 1	0.0027001
Phvul.001G031200	AP2	GO:0016021	integral component of membrane	3541	407	0.114939	PHAVU_001G233500g	E3 ubiquitin-protein ligase SDIR1 isoform X1	0.0027001
Phvul.001G031200	AP2	GO:0016567	protein ubiquitination	262	40	0.152672	PHAVU_001G233500g	E3 ubiquitin-protein ligase SDIR1 isoform X1	0.0342376
Phvul.001G031200	AP2	GO:0003700	DNA-binding transcription factor activity	855	132	0.154386	PHAVU_001G157600g	ethylene-responsive transcription factor 3	4.6248e-07
Phvul.001G031200	AP2	GO:0006355	regulation of transcription, DNA-templated	1060	145	0.136792	PHAVU_001G157600g	ethylene-responsive transcription factor 3	7.885e-05
Phvul.001G031200	AP2	GO:0016021	integral component of membrane	3541	407	0.114939	PHAVU_001G014000g	sugar transporter ERD6-like 6	0.0027001
Phvul.001G031200	AP2	GO:0005737	cytoplasm	534	69	0.129213	PHAVU_001G119600g	calmodulin-interacting protein 111	0.0347557
Phvul.001G031200	AP2	GO:0016021	integral component of membrane	3541	407	0.114939	PHAVU_001G119600g	calmodulin-interacting protein 111	0.0027001
Phvul.001G031200	AP2	GO:0005737	cytoplasm	534	69	0.129213	PHAVU_001G013800g	U-box domain-containing protein 5	0.0347557
Phvul.001G031200	AP2	GO:0016021	integral component of membrane	3541	407	0.114939	PHAVU_001G1759001g	MLO-like protein 3	0.0027001
Phvul.001G031200	AP2	GO:0006952	defense response	321	6	0.0186916	PHAVU_001G1759001g	MLO-like protein 3	1.66179e-07
Phvul.001G031200	AP2	GO:0016021	integral component of membrane	3541	407	0.114939	PHAVU_001G152500g	transmembrane protein, putative	0.0027001
Phvul.001G031200	AP2	GO:0016021	integral component of membrane	3541	407	0.114939	PHAVU_001G152500g	transmembrane protein, putative	0.0027001
Phvul.001G031200	AP2	GO:0016021	integral component of membrane	3541	407	0.114939	PHAVU_007G121100g	rubisco accumulation factor 1.1, chloroplastic-like	0.0027001
Phvul.001G031200	AP2	GO:0005737	cytoplasm	534	69	0.129213	PHAVU_007G046900g	ribosomal RNA small subunit methyltransferase E	0.0347557
Phvul.001G031200	AP2	GO:0016021	integral component of membrane	3541	407	0.114939	PHAVU_007G002600g	solute carrier family 35 member F1-like	0.0027001
Phvul.001G031200	AP2	GO:0005737	cytoplasm	534	69	0.129213	PHAVU_007G224400g	uridylate kinase	0.0347557
Phvul.001G031200	AP2	GO:0016021	integral component of membrane	3541	407	0.114939	PHAVU_007G200600g	hypothetical protein PHAVU_007G200600g	0.0027001
Phvul.001G031200	AP2	GO:0016021	integral component of membrane	3541	407	0.114939	PHAVU_007G031500g	fiber protein Fb34	0.0027001
Phvul.001G031200	AP2	GO:0016021	integral component of membrane	3541	407	0.114939	PHAVU_007G196500g	transmembrane protein, putative	0.0027001
Phvul.001G031200	AP2	GO:0003700	DNA-binding transcription factor activity	855	132	0.154386	PHAVU_011G020600g	scarecrow-like protein 4	4.6248e-07
Phvul.001G031200	AP2	GO:0006355	regulation of transcription, DNA-templated	1060	145	0.136792	PHAVU_011G020600g	scarecrow-like protein 4	7.885e-05
Phvul.001G031200	AP2	GO:0016021	integral component of membrane	3541	407	0.114939	PHAVU_011G168000g	transmembrane protein, putative	0.0027001
Phvul.001G031200	AP2	GO:0016567	protein ubiquitination	262	40	0.152672	PHAVU_011G064400g	U-box domain-containing protein 33-like isoform X1	0.0342376
Phvul.001G031200	AP2	GO:0006397	mRNA processing	40	11	0.275	PHAVU_002G324500g	THO complex subunit 2	0.0217369
Phvul.001G031200	AP2	GO:0016021	integral component of membrane	3541	407	0.114939	PHAVU_002G236200g	dual specificity protein phosphatase	0.0027001
Phvul.001G031200	AP2	GO:0016021	integral component of membrane	3541	407	0.114939	PHAVU_002G206200g	mitochondrial basic amino acids transporter	0.0027001
Phvul.001G031200	AP2	GO:0006096	glycolytic process	49	13	0.265306	PHAVU_002G308400g	hexokinase-1	0.0110191
Phvul.001G031200	AP2	GO:0016021	integral component of membrane	3541	407	0.114939	PHAVU_002G318900g	protein PLANT CADMIUM RESISTANCE 3-like	0.0027001
Phvul.001G031200	AP2	GO:0004497	monooxygenase activity	246	11	0.0447154	PHAVU_002G226700g	Cytochrome P450 71A4	0.0218678
Phvul.001G031200	AP2	GO:0005506	iron ion binding	298	15	0.0503356	PHAVU_002G226700g	Cytochrome P450 71A4	0.0332955
Phvul.001G031200	AP2	GO:0003700	DNA-binding transcription factor activity	855	132	0.154386	PHAVU_002G036000g	ethylene-responsive transcription factor ERF022	4.6248e-07
Phvul.001G031200	AP2	GO:0006355	regulation of transcription, DNA-templated	1060	145	0.136792	PHAVU_002G036000g	ethylene-responsive transcription factor ERF022	7.885e-05
Phvul.001G031200	AP2	GO:0016021	integral component of membrane	3541	407	0.114939	PHAVU_002G1389000g	probable sphingolipid transporter spinster homolog 2 isoform X1	0.0027001
Phvul.001G031200	AP2	GO:0016021	integral component of membrane	3541	407	0.114939	PHAVU_004G049800g	Cation/calcium exchanger 1	0.0027001
Phvul.001G031200	AP2	GO:0016021	integral component of membrane	3541	407	0.114939	PHAVU_004G177100g	phospholipase A2-alpha	0.0027001
Phvul.001G031200	AP2	GO:0016021	integral component of membrane	3541	407	0.114939	PHAVU_004G156600g	caffeoylshikimate esterase-like	0.0027001
Phvul.001G031200	AP2	GO:0016567	protein ubiquitination	262	40	0.152672	PHAVU_010G116400g	U-box domain-containing protein 44-like	0.0342376
Phvul.001G031200	AP2	GO:0016021	integral component of membrane	3541	407	0.114939	PHAVU_010G139500g	hypothetical protein PHAVU_010G139500g	0.0027001
Phvul.001G031200	AP2	GO:0016021	integral component of membrane	3541	407	0.114939	PHAVU_010G162800g	hypothetical protein PHAVU_010G162800g	0.0027001
Phvul.001G031200	AP2	GO:0016021	integral component of membrane	3541	407	0.114939	PHAVU_010G138800g	NDR1/HIN1-like protein 13	0.0027001
Phvul.001G031200	AP2	GO:0005737	cytoplasm	534	69	0.129213	PHAVU_010G090500g	COP9 signalosome complex subunit 1	0.0347557
Phvul.001G031200	AP2	GO:0016021	integral component of membrane	3541	407	0.114939	PHAVU_005G177400g	transmembrane protein, putative	0.0027001
Phvul.001G031200	AP2	GO:0016021	integral component of membrane	3541	407	0.114939	PHAVU_005G184600g	Vacuolar cation/proton exchanger 2	0.0027001
Phvul.001G031200	AP2	GO:0003700	DNA-binding transcription factor activity	855	132	0.154386	PHAVU_009G253200g	two-component response regulator ARR2	4.6248e-07
Phvul.001G031200	AP2	GO:0003700	DNA-binding transcription factor activity	855	132	0.154386	PHAVU_009G026900g	transcription factor TGA3	4.6248e-07
Phvul.001G031200	AP2	GO:0006355	regulation of transcription, DNA-templated	1060	145	0.136792	PHAVU_009G026900g	transcription factor TGA3	7.885e-05
Phvul.001G031200	AP2	GO:0016021	integral component of membrane	3541	407	0.114939	PHAVU_009G248000g	translocator protein homolog	0.0027001
Phvul.001G031200	AP2	GO:0016021	integral component of membrane	3541	407	0.114939	PHAVU_009G010300g	O-fucosyltransferase 16	0.0027001
Phvul.001G031200	AP2	GO:0016757	glycosyltransferase activity	175	28	0.16	PHAVU_009G010300g	O-fucosyltransferase 16	0.0363884
Phvul.001G031200	AP2	GO:0016021	integral component of membrane	3541	407	0.114939	PHAVU_009G010300g	O-fucosyltransferase 16	0.0027001
Phvul.001G031200	AP2	GO:0016757	glycosyltransferase activity	175	28	0.16	PHAVU_009G010300g	O-fucosyltransferase 16	0.0363884
Phvul.001G031200	AP2	GO:0003700	DNA-binding transcription factor activity	855	132	0.154386	PHAVU_009G047500g	dof zinc finger protein 1 isoform X2	4.6248e-07
Phvul.001G031200	AP2	GO:0006355	regulation of transcription, DNA-templated	1060	145	0.136792	PHAVU_009G047500g	dof zinc finger protein 1 isoform X2	7.885e-05
Phvul.001G031200	AP2	GO:0003700	DNA-binding transcription factor activity	855	132	0.154386	PHAVU_009G109600g	dehydration-responsive element-binding protein 3-like	4.6248e-07
Phvul.001G031200	AP2	GO:0006355	regulation of transcription, DNA-templated	1060	145	0.136792	PHAVU_009G109600g	dehydration-responsive element-binding protein 3-like	7.885e-05
Phvul.001G031200	AP2	GO:0000009	alpha-1,6-mannosyltransferase activity	2	2	1	PHAVU_009G191800g	GPI mannosyltransferase 2	0.018814
Phvul.001G031200	AP2	GO:0016021	integral component of membrane	3541	407	0.114939	PHAVU_009G125300g	TLC domain-containing protein 2	0.0027001
Phvul.001G031200	AP2	GO:0016021	integral component of membrane	3541	407	0.114939	PHAVU_009G083400g	copper transporter 5.1-like	0.0027001
Phvul.001G031200	AP2	GO:0016021	integral component of membrane	3541	407	0.114939	PHAVU_009G045500g	transmembrane protein, putative	0.0027001
Phvul.001G031200	AP2	GO:0005737	cytoplasm	534	69	0.129213	PHAVU_009G259900g	soluble inorganic pyrophosphatase 1	0.0347557
Phvul.001G031200	AP2	GO:0016021	integral component of membrane	3541	407	0.114939	PHAVU_006G220600g	Uncharacterized conserved protein UCP031277	0.0027001
Phvul.001G031200	AP2	GO:0016021	integral component of membrane	3541	407	0.114939	PHAVU_006G216100g	T-complex protein 11-like protein 1	0.0027001
Phvul.001G031200	AP2	GO:0003700	DNA-binding transcription factor activity	855	132	0.154386	PHAVU_006G062200g	Nuclear transcription factor Y subunit A-1	4.6248e-07
Phvul.001G031200	AP2	GO:0006355	regulation of transcription, DNA-templated	1060	145	0.136792	PHAVU_006G062200g	Nuclear transcription factor Y subunit A-1	7.885e-05
Phvul.001G031200	AP2	GO:0016021	integral component of membrane	3541	407	0.114939	PHAVU_006G080700g	metal tolerance protein 4-like	0.0027001
Phvul.001G031200	AP2	GO:0016021	integral component of membrane	3541	407	0.114939	PHAVU_006G084100g	hypothetical protein PHAVU_006G084100g	0.0027001
Phvul.001G031200	AP2	GO:0016021	integral component of membrane	3541	407	0.114939	PHAVU_006G201800g	Golgi apparatus membrane protein TVP15	0.0027001
Phvul.001G031200	AP2	GO:0016021	integral component of membrane	3541	407	0.114939	PHAVU_006G161700g	CASP-like protein 1D1	0.0027001
Phvul.001G031200	AP2	GO:0016021	integral component of membrane	3541	407	0.114939	PHAVU_006G113100g	Cytochrome b561 and DOMON domain-containing protein	0.0027001
Phvul.001G031200	AP2	GO:0016021	integral component of membrane	3541	407	0.114939	PHAVU_006G136200g	C2 and GRAM domain-containing protein	0.0027001
Phvul.001G031200	AP2	GO:0006397	mRNA processing	40	11	0.275	PHAVU_006G178100g	THO complex subunit 7A-like	0.0217369
Phvul.001G031200	AP2	GO:0016021	integral component of membrane	3541	407	0.114939	PHAVU_006G171300g	hypothetical protein PHAVU_006G171300g	0.0027001
Phvul.002G146400	AP2	GO:0005737	cytoplasm	534	69	0.129213	PHAVU_008G009200g	DNA ligase 6 isoform X1	0.0347557
Phvul.002G146400	AP2	GO:0005506	iron ion binding	298	15	0.0503356	PHAVU_008G056400g	protein LUTEIN DEFICIENT 5, chloroplastic	0.0332955
Phvul.002G146400	AP2	GO:0003700	DNA-binding transcription factor activity	855	132	0.154386	PHAVU_008G077000g	protein SCARECROW	4.6248e-07
Phvul.002G146400	AP2	GO:0006355	regulation of transcription, DNA-templated	1060	145	0.136792	PHAVU_008G077000g	protein SCARECROW	7.885e-05
Phvul.002G146400	AP2	GO:0016021	integral component of membrane	3541	407	0.114939	PHAVU_008G040000g	UPF0301 protein	0.0027001
Phvul.002G146400	AP2	GO:0003700	DNA-binding transcription factor activity	855	132	0.154386	PHAVU_008G286100g	WRKY transcription factor 1	4.6248e-07
Phvul.002G146400	AP2	GO:0006355	regulation of transcription, DNA-templated	1060	145	0.136792	PHAVU_008G286100g	WRKY transcription factor 1	7.885e-05
Phvul.002G146400	AP2	GO:0016021	integral component of membrane	3541	407	0.114939	PHAVU_008G227200g	probable sugar phosphate/phosphate translocator At3g11320	0.0027001
Phvul.002G146400	AP2	GO:0016021	integral component of membrane	3541	407	0.114939	PHAVU_003G212400g	lysophospholipid acyltransferase 1	0.0027001
Phvul.002G146400	AP2	GO:0006355	regulation of transcription, DNA-templated	1060	145	0.136792	PHAVU_003G116200g	Transcription factor bHLH147	7.885e-05
Phvul.002G146400	AP2	GO:0003700	DNA-binding transcription factor activity	855	132	0.154386	PHAVU_003G107900g	ethylene-responsive transcription factor RAP2-3-like	4.6248e-07
Phvul.002G146400	AP2	GO:0006355	regulation of transcription, DNA-templated	1060	145	0.136792	PHAVU_003G107900g	ethylene-responsive transcription factor RAP2-3-like	7.885e-05
Phvul.002G146400	AP2	GO:0016757	glycosyltransferase activity	175	28	0.16	PHAVU_003G169900g	Putative glycosyltransferase	0.0363884
Phvul.002G146400	AP2	GO:0006355	regulation of transcription, DNA-templated	1060	145	0.136792	PHAVU_003G274300g	Transcription factor GTE1	7.885e-05
Phvul.002G146400	AP2	GO:0006952	defense response	321	6	0.0186916	PHAVU_003G109000g	pathogenesis-related protein STH-2-like	1.66179e-07
Phvul.002G146400	AP2	GO:0016021	integral component of membrane	3541	407	0.114939	PHAVU_003G281800g	putative phospholipid-transporting ATPase 9	0.0027001
Phvul.002G146400	AP2	GO:0005506	iron ion binding	298	15	0.0503356	PHAVU_003G201000g	iron-sulfur cluster assembly protein 1	0.0332955
Phvul.002G146400	AP2	GO:0016021	integral component of membrane	3541	407	0.114939	PHAVU_003G084600g	cytochrome b561 and DOMON domain-containing protein At5g47530-like	0.0027001
Phvul.002G146400	AP2	GO:0004497	monooxygenase activity	246	11	0.0447154	PHAVU_003G161200g	cytochrome P450 734A1	0.0218678
Phvul.002G146400	AP2	GO:0005506	iron ion binding	298	15	0.0503356	PHAVU_003G161200g	cytochrome P450 734A1	0.0332955
Phvul.002G146400	AP2	GO:0016021	integral component of membrane	3541	407	0.114939	PHAVU_001G246500g	cation/H(+) antiporter 15	0.0027001
Phvul.002G146400	AP2	GO:0016021	integral component of membrane	3541	407	0.114939	PHAVU_001G113700g	nucleolar MIF4G domain-containing protein 1	0.0027001
Phvul.002G146400	AP2	GO:0005737	cytoplasm	534	69	0.129213	PHAVU_001G170600g	serine acetyltransferase 5	0.0347557
Phvul.002G146400	AP2	GO:0016021	integral component of membrane	3541	407	0.114939	PHAVU_001G200400g	lipid phosphate phosphatase delta	0.0027001
Phvul.002G146400	AP2	GO:0016021	integral component of membrane	3541	407	0.114939	PHAVU_001G152500g	transmembrane protein, putative	0.0027001
Phvul.002G146400	AP2	GO:0016757	glycosyltransferase activity	175	28	0.16	PHAVU_007G029800g	glycosyltransferase BC10-like	0.0363884
Phvul.002G146400	AP2	GO:0016021	integral component of membrane	3541	407	0.114939	PHAVU_007G047400g	amino acid permease 6	0.0027001
Phvul.002G146400	AP2	GO:0005737	cytoplasm	534	69	0.129213	PHAVU_007G224400g	uridylate kinase	0.0347557
Phvul.002G146400	AP2	GO:0016021	integral component of membrane	3541	407	0.114939	PHAVU_007G249500g	UDP-N-acetylglucosamine--dolichyl-phosphate N-acetylglucosaminephosphotransferase	0.0027001
Phvul.002G146400	AP2	GO:0005737	cytoplasm	534	69	0.129213	PHAVU_007G224500g	pyruvate kinase 1, cytosolic	0.0347557
Phvul.002G146400	AP2	GO:0004743	pyruvate kinase activity	13	6	0.461538	PHAVU_007G224500g	pyruvate kinase 1, cytosolic	0.00885063
Phvul.002G146400	AP2	GO:0030955	potassium ion binding	13	6	0.461538	PHAVU_007G224500g	pyruvate kinase 1, cytosolic	0.00885063
Phvul.002G146400	AP2	GO:0006096	glycolytic process	49	13	0.265306	PHAVU_007G224500g	pyruvate kinase 1, cytosolic	0.0110191
Phvul.002G146400	AP2	GO:0006355	regulation of transcription, DNA-templated	1060	145	0.136792	PHAVU_007G012300g	thioredoxin-like fold domain-containing protein MRL7L, chloroplastic	7.885e-05
Phvul.002G146400	AP2	GO:0003700	DNA-binding transcription factor activity	855	132	0.154386	PHAVU_011G047100g	G-box-binding factor 1	4.6248e-07
Phvul.002G146400	AP2	GO:0006355	regulation of transcription, DNA-templated	1060	145	0.136792	PHAVU_011G047100g	G-box-binding factor 1	7.885e-05
Phvul.002G146400	AP2	GO:0003700	DNA-binding transcription factor activity	855	132	0.154386	PHAVU_011G020600g	scarecrow-like protein 4	4.6248e-07
Phvul.002G146400	AP2	GO:0006355	regulation of transcription, DNA-templated	1060	145	0.136792	PHAVU_011G020600g	scarecrow-like protein 4	7.885e-05
Phvul.002G146400	AP2	GO:0000009	alpha-1,6-mannosyltransferase activity	2	2	1	PHAVU_002G098000g	GPI mannosyltransferase 2	0.018814
Phvul.002G146400	AP2	GO:0016021	integral component of membrane	3541	407	0.114939	PHAVU_002G236200g	dual specificity protein phosphatase	0.0027001
Phvul.002G146400	AP2	GO:0016021	integral component of membrane	3541	407	0.114939	PHAVU_002G098100g	putative glycosyltransferase, DXD sugar-binding, alpha 1,4-glycosyltransferase	0.0027001
Phvul.002G146400	AP2	GO:0016757	glycosyltransferase activity	175	28	0.16	PHAVU_002G098100g	putative glycosyltransferase, DXD sugar-binding, alpha 1,4-glycosyltransferase	0.0363884
Phvul.002G146400	AP2	GO:0003700	DNA-binding transcription factor activity	855	132	0.154386	PHAVU_002G081600g	probable WRKY transcription factor 57	4.6248e-07
Phvul.002G146400	AP2	GO:0006355	regulation of transcription, DNA-templated	1060	145	0.136792	PHAVU_002G081600g	probable WRKY transcription factor 57	7.885e-05
Phvul.002G146400	AP2	GO:0016021	integral component of membrane	3541	407	0.114939	PHAVU_002G049600g	myb-like protein X	0.0027001
Phvul.002G146400	AP2	GO:0016021	integral component of membrane	3541	407	0.114939	PHAVU_002G333400g	rhodanese-like domain-containing protein 8, chloroplastic isoform X1	0.0027001
Phvul.002G146400	AP2	GO:0006355	regulation of transcription, DNA-templated	1060	145	0.136792	PHAVU_002G321600g	transcription termination factor MTERF4, chloroplastic	7.885e-05
Phvul.002G146400	AP2	GO:0016021	integral component of membrane	3541	407	0.114939	PHAVU_002G020400g	hypothetical protein PHAVU_002G020400g, partial	0.0027001
Phvul.002G146400	AP2	GO:0016021	integral component of membrane	3541	407	0.114939	PHAVU_002G1389000g	probable sphingolipid transporter spinster homolog 2 isoform X1	0.0027001
Phvul.002G146400	AP2	GO:0016021	integral component of membrane	3541	407	0.114939	PHAVU_002G140500g	protein TORNADO 2-like	0.0027001
Phvul.002G146400	AP2	GO:0016021	integral component of membrane	3541	407	0.114939	PHAVU_004G049800g	Cation/calcium exchanger 1	0.0027001
Phvul.002G146400	AP2	GO:0016021	integral component of membrane	3541	407	0.114939	PHAVU_004G156600g	caffeoylshikimate esterase-like	0.0027001
Phvul.002G146400	AP2	GO:0016021	integral component of membrane	3541	407	0.114939	PHAVU_010G159800g	myb-like protein X	0.0027001
Phvul.002G146400	AP2	GO:0016021	integral component of membrane	3541	407	0.114939	PHAVU_010G146700g	hypothetical protein PHAVU_010G146700g	0.0027001
Phvul.002G146400	AP2	GO:0005737	cytoplasm	534	69	0.129213	PHAVU_010G090500g	COP9 signalosome complex subunit 1	0.0347557
Phvul.002G146400	AP2	GO:0006355	regulation of transcription, DNA-templated	1060	145	0.136792	PHAVU_005G149300g	protein FAR1-RELATED SEQUENCE 4 isoform X1	7.885e-05
Phvul.002G146400	AP2	GO:0006397	mRNA processing	40	11	0.275	PHAVU_005G172200g	protein MLN51 homolog	0.0217369
Phvul.002G146400	AP2	GO:0003700	DNA-binding transcription factor activity	855	132	0.154386	PHAVU_005G100100g	NAC domain-containing protein 73	4.6248e-07
Phvul.002G146400	AP2	GO:0006355	regulation of transcription, DNA-templated	1060	145	0.136792	PHAVU_005G100100g	NAC domain-containing protein 73	7.885e-05
Phvul.002G146400	AP2	GO:0003700	DNA-binding transcription factor activity	855	132	0.154386	PHAVU_005G143100g	dof zinc finger protein DOF3.6	4.6248e-07
Phvul.002G146400	AP2	GO:0006355	regulation of transcription, DNA-templated	1060	145	0.136792	PHAVU_005G143100g	dof zinc finger protein DOF3.6	7.885e-05
Phvul.002G146400	AP2	GO:0016021	integral component of membrane	3541	407	0.114939	PHAVU_009G248400g	ABC transporter C family member 14-like	0.0027001
Phvul.002G146400	AP2	GO:0016021	integral component of membrane	3541	407	0.114939	PHAVU_009G010300g	O-fucosyltransferase 16	0.0027001
Phvul.002G146400	AP2	GO:0016757	glycosyltransferase activity	175	28	0.16	PHAVU_009G010300g	O-fucosyltransferase 16	0.0363884
Phvul.002G146400	AP2	GO:0003700	DNA-binding transcription factor activity	855	132	0.154386	PHAVU_009G047500g	dof zinc finger protein 1 isoform X2	4.6248e-07
Phvul.002G146400	AP2	GO:0006355	regulation of transcription, DNA-templated	1060	145	0.136792	PHAVU_009G047500g	dof zinc finger protein 1 isoform X2	7.885e-05
Phvul.002G146400	AP2	GO:0016567	protein ubiquitination	262	40	0.152672	PHAVU_009G012400g	U-box domain-containing protein 44	0.0342376
Phvul.002G146400	AP2	GO:0003700	DNA-binding transcription factor activity	855	132	0.154386	PHAVU_009G109600g	dehydration-responsive element-binding protein 3-like	4.6248e-07
Phvul.002G146400	AP2	GO:0006355	regulation of transcription, DNA-templated	1060	145	0.136792	PHAVU_009G109600g	dehydration-responsive element-binding protein 3-like	7.885e-05
Phvul.002G146400	AP2	GO:0006355	regulation of transcription, DNA-templated	1060	145	0.136792	PHAVU_009G150100g	NAC domain-containing protein 82	7.885e-05
Phvul.002G146400	AP2	GO:0016021	integral component of membrane	3541	407	0.114939	PHAVU_009G021300g	lysine histidine transporter-like 8	0.0027001
Phvul.002G146400	AP2	GO:0003700	DNA-binding transcription factor activity	855	132	0.154386	PHAVU_009G065700g	transcription factor HEC2-like	4.6248e-07
Phvul.002G146400	AP2	GO:0006355	regulation of transcription, DNA-templated	1060	145	0.136792	PHAVU_009G065700g	transcription factor HEC2-like	7.885e-05
Phvul.002G146400	AP2	GO:0016021	integral component of membrane	3541	407	0.114939	PHAVU_009G031500g	5'-adenylylsulfate reductase-like 4	0.0027001
Phvul.002G146400	AP2	GO:0000009	alpha-1,6-mannosyltransferase activity	2	2	1	PHAVU_009G191800g	GPI mannosyltransferase 2	0.018814
Phvul.002G146400	AP2	GO:0016021	integral component of membrane	3541	407	0.114939	PHAVU_009G173900g	putative cyclic nucleotide-gated ion channel 20, chloroplastic	0.0027001
Phvul.002G146400	AP2	GO:0005737	cytoplasm	534	69	0.129213	PHAVU_009G259900g	soluble inorganic pyrophosphatase 1	0.0347557
Phvul.002G146400	AP2	GO:0016021	integral component of membrane	3541	407	0.114939	PHAVU_009G195500g	heptahelical transmembrane protein 2-like	0.0027001
Phvul.002G146400	AP2	GO:0016021	integral component of membrane	3541	407	0.114939	PHAVU_006G220600g	Uncharacterized conserved protein UCP031277	0.0027001
Phvul.002G146400	AP2	GO:0003700	DNA-binding transcription factor activity	855	132	0.154386	PHAVU_006G062200g	Nuclear transcription factor Y subunit A-1	4.6248e-07
Phvul.002G146400	AP2	GO:0006355	regulation of transcription, DNA-templated	1060	145	0.136792	PHAVU_006G062200g	Nuclear transcription factor Y subunit A-1	7.885e-05
Phvul.002G146400	AP2	GO:0016021	integral component of membrane	3541	407	0.114939	PHAVU_006G080700g	metal tolerance protein 4-like	0.0027001
Phvul.002G146400	AP2	GO:0003700	DNA-binding transcription factor activity	855	132	0.154386	PHAVU_006G106100g	ethylene-responsive transcription factor 1B	4.6248e-07
Phvul.002G146400	AP2	GO:0006355	regulation of transcription, DNA-templated	1060	145	0.136792	PHAVU_006G106100g	ethylene-responsive transcription factor 1B	7.885e-05
Phvul.002G146400	AP2	GO:0003700	DNA-binding transcription factor activity	855	132	0.154386	PHAVU_006G106100g	ethylene-responsive transcription factor 1B	4.6248e-07
Phvul.002G146400	AP2	GO:0006355	regulation of transcription, DNA-templated	1060	145	0.136792	PHAVU_006G106100g	ethylene-responsive transcription factor 1B	7.885e-05
Phvul.002G146400	AP2	GO:0016021	integral component of membrane	3541	407	0.114939	PHAVU_006G161700g	CASP-like protein 1D1	0.0027001
Phvul.002G146400	AP2	GO:0016021	integral component of membrane	3541	407	0.114939	PHAVU_006G110600g	CMP-sialic acid transporter 1	0.0027001
Phvul.002G146400	AP2	GO:0016021	integral component of membrane	3541	407	0.114939	PHAVU_006G110600g	CMP-sialic acid transporter 1	0.0027001
Phvul.002G146400	AP2	GO:0016021	integral component of membrane	3541	407	0.114939	PHAVU_006G037800g	glucose-6-phosphate/phosphate translocator 1, chloroplastic	0.0027001
Phvul.008G052000	AP2	GO:0003700	DNA-binding transcription factor activity	855	132	0.154386	PHAVU_008G165000g	ethylene-responsive transcription factor ERF014-like	4.6248e-07
Phvul.008G052000	AP2	GO:0006355	regulation of transcription, DNA-templated	1060	145	0.136792	PHAVU_008G165000g	ethylene-responsive transcription factor ERF014-like	7.885e-05
Phvul.008G052000	AP2	GO:0016021	integral component of membrane	3541	407	0.114939	PHAVU_008G009400g	peptidyl-prolyl cis-trans isomerase FKBP19, chloroplastic	0.0027001
Phvul.008G052000	AP2	GO:0003700	DNA-binding transcription factor activity	855	132	0.154386	PHAVU_008G286000g	scarecrow-like transcription factor PAT1	4.6248e-07
Phvul.008G052000	AP2	GO:0006355	regulation of transcription, DNA-templated	1060	145	0.136792	PHAVU_008G286000g	scarecrow-like transcription factor PAT1	7.885e-05
Phvul.008G052000	AP2	GO:0016567	protein ubiquitination	262	40	0.152672	PHAVU_008G080100g	BTB/POZ domain-containing protein	0.0342376
Phvul.008G052000	AP2	GO:0016021	integral component of membrane	3541	407	0.114939	PHAVU_008G100700g	putative respiratory burst oxidase homolog protein H isoform X1	0.0027001
Phvul.008G052000	AP2	GO:0016021	integral component of membrane	3541	407	0.114939	PHAVU_008G082600g	hypothetical protein PHAVU_008G082600g	0.0027001
Phvul.008G052000	AP2	GO:0043531	ADP binding	190	2	0.0105263	PHAVU_008G284600g	disease resistance protein At4g27190-like	4.92991e-06
Phvul.008G052000	AP2	GO:0006355	regulation of transcription, DNA-templated	1060	145	0.136792	PHAVU_008G001000g	NAC domain-containing protein 83-like	7.885e-05
Phvul.008G052000	AP2	GO:0016021	integral component of membrane	3541	407	0.114939	PHAVU_008G060400g	delta-like protein B	0.0027001
Phvul.008G052000	AP2	GO:0016021	integral component of membrane	3541	407	0.114939	PHAVU_008G212600g	PhoD-like phosphatase	0.0027001
Phvul.008G052000	AP2	GO:0005737	cytoplasm	534	69	0.129213	PHAVU_008G180000g	cyclin-D4-2 isoform X1	0.0347557
Phvul.008G052000	AP2	GO:0016567	protein ubiquitination	262	40	0.152672	PHAVU_008G222100g	U-box domain-containing protein 1-like	0.0342376
Phvul.008G052000	AP2	GO:0016021	integral component of membrane	3541	407	0.114939	PHAVU_008G217700g	Transmembrane protein, putative	0.0027001
Phvul.008G052000	AP2	GO:0016021	integral component of membrane	3541	407	0.114939	PHAVU_008G217700g	Transmembrane protein, putative	0.0027001
Phvul.008G052000	AP2	GO:0016021	integral component of membrane	3541	407	0.114939	PHAVU_008G009800g	E3 ubiquitin-protein ligase MARCH1	0.0027001
Phvul.008G052000	AP2	GO:0016567	protein ubiquitination	262	40	0.152672	PHAVU_008G009800g	E3 ubiquitin-protein ligase MARCH1	0.0342376
Phvul.008G052000	AP2	GO:0016021	integral component of membrane	3541	407	0.114939	PHAVU_008G009800g	E3 ubiquitin-protein ligase MARCH1	0.0027001
Phvul.008G052000	AP2	GO:0016567	protein ubiquitination	262	40	0.152672	PHAVU_008G009800g	E3 ubiquitin-protein ligase MARCH1	0.0342376
Phvul.008G052000	AP2	GO:0003700	DNA-binding transcription factor activity	855	132	0.154386	PHAVU_008G098900g	ethylene-responsive transcription factor RAP2-1	4.6248e-07
Phvul.008G052000	AP2	GO:0006355	regulation of transcription, DNA-templated	1060	145	0.136792	PHAVU_008G098900g	ethylene-responsive transcription factor RAP2-1	7.885e-05
Phvul.008G052000	AP2	GO:0016021	integral component of membrane	3541	407	0.114939	PHAVU_008G078600g	protein PIN-LIKES 6	0.0027001
Phvul.008G052000	AP2	GO:0016021	integral component of membrane	3541	407	0.114939	PHAVU_008G078600g	protein PIN-LIKES 6	0.0027001
Phvul.008G052000	AP2	GO:0016021	integral component of membrane	3541	407	0.114939	PHAVU_008G078600g	protein PIN-LIKES 6	0.0027001
Phvul.008G052000	AP2	GO:0016021	integral component of membrane	3541	407	0.114939	PHAVU_003G122500g	ABC transporter B family member 11	0.0027001
Phvul.008G052000	AP2	GO:0016021	integral component of membrane	3541	407	0.114939	PHAVU_003G256500g	abscisic acid 8'-hydroxylase 3-like isoform X2	0.0027001
Phvul.008G052000	AP2	GO:0005506	iron ion binding	298	15	0.0503356	PHAVU_003G256500g	abscisic acid 8'-hydroxylase 3-like isoform X2	0.0332955
Phvul.008G052000	AP2	GO:0016021	integral component of membrane	3541	407	0.114939	PHAVU_003G256500g	abscisic acid 8'-hydroxylase 3-like isoform X2	0.0027001
Phvul.008G052000	AP2	GO:0005506	iron ion binding	298	15	0.0503356	PHAVU_003G256500g	abscisic acid 8'-hydroxylase 3-like isoform X2	0.0332955
Phvul.008G052000	AP2	GO:0016021	integral component of membrane	3541	407	0.114939	PHAVU_003G168800g	probable galactinol--sucrose galactosyltransferase 6 isoform X1	0.0027001
Phvul.008G052000	AP2	GO:0016021	integral component of membrane	3541	407	0.114939	PHAVU_003G168800g	probable galactinol--sucrose galactosyltransferase 6 isoform X1	0.0027001
Phvul.008G052000	AP2	GO:0016567	protein ubiquitination	262	40	0.152672	PHAVU_003G233800g	U-box domain-containing protein 30	0.0342376
Phvul.008G052000	AP2	GO:0016567	protein ubiquitination	262	40	0.152672	PHAVU_003G233800g	U-box domain-containing protein 30	0.0342376
Phvul.008G052000	AP2	GO:0016021	integral component of membrane	3541	407	0.114939	PHAVU_003G212400g	lysophospholipid acyltransferase 1	0.0027001
Phvul.008G052000	AP2	GO:0016021	integral component of membrane	3541	407	0.114939	PHAVU_003G212400g	lysophospholipid acyltransferase 1	0.0027001
Phvul.008G052000	AP2	GO:0016021	integral component of membrane	3541	407	0.114939	PHAVU_003G085500g	Protein NAR1-like protein	0.0027001
Phvul.008G052000	AP2	GO:0016021	integral component of membrane	3541	407	0.114939	PHAVU_003G085500g	Protein NAR1-like protein	0.0027001
Phvul.008G052000	AP2	GO:0003700	DNA-binding transcription factor activity	855	132	0.154386	PHAVU_003G233200g	basic leucine zipper 4-like	4.6248e-07
Phvul.008G052000	AP2	GO:0006355	regulation of transcription, DNA-templated	1060	145	0.136792	PHAVU_003G233200g	basic leucine zipper 4-like	7.885e-05
Phvul.008G052000	AP2	GO:0003700	DNA-binding transcription factor activity	855	132	0.154386	PHAVU_003G273600g	zinc finger protein ZAT1-like	4.6248e-07
Phvul.008G052000	AP2	GO:0003700	DNA-binding transcription factor activity	855	132	0.154386	PHAVU_003G241900g	Floral homeotic protein APETALA 2	4.6248e-07
Phvul.008G052000	AP2	GO:0006355	regulation of transcription, DNA-templated	1060	145	0.136792	PHAVU_003G241900g	Floral homeotic protein APETALA 2	7.885e-05
Phvul.008G052000	AP2	GO:0003700	DNA-binding transcription factor activity	855	132	0.154386	PHAVU_003G241900g	Floral homeotic protein APETALA 2	4.6248e-07
Phvul.008G052000	AP2	GO:0006355	regulation of transcription, DNA-templated	1060	145	0.136792	PHAVU_003G241900g	Floral homeotic protein APETALA 2	7.885e-05
Phvul.008G052000	AP2	GO:0003700	DNA-binding transcription factor activity	855	132	0.154386	PHAVU_003G241900g	Floral homeotic protein APETALA 2	4.6248e-07
Phvul.008G052000	AP2	GO:0006355	regulation of transcription, DNA-templated	1060	145	0.136792	PHAVU_003G241900g	Floral homeotic protein APETALA 2	7.885e-05
Phvul.008G052000	AP2	GO:0003700	DNA-binding transcription factor activity	855	132	0.154386	PHAVU_003G241900g	Floral homeotic protein APETALA 2	4.6248e-07
Phvul.008G052000	AP2	GO:0006355	regulation of transcription, DNA-templated	1060	145	0.136792	PHAVU_003G241900g	Floral homeotic protein APETALA 2	7.885e-05
Phvul.008G052000	AP2	GO:0003700	DNA-binding transcription factor activity	855	132	0.154386	PHAVU_003G223600g	ethylene-responsive transcription factor ERF027	4.6248e-07
Phvul.008G052000	AP2	GO:0006355	regulation of transcription, DNA-templated	1060	145	0.136792	PHAVU_003G223600g	ethylene-responsive transcription factor ERF027	7.885e-05
Phvul.008G052000	AP2	GO:0016021	integral component of membrane	3541	407	0.114939	PHAVU_003G228400g	vacuolar protein sorting-associated protein 55 homolog	0.0027001
Phvul.008G052000	AP2	GO:0016021	integral component of membrane	3541	407	0.114939	PHAVU_003G228400g	vacuolar protein sorting-associated protein 55 homolog	0.0027001
Phvul.008G052000	AP2	GO:0016021	integral component of membrane	3541	407	0.114939	PHAVU_003G1486000g	CBL-interacting serine/threonine-protein kinase 21	0.0027001
Phvul.008G052000	AP2	GO:0005737	cytoplasm	534	69	0.129213	PHAVU_003G131300g	O-fucosyltransferase 35	0.0347557
Phvul.008G052000	AP2	GO:0016021	integral component of membrane	3541	407	0.114939	PHAVU_003G131300g	O-fucosyltransferase 35	0.0027001
Phvul.008G052000	AP2	GO:0016757	glycosyltransferase activity	175	28	0.16	PHAVU_003G131300g	O-fucosyltransferase 35	0.0363884
Phvul.008G052000	AP2	GO:0003700	DNA-binding transcription factor activity	855	132	0.154386	PHAVU_003G200600g	dof zinc finger protein DOF5.6	4.6248e-07
Phvul.008G052000	AP2	GO:0006355	regulation of transcription, DNA-templated	1060	145	0.136792	PHAVU_003G200600g	dof zinc finger protein DOF5.6	7.885e-05
Phvul.008G052000	AP2	GO:0003700	DNA-binding transcription factor activity	855	132	0.154386	PHAVU_003G287600g	Dof zinc finger protein DOF5.7	4.6248e-07
Phvul.008G052000	AP2	GO:0006355	regulation of transcription, DNA-templated	1060	145	0.136792	PHAVU_003G287600g	Dof zinc finger protein DOF5.7	7.885e-05
Phvul.008G052000	AP2	GO:0003700	DNA-binding transcription factor activity	855	132	0.154386	PHAVU_003G287600g	Dof zinc finger protein DOF5.7	4.6248e-07
Phvul.008G052000	AP2	GO:0006355	regulation of transcription, DNA-templated	1060	145	0.136792	PHAVU_003G287600g	Dof zinc finger protein DOF5.7	7.885e-05
Phvul.008G052000	AP2	GO:0016021	integral component of membrane	3541	407	0.114939	PHAVU_003G252500g	probable polyol transporter 3	0.0027001
Phvul.008G052000	AP2	GO:0016021	integral component of membrane	3541	407	0.114939	PHAVU_003G026000g	hypothetical protein PHAVU_003G026000g	0.0027001
Phvul.008G052000	AP2	GO:0016021	integral component of membrane	3541	407	0.114939	PHAVU_003G087500g	protein C2-DOMAIN ABA-RELATED 11	0.0027001
Phvul.008G052000	AP2	GO:0016021	integral component of membrane	3541	407	0.114939	PHAVU_003G087500g	protein C2-DOMAIN ABA-RELATED 11	0.0027001
Phvul.008G052000	AP2	GO:0003700	DNA-binding transcription factor activity	855	132	0.154386	PHAVU_003G027900g	zinc finger protein WIP6	4.6248e-07
Phvul.008G052000	AP2	GO:0010468	regulation of gene expression	35	10	0.285714	PHAVU_003G027900g	zinc finger protein WIP6	0.00966637
Phvul.008G052000	AP2	GO:0016021	integral component of membrane	3541	407	0.114939	PHAVU_003G214400g	UDP-glucuronate 4-epimerase 5	0.0027001
Phvul.008G052000	AP2	GO:0016021	integral component of membrane	3541	407	0.114939	PHAVU_003G214400g	UDP-glucuronate 4-epimerase 5	0.0027001
Phvul.008G052000	AP2	GO:0004861	cyclin-dependent protein serine/threonine kinase inhibitor activity	5	4	0.8	PHAVU_003G244700g	cyclin-dependent kinase inhibitor 7	0.0110194
Phvul.008G052000	AP2	GO:0045736	negative regulation of cyclin-dependent protein serine/threonine kinase activity	5	4	0.8	PHAVU_003G244700g	cyclin-dependent kinase inhibitor 7	0.0110194
Phvul.008G052000	AP2	GO:0016021	integral component of membrane	3541	407	0.114939	PHAVU_003G292300g	LAG1 longevity assurance homolog 2	0.0027001
Phvul.008G052000	AP2	GO:0016021	integral component of membrane	3541	407	0.114939	PHAVU_003G292300g	LAG1 longevity assurance homolog 2	0.0027001
Phvul.008G052000	AP2	GO:0003700	DNA-binding transcription factor activity	855	132	0.154386	PHAVU_003G258100g	protein SHI RELATED SEQUENCE 1-like	4.6248e-07
Phvul.008G052000	AP2	GO:0006355	regulation of transcription, DNA-templated	1060	145	0.136792	PHAVU_003G258100g	protein SHI RELATED SEQUENCE 1-like	7.885e-05
Phvul.008G052000	AP2	GO:0010468	regulation of gene expression	35	10	0.285714	PHAVU_003G283100g	lysine-specific demethylase JMJ706-like isoform X1	0.00966637
Phvul.008G052000	AP2	GO:0016021	integral component of membrane	3541	407	0.114939	PHAVU_003G275700g	phospholipid-transporting ATPase 1	0.0027001
Phvul.008G052000	AP2	GO:0003700	DNA-binding transcription factor activity	855	132	0.154386	PHAVU_003G254200g	zinc-finger homeodomain protein 6	4.6248e-07
Phvul.008G052000	AP2	GO:0006355	regulation of transcription, DNA-templated	1060	145	0.136792	PHAVU_003G254200g	zinc-finger homeodomain protein 6	7.885e-05
Phvul.008G052000	AP2	GO:0010468	regulation of gene expression	35	10	0.285714	PHAVU_003G236200g	LOB domain-containing protein 38	0.00966637
Phvul.008G052000	AP2	GO:0010468	regulation of gene expression	35	10	0.285714	PHAVU_003G236200g	LOB domain-containing protein 38	0.00966637
Phvul.008G052000	AP2	GO:0016021	integral component of membrane	3541	407	0.114939	PHAVU_003G201800g	hypothetical protein PHAVU_003G201800g	0.0027001
Phvul.008G052000	AP2	GO:0006355	regulation of transcription, DNA-templated	1060	145	0.136792	PHAVU_003G040700g	fructokinase-like 2, chloroplastic	7.885e-05
Phvul.008G052000	AP2	GO:0006355	regulation of transcription, DNA-templated	1060	145	0.136792	PHAVU_003G114400g	serine/threonine-protein kinase STY8-like isoform X1	7.885e-05
Phvul.008G052000	AP2	GO:0016021	integral component of membrane	3541	407	0.114939	PHAVU_003G185400g	transmembrane protein adipocyte-associated 1 homolog	0.0027001
Phvul.008G052000	AP2	GO:0016021	integral component of membrane	3541	407	0.114939	PHAVU_003G185400g	transmembrane protein adipocyte-associated 1 homolog	0.0027001
Phvul.008G052000	AP2	GO:0010468	regulation of gene expression	35	10	0.285714	PHAVU_003G027700g	Meiosis arrest female protein 1	0.00966637
Phvul.008G052000	AP2	GO:0003700	DNA-binding transcription factor activity	855	132	0.154386	PHAVU_001G193100g	B3 domain-containing protein At2g36080-like	4.6248e-07
Phvul.008G052000	AP2	GO:0003700	DNA-binding transcription factor activity	855	132	0.154386	PHAVU_001G193100g	B3 domain-containing protein At2g36080-like	4.6248e-07
Phvul.008G052000	AP2	GO:0003700	DNA-binding transcription factor activity	855	132	0.154386	PHAVU_001G193100g	B3 domain-containing protein At2g36080-like	4.6248e-07
Phvul.008G052000	AP2	GO:0003700	DNA-binding transcription factor activity	855	132	0.154386	PHAVU_001G144900g	Zinc finger protein 8	4.6248e-07
Phvul.008G052000	AP2	GO:0003700	DNA-binding transcription factor activity	855	132	0.154386	PHAVU_001G121200g	Transcription factor bHLH106	4.6248e-07
Phvul.008G052000	AP2	GO:0006355	regulation of transcription, DNA-templated	1060	145	0.136792	PHAVU_001G121200g	Transcription factor bHLH106	7.885e-05
Phvul.008G052000	AP2	GO:0016021	integral component of membrane	3541	407	0.114939	PHAVU_001G242400g	alpha/beta hydrolase-like protein	0.0027001
Phvul.008G052000	AP2	GO:0016021	integral component of membrane	3541	407	0.114939	PHAVU_001G240100g	Acid phosphatase	0.0027001
Phvul.008G052000	AP2	GO:0016021	integral component of membrane	3541	407	0.114939	PHAVU_001G135000g	mitogen-activated protein kinase 7-like	0.0027001
Phvul.008G052000	AP2	GO:0016021	integral component of membrane	3541	407	0.114939	PHAVU_001G135000g	mitogen-activated protein kinase 7-like	0.0027001
Phvul.008G052000	AP2	GO:0006355	regulation of transcription, DNA-templated	1060	145	0.136792	PHAVU_001G109300g	CCR4-NOT transcription complex subunit 3	7.885e-05
Phvul.008G052000	AP2	GO:0006397	mRNA processing	40	11	0.275	PHAVU_001G148500g	sm-like protein LSM2	0.0217369
Phvul.008G052000	AP2	GO:0006397	mRNA processing	40	11	0.275	PHAVU_001G148500g	sm-like protein LSM2	0.0217369
Phvul.008G052000	AP2	GO:0016021	integral component of membrane	3541	407	0.114939	PHAVU_001G235600g	thylakoid lumenal 15 kDa protein 1, chloroplastic	0.0027001
Phvul.008G052000	AP2	GO:0016021	integral component of membrane	3541	407	0.114939	PHAVU_001G197900g	fasciclin-like arabinogalactan protein 15	0.0027001
Phvul.008G052000	AP2	GO:0016021	integral component of membrane	3541	407	0.114939	PHAVU_001G153200g	protein MARD1	0.0027001
Phvul.008G052000	AP2	GO:0005737	cytoplasm	534	69	0.129213	PHAVU_001G013800g	U-box domain-containing protein 5	0.0347557
Phvul.008G052000	AP2	GO:0016021	integral component of membrane	3541	407	0.114939	PHAVU_001G202300g	classical arabinogalactan protein 26-like	0.0027001
Phvul.008G052000	AP2	GO:0003700	DNA-binding transcription factor activity	855	132	0.154386	PHAVU_001G251200g	ethylene-responsive transcription factor ERF060	4.6248e-07
Phvul.008G052000	AP2	GO:0006355	regulation of transcription, DNA-templated	1060	145	0.136792	PHAVU_001G251200g	ethylene-responsive transcription factor ERF060	7.885e-05
Phvul.008G052000	AP2	GO:0016021	integral component of membrane	3541	407	0.114939	PHAVU_001G231800g	leucine-rich repeat extensin-like protein 3	0.0027001
Phvul.008G052000	AP2	GO:0016021	integral component of membrane	3541	407	0.114939	PHAVU_001G231800g	leucine-rich repeat extensin-like protein 3	0.0027001
Phvul.008G052000	AP2	GO:0016757	glycosyltransferase activity	175	28	0.16	PHAVU_001G184500g	probable glycosyltransferase At5g03795	0.0363884
Phvul.008G052000	AP2	GO:0010468	regulation of gene expression	35	10	0.285714	PHAVU_001G222300g	Meiosis regulator and mRNA stability factor 1	0.00966637
Phvul.008G052000	AP2	GO:0016021	integral component of membrane	3541	407	0.114939	PHAVU_001G219000g	transcription factor MYB61	0.0027001
Phvul.008G052000	AP2	GO:0016021	integral component of membrane	3541	407	0.114939	PHAVU_001G099300g	syntaxin-22-like	0.0027001
Phvul.008G052000	AP2	GO:0003700	DNA-binding transcription factor activity	855	132	0.154386	PHAVU_001G111800g	ethylene-responsive transcription factor ERN1	4.6248e-07
Phvul.008G052000	AP2	GO:0006355	regulation of transcription, DNA-templated	1060	145	0.136792	PHAVU_001G111800g	ethylene-responsive transcription factor ERN1	7.885e-05
Phvul.008G052000	AP2	GO:0006355	regulation of transcription, DNA-templated	1060	145	0.136792	PHAVU_001G109500g	GATA transcription factor 9	7.885e-05
Phvul.008G052000	AP2	GO:0016021	integral component of membrane	3541	407	0.114939	PHAVU_001G155000g	Transmembrane emp24 domain-containing protein p24beta3	0.0027001
Phvul.008G052000	AP2	GO:0003700	DNA-binding transcription factor activity	855	132	0.154386	PHAVU_001G009800g	Protein SHI RELATED SEQUENCE 7	4.6248e-07
Phvul.008G052000	AP2	GO:0006355	regulation of transcription, DNA-templated	1060	145	0.136792	PHAVU_001G009800g	Protein SHI RELATED SEQUENCE 7	7.885e-05
Phvul.008G052000	AP2	GO:0003700	DNA-binding transcription factor activity	855	132	0.154386	PHAVU_001G009800g	Protein SHI RELATED SEQUENCE 7	4.6248e-07
Phvul.008G052000	AP2	GO:0006355	regulation of transcription, DNA-templated	1060	145	0.136792	PHAVU_001G009800g	Protein SHI RELATED SEQUENCE 7	7.885e-05
Phvul.008G052000	AP2	GO:0016021	integral component of membrane	3541	407	0.114939	PHAVU_001G152500g	transmembrane protein, putative	0.0027001
Phvul.008G052000	AP2	GO:0003700	DNA-binding transcription factor activity	855	132	0.154386	PHAVU_001G266300g	heat stress transcription factor A-5	4.6248e-07
Phvul.008G052000	AP2	GO:0006355	regulation of transcription, DNA-templated	1060	145	0.136792	PHAVU_001G266300g	heat stress transcription factor A-5	7.885e-05
Phvul.008G052000	AP2	GO:0003700	DNA-binding transcription factor activity	855	132	0.154386	PHAVU_001G266300g	heat stress transcription factor A-5	4.6248e-07
Phvul.008G052000	AP2	GO:0006355	regulation of transcription, DNA-templated	1060	145	0.136792	PHAVU_001G266300g	heat stress transcription factor A-5	7.885e-05
Phvul.008G052000	AP2	GO:0003700	DNA-binding transcription factor activity	855	132	0.154386	PHAVU_001G266300g	heat stress transcription factor A-5	4.6248e-07
Phvul.008G052000	AP2	GO:0006355	regulation of transcription, DNA-templated	1060	145	0.136792	PHAVU_001G266300g	heat stress transcription factor A-5	7.885e-05
Phvul.008G052000	AP2	GO:0016021	integral component of membrane	3541	407	0.114939	PHAVU_001G041500g	transmembrane protein, putative	0.0027001
Phvul.008G052000	AP2	GO:0016567	protein ubiquitination	262	40	0.152672	PHAVU_001G160000g	RING-H2 finger protein ATL16	0.0342376
Phvul.008G052000	AP2	GO:0003700	DNA-binding transcription factor activity	855	132	0.154386	PHAVU_001G089100g	transcription factor TCP20	4.6248e-07
Phvul.008G052000	AP2	GO:0016021	integral component of membrane	3541	407	0.114939	PHAVU_007G264800g	probable glutamate carboxypeptidase AMP1	0.0027001
Phvul.008G052000	AP2	GO:0016567	protein ubiquitination	262	40	0.152672	PHAVU_007G1691001g	E3 ubiquitin-protein ligase SP1	0.0342376
Phvul.008G052000	AP2	GO:0016021	integral component of membrane	3541	407	0.114939	PHAVU_007G093600g	MLO-like protein 6	0.0027001
Phvul.008G052000	AP2	GO:0006952	defense response	321	6	0.0186916	PHAVU_007G093600g	MLO-like protein 6	1.66179e-07
Phvul.008G052000	AP2	GO:0003700	DNA-binding transcription factor activity	855	132	0.154386	PHAVU_007G241800g	ethylene-responsive transcription factor ERF107-like	4.6248e-07
Phvul.008G052000	AP2	GO:0006355	regulation of transcription, DNA-templated	1060	145	0.136792	PHAVU_007G241800g	ethylene-responsive transcription factor ERF107-like	7.885e-05
Phvul.008G052000	AP2	GO:0003700	DNA-binding transcription factor activity	855	132	0.154386	PHAVU_007G241800g	ethylene-responsive transcription factor ERF107-like	4.6248e-07
Phvul.008G052000	AP2	GO:0006355	regulation of transcription, DNA-templated	1060	145	0.136792	PHAVU_007G241800g	ethylene-responsive transcription factor ERF107-like	7.885e-05
Phvul.008G052000	AP2	GO:0005737	cytoplasm	534	69	0.129213	PHAVU_007G028800g	glutamine--tRNA ligase	0.0347557
Phvul.008G052000	AP2	GO:0003700	DNA-binding transcription factor activity	855	132	0.154386	PHAVU_007G128000g	ethylene-responsive transcription factor ERF098	4.6248e-07
Phvul.008G052000	AP2	GO:0006355	regulation of transcription, DNA-templated	1060	145	0.136792	PHAVU_007G128000g	ethylene-responsive transcription factor ERF098	7.885e-05
Phvul.008G052000	AP2	GO:0003700	DNA-binding transcription factor activity	855	132	0.154386	PHAVU_007G128000g	ethylene-responsive transcription factor ERF098	4.6248e-07
Phvul.008G052000	AP2	GO:0006355	regulation of transcription, DNA-templated	1060	145	0.136792	PHAVU_007G128000g	ethylene-responsive transcription factor ERF098	7.885e-05
Phvul.008G052000	AP2	GO:0004743	pyruvate kinase activity	13	6	0.461538	PHAVU_007G110900g	pyruvate kinase isozyme A, chloroplastic	0.00885063
Phvul.008G052000	AP2	GO:0030955	potassium ion binding	13	6	0.461538	PHAVU_007G110900g	pyruvate kinase isozyme A, chloroplastic	0.00885063
Phvul.008G052000	AP2	GO:0006096	glycolytic process	49	13	0.265306	PHAVU_007G110900g	pyruvate kinase isozyme A, chloroplastic	0.0110191
Phvul.008G052000	AP2	GO:0004743	pyruvate kinase activity	13	6	0.461538	PHAVU_007G110900g	pyruvate kinase isozyme A, chloroplastic	0.00885063
Phvul.008G052000	AP2	GO:0030955	potassium ion binding	13	6	0.461538	PHAVU_007G110900g	pyruvate kinase isozyme A, chloroplastic	0.00885063
Phvul.008G052000	AP2	GO:0006096	glycolytic process	49	13	0.265306	PHAVU_007G110900g	pyruvate kinase isozyme A, chloroplastic	0.0110191
Phvul.008G052000	AP2	GO:0004497	monooxygenase activity	246	11	0.0447154	PHAVU_007G003100g	cytochrome P450 76A1	0.0218678
Phvul.008G052000	AP2	GO:0005506	iron ion binding	298	15	0.0503356	PHAVU_007G003100g	cytochrome P450 76A1	0.0332955
Phvul.008G052000	AP2	GO:0016021	integral component of membrane	3541	407	0.114939	PHAVU_007G012100g	hypothetical protein PHAVU_007G012100g	0.0027001
Phvul.008G052000	AP2	GO:0016021	integral component of membrane	3541	407	0.114939	PHAVU_007G1245001g	Phosphate transporter PHO1	0.0027001
Phvul.008G052000	AP2	GO:0005737	cytoplasm	534	69	0.129213	PHAVU_007G046900g	ribosomal RNA small subunit methyltransferase E	0.0347557
Phvul.008G052000	AP2	GO:0005737	cytoplasm	534	69	0.129213	PHAVU_007G046900g	ribosomal RNA small subunit methyltransferase E	0.0347557
Phvul.008G052000	AP2	GO:0005737	cytoplasm	534	69	0.129213	PHAVU_007G046900g	ribosomal RNA small subunit methyltransferase E	0.0347557
Phvul.008G052000	AP2	GO:0016021	integral component of membrane	3541	407	0.114939	PHAVU_007G231900g	BAR domain-containing protein	0.0027001
Phvul.008G052000	AP2	GO:0005737	cytoplasm	534	69	0.129213	PHAVU_007G224400g	uridylate kinase	0.0347557
Phvul.008G052000	AP2	GO:0006355	regulation of transcription, DNA-templated	1060	145	0.136792	PHAVU_007G280300g	auxin-induced protein 22B	7.885e-05
Phvul.008G052000	AP2	GO:0003700	DNA-binding transcription factor activity	855	132	0.154386	PHAVU_007G027700g	JAG1	4.6248e-07
Phvul.008G052000	AP2	GO:0016021	integral component of membrane	3541	407	0.114939	PHAVU_007G042000g	seed maturation protein PM23	0.0027001
Phvul.008G052000	AP2	GO:0016021	integral component of membrane	3541	407	0.114939	PHAVU_007G275300g	phosphate transporter PHO1	0.0027001
Phvul.008G052000	AP2	GO:0003700	DNA-binding transcription factor activity	855	132	0.154386	PHAVU_007G132300g	myb-related protein 305	4.6248e-07
Phvul.008G052000	AP2	GO:0006355	regulation of transcription, DNA-templated	1060	145	0.136792	PHAVU_007G132300g	myb-related protein 305	7.885e-05
Phvul.008G052000	AP2	GO:0016021	integral component of membrane	3541	407	0.114939	PHAVU_007G062000g	early light-induced protein, chloroplastic	0.0027001
Phvul.008G052000	AP2	GO:0003700	DNA-binding transcription factor activity	855	132	0.154386	PHAVU_007G222600g	ethylene-responsive transcription factor ERF024-like	4.6248e-07
Phvul.008G052000	AP2	GO:0006355	regulation of transcription, DNA-templated	1060	145	0.136792	PHAVU_007G222600g	ethylene-responsive transcription factor ERF024-like	7.885e-05
Phvul.008G052000	AP2	GO:0016021	integral component of membrane	3541	407	0.114939	PHAVU_007G277900g	VAN3-binding protein	0.0027001
Phvul.008G052000	AP2	GO:0016021	integral component of membrane	3541	407	0.114939	PHAVU_007G277900g	VAN3-binding protein	0.0027001
Phvul.008G052000	AP2	GO:0016021	integral component of membrane	3541	407	0.114939	PHAVU_007G277900g	VAN3-binding protein	0.0027001
Phvul.008G052000	AP2	GO:0004861	cyclin-dependent protein serine/threonine kinase inhibitor activity	5	4	0.8	PHAVU_007G133100g	cyclin-dependent kinase inhibitor	0.0110194
Phvul.008G052000	AP2	GO:0045736	negative regulation of cyclin-dependent protein serine/threonine kinase activity	5	4	0.8	PHAVU_007G133100g	cyclin-dependent kinase inhibitor	0.0110194
Phvul.008G052000	AP2	GO:0003700	DNA-binding transcription factor activity	855	132	0.154386	PHAVU_007G090700g	protein SCARECROW	4.6248e-07
Phvul.008G052000	AP2	GO:0006355	regulation of transcription, DNA-templated	1060	145	0.136792	PHAVU_007G090700g	protein SCARECROW	7.885e-05
Phvul.008G052000	AP2	GO:0003700	DNA-binding transcription factor activity	855	132	0.154386	PHAVU_007G090700g	protein SCARECROW	4.6248e-07
Phvul.008G052000	AP2	GO:0006355	regulation of transcription, DNA-templated	1060	145	0.136792	PHAVU_007G090700g	protein SCARECROW	7.885e-05
Phvul.008G052000	AP2	GO:0016021	integral component of membrane	3541	407	0.114939	PHAVU_007G233100g	golgin subfamily A member 6-like protein 6	0.0027001
Phvul.008G052000	AP2	GO:0016021	integral component of membrane	3541	407	0.114939	PHAVU_007G036700g	ABC transporter G family member 7	0.0027001
Phvul.008G052000	AP2	GO:0016021	integral component of membrane	3541	407	0.114939	PHAVU_007G200600g	hypothetical protein PHAVU_007G200600g	0.0027001
Phvul.008G052000	AP2	GO:0005737	cytoplasm	534	69	0.129213	PHAVU_007G000600g	binding of cytoplasm	0.0347557
Phvul.008G052000	AP2	GO:0005737	cytoplasm	534	69	0.129213	PHAVU_007G000600g	binding of cytoplasm	0.0347557
Phvul.008G052000	AP2	GO:0016021	integral component of membrane	3541	407	0.114939	PHAVU_007G213000g	hypothetical protein PHAVU_007G213000g	0.0027001
Phvul.008G052000	AP2	GO:0016021	integral component of membrane	3541	407	0.114939	PHAVU_011G026300g	DNA (cytosine-5)-methyltransferase CMT3	0.0027001
Phvul.008G052000	AP2	GO:0016021	integral component of membrane	3541	407	0.114939	PHAVU_011G168000g	transmembrane protein, putative	0.0027001
Phvul.008G052000	AP2	GO:0016021	integral component of membrane	3541	407	0.114939	PHAVU_011G168000g	transmembrane protein, putative	0.0027001
Phvul.008G052000	AP2	GO:0003700	DNA-binding transcription factor activity	855	132	0.154386	PHAVU_011G093300g	zinc finger protein WIP3	4.6248e-07
Phvul.008G052000	AP2	GO:0010468	regulation of gene expression	35	10	0.285714	PHAVU_011G093300g	zinc finger protein WIP3	0.00966637
Phvul.008G052000	AP2	GO:0016757	glycosyltransferase activity	175	28	0.16	PHAVU_011G019900g	probable arabinosyltransferase ARAD1	0.0363884
Phvul.008G052000	AP2	GO:0016757	glycosyltransferase activity	175	28	0.16	PHAVU_011G019900g	probable arabinosyltransferase ARAD1	0.0363884
Phvul.008G052000	AP2	GO:0005737	cytoplasm	534	69	0.129213	PHAVU_011G153400g	indole-3-acetic acid-amido synthetase GH3.6	0.0347557
Phvul.008G052000	AP2	GO:0016021	integral component of membrane	3541	407	0.114939	PHAVU_011G061800g	D-xylose-proton symporter-like 3, chloroplastic	0.0027001
Phvul.008G052000	AP2	GO:0016021	integral component of membrane	3541	407	0.114939	PHAVU_011G052700g	hypothetical protein PHAVU_011G052700g	0.0027001
Phvul.008G052000	AP2	GO:0016021	integral component of membrane	3541	407	0.114939	PHAVU_011G036200g	Urease accessory protein UreH	0.0027001
Phvul.008G052000	AP2	GO:0016567	protein ubiquitination	262	40	0.152672	PHAVU_011G032300g	BTB/POZ domain-containing protein	0.0342376
Phvul.008G052000	AP2	GO:0016021	integral component of membrane	3541	407	0.114939	PHAVU_011G056600g	FT-interacting protein 3	0.0027001
Phvul.008G052000	AP2	GO:0016757	glycosyltransferase activity	175	28	0.16	PHAVU_011G056600g	FT-interacting protein 3	0.0363884
Phvul.008G052000	AP2	GO:0006355	regulation of transcription, DNA-templated	1060	145	0.136792	PHAVU_011G045100g	transcription termination factor MTERF2, chloroplastic isoform X1	7.885e-05
Phvul.008G052000	AP2	GO:0016021	integral component of membrane	3541	407	0.114939	PHAVU_011G055200g	gamma-secretase subunit APH1-like	0.0027001
Phvul.008G052000	AP2	GO:0016021	integral component of membrane	3541	407	0.114939	PHAVU_011G025400g	L-ascorbate oxidase homolog	0.0027001
Phvul.008G052000	AP2	GO:0006096	glycolytic process	49	13	0.265306	PHAVU_011G023700g	hexokinase-3	0.0110191
Phvul.008G052000	AP2	GO:0006096	glycolytic process	49	13	0.265306	PHAVU_011G023700g	hexokinase-3	0.0110191
Phvul.008G052000	AP2	GO:0016021	integral component of membrane	3541	407	0.114939	PHAVU_011G026100g	putative ER lumen protein-retaining receptor C28H8.4	0.0027001
Phvul.008G052000	AP2	GO:0016021	integral component of membrane	3541	407	0.114939	PHAVU_002G183300g	Transmembrane protein 214-A	0.0027001
Phvul.008G052000	AP2	GO:0003700	DNA-binding transcription factor activity	855	132	0.154386	PHAVU_002G171000g	zinc-finger homeodomain protein 11-like	4.6248e-07
Phvul.008G052000	AP2	GO:0006355	regulation of transcription, DNA-templated	1060	145	0.136792	PHAVU_002G171000g	zinc-finger homeodomain protein 11-like	7.885e-05
Phvul.008G052000	AP2	GO:0016021	integral component of membrane	3541	407	0.114939	PHAVU_002G078300g	glycosyltransferase family 92 protein RCOM_0530710	0.0027001
Phvul.008G052000	AP2	GO:0016757	glycosyltransferase activity	175	28	0.16	PHAVU_002G078300g	glycosyltransferase family 92 protein RCOM_0530710	0.0363884
Phvul.008G052000	AP2	GO:0006355	regulation of transcription, DNA-templated	1060	145	0.136792	PHAVU_002G271700g	NAC domain-containing protein 82	7.885e-05
Phvul.008G052000	AP2	GO:0016567	protein ubiquitination	262	40	0.152672	PHAVU_002G183500g	putative ubiquitin-conjugating enzyme E2 38	0.0342376
Phvul.008G052000	AP2	GO:0016021	integral component of membrane	3541	407	0.114939	PHAVU_002G098100g	putative glycosyltransferase, DXD sugar-binding, alpha 1,4-glycosyltransferase	0.0027001
Phvul.008G052000	AP2	GO:0016757	glycosyltransferase activity	175	28	0.16	PHAVU_002G098100g	putative glycosyltransferase, DXD sugar-binding, alpha 1,4-glycosyltransferase	0.0363884
Phvul.008G052000	AP2	GO:0003700	DNA-binding transcription factor activity	855	132	0.154386	PHAVU_002G085400g	Zinc-finger homeodomain protein 8	4.6248e-07
Phvul.008G052000	AP2	GO:0006355	regulation of transcription, DNA-templated	1060	145	0.136792	PHAVU_002G085400g	Zinc-finger homeodomain protein 8	7.885e-05
Phvul.008G052000	AP2	GO:0003700	DNA-binding transcription factor activity	855	132	0.154386	PHAVU_002G086600g	transcription factor TCP15	4.6248e-07
Phvul.008G052000	AP2	GO:0016021	integral component of membrane	3541	407	0.114939	PHAVU_002G131600g	protein PAM68, chloroplastic	0.0027001
Phvul.008G052000	AP2	GO:0016021	integral component of membrane	3541	407	0.114939	PHAVU_002G131600g	protein PAM68, chloroplastic	0.0027001
Phvul.008G052000	AP2	GO:0006397	mRNA processing	40	11	0.275	PHAVU_002G327300g	pre-mRNA-splicing factor SPF27 homolog	0.0217369
Phvul.008G052000	AP2	GO:0006397	mRNA processing	40	11	0.275	PHAVU_002G327300g	pre-mRNA-splicing factor SPF27 homolog	0.0217369
Phvul.008G052000	AP2	GO:0006397	mRNA processing	40	11	0.275	PHAVU_002G327300g	pre-mRNA-splicing factor SPF27 homolog	0.0217369
Phvul.008G052000	AP2	GO:0005737	cytoplasm	534	69	0.129213	PHAVU_002G328900g	Glutamine-dependent NAD(+) synthetase	0.0347557
Phvul.008G052000	AP2	GO:0005737	cytoplasm	534	69	0.129213	PHAVU_002G328900g	Glutamine-dependent NAD(+) synthetase	0.0347557
Phvul.008G052000	AP2	GO:0003700	DNA-binding transcription factor activity	855	132	0.154386	PHAVU_002G254500g	DREB6B	4.6248e-07
Phvul.008G052000	AP2	GO:0006355	regulation of transcription, DNA-templated	1060	145	0.136792	PHAVU_002G254500g	DREB6B	7.885e-05
Phvul.008G052000	AP2	GO:0005737	cytoplasm	534	69	0.129213	PHAVU_002G084300g	E3 ubiquitin-protein ligase MPSR1	0.0347557
Phvul.008G052000	AP2	GO:0016567	protein ubiquitination	262	40	0.152672	PHAVU_002G084300g	E3 ubiquitin-protein ligase MPSR1	0.0342376
Phvul.008G052000	AP2	GO:0005737	cytoplasm	534	69	0.129213	PHAVU_002G084300g	E3 ubiquitin-protein ligase MPSR1	0.0347557
Phvul.008G052000	AP2	GO:0016567	protein ubiquitination	262	40	0.152672	PHAVU_002G084300g	E3 ubiquitin-protein ligase MPSR1	0.0342376
Phvul.008G052000	AP2	GO:0005737	cytoplasm	534	69	0.129213	PHAVU_002G015500g	cyclin-D3-2	0.0347557
Phvul.008G052000	AP2	GO:0005737	cytoplasm	534	69	0.129213	PHAVU_002G015500g	cyclin-D3-2	0.0347557
Phvul.008G052000	AP2	GO:0016021	integral component of membrane	3541	407	0.114939	PHAVU_002G247500g	hypothetical protein PHAVU_002G247500g	0.0027001
Phvul.008G052000	AP2	GO:0016021	integral component of membrane	3541	407	0.114939	PHAVU_002G011400g	calcium-transporting ATPase 2, plasma membrane-type	0.0027001
Phvul.008G052000	AP2	GO:0016021	integral component of membrane	3541	407	0.114939	PHAVU_002G188800g	lysM domain-containing GPI-anchored protein 2	0.0027001
Phvul.008G052000	AP2	GO:0003700	DNA-binding transcription factor activity	855	132	0.154386	PHAVU_002G144900g	dof zinc finger protein DOF5.7	4.6248e-07
Phvul.008G052000	AP2	GO:0006355	regulation of transcription, DNA-templated	1060	145	0.136792	PHAVU_002G144900g	dof zinc finger protein DOF5.7	7.885e-05
Phvul.008G052000	AP2	GO:0016021	integral component of membrane	3541	407	0.114939	PHAVU_002G169700g	Phosphate transporter PHO1-like 3	0.0027001
Phvul.008G052000	AP2	GO:0004497	monooxygenase activity	246	11	0.0447154	PHAVU_002G173900g	cytochrome P450 78A5	0.0218678
Phvul.008G052000	AP2	GO:0005506	iron ion binding	298	15	0.0503356	PHAVU_002G173900g	cytochrome P450 78A5	0.0332955
Phvul.008G052000	AP2	GO:0004497	monooxygenase activity	246	11	0.0447154	PHAVU_002G167400g	3-epi-6-deoxocathasterone 23-monooxygenase	0.0218678
Phvul.008G052000	AP2	GO:0005506	iron ion binding	298	15	0.0503356	PHAVU_002G167400g	3-epi-6-deoxocathasterone 23-monooxygenase	0.0332955
Phvul.008G052000	AP2	GO:0016021	integral component of membrane	3541	407	0.114939	PHAVU_002G156600g	probable LRR receptor-like serine/threonine-protein kinase At1g63430 isoform X1	0.0027001
Phvul.008G052000	AP2	GO:0003700	DNA-binding transcription factor activity	855	132	0.154386	PHAVU_002G031300g	Protein RADIALIS-like 6	4.6248e-07
Phvul.008G052000	AP2	GO:0003700	DNA-binding transcription factor activity	855	132	0.154386	PHAVU_002G031300g	Protein RADIALIS-like 6	4.6248e-07
Phvul.008G052000	AP2	GO:0016021	integral component of membrane	3541	407	0.114939	PHAVU_002G085000g	PHD finger protein MALE STERILITY 1	0.0027001
Phvul.008G052000	AP2	GO:0005506	iron ion binding	298	15	0.0503356	PHAVU_002G086100g	sphinganine C4-monooxygenase 1	0.0332955
Phvul.008G052000	AP2	GO:0030968	endoplasmic reticulum unfolded protein response	6	4	0.666667	PHAVU_002G307400g	derlin-1	0.0271131
Phvul.008G052000	AP2	GO:0016021	integral component of membrane	3541	407	0.114939	PHAVU_002G047800g	uncharacterized GPI-anchored protein At3g06035-like	0.0027001
Phvul.008G052000	AP2	GO:0016021	integral component of membrane	3541	407	0.114939	PHAVU_002G095900g	CLAVATA3/ESR (CLE)-related protein 17	0.0027001
Phvul.008G052000	AP2	GO:0005737	cytoplasm	534	69	0.129213	PHAVU_002G106700g	3-dehydroquinate synthase, chloroplastic	0.0347557
Phvul.008G052000	AP2	GO:0016021	integral component of membrane	3541	407	0.114939	PHAVU_002G157000g	FT-interacting protein 7	0.0027001
Phvul.008G052000	AP2	GO:0016757	glycosyltransferase activity	175	28	0.16	PHAVU_002G157000g	FT-interacting protein 7	0.0363884
Phvul.008G052000	AP2	GO:0016021	integral component of membrane	3541	407	0.114939	PHAVU_002G157000g	FT-interacting protein 7	0.0027001
Phvul.008G052000	AP2	GO:0016757	glycosyltransferase activity	175	28	0.16	PHAVU_002G157000g	FT-interacting protein 7	0.0363884
Phvul.008G052000	AP2	GO:0006355	regulation of transcription, DNA-templated	1060	145	0.136792	PHAVU_002G321600g	transcription termination factor MTERF4, chloroplastic	7.885e-05
Phvul.008G052000	AP2	GO:0010468	regulation of gene expression	35	10	0.285714	PHAVU_002G012200g	LOB domain-containing protein 38	0.00966637
Phvul.008G052000	AP2	GO:0016567	protein ubiquitination	262	40	0.152672	PHAVU_002G175000g	U-box domain-containing protein 6	0.0342376
Phvul.008G052000	AP2	GO:0006355	regulation of transcription, DNA-templated	1060	145	0.136792	PHAVU_002G067200g	Homeobox-leucine zipper protein HAT5	7.885e-05
Phvul.008G052000	AP2	GO:0006355	regulation of transcription, DNA-templated	1060	145	0.136792	PHAVU_002G067200g	Homeobox-leucine zipper protein HAT5	7.885e-05
Phvul.008G052000	AP2	GO:0016021	integral component of membrane	3541	407	0.114939	PHAVU_002G283800g	Bidirectional sugar transporter SWEET13	0.0027001
Phvul.008G052000	AP2	GO:0016021	integral component of membrane	3541	407	0.114939	PHAVU_002G088700g	hypothetical protein PHAVU_002G088700g	0.0027001
Phvul.008G052000	AP2	GO:0016021	integral component of membrane	3541	407	0.114939	PHAVU_002G088700g	hypothetical protein PHAVU_002G088700g	0.0027001
Phvul.008G052000	AP2	GO:0016021	integral component of membrane	3541	407	0.114939	PHAVU_002G025900g	probable vacuolar amino acid transporter YPQ1 isoform X1	0.0027001
Phvul.008G052000	AP2	GO:0016021	integral component of membrane	3541	407	0.114939	PHAVU_002G001700g	expansin-like B1	0.0027001
Phvul.008G052000	AP2	GO:0016021	integral component of membrane	3541	407	0.114939	PHAVU_002G001700g	expansin-like B1	0.0027001
Phvul.008G052000	AP2	GO:0016021	integral component of membrane	3541	407	0.114939	PHAVU_002G001700g	expansin-like B1	0.0027001
Phvul.008G052000	AP2	GO:0016567	protein ubiquitination	262	40	0.152672	PHAVU_002G299600g	ElonginA binding-protein 1	0.0342376
Phvul.008G052000	AP2	GO:0003700	DNA-binding transcription factor activity	855	132	0.154386	PHAVU_002G228400g	heat shock factor protein HSF24	4.6248e-07
Phvul.008G052000	AP2	GO:0006355	regulation of transcription, DNA-templated	1060	145	0.136792	PHAVU_002G228400g	heat shock factor protein HSF24	7.885e-05
Phvul.008G052000	AP2	GO:0016021	integral component of membrane	3541	407	0.114939	PHAVU_002G161500g	protein PAM71, chloroplastic	0.0027001
Phvul.008G052000	AP2	GO:0016021	integral component of membrane	3541	407	0.114939	PHAVU_004G116900g	sporulation-specific protein 15-like isoform X1	0.0027001
Phvul.008G052000	AP2	GO:0004743	pyruvate kinase activity	13	6	0.461538	PHAVU_004G078400g	pyruvate kinase, cytosolic isozyme	0.00885063
Phvul.008G052000	AP2	GO:0030955	potassium ion binding	13	6	0.461538	PHAVU_004G078400g	pyruvate kinase, cytosolic isozyme	0.00885063
Phvul.008G052000	AP2	GO:0006096	glycolytic process	49	13	0.265306	PHAVU_004G078400g	pyruvate kinase, cytosolic isozyme	0.0110191
Phvul.008G052000	AP2	GO:0004743	pyruvate kinase activity	13	6	0.461538	PHAVU_004G078400g	pyruvate kinase, cytosolic isozyme	0.00885063
Phvul.008G052000	AP2	GO:0030955	potassium ion binding	13	6	0.461538	PHAVU_004G078400g	pyruvate kinase, cytosolic isozyme	0.00885063
Phvul.008G052000	AP2	GO:0006096	glycolytic process	49	13	0.265306	PHAVU_004G078400g	pyruvate kinase, cytosolic isozyme	0.0110191
Phvul.008G052000	AP2	GO:0006952	defense response	321	6	0.0186916	PHAVU_004G156300g	VQ motif-containing protein 20	1.66179e-07
Phvul.008G052000	AP2	GO:0006952	defense response	321	6	0.0186916	PHAVU_004G156300g	VQ motif-containing protein 20	1.66179e-07
Phvul.008G052000	AP2	GO:0006952	defense response	321	6	0.0186916	PHAVU_004G156300g	VQ motif-containing protein 20	1.66179e-07
Phvul.008G052000	AP2	GO:0006952	defense response	321	6	0.0186916	PHAVU_004G156300g	VQ motif-containing protein 20	1.66179e-07
Phvul.008G052000	AP2	GO:0016021	integral component of membrane	3541	407	0.114939	PHAVU_004G038900g	upstream activation factor subunit UAF30	0.0027001
Phvul.008G052000	AP2	GO:0003700	DNA-binding transcription factor activity	855	132	0.154386	PHAVU_004G122000g	Dehydration-responsive element-binding protein 1C	4.6248e-07
Phvul.008G052000	AP2	GO:0006355	regulation of transcription, DNA-templated	1060	145	0.136792	PHAVU_004G122000g	Dehydration-responsive element-binding protein 1C	7.885e-05
Phvul.008G052000	AP2	GO:0016021	integral component of membrane	3541	407	0.114939	PHAVU_004G123400g	probable fructokinase-7 isoform X1	0.0027001
Phvul.008G052000	AP2	GO:0016021	integral component of membrane	3541	407	0.114939	PHAVU_004G018600g	WAT1-related protein	0.0027001
Phvul.008G052000	AP2	GO:0016021	integral component of membrane	3541	407	0.114939	PHAVU_004G165600g	Late embryogenesis abundant protein	0.0027001
Phvul.008G052000	AP2	GO:0003700	DNA-binding transcription factor activity	855	132	0.154386	PHAVU_004G004900g	SUPPRESSOR OF GAMMA RESPONSE 1	4.6248e-07
Phvul.008G052000	AP2	GO:0006355	regulation of transcription, DNA-templated	1060	145	0.136792	PHAVU_004G004900g	SUPPRESSOR OF GAMMA RESPONSE 1	7.885e-05
Phvul.008G052000	AP2	GO:0006355	regulation of transcription, DNA-templated	1060	145	0.136792	PHAVU_004G017500g	homeobox-leucine zipper protein HAT5	7.885e-05
Phvul.008G052000	AP2	GO:0016021	integral component of membrane	3541	407	0.114939	PHAVU_010G139500g	hypothetical protein PHAVU_010G139500g	0.0027001
Phvul.008G052000	AP2	GO:0016021	integral component of membrane	3541	407	0.114939	PHAVU_010G139500g	hypothetical protein PHAVU_010G139500g	0.0027001
Phvul.008G052000	AP2	GO:0016021	integral component of membrane	3541	407	0.114939	PHAVU_010G139500g	hypothetical protein PHAVU_010G139500g	0.0027001
Phvul.008G052000	AP2	GO:0005737	cytoplasm	534	69	0.129213	PHAVU_010G065400g	abscisic acid receptor PYL4	0.0347557
Phvul.008G052000	AP2	GO:0005737	cytoplasm	534	69	0.129213	PHAVU_010G065400g	abscisic acid receptor PYL4	0.0347557
Phvul.008G052000	AP2	GO:0005737	cytoplasm	534	69	0.129213	PHAVU_010G065400g	abscisic acid receptor PYL4	0.0347557
Phvul.008G052000	AP2	GO:0005737	cytoplasm	534	69	0.129213	PHAVU_010G065400g	abscisic acid receptor PYL4	0.0347557
Phvul.008G052000	AP2	GO:0016021	integral component of membrane	3541	407	0.114939	PHAVU_010G079400g	Golgi SNAP receptor complex member 1-2	0.0027001
Phvul.008G052000	AP2	GO:0016021	integral component of membrane	3541	407	0.114939	PHAVU_010G161700g	protein LOW PSII ACCUMULATION 3, chloroplastic	0.0027001
Phvul.008G052000	AP2	GO:0016021	integral component of membrane	3541	407	0.114939	PHAVU_010G161700g	protein LOW PSII ACCUMULATION 3, chloroplastic	0.0027001
Phvul.008G052000	AP2	GO:0016021	integral component of membrane	3541	407	0.114939	PHAVU_010G161700g	protein LOW PSII ACCUMULATION 3, chloroplastic	0.0027001
Phvul.008G052000	AP2	GO:0016021	integral component of membrane	3541	407	0.114939	PHAVU_010G159900g	MAM33 domain-containing protein	0.0027001
Phvul.008G052000	AP2	GO:0016021	integral component of membrane	3541	407	0.114939	PHAVU_010G159900g	MAM33 domain-containing protein	0.0027001
Phvul.008G052000	AP2	GO:0016021	integral component of membrane	3541	407	0.114939	PHAVU_010G138800g	NDR1/HIN1-like protein 13	0.0027001
Phvul.008G052000	AP2	GO:0016021	integral component of membrane	3541	407	0.114939	PHAVU_010G138800g	NDR1/HIN1-like protein 13	0.0027001
Phvul.008G052000	AP2	GO:0006397	mRNA processing	40	11	0.275	PHAVU_010G127900g	sm-like protein LSM1B	0.0217369
Phvul.008G052000	AP2	GO:0006397	mRNA processing	40	11	0.275	PHAVU_010G127900g	sm-like protein LSM1B	0.0217369
Phvul.008G052000	AP2	GO:0016021	integral component of membrane	3541	407	0.114939	PHAVU_010G071100g	Zinc finger protein ZAT3	0.0027001
Phvul.008G052000	AP2	GO:0016021	integral component of membrane	3541	407	0.114939	PHAVU_010G105100g	late embryogenesis abundant protein At1g64065	0.0027001
Phvul.008G052000	AP2	GO:0016021	integral component of membrane	3541	407	0.114939	PHAVU_010G059500g	cell adhesion molecule-related/down-regulated by oncogenes	0.0027001
Phvul.008G052000	AP2	GO:0004497	monooxygenase activity	246	11	0.0447154	PHAVU_010G077100g	Cytochrome P450 83B1	0.0218678
Phvul.008G052000	AP2	GO:0005506	iron ion binding	298	15	0.0503356	PHAVU_010G077100g	Cytochrome P450 83B1	0.0332955
Phvul.008G052000	AP2	GO:0016567	protein ubiquitination	262	40	0.152672	PHAVU_010G129300g	E3 ubiquitin-protein ligase SPL2	0.0342376
Phvul.008G052000	AP2	GO:0016021	integral component of membrane	3541	407	0.114939	PHAVU_005G152100g	hypothetical protein PHAVU_005G152100g	0.0027001
Phvul.008G052000	AP2	GO:0016021	integral component of membrane	3541	407	0.114939	PHAVU_005G117500g	fasciclin-like arabinogalactan protein 15	0.0027001
Phvul.008G052000	AP2	GO:0016021	integral component of membrane	3541	407	0.114939	PHAVU_005G117500g	fasciclin-like arabinogalactan protein 15	0.0027001
Phvul.008G052000	AP2	GO:0016021	integral component of membrane	3541	407	0.114939	PHAVU_005G113400g	SPX and EXS domain-containing protein 1-like isoform X1	0.0027001
Phvul.008G052000	AP2	GO:0016021	integral component of membrane	3541	407	0.114939	PHAVU_005G121700g	NAC domain-containing protein 40-like	0.0027001
Phvul.008G052000	AP2	GO:0006355	regulation of transcription, DNA-templated	1060	145	0.136792	PHAVU_005G121700g	NAC domain-containing protein 40-like	7.885e-05
Phvul.008G052000	AP2	GO:0016021	integral component of membrane	3541	407	0.114939	PHAVU_005G169200g	protein PLANT CADMIUM RESISTANCE 8	0.0027001
Phvul.008G052000	AP2	GO:0006355	regulation of transcription, DNA-templated	1060	145	0.136792	PHAVU_005G059600g	transcription termination factor MTEF1, chloroplastic	7.885e-05
Phvul.008G052000	AP2	GO:0016021	integral component of membrane	3541	407	0.114939	PHAVU_005G171100g	Late embryogenesis abundant protein	0.0027001
Phvul.008G052000	AP2	GO:0006397	mRNA processing	40	11	0.275	PHAVU_005G172200g	protein MLN51 homolog	0.0217369
Phvul.008G052000	AP2	GO:0016021	integral component of membrane	3541	407	0.114939	PHAVU_005G0964000g	adenylate-forming reductase 06235	0.0027001
Phvul.008G052000	AP2	GO:0016021	integral component of membrane	3541	407	0.114939	PHAVU_005G0964000g	adenylate-forming reductase 06235	0.0027001
Phvul.008G052000	AP2	GO:0016021	integral component of membrane	3541	407	0.114939	PHAVU_009G125100g	photosystem II 22 kDa protein, chloroplastic	0.0027001
Phvul.008G052000	AP2	GO:0003700	DNA-binding transcription factor activity	855	132	0.154386	PHAVU_009G202200g	transcription factor TCP5	4.6248e-07
Phvul.008G052000	AP2	GO:0016021	integral component of membrane	3541	407	0.114939	PHAVU_009G028800g	FCS-Like Zinc finger 5-like	0.0027001
Phvul.008G052000	AP2	GO:0016021	integral component of membrane	3541	407	0.114939	PHAVU_009G156500g	Cation/H(+) antiporter 15	0.0027001
Phvul.008G052000	AP2	GO:0003700	DNA-binding transcription factor activity	855	132	0.154386	PHAVU_009G047500g	dof zinc finger protein 1 isoform X2	4.6248e-07
Phvul.008G052000	AP2	GO:0006355	regulation of transcription, DNA-templated	1060	145	0.136792	PHAVU_009G047500g	dof zinc finger protein 1 isoform X2	7.885e-05
Phvul.008G052000	AP2	GO:0006355	regulation of transcription, DNA-templated	1060	145	0.136792	PHAVU_009G229200g	PHD finger protein ALFIN-LIKE 4-like isoform X2	7.885e-05
Phvul.008G052000	AP2	GO:0003700	DNA-binding transcription factor activity	855	132	0.154386	PHAVU_009G065800g	heat stress transcription factor B-4	4.6248e-07
Phvul.008G052000	AP2	GO:0006355	regulation of transcription, DNA-templated	1060	145	0.136792	PHAVU_009G065800g	heat stress transcription factor B-4	7.885e-05
Phvul.008G052000	AP2	GO:0016021	integral component of membrane	3541	407	0.114939	PHAVU_009G184900g	transmembrane protein, putative	0.0027001
Phvul.008G052000	AP2	GO:0006355	regulation of transcription, DNA-templated	1060	145	0.136792	PHAVU_009G205400g	KIX domain protein	7.885e-05
Phvul.008G052000	AP2	GO:0006355	regulation of transcription, DNA-templated	1060	145	0.136792	PHAVU_009G150100g	NAC domain-containing protein 82	7.885e-05
Phvul.008G052000	AP2	GO:0006355	regulation of transcription, DNA-templated	1060	145	0.136792	PHAVU_009G150100g	NAC domain-containing protein 82	7.885e-05
Phvul.008G052000	AP2	GO:0016021	integral component of membrane	3541	407	0.114939	PHAVU_009G146700g	hypothetical protein PHAVU_009G146700g	0.0027001
Phvul.008G052000	AP2	GO:0016021	integral component of membrane	3541	407	0.114939	PHAVU_009G248100g	xyloglucan 6-xylosyltransferase 2-like	0.0027001
Phvul.008G052000	AP2	GO:0016757	glycosyltransferase activity	175	28	0.16	PHAVU_009G248100g	xyloglucan 6-xylosyltransferase 2-like	0.0363884
Phvul.008G052000	AP2	GO:0006355	regulation of transcription, DNA-templated	1060	145	0.136792	PHAVU_009G061700g	probable transcription factor KAN4	7.885e-05
Phvul.008G052000	AP2	GO:0003700	DNA-binding transcription factor activity	855	132	0.154386	PHAVU_009G073800g	basic leucine zipper 4	4.6248e-07
Phvul.008G052000	AP2	GO:0006355	regulation of transcription, DNA-templated	1060	145	0.136792	PHAVU_009G073800g	basic leucine zipper 4	7.885e-05
Phvul.008G052000	AP2	GO:0016021	integral component of membrane	3541	407	0.114939	PHAVU_009G216800g	cation-chloride cotransporter 1	0.0027001
Phvul.008G052000	AP2	GO:0005737	cytoplasm	534	69	0.129213	PHAVU_009G194900g	AUGMIN subunit 8	0.0347557
Phvul.008G052000	AP2	GO:0016757	glycosyltransferase activity	175	28	0.16	PHAVU_009G060600g	N-acetyl-alpha-D-glucosaminyl L-malate synthase	0.0363884
Phvul.008G052000	AP2	GO:0016757	glycosyltransferase activity	175	28	0.16	PHAVU_009G060600g	N-acetyl-alpha-D-glucosaminyl L-malate synthase	0.0363884
Phvul.008G052000	AP2	GO:0005737	cytoplasm	534	69	0.129213	PHAVU_009G052500g	E3 ubiquitin-protein ligase SINAT3	0.0347557
Phvul.008G052000	AP2	GO:0005737	cytoplasm	534	69	0.129213	PHAVU_009G052500g	E3 ubiquitin-protein ligase SINAT3	0.0347557
Phvul.008G052000	AP2	GO:0003700	DNA-binding transcription factor activity	855	132	0.154386	PHAVU_009G260100g	B3 domain-containing transcription factor NGA1	4.6248e-07
Phvul.008G052000	AP2	GO:0003700	DNA-binding transcription factor activity	855	132	0.154386	PHAVU_009G260100g	B3 domain-containing transcription factor NGA1	4.6248e-07
Phvul.008G052000	AP2	GO:0003700	DNA-binding transcription factor activity	855	132	0.154386	PHAVU_009G110500g	homeobox-leucine zipper protein ATHB-8	4.6248e-07
Phvul.008G052000	AP2	GO:0016021	integral component of membrane	3541	407	0.114939	PHAVU_009G017000g	ER lumen protein-retaining receptor isoform D	0.0027001
Phvul.008G052000	AP2	GO:0005737	cytoplasm	534	69	0.129213	PHAVU_009G136000g	glycolipid transfer protein 2	0.0347557
Phvul.008G052000	AP2	GO:0005737	cytoplasm	534	69	0.129213	PHAVU_009G259900g	soluble inorganic pyrophosphatase 1	0.0347557
Phvul.008G052000	AP2	GO:0016021	integral component of membrane	3541	407	0.114939	PHAVU_006G002400g	endoplasmic reticulum-Golgi intermediate compartment protein 3	0.0027001
Phvul.008G052000	AP2	GO:0005737	cytoplasm	534	69	0.129213	PHAVU_006G082600g	probable ATP-dependent DNA helicase RecQ	0.0347557
Phvul.008G052000	AP2	GO:0005737	cytoplasm	534	69	0.129213	PHAVU_006G168400g	eukaryotic translation initiation factor 4E	0.0347557
Phvul.008G052000	AP2	GO:0016021	integral component of membrane	3541	407	0.114939	PHAVU_006G140200g	hypothetical protein PHAVU_006G140200g	0.0027001
Phvul.008G052000	AP2	GO:0016021	integral component of membrane	3541	407	0.114939	PHAVU_006G218000g	probable magnesium transporter NIPA4	0.0027001
Phvul.008G052000	AP2	GO:0016021	integral component of membrane	3541	407	0.114939	PHAVU_006G218000g	probable magnesium transporter NIPA4	0.0027001
Phvul.008G052000	AP2	GO:0016021	integral component of membrane	3541	407	0.114939	PHAVU_006G220600g	Uncharacterized conserved protein UCP031277	0.0027001
Phvul.008G052000	AP2	GO:0016021	integral component of membrane	3541	407	0.114939	PHAVU_006G180500g	hypothetical protein PHAVU_006G180500g	0.0027001
Phvul.008G052000	AP2	GO:0016021	integral component of membrane	3541	407	0.114939	PHAVU_006G162100g	lipase	0.0027001
Phvul.008G052000	AP2	GO:0016021	integral component of membrane	3541	407	0.114939	PHAVU_006G162100g	lipase	0.0027001
Phvul.008G052000	AP2	GO:0003700	DNA-binding transcription factor activity	855	132	0.154386	PHAVU_006G106100g	ethylene-responsive transcription factor 1B	4.6248e-07
Phvul.008G052000	AP2	GO:0006355	regulation of transcription, DNA-templated	1060	145	0.136792	PHAVU_006G106100g	ethylene-responsive transcription factor 1B	7.885e-05
Phvul.008G052000	AP2	GO:0003700	DNA-binding transcription factor activity	855	132	0.154386	PHAVU_006G106100g	ethylene-responsive transcription factor 1B	4.6248e-07
Phvul.008G052000	AP2	GO:0006355	regulation of transcription, DNA-templated	1060	145	0.136792	PHAVU_006G106100g	ethylene-responsive transcription factor 1B	7.885e-05
Phvul.008G052000	AP2	GO:0003700	DNA-binding transcription factor activity	855	132	0.154386	PHAVU_006G106100g	ethylene-responsive transcription factor 1B	4.6248e-07
Phvul.008G052000	AP2	GO:0006355	regulation of transcription, DNA-templated	1060	145	0.136792	PHAVU_006G106100g	ethylene-responsive transcription factor 1B	7.885e-05
Phvul.008G052000	AP2	GO:0016021	integral component of membrane	3541	407	0.114939	PHAVU_006G154000g	hypothetical protein PHAVU_006G154000g	0.0027001
Phvul.008G052000	AP2	GO:0003700	DNA-binding transcription factor activity	855	132	0.154386	PHAVU_006G114000g	transcription factor bHLH13	4.6248e-07
Phvul.008G052000	AP2	GO:0006355	regulation of transcription, DNA-templated	1060	145	0.136792	PHAVU_006G114000g	transcription factor bHLH13	7.885e-05
Phvul.008G052000	AP2	GO:0016021	integral component of membrane	3541	407	0.114939	PHAVU_006G178700g	Protein IQ-DOMAIN 1	0.0027001
Phvul.008G052000	AP2	GO:0016021	integral component of membrane	3541	407	0.114939	PHAVU_006G140600g	transmembrane protein, putative	0.0027001
Phvul.008G052000	AP2	GO:0016021	integral component of membrane	3541	407	0.114939	PHAVU_006G083500g	WAT1-related protein At3g02690, chloroplastic	0.0027001
Phvul.008G052000	AP2	GO:0016021	integral component of membrane	3541	407	0.114939	PHAVU_006G083500g	WAT1-related protein At3g02690, chloroplastic	0.0027001
Phvul.008G052000	AP2	GO:0006355	regulation of transcription, DNA-templated	1060	145	0.136792	PHAVU_006G114300g	auxin response factor 18	7.885e-05
Phvul.008G052000	AP2	GO:0006355	regulation of transcription, DNA-templated	1060	145	0.136792	PHAVU_006G114300g	auxin response factor 18	7.885e-05
Phvul.008G052000	AP2	GO:0016021	integral component of membrane	3541	407	0.114939	PHAVU_006G203900g	RING-H2 finger protein ATL54-like	0.0027001
Phvul.008G052000	AP2	GO:0016567	protein ubiquitination	262	40	0.152672	PHAVU_006G203900g	RING-H2 finger protein ATL54-like	0.0342376
Phvul.008G052000	AP2	GO:0016021	integral component of membrane	3541	407	0.114939	PHAVU_006G000700g	probable E3 ubiquitin-protein ligase RHA4A	0.0027001
Phvul.008G052000	AP2	GO:0016567	protein ubiquitination	262	40	0.152672	PHAVU_006G000700g	probable E3 ubiquitin-protein ligase RHA4A	0.0342376
Phvul.008G052000	AP2	GO:0016021	integral component of membrane	3541	407	0.114939	PHAVU_006G113300g	uncharacterized membrane protein YuiD isoform X1	0.0027001
Phvul.008G052000	AP2	GO:0016021	integral component of membrane	3541	407	0.114939	PHAVU_006G113300g	uncharacterized membrane protein YuiD isoform X1	0.0027001
Phvul.008G052000	AP2	GO:0006355	regulation of transcription, DNA-templated	1060	145	0.136792	PHAVU_006G118300g	serine/threonine-protein kinase STY17 isoform X1	7.885e-05
Phvul.008G052000	AP2	GO:0016021	integral component of membrane	3541	407	0.114939	PHAVU_006G058900g	altered inheritance of mitochondria protein 32	0.0027001
Phvul.008G052000	AP2	GO:0003700	DNA-binding transcription factor activity	855	132	0.154386	PHAVU_006G114100g	ethylene-responsive transcription factor ERF023	4.6248e-07
Phvul.008G052000	AP2	GO:0006355	regulation of transcription, DNA-templated	1060	145	0.136792	PHAVU_006G114100g	ethylene-responsive transcription factor ERF023	7.885e-05
Phvul.008G052000	AP2	GO:0016021	integral component of membrane	3541	407	0.114939	PHAVU_006G012800g	Transcription factor PIF1	0.0027001
Phvul.008G052000	AP2	GO:0016021	integral component of membrane	3541	407	0.114939	PHAVU_006G037800g	glucose-6-phosphate/phosphate translocator 1, chloroplastic	0.0027001
Phvul.008G052000	AP2	GO:0006355	regulation of transcription, DNA-templated	1060	145	0.136792	PHAVU_006G057800g	Nuclear transcription factor Y subunit B-6	7.885e-05
Phvul.008G052000	AP2	GO:0016021	integral component of membrane	3541	407	0.114939	PHAVU_006G097100g	sodium/hydrogen exchanger 2	0.0027001
Phvul.008G052000	AP2	GO:0016021	integral component of membrane	3541	407	0.114939	PHAVU_006G198300g	Nicotiana tabacum ORF protein	0.0027001
Phvul.008G052000	AP2	GO:0016021	integral component of membrane	3541	407	0.114939	PHAVU_006G051200g	Ankyrin repeat-containing protein	0.0027001
Phvul.008G052000	AP2	GO:0016021	integral component of membrane	3541	407	0.114939	PHAVU_006G057500g	leucine-rich repeat extensin-like protein 3	0.0027001
Phvul.008G052000	AP2	GO:0006355	regulation of transcription, DNA-templated	1060	145	0.136792	PHAVU_006G221500g	auxin response factor 1	7.885e-05
Phvul.008G052000	AP2	GO:0005737	cytoplasm	534	69	0.129213	PHAVU_006G157500g	BSD domain-containing protein 1	0.0347557
Phvul.008G052000	AP2	GO:0003700	DNA-binding transcription factor activity	855	132	0.154386	PHAVU_L002200g	WUSCHEL-related homeobox 1	4.6248e-07
Phvul.008G052000	AP2	GO:0003700	DNA-binding transcription factor activity	855	132	0.154386	PHAVU_L006500g	ethylene-responsive transcription factor SHINE 2-like	4.6248e-07
Phvul.008G052000	AP2	GO:0006355	regulation of transcription, DNA-templated	1060	145	0.136792	PHAVU_L006500g	ethylene-responsive transcription factor SHINE 2-like	7.885e-05
Phvul.011G071100	AP2	GO:0016021	integral component of membrane	3541	407	0.114939	PHAVU_008G052800g	protein TIC 20-II, chloroplastic	0.0027001
Phvul.011G071100	AP2	GO:0016021	integral component of membrane	3541	407	0.114939	PHAVU_008G189900g	calcium ion-binding protein	0.0027001
Phvul.011G071100	AP2	GO:0005506	iron ion binding	298	15	0.0503356	PHAVU_008G056400g	protein LUTEIN DEFICIENT 5, chloroplastic	0.0332955
Phvul.011G071100	AP2	GO:0016021	integral component of membrane	3541	407	0.114939	PHAVU_008G085900g	protein YELLOW LEAF 1, choloroplastic-like	0.0027001
Phvul.011G071100	AP2	GO:0003700	DNA-binding transcription factor activity	855	132	0.154386	PHAVU_008G028000g	Transcription factor MYB59	4.6248e-07
Phvul.011G071100	AP2	GO:0006355	regulation of transcription, DNA-templated	1060	145	0.136792	PHAVU_008G028000g	Transcription factor MYB59	7.885e-05
Phvul.011G071100	AP2	GO:0003700	DNA-binding transcription factor activity	855	132	0.154386	PHAVU_008G220400g	dehydration-responsive element-binding protein 2C	4.6248e-07
Phvul.011G071100	AP2	GO:0006355	regulation of transcription, DNA-templated	1060	145	0.136792	PHAVU_008G220400g	dehydration-responsive element-binding protein 2C	7.885e-05
Phvul.011G071100	AP2	GO:0016021	integral component of membrane	3541	407	0.114939	PHAVU_008G217700g	Transmembrane protein, putative	0.0027001
Phvul.011G071100	AP2	GO:0005737	cytoplasm	534	69	0.129213	PHAVU_008G164900g	aminoacylase-1	0.0347557
Phvul.011G071100	AP2	GO:0016021	integral component of membrane	3541	407	0.114939	PHAVU_008G203600g	Late embryogenesis abundant protein Lea14-A	0.0027001
Phvul.011G071100	AP2	GO:0016021	integral component of membrane	3541	407	0.114939	PHAVU_008G075000g	fasciclin-like arabinogalactan protein 10	0.0027001
Phvul.011G071100	AP2	GO:0006096	glycolytic process	49	13	0.265306	PHAVU_008G282000g	fructose-bisphosphate aldolase, cytoplasmic isozyme 1	0.0110191
Phvul.011G071100	AP2	GO:0003700	DNA-binding transcription factor activity	855	132	0.154386	PHAVU_003G183700g	transcription factor TCP5	4.6248e-07
Phvul.011G071100	AP2	GO:0016021	integral component of membrane	3541	407	0.114939	PHAVU_003G085500g	Protein NAR1-like protein	0.0027001
Phvul.011G071100	AP2	GO:0016021	integral component of membrane	3541	407	0.114939	PHAVU_003G252500g	probable polyol transporter 3	0.0027001
Phvul.011G071100	AP2	GO:0016021	integral component of membrane	3541	407	0.114939	PHAVU_003G262200g	transmembrane protein, putative	0.0027001
Phvul.011G071100	AP2	GO:0016021	integral component of membrane	3541	407	0.114939	PHAVU_003G281800g	putative phospholipid-transporting ATPase 9	0.0027001
Phvul.011G071100	AP2	GO:0006096	glycolytic process	49	13	0.265306	PHAVU_003G009600g	pyrophosphate--fructose 6-phosphate 1-phosphotransferase subunit alpha	0.0110191
Phvul.011G071100	AP2	GO:0004497	monooxygenase activity	246	11	0.0447154	PHAVU_003G0518001g	isoflavone synthase 1	0.0218678
Phvul.011G071100	AP2	GO:0005506	iron ion binding	298	15	0.0503356	PHAVU_003G0518001g	isoflavone synthase 1	0.0332955
Phvul.011G071100	AP2	GO:0016021	integral component of membrane	3541	407	0.114939	PHAVU_003G1006000g	sodium/hydrogen exchanger 2	0.0027001
Phvul.011G071100	AP2	GO:0006355	regulation of transcription, DNA-templated	1060	145	0.136792	PHAVU_003G103500g	nuclear transcription factor Y subunit B-5-like	7.885e-05
Phvul.011G071100	AP2	GO:0006355	regulation of transcription, DNA-templated	1060	145	0.136792	PHAVU_003G103500g	nuclear transcription factor Y subunit B-5-like	7.885e-05
Phvul.011G071100	AP2	GO:0010468	regulation of gene expression	35	10	0.285714	PHAVU_003G027700g	Meiosis arrest female protein 1	0.00966637
Phvul.011G071100	AP2	GO:0016021	integral component of membrane	3541	407	0.114939	PHAVU_001G205900g	translocator protein homolog	0.0027001
Phvul.011G071100	AP2	GO:0006355	regulation of transcription, DNA-templated	1060	145	0.136792	PHAVU_001G224600g	transcription factor bHLH149	7.885e-05
Phvul.011G071100	AP2	GO:0003700	DNA-binding transcription factor activity	855	132	0.154386	PHAVU_001G036500g	protein indeterminate-domain 7	4.6248e-07
Phvul.011G071100	AP2	GO:0006355	regulation of transcription, DNA-templated	1060	145	0.136792	PHAVU_001G036500g	protein indeterminate-domain 7	7.885e-05
Phvul.011G071100	AP2	GO:0016021	integral component of membrane	3541	407	0.114939	PHAVU_001G154500g	protein LIFEGUARD 4-like	0.0027001
Phvul.011G071100	AP2	GO:0016757	glycosyltransferase activity	175	28	0.16	PHAVU_001G130200g	Protein O-linked-mannose beta-1,4-N-acetylglucosaminyltransferase 2	0.0363884
Phvul.011G071100	AP2	GO:0016021	integral component of membrane	3541	407	0.114939	PHAVU_001G254200g	transmembrane protein, putative	0.0027001
Phvul.011G071100	AP2	GO:0005737	cytoplasm	534	69	0.129213	PHAVU_001G102300g	Dihydrofolate reductase	0.0347557
Phvul.011G071100	AP2	GO:0005737	cytoplasm	534	69	0.129213	PHAVU_001G147700g	BSD domain-containing protein 1	0.0347557
Phvul.011G071100	AP2	GO:0016021	integral component of membrane	3541	407	0.114939	PHAVU_001G115400g	probable zinc metalloprotease EGY1, chloroplastic	0.0027001
Phvul.011G071100	AP2	GO:0016757	glycosyltransferase activity	175	28	0.16	PHAVU_007G029800g	glycosyltransferase BC10-like	0.0363884
Phvul.011G071100	AP2	GO:0016757	glycosyltransferase activity	175	28	0.16	PHAVU_007G217100g	probable galacturonosyltransferase-like 7	0.0363884
Phvul.011G071100	AP2	GO:0003700	DNA-binding transcription factor activity	855	132	0.154386	PHAVU_007G139300g	protein PHR1-LIKE 2-like isoform X1	4.6248e-07
Phvul.011G071100	AP2	GO:0005737	cytoplasm	534	69	0.129213	PHAVU_007G224400g	uridylate kinase	0.0347557
Phvul.011G071100	AP2	GO:0003700	DNA-binding transcription factor activity	855	132	0.154386	PHAVU_007G075400g	probable WRKY transcription factor 27	4.6248e-07
Phvul.011G071100	AP2	GO:0006355	regulation of transcription, DNA-templated	1060	145	0.136792	PHAVU_007G075400g	probable WRKY transcription factor 27	7.885e-05
Phvul.011G071100	AP2	GO:0016021	integral component of membrane	3541	407	0.114939	PHAVU_007G034300g	sec-independent protein translocase protein TATC, chloroplastic isoform X2	0.0027001
Phvul.011G071100	AP2	GO:0016021	integral component of membrane	3541	407	0.114939	PHAVU_007G034300g	sec-independent protein translocase protein TATC, chloroplastic isoform X2	0.0027001
Phvul.011G071100	AP2	GO:0016021	integral component of membrane	3541	407	0.114939	PHAVU_007G039000g	Sodium/proton antiporter 1	0.0027001
Phvul.011G071100	AP2	GO:0016021	integral component of membrane	3541	407	0.114939	PHAVU_007G195200g	outer envelope protein 80, chloroplastic-like isoform X1	0.0027001
Phvul.011G071100	AP2	GO:0005737	cytoplasm	534	69	0.129213	PHAVU_007G224500g	pyruvate kinase 1, cytosolic	0.0347557
Phvul.011G071100	AP2	GO:0004743	pyruvate kinase activity	13	6	0.461538	PHAVU_007G224500g	pyruvate kinase 1, cytosolic	0.00885063
Phvul.011G071100	AP2	GO:0030955	potassium ion binding	13	6	0.461538	PHAVU_007G224500g	pyruvate kinase 1, cytosolic	0.00885063
Phvul.011G071100	AP2	GO:0006096	glycolytic process	49	13	0.265306	PHAVU_007G224500g	pyruvate kinase 1, cytosolic	0.0110191
Phvul.011G071100	AP2	GO:0016021	integral component of membrane	3541	407	0.114939	PHAVU_007G090000g	hypothetical protein PHAVU_007G090000g	0.0027001
Phvul.011G071100	AP2	GO:0006397	mRNA processing	40	11	0.275	PHAVU_007G185300g	5'-3' exoribonuclease 4	0.0217369
Phvul.011G071100	AP2	GO:0006355	regulation of transcription, DNA-templated	1060	145	0.136792	PHAVU_007G195900g	nuclear transcription factor Y subunit B-4	7.885e-05
Phvul.011G071100	AP2	GO:0016021	integral component of membrane	3541	407	0.114939	PHAVU_007G050900g	Cysteine-rich receptor-like protein kinase 25	0.0027001
Phvul.011G071100	AP2	GO:0016021	integral component of membrane	3541	407	0.114939	PHAVU_011G000600g	TVP38/TMEM64 family membrane protein slr0305	0.0027001
Phvul.011G071100	AP2	GO:0016021	integral component of membrane	3541	407	0.114939	PHAVU_011G112100g	myb-like protein X	0.0027001
Phvul.011G071100	AP2	GO:0016021	integral component of membrane	3541	407	0.114939	PHAVU_011G079200g	hypothetical protein PHAVU_011G079200g	0.0027001
Phvul.011G071100	AP2	GO:0016021	integral component of membrane	3541	407	0.114939	PHAVU_011G061800g	D-xylose-proton symporter-like 3, chloroplastic	0.0027001
Phvul.011G071100	AP2	GO:0016021	integral component of membrane	3541	407	0.114939	PHAVU_011G061800g	D-xylose-proton symporter-like 3, chloroplastic	0.0027001
Phvul.011G071100	AP2	GO:0003700	DNA-binding transcription factor activity	855	132	0.154386	PHAVU_011G134300g	transcription factor bHLH30	4.6248e-07
Phvul.011G071100	AP2	GO:0006355	regulation of transcription, DNA-templated	1060	145	0.136792	PHAVU_011G134300g	transcription factor bHLH30	7.885e-05
Phvul.011G071100	AP2	GO:0016021	integral component of membrane	3541	407	0.114939	PHAVU_011G002600g	Ribosomal protein S27e	0.0027001
Phvul.011G071100	AP2	GO:0016021	integral component of membrane	3541	407	0.114939	PHAVU_011G086800g	transmembrane protein, putative	0.0027001
Phvul.011G071100	AP2	GO:0003700	DNA-binding transcription factor activity	855	132	0.154386	PHAVU_011G058600g	zinc finger protein WIP2	4.6248e-07
Phvul.011G071100	AP2	GO:0010468	regulation of gene expression	35	10	0.285714	PHAVU_011G058600g	zinc finger protein WIP2	0.00966637
Phvul.011G071100	AP2	GO:0016021	integral component of membrane	3541	407	0.114939	PHAVU_002G078300g	glycosyltransferase family 92 protein RCOM_0530710	0.0027001
Phvul.011G071100	AP2	GO:0016757	glycosyltransferase activity	175	28	0.16	PHAVU_002G078300g	glycosyltransferase family 92 protein RCOM_0530710	0.0363884
Phvul.011G071100	AP2	GO:0006096	glycolytic process	49	13	0.265306	PHAVU_002G308400g	hexokinase-1	0.0110191
Phvul.011G071100	AP2	GO:0003700	DNA-binding transcription factor activity	855	132	0.154386	PHAVU_002G269800g	Nodulation-signaling pathway 2 protein	4.6248e-07
Phvul.011G071100	AP2	GO:0006355	regulation of transcription, DNA-templated	1060	145	0.136792	PHAVU_002G269800g	Nodulation-signaling pathway 2 protein	7.885e-05
Phvul.011G071100	AP2	GO:0004497	monooxygenase activity	246	11	0.0447154	PHAVU_002G167400g	3-epi-6-deoxocathasterone 23-monooxygenase	0.0218678
Phvul.011G071100	AP2	GO:0005506	iron ion binding	298	15	0.0503356	PHAVU_002G167400g	3-epi-6-deoxocathasterone 23-monooxygenase	0.0332955
Phvul.011G071100	AP2	GO:0016021	integral component of membrane	3541	407	0.114939	PHAVU_002G293800g	late embryogenesis abundant protein At1g64065-like	0.0027001
Phvul.011G071100	AP2	GO:0016021	integral component of membrane	3541	407	0.114939	PHAVU_002G091500g	phosphate transporter PHO1 homolog 10-like	0.0027001
Phvul.011G071100	AP2	GO:0006355	regulation of transcription, DNA-templated	1060	145	0.136792	PHAVU_002G206300g	NAC domain-containing protein 104-like	7.885e-05
Phvul.011G071100	AP2	GO:0006355	regulation of transcription, DNA-templated	1060	145	0.136792	PHAVU_002G067200g	Homeobox-leucine zipper protein HAT5	7.885e-05
Phvul.011G071100	AP2	GO:0016567	protein ubiquitination	262	40	0.152672	PHAVU_002G211400g	Root phototropism protein 3	0.0342376
Phvul.011G071100	AP2	GO:0006355	regulation of transcription, DNA-templated	1060	145	0.136792	PHAVU_002G264300g	Nuclear transcription factor Y subunit B-3	7.885e-05
Phvul.011G071100	AP2	GO:0006355	regulation of transcription, DNA-templated	1060	145	0.136792	PHAVU_002G1105000g	transcription factor bHLH49	7.885e-05
Phvul.011G071100	AP2	GO:0016021	integral component of membrane	3541	407	0.114939	PHAVU_002G147300g	O-fucosyltransferase 39	0.0027001
Phvul.011G071100	AP2	GO:0016757	glycosyltransferase activity	175	28	0.16	PHAVU_002G147300g	O-fucosyltransferase 39	0.0363884
Phvul.011G071100	AP2	GO:0005506	iron ion binding	298	15	0.0503356	PHAVU_002G280900g	Rubredoxin 1	0.0332955
Phvul.011G071100	AP2	GO:0006397	mRNA processing	40	11	0.275	PHAVU_004G147300g	RNA polymerase II subunit A C-terminal domain phosphatase SSU72	0.0217369
Phvul.011G071100	AP2	GO:0016021	integral component of membrane	3541	407	0.114939	PHAVU_004G118100g	E3 ubiquitin-protein ligase ATL6	0.0027001
Phvul.011G071100	AP2	GO:0005737	cytoplasm	534	69	0.129213	PHAVU_010G065400g	abscisic acid receptor PYL4	0.0347557
Phvul.011G071100	AP2	GO:0016567	protein ubiquitination	262	40	0.152672	PHAVU_010G152800g	coleoptile phototropism protein 1	0.0342376
Phvul.011G071100	AP2	GO:0016567	protein ubiquitination	262	40	0.152672	PHAVU_010G100900g	U-box domain-containing protein 33 isoform X1	0.0342376
Phvul.011G071100	AP2	GO:0016567	protein ubiquitination	262	40	0.152672	PHAVU_010G0994000g	U-box domain-containing protein 33 isoform X1	0.0342376
Phvul.011G071100	AP2	GO:0016021	integral component of membrane	3541	407	0.114939	PHAVU_010G105100g	late embryogenesis abundant protein At1g64065	0.0027001
Phvul.011G071100	AP2	GO:0016021	integral component of membrane	3541	407	0.114939	PHAVU_005G178900g	hypothetical protein PHAVU_005G178900g	0.0027001
Phvul.011G071100	AP2	GO:0003700	DNA-binding transcription factor activity	855	132	0.154386	PHAVU_005G100100g	NAC domain-containing protein 73	4.6248e-07
Phvul.011G071100	AP2	GO:0006355	regulation of transcription, DNA-templated	1060	145	0.136792	PHAVU_005G100100g	NAC domain-containing protein 73	7.885e-05
Phvul.011G071100	AP2	GO:0005737	cytoplasm	534	69	0.129213	PHAVU_005G138900g	phototropin-1	0.0347557
Phvul.011G071100	AP2	GO:0006355	regulation of transcription, DNA-templated	1060	145	0.136792	PHAVU_005G074500g	protein CUP-SHAPED COTYLEDON 2	7.885e-05
Phvul.011G071100	AP2	GO:0003700	DNA-binding transcription factor activity	855	132	0.154386	PHAVU_009G253200g	two-component response regulator ARR2	4.6248e-07
Phvul.011G071100	AP2	GO:0016021	integral component of membrane	3541	407	0.114939	PHAVU_009G063900g	surface protein G	0.0027001
Phvul.011G071100	AP2	GO:0016021	integral component of membrane	3541	407	0.114939	PHAVU_009G039700g	serine protease inhibitor, Kazal-type family protein	0.0027001
Phvul.011G071100	AP2	GO:0016021	integral component of membrane	3541	407	0.114939	PHAVU_009G039700g	serine protease inhibitor, Kazal-type family protein	0.0027001
Phvul.011G071100	AP2	GO:0003700	DNA-binding transcription factor activity	855	132	0.154386	PHAVU_009G115800g	protein NLP2	4.6248e-07
Phvul.011G071100	AP2	GO:0016021	integral component of membrane	3541	407	0.114939	PHAVU_009G021300g	lysine histidine transporter-like 8	0.0027001
Phvul.011G071100	AP2	GO:0016021	integral component of membrane	3541	407	0.114939	PHAVU_009G003500g	codeine O-demethylase	0.0027001
Phvul.011G071100	AP2	GO:0016021	integral component of membrane	3541	407	0.114939	PHAVU_009G125300g	TLC domain-containing protein 2	0.0027001
Phvul.011G071100	AP2	GO:0016021	integral component of membrane	3541	407	0.114939	PHAVU_009G040700g	ABC transporter B family member 19	0.0027001
Phvul.011G071100	AP2	GO:0016021	integral component of membrane	3541	407	0.114939	PHAVU_009G040700g	ABC transporter B family member 19	0.0027001
Phvul.011G071100	AP2	GO:0016021	integral component of membrane	3541	407	0.114939	PHAVU_009G073100g	SMP-30/Gluconolactonase/LRE-like region	0.0027001
Phvul.011G071100	AP2	GO:0003700	DNA-binding transcription factor activity	855	132	0.154386	PHAVU_009G005800g	bZIP transcription factor 11-like	4.6248e-07
Phvul.011G071100	AP2	GO:0006355	regulation of transcription, DNA-templated	1060	145	0.136792	PHAVU_009G005800g	bZIP transcription factor 11-like	7.885e-05
Phvul.011G071100	AP2	GO:0016021	integral component of membrane	3541	407	0.114939	PHAVU_009G016900g	putative ER lumen protein-retaining receptor C28H8.4	0.0027001
Phvul.011G071100	AP2	GO:0016021	integral component of membrane	3541	407	0.114939	PHAVU_009G063800g	hypothetical protein PHAVU_009G063800g	0.0027001
Phvul.011G071100	AP2	GO:0005737	cytoplasm	534	69	0.129213	PHAVU_006G179300g	glutamate receptor 2.7-like	0.0347557
Phvul.011G071100	AP2	GO:0016021	integral component of membrane	3541	407	0.114939	PHAVU_006G179300g	glutamate receptor 2.7-like	0.0027001
Phvul.011G071100	AP2	GO:0016021	integral component of membrane	3541	407	0.114939	PHAVU_006G063600g	mitochondrial uncoupling protein 2	0.0027001
Phvul.011G071100	AP2	GO:0003700	DNA-binding transcription factor activity	855	132	0.154386	PHAVU_006G106100g	ethylene-responsive transcription factor 1B	4.6248e-07
Phvul.011G071100	AP2	GO:0006355	regulation of transcription, DNA-templated	1060	145	0.136792	PHAVU_006G106100g	ethylene-responsive transcription factor 1B	7.885e-05
Phvul.011G071100	AP2	GO:0016021	integral component of membrane	3541	407	0.114939	PHAVU_006G206200g	outer envelope protein 64, mitochondrial	0.0027001
Phvul.011G071100	AP2	GO:0016757	glycosyltransferase activity	175	28	0.16	PHAVU_006G201500g	probable glycosyltransferase At5g03795	0.0363884
Phvul.001G031200	AP2	GO:0016021	integral component of membrane	3541	407	0.114939	PHAVU_008G106100g	UPF0481 protein At3g47200-like	0.0027001
Phvul.001G031200	AP2	GO:0003700	DNA-binding transcription factor activity	855	132	0.154386	PHAVU_008G119700g	scarecrow-like protein 9	4.6248e-07
Phvul.001G031200	AP2	GO:0006355	regulation of transcription, DNA-templated	1060	145	0.136792	PHAVU_008G119700g	scarecrow-like protein 9	7.885e-05
Phvul.001G031200	AP2	GO:0003700	DNA-binding transcription factor activity	855	132	0.154386	PHAVU_008G008900g	nuclear transcription factor Y subunit gamma-like isoform X2	4.6248e-07
Phvul.001G031200	AP2	GO:0006355	regulation of transcription, DNA-templated	1060	145	0.136792	PHAVU_008G008900g	nuclear transcription factor Y subunit gamma-like isoform X2	7.885e-05
Phvul.001G031200	AP2	GO:0003700	DNA-binding transcription factor activity	855	132	0.154386	PHAVU_008G008900g	nuclear transcription factor Y subunit gamma-like isoform X2	4.6248e-07
Phvul.001G031200	AP2	GO:0006355	regulation of transcription, DNA-templated	1060	145	0.136792	PHAVU_008G008900g	nuclear transcription factor Y subunit gamma-like isoform X2	7.885e-05
Phvul.001G031200	AP2	GO:0005737	cytoplasm	534	69	0.129213	PHAVU_008G232000g	actin-related protein 5	0.0347557
Phvul.001G031200	AP2	GO:0006355	regulation of transcription, DNA-templated	1060	145	0.136792	PHAVU_008G232000g	actin-related protein 5	7.885e-05
Phvul.001G031200	AP2	GO:0016757	glycosyltransferase activity	175	28	0.16	PHAVU_003G006800g	probable xyloglucan galactosyltransferase GT17	0.0363884
Phvul.001G031200	AP2	GO:0005737	cytoplasm	534	69	0.129213	PHAVU_003G219400g	L-lactate dehydrogenase A	0.0347557
Phvul.001G031200	AP2	GO:0016021	integral component of membrane	3541	407	0.114939	PHAVU_003G192500g	protein QUIRKY	0.0027001
Phvul.001G031200	AP2	GO:0016757	glycosyltransferase activity	175	28	0.16	PHAVU_003G192500g	protein QUIRKY	0.0363884
Phvul.001G031200	AP2	GO:0016567	protein ubiquitination	262	40	0.152672	PHAVU_003G048200g	U-box domain-containing protein 26	0.0342376
Phvul.001G031200	AP2	GO:0016567	protein ubiquitination	262	40	0.152672	PHAVU_003G048200g	U-box domain-containing protein 26	0.0342376
Phvul.001G031200	AP2	GO:0016021	integral component of membrane	3541	407	0.114939	PHAVU_003G119800g	Calmodulin-binding transcription activator 1	0.0027001
Phvul.001G031200	AP2	GO:0016021	integral component of membrane	3541	407	0.114939	PHAVU_003G1802000g	protein CHAPERONE-LIKE PROTEIN OF POR1, chloroplastic	0.0027001
Phvul.001G031200	AP2	GO:0003700	DNA-binding transcription factor activity	855	132	0.154386	PHAVU_001G080800g	Dof zinc finger protein DOF4.6	4.6248e-07
Phvul.001G031200	AP2	GO:0006355	regulation of transcription, DNA-templated	1060	145	0.136792	PHAVU_001G080800g	Dof zinc finger protein DOF4.6	7.885e-05
Phvul.001G031200	AP2	GO:0016021	integral component of membrane	3541	407	0.114939	PHAVU_001G200400g	lipid phosphate phosphatase delta	0.0027001
Phvul.001G031200	AP2	GO:0016021	integral component of membrane	3541	407	0.114939	PHAVU_007G015800g	E3 ubiquitin ligase BIG BROTHER-related	0.0027001
Phvul.001G031200	AP2	GO:0016757	glycosyltransferase activity	175	28	0.16	PHAVU_007G153600g	xyloglucan galactosyltransferase MUR3	0.0363884
Phvul.001G031200	AP2	GO:0003700	DNA-binding transcription factor activity	855	132	0.154386	PHAVU_007G081000g	G-box-binding factor 4	4.6248e-07
Phvul.001G031200	AP2	GO:0016021	integral component of membrane	3541	407	0.114939	PHAVU_011G112100g	myb-like protein X	0.0027001
Phvul.001G031200	AP2	GO:0016021	integral component of membrane	3541	407	0.114939	PHAVU_011G001600g	FT-interacting protein 1	0.0027001
Phvul.001G031200	AP2	GO:0003700	DNA-binding transcription factor activity	855	132	0.154386	PHAVU_011G119500g	transcription factor bHLH162-like	4.6248e-07
Phvul.001G031200	AP2	GO:0016021	integral component of membrane	3541	407	0.114939	PHAVU_002G287500g	tetraspanin-10	0.0027001
Phvul.001G031200	AP2	GO:0004743	pyruvate kinase activity	13	6	0.461538	PHAVU_002G0056001g	pyruvate kinase isozyme G, chloroplastic	0.00885063
Phvul.001G031200	AP2	GO:0030955	potassium ion binding	13	6	0.461538	PHAVU_002G0056001g	pyruvate kinase isozyme G, chloroplastic	0.00885063
Phvul.001G031200	AP2	GO:0006096	glycolytic process	49	13	0.265306	PHAVU_002G0056001g	pyruvate kinase isozyme G, chloroplastic	0.0110191
Phvul.001G031200	AP2	GO:0003700	DNA-binding transcription factor activity	855	132	0.154386	PHAVU_002G228400g	heat shock factor protein HSF24	4.6248e-07
Phvul.001G031200	AP2	GO:0006355	regulation of transcription, DNA-templated	1060	145	0.136792	PHAVU_002G228400g	heat shock factor protein HSF24	7.885e-05
Phvul.001G031200	AP2	GO:0016021	integral component of membrane	3541	407	0.114939	PHAVU_002G161500g	protein PAM71, chloroplastic	0.0027001
Phvul.001G031200	AP2	GO:0016021	integral component of membrane	3541	407	0.114939	PHAVU_004G1259000g	K(+) efflux antiporter 5	0.0027001
Phvul.001G031200	AP2	GO:0016021	integral component of membrane	3541	407	0.114939	PHAVU_004G156200g	hypothetical protein PHAVU_004G156200g	0.0027001
Phvul.001G031200	AP2	GO:0006355	regulation of transcription, DNA-templated	1060	145	0.136792	PHAVU_009G161900g	Auxin response factor 2	7.885e-05
Phvul.001G031200	AP2	GO:0016021	integral component of membrane	3541	407	0.114939	PHAVU_009G074600g	Chaperone protein DnaJ	0.0027001
Phvul.001G031200	AP2	GO:0003700	DNA-binding transcription factor activity	855	132	0.154386	PHAVU_006G062200g	Nuclear transcription factor Y subunit A-1	4.6248e-07
Phvul.001G031200	AP2	GO:0006355	regulation of transcription, DNA-templated	1060	145	0.136792	PHAVU_006G062200g	Nuclear transcription factor Y subunit A-1	7.885e-05
Phvul.001G031200	AP2	GO:0005737	cytoplasm	534	69	0.129213	PHAVU_006G119000g	probable prefoldin subunit 3	0.0347557
Phvul.001G031200	AP2	GO:0016021	integral component of membrane	3541	407	0.114939	PHAVU_006G080500g	probable LRR receptor-like serine/threonine-protein kinase At1g06840	0.0027001
Phvul.002G146400	AP2	GO:0016021	integral component of membrane	3541	407	0.114939	PHAVU_008G288500g	protein ACTIVITY OF BC1 COMPLEX KINASE 7, chloroplastic	0.0027001
Phvul.002G146400	AP2	GO:0003700	DNA-binding transcription factor activity	855	132	0.154386	PHAVU_008G077000g	protein SCARECROW	4.6248e-07
Phvul.002G146400	AP2	GO:0006355	regulation of transcription, DNA-templated	1060	145	0.136792	PHAVU_008G077000g	protein SCARECROW	7.885e-05
Phvul.002G146400	AP2	GO:0005737	cytoplasm	534	69	0.129213	PHAVU_008G049000g	2-dehydro-3-deoxyphosphooctonate aldolase	0.0347557
Phvul.002G146400	AP2	GO:0005737	cytoplasm	534	69	0.129213	PHAVU_008G232000g	actin-related protein 5	0.0347557
Phvul.002G146400	AP2	GO:0006355	regulation of transcription, DNA-templated	1060	145	0.136792	PHAVU_008G232000g	actin-related protein 5	7.885e-05
Phvul.002G146400	AP2	GO:0005737	cytoplasm	534	69	0.129213	PHAVU_008G232000g	actin-related protein 5	0.0347557
Phvul.002G146400	AP2	GO:0006355	regulation of transcription, DNA-templated	1060	145	0.136792	PHAVU_008G232000g	actin-related protein 5	7.885e-05
Phvul.002G146400	AP2	GO:0016757	glycosyltransferase activity	175	28	0.16	PHAVU_003G006800g	probable xyloglucan galactosyltransferase GT17	0.0363884
Phvul.002G146400	AP2	GO:0006096	glycolytic process	49	13	0.265306	PHAVU_003G009600g	pyrophosphate--fructose 6-phosphate 1-phosphotransferase subunit alpha	0.0110191
Phvul.002G146400	AP2	GO:0016567	protein ubiquitination	262	40	0.152672	PHAVU_003G048200g	U-box domain-containing protein 26	0.0342376
Phvul.002G146400	AP2	GO:0016021	integral component of membrane	3541	407	0.114939	PHAVU_003G119800g	Calmodulin-binding transcription activator 1	0.0027001
Phvul.002G146400	AP2	GO:0016021	integral component of membrane	3541	407	0.114939	PHAVU_003G183200g	ABC transporter B family member 25	0.0027001
Phvul.002G146400	AP2	GO:0003700	DNA-binding transcription factor activity	855	132	0.154386	PHAVU_001G046900g	Ethylene-responsive transcription factor ERF003	4.6248e-07
Phvul.002G146400	AP2	GO:0006355	regulation of transcription, DNA-templated	1060	145	0.136792	PHAVU_001G046900g	Ethylene-responsive transcription factor ERF003	7.885e-05
Phvul.002G146400	AP2	GO:0016021	integral component of membrane	3541	407	0.114939	PHAVU_001G147200g	sugar transporter ERD6-like 7	0.0027001
Phvul.002G146400	AP2	GO:0006355	regulation of transcription, DNA-templated	1060	145	0.136792	PHAVU_007G195900g	nuclear transcription factor Y subunit B-4	7.885e-05
Phvul.002G146400	AP2	GO:0016021	integral component of membrane	3541	407	0.114939	PHAVU_011G001600g	FT-interacting protein 1	0.0027001
Phvul.002G146400	AP2	GO:0016021	integral component of membrane	3541	407	0.114939	PHAVU_011G025400g	L-ascorbate oxidase homolog	0.0027001
Phvul.002G146400	AP2	GO:0016021	integral component of membrane	3541	407	0.114939	PHAVU_002G287500g	tetraspanin-10	0.0027001
Phvul.002G146400	AP2	GO:0016021	integral component of membrane	3541	407	0.114939	PHAVU_002G038300g	Vacuolar protein sorting-associated protein 62	0.0027001
Phvul.002G146400	AP2	GO:0004743	pyruvate kinase activity	13	6	0.461538	PHAVU_002G0056001g	pyruvate kinase isozyme G, chloroplastic	0.00885063
Phvul.002G146400	AP2	GO:0030955	potassium ion binding	13	6	0.461538	PHAVU_002G0056001g	pyruvate kinase isozyme G, chloroplastic	0.00885063
Phvul.002G146400	AP2	GO:0006096	glycolytic process	49	13	0.265306	PHAVU_002G0056001g	pyruvate kinase isozyme G, chloroplastic	0.0110191
Phvul.002G146400	AP2	GO:0016021	integral component of membrane	3541	407	0.114939	PHAVU_002G103100g	vesicle transport v-SNARE 12	0.0027001
Phvul.002G146400	AP2	GO:0003700	DNA-binding transcription factor activity	855	132	0.154386	PHAVU_002G148900g	zinc-finger homeodomain protein 1-like	4.6248e-07
Phvul.002G146400	AP2	GO:0006355	regulation of transcription, DNA-templated	1060	145	0.136792	PHAVU_002G148900g	zinc-finger homeodomain protein 1-like	7.885e-05
Phvul.002G146400	AP2	GO:0016021	integral component of membrane	3541	407	0.114939	PHAVU_010G127700g	transmembrane protein 87A	0.0027001
Phvul.002G146400	AP2	GO:0003700	DNA-binding transcription factor activity	855	132	0.154386	PHAVU_005G156100g	Nuclear transcription factor Y subunit A-3	4.6248e-07
Phvul.002G146400	AP2	GO:0006355	regulation of transcription, DNA-templated	1060	145	0.136792	PHAVU_005G156100g	Nuclear transcription factor Y subunit A-3	7.885e-05
Phvul.002G146400	AP2	GO:0003700	DNA-binding transcription factor activity	855	132	0.154386	PHAVU_009G253200g	two-component response regulator ARR2	4.6248e-07
Phvul.002G146400	AP2	GO:0016567	protein ubiquitination	262	40	0.152672	PHAVU_009G088200g	U-box domain-containing protein 4	0.0342376
Phvul.002G146400	AP2	GO:0016021	integral component of membrane	3541	407	0.114939	PHAVU_009G123000g	MORN repeat-containing protein 1-like	0.0027001
Phvul.002G146400	AP2	GO:0016021	integral component of membrane	3541	407	0.114939	PHAVU_006G213600g	protein RETICULATA-RELATED 1, chloroplastic	0.0027001
Phvul.002G146400	AP2	GO:0003700	DNA-binding transcription factor activity	855	132	0.154386	PHAVU_006G104700g	protein PHR1-LIKE 1	4.6248e-07
Phvul.008G052000	AP2	GO:0016021	integral component of membrane	3541	407	0.114939	PHAVU_008G222900g	anaphase-promoting complex subunit 1	0.0027001
Phvul.008G052000	AP2	GO:0016021	integral component of membrane	3541	407	0.114939	PHAVU_008G059600g	protein BPS1, chloroplastic-like	0.0027001
Phvul.008G052000	AP2	GO:0004861	cyclin-dependent protein serine/threonine kinase inhibitor activity	5	4	0.8	PHAVU_008G125600g	cyclin-dependent kinase inhibitor 4	0.0110194
Phvul.008G052000	AP2	GO:0045736	negative regulation of cyclin-dependent protein serine/threonine kinase activity	5	4	0.8	PHAVU_008G125600g	cyclin-dependent kinase inhibitor 4	0.0110194
Phvul.008G052000	AP2	GO:0016021	integral component of membrane	3541	407	0.114939	PHAVU_008G038700g	transmembrane emp24 domain-containing protein p24delta9	0.0027001
Phvul.008G052000	AP2	GO:0016021	integral component of membrane	3541	407	0.114939	PHAVU_008G118700g	Heat shock protein DnaJ	0.0027001
Phvul.008G052000	AP2	GO:0016021	integral component of membrane	3541	407	0.114939	PHAVU_008G233500g	protein AAR2 homolog	0.0027001
Phvul.008G052000	AP2	GO:0016021	integral component of membrane	3541	407	0.114939	PHAVU_008G233500g	protein AAR2 homolog	0.0027001
Phvul.008G052000	AP2	GO:0016021	integral component of membrane	3541	407	0.114939	PHAVU_008G233500g	protein AAR2 homolog	0.0027001
Phvul.008G052000	AP2	GO:0016021	integral component of membrane	3541	407	0.114939	PHAVU_008G233500g	protein AAR2 homolog	0.0027001
Phvul.008G052000	AP2	GO:0016021	integral component of membrane	3541	407	0.114939	PHAVU_008G233500g	protein AAR2 homolog	0.0027001
Phvul.008G052000	AP2	GO:0016021	integral component of membrane	3541	407	0.114939	PHAVU_008G219400g	putative PLAC8 motif-containing protein	0.0027001
Phvul.008G052000	AP2	GO:0003700	DNA-binding transcription factor activity	855	132	0.154386	PHAVU_008G037000g	cyclic dof factor 2	4.6248e-07
Phvul.008G052000	AP2	GO:0006355	regulation of transcription, DNA-templated	1060	145	0.136792	PHAVU_008G037000g	cyclic dof factor 2	7.885e-05
Phvul.008G052000	AP2	GO:0003700	DNA-binding transcription factor activity	855	132	0.154386	PHAVU_008G037000g	cyclic dof factor 2	4.6248e-07
Phvul.008G052000	AP2	GO:0006355	regulation of transcription, DNA-templated	1060	145	0.136792	PHAVU_008G037000g	cyclic dof factor 2	7.885e-05
Phvul.008G052000	AP2	GO:0016021	integral component of membrane	3541	407	0.114939	PHAVU_008G2149000g	triacylglycerol lipase 2-like protein	0.0027001
Phvul.008G052000	AP2	GO:0016021	integral component of membrane	3541	407	0.114939	PHAVU_008G207500g	Fe(3+) dicitrate transport system permease	0.0027001
Phvul.008G052000	AP2	GO:0016021	integral component of membrane	3541	407	0.114939	PHAVU_008G207500g	Fe(3+) dicitrate transport system permease	0.0027001
Phvul.008G052000	AP2	GO:0016021	integral component of membrane	3541	407	0.114939	PHAVU_008G280900g	Transmembrane protein 245	0.0027001
Phvul.008G052000	AP2	GO:0016021	integral component of membrane	3541	407	0.114939	PHAVU_008G289000g	hypothetical protein PHAVU_008G289000g	0.0027001
Phvul.008G052000	AP2	GO:0016021	integral component of membrane	3541	407	0.114939	PHAVU_008G289000g	hypothetical protein PHAVU_008G289000g	0.0027001
Phvul.008G052000	AP2	GO:0005737	cytoplasm	534	69	0.129213	PHAVU_003G263600g	calmodulin-lysine N-methyltransferase	0.0347557
Phvul.008G052000	AP2	GO:0016021	integral component of membrane	3541	407	0.114939	PHAVU_003G179500g	putative phospholipid-transporting ATPase 9	0.0027001
Phvul.008G052000	AP2	GO:0016021	integral component of membrane	3541	407	0.114939	PHAVU_003G179500g	putative phospholipid-transporting ATPase 9	0.0027001
Phvul.008G052000	AP2	GO:0005737	cytoplasm	534	69	0.129213	PHAVU_003G219400g	L-lactate dehydrogenase A	0.0347557
Phvul.008G052000	AP2	GO:0016757	glycosyltransferase activity	175	28	0.16	PHAVU_003G277200g	putative glycosyl transferase, family 1, Glycosyltransferase subfamily 4-like protein	0.0363884
Phvul.008G052000	AP2	GO:0016021	integral component of membrane	3541	407	0.114939	PHAVU_003G255700g	transmembrane protein, putative	0.0027001
Phvul.008G052000	AP2	GO:0016021	integral component of membrane	3541	407	0.114939	PHAVU_003G192500g	protein QUIRKY	0.0027001
Phvul.008G052000	AP2	GO:0016757	glycosyltransferase activity	175	28	0.16	PHAVU_003G192500g	protein QUIRKY	0.0363884
Phvul.008G052000	AP2	GO:0016021	integral component of membrane	3541	407	0.114939	PHAVU_003G277900g	NDR1/HIN1-like protein 12	0.0027001
Phvul.008G052000	AP2	GO:0003700	DNA-binding transcription factor activity	855	132	0.154386	PHAVU_003G222600g	ethylene-responsive transcription factor ERF039-like	4.6248e-07
Phvul.008G052000	AP2	GO:0006355	regulation of transcription, DNA-templated	1060	145	0.136792	PHAVU_003G222600g	ethylene-responsive transcription factor ERF039-like	7.885e-05
Phvul.008G052000	AP2	GO:0003700	DNA-binding transcription factor activity	855	132	0.154386	PHAVU_003G1893001g	cyclic dof factor 3	4.6248e-07
Phvul.008G052000	AP2	GO:0006355	regulation of transcription, DNA-templated	1060	145	0.136792	PHAVU_003G1893001g	cyclic dof factor 3	7.885e-05
Phvul.008G052000	AP2	GO:0003700	DNA-binding transcription factor activity	855	132	0.154386	PHAVU_003G1893001g	cyclic dof factor 3	4.6248e-07
Phvul.008G052000	AP2	GO:0006355	regulation of transcription, DNA-templated	1060	145	0.136792	PHAVU_003G1893001g	cyclic dof factor 3	7.885e-05
Phvul.008G052000	AP2	GO:0016567	protein ubiquitination	262	40	0.152672	PHAVU_003G088400g	BTB/POZ domain-containing protein At5g47800 isoform X1	0.0342376
Phvul.008G052000	AP2	GO:0016567	protein ubiquitination	262	40	0.152672	PHAVU_003G088400g	BTB/POZ domain-containing protein At5g47800 isoform X1	0.0342376
Phvul.008G052000	AP2	GO:0016567	protein ubiquitination	262	40	0.152672	PHAVU_003G088400g	BTB/POZ domain-containing protein At5g47800 isoform X1	0.0342376
Phvul.008G052000	AP2	GO:0016021	integral component of membrane	3541	407	0.114939	PHAVU_003G042500g	protein root UVB sensitive 3	0.0027001
Phvul.008G052000	AP2	GO:0016021	integral component of membrane	3541	407	0.114939	PHAVU_003G262200g	transmembrane protein, putative	0.0027001
Phvul.008G052000	AP2	GO:0016021	integral component of membrane	3541	407	0.114939	PHAVU_003G165600g	EPIDERMAL PATTERNING FACTOR-like protein 8 isoform X2	0.0027001
Phvul.008G052000	AP2	GO:0006355	regulation of transcription, DNA-templated	1060	145	0.136792	PHAVU_003G102700g	nucleolar protein 12	7.885e-05
Phvul.008G052000	AP2	GO:0006355	regulation of transcription, DNA-templated	1060	145	0.136792	PHAVU_003G102700g	nucleolar protein 12	7.885e-05
Phvul.008G052000	AP2	GO:0016021	integral component of membrane	3541	407	0.114939	PHAVU_003G218300g	probable lipid phosphate phosphatase beta	0.0027001
Phvul.008G052000	AP2	GO:0016021	integral component of membrane	3541	407	0.114939	PHAVU_003G218300g	probable lipid phosphate phosphatase beta	0.0027001
Phvul.008G052000	AP2	GO:0016021	integral component of membrane	3541	407	0.114939	PHAVU_003G013100g	tobamovirus multiplication protein 3-like	0.0027001
Phvul.008G052000	AP2	GO:0016021	integral component of membrane	3541	407	0.114939	PHAVU_003G164300g	putative S-adenosyl-L-methionine-dependent methyltransferase	0.0027001
Phvul.008G052000	AP2	GO:0005737	cytoplasm	534	69	0.129213	PHAVU_003G156100g	leucine aminopeptidase 1-like	0.0347557
Phvul.008G052000	AP2	GO:0016021	integral component of membrane	3541	407	0.114939	PHAVU_003G150800g	RING-H2 finger protein ATL13	0.0027001
Phvul.008G052000	AP2	GO:0016567	protein ubiquitination	262	40	0.152672	PHAVU_003G150800g	RING-H2 finger protein ATL13	0.0342376
Phvul.008G052000	AP2	GO:0010468	regulation of gene expression	35	10	0.285714	PHAVU_003G236200g	LOB domain-containing protein 38	0.00966637
Phvul.008G052000	AP2	GO:0016021	integral component of membrane	3541	407	0.114939	PHAVU_003G105800g	hypothetical protein PHAVU_003G105800g	0.0027001
Phvul.008G052000	AP2	GO:0016021	integral component of membrane	3541	407	0.114939	PHAVU_003G105800g	hypothetical protein PHAVU_003G105800g	0.0027001
Phvul.008G052000	AP2	GO:0016021	integral component of membrane	3541	407	0.114939	PHAVU_003G105800g	hypothetical protein PHAVU_003G105800g	0.0027001
Phvul.008G052000	AP2	GO:0016021	integral component of membrane	3541	407	0.114939	PHAVU_003G020500g	probable peroxygenase 4	0.0027001
Phvul.008G052000	AP2	GO:0004497	monooxygenase activity	246	11	0.0447154	PHAVU_003G020500g	probable peroxygenase 4	0.0218678
Phvul.008G052000	AP2	GO:0016021	integral component of membrane	3541	407	0.114939	PHAVU_003G294900g	Nodulation protein H	0.0027001
Phvul.008G052000	AP2	GO:0003700	DNA-binding transcription factor activity	855	132	0.154386	PHAVU_001G193100g	B3 domain-containing protein At2g36080-like	4.6248e-07
Phvul.008G052000	AP2	GO:0003700	DNA-binding transcription factor activity	855	132	0.154386	PHAVU_001G193100g	B3 domain-containing protein At2g36080-like	4.6248e-07
Phvul.008G052000	AP2	GO:0003700	DNA-binding transcription factor activity	855	132	0.154386	PHAVU_001G193100g	B3 domain-containing protein At2g36080-like	4.6248e-07
Phvul.008G052000	AP2	GO:0016021	integral component of membrane	3541	407	0.114939	PHAVU_001G233500g	E3 ubiquitin-protein ligase SDIR1 isoform X1	0.0027001
Phvul.008G052000	AP2	GO:0016567	protein ubiquitination	262	40	0.152672	PHAVU_001G233500g	E3 ubiquitin-protein ligase SDIR1 isoform X1	0.0342376
Phvul.008G052000	AP2	GO:0016021	integral component of membrane	3541	407	0.114939	PHAVU_001G233500g	E3 ubiquitin-protein ligase SDIR1 isoform X1	0.0027001
Phvul.008G052000	AP2	GO:0016567	protein ubiquitination	262	40	0.152672	PHAVU_001G233500g	E3 ubiquitin-protein ligase SDIR1 isoform X1	0.0342376
Phvul.008G052000	AP2	GO:0016021	integral component of membrane	3541	407	0.114939	PHAVU_001G233500g	E3 ubiquitin-protein ligase SDIR1 isoform X1	0.0027001
Phvul.008G052000	AP2	GO:0016567	protein ubiquitination	262	40	0.152672	PHAVU_001G233500g	E3 ubiquitin-protein ligase SDIR1 isoform X1	0.0342376
Phvul.008G052000	AP2	GO:0016021	integral component of membrane	3541	407	0.114939	PHAVU_001G233500g	E3 ubiquitin-protein ligase SDIR1 isoform X1	0.0027001
Phvul.008G052000	AP2	GO:0016567	protein ubiquitination	262	40	0.152672	PHAVU_001G233500g	E3 ubiquitin-protein ligase SDIR1 isoform X1	0.0342376
Phvul.008G052000	AP2	GO:0016021	integral component of membrane	3541	407	0.114939	PHAVU_001G233500g	E3 ubiquitin-protein ligase SDIR1 isoform X1	0.0027001
Phvul.008G052000	AP2	GO:0016567	protein ubiquitination	262	40	0.152672	PHAVU_001G233500g	E3 ubiquitin-protein ligase SDIR1 isoform X1	0.0342376
Phvul.008G052000	AP2	GO:0016021	integral component of membrane	3541	407	0.114939	PHAVU_001G233500g	E3 ubiquitin-protein ligase SDIR1 isoform X1	0.0027001
Phvul.008G052000	AP2	GO:0016567	protein ubiquitination	262	40	0.152672	PHAVU_001G233500g	E3 ubiquitin-protein ligase SDIR1 isoform X1	0.0342376
Phvul.008G052000	AP2	GO:0016021	integral component of membrane	3541	407	0.114939	PHAVU_001G233500g	E3 ubiquitin-protein ligase SDIR1 isoform X1	0.0027001
Phvul.008G052000	AP2	GO:0016567	protein ubiquitination	262	40	0.152672	PHAVU_001G233500g	E3 ubiquitin-protein ligase SDIR1 isoform X1	0.0342376
Phvul.008G052000	AP2	GO:0016021	integral component of membrane	3541	407	0.114939	PHAVU_001G153200g	protein MARD1	0.0027001
Phvul.008G052000	AP2	GO:0016021	integral component of membrane	3541	407	0.114939	PHAVU_001G136900g	transmembrane protein, putative	0.0027001
Phvul.008G052000	AP2	GO:0003700	DNA-binding transcription factor activity	855	132	0.154386	PHAVU_001G187100g	ethylene-responsive transcription factor ERF024	4.6248e-07
Phvul.008G052000	AP2	GO:0006355	regulation of transcription, DNA-templated	1060	145	0.136792	PHAVU_001G187100g	ethylene-responsive transcription factor ERF024	7.885e-05
Phvul.008G052000	AP2	GO:0016021	integral component of membrane	3541	407	0.114939	PHAVU_001G005300g	transmembrane protein, putative	0.0027001
Phvul.008G052000	AP2	GO:0016021	integral component of membrane	3541	407	0.114939	PHAVU_001G005300g	transmembrane protein, putative	0.0027001
Phvul.008G052000	AP2	GO:0016021	integral component of membrane	3541	407	0.114939	PHAVU_001G257300g	very-long-chain 3-oxoacyl-CoA reductase 1-like	0.0027001
Phvul.008G052000	AP2	GO:0003700	DNA-binding transcription factor activity	855	132	0.154386	PHAVU_001G266300g	heat stress transcription factor A-5	4.6248e-07
Phvul.008G052000	AP2	GO:0006355	regulation of transcription, DNA-templated	1060	145	0.136792	PHAVU_001G266300g	heat stress transcription factor A-5	7.885e-05
Phvul.008G052000	AP2	GO:0003700	DNA-binding transcription factor activity	855	132	0.154386	PHAVU_001G266300g	heat stress transcription factor A-5	4.6248e-07
Phvul.008G052000	AP2	GO:0006355	regulation of transcription, DNA-templated	1060	145	0.136792	PHAVU_001G266300g	heat stress transcription factor A-5	7.885e-05
Phvul.008G052000	AP2	GO:0005737	cytoplasm	534	69	0.129213	PHAVU_001G041300g	nuclear nucleic acid-binding protein C1D	0.0347557
Phvul.008G052000	AP2	GO:0010468	regulation of gene expression	35	10	0.285714	PHAVU_001G041300g	nuclear nucleic acid-binding protein C1D	0.00966637
Phvul.008G052000	AP2	GO:0005737	cytoplasm	534	69	0.129213	PHAVU_001G041300g	nuclear nucleic acid-binding protein C1D	0.0347557
Phvul.008G052000	AP2	GO:0010468	regulation of gene expression	35	10	0.285714	PHAVU_001G041300g	nuclear nucleic acid-binding protein C1D	0.00966637
Phvul.008G052000	AP2	GO:0003700	DNA-binding transcription factor activity	855	132	0.154386	PHAVU_007G177900g	probable WRKY transcription factor 21	4.6248e-07
Phvul.008G052000	AP2	GO:0006355	regulation of transcription, DNA-templated	1060	145	0.136792	PHAVU_007G177900g	probable WRKY transcription factor 21	7.885e-05
Phvul.008G052000	AP2	GO:0003700	DNA-binding transcription factor activity	855	132	0.154386	PHAVU_007G231800g	Transcription factor MYB2	4.6248e-07
Phvul.008G052000	AP2	GO:0006355	regulation of transcription, DNA-templated	1060	145	0.136792	PHAVU_007G231800g	Transcription factor MYB2	7.885e-05
Phvul.008G052000	AP2	GO:0003700	DNA-binding transcription factor activity	855	132	0.154386	PHAVU_007G258700g	myb family transcription factor PHL5 isoform X1	4.6248e-07
Phvul.008G052000	AP2	GO:0016021	integral component of membrane	3541	407	0.114939	PHAVU_007G181300g	Increased DNA methylation 2	0.0027001
Phvul.008G052000	AP2	GO:0006355	regulation of transcription, DNA-templated	1060	145	0.136792	PHAVU_007G149000g	auxin response factor 18-like	7.885e-05
Phvul.008G052000	AP2	GO:0016567	protein ubiquitination	262	40	0.152672	PHAVU_007G169300g	BTB/POZ and MATH domain-containing protein 2	0.0342376
Phvul.008G052000	AP2	GO:0016567	protein ubiquitination	262	40	0.152672	PHAVU_007G169300g	BTB/POZ and MATH domain-containing protein 2	0.0342376
Phvul.008G052000	AP2	GO:0016567	protein ubiquitination	262	40	0.152672	PHAVU_007G169300g	BTB/POZ and MATH domain-containing protein 2	0.0342376
Phvul.008G052000	AP2	GO:0016567	protein ubiquitination	262	40	0.152672	PHAVU_007G169300g	BTB/POZ and MATH domain-containing protein 2	0.0342376
Phvul.008G052000	AP2	GO:0006397	mRNA processing	40	11	0.275	PHAVU_007G081900g	polypyrimidine tract-binding protein homolog 3-like isoform X1	0.0217369
Phvul.008G052000	AP2	GO:0016021	integral component of membrane	3541	407	0.114939	PHAVU_007G277900g	VAN3-binding protein	0.0027001
Phvul.008G052000	AP2	GO:0016021	integral component of membrane	3541	407	0.114939	PHAVU_007G277900g	VAN3-binding protein	0.0027001
Phvul.008G052000	AP2	GO:0016021	integral component of membrane	3541	407	0.114939	PHAVU_007G177700g	GABA transporter 1	0.0027001
Phvul.008G052000	AP2	GO:0005737	cytoplasm	534	69	0.129213	PHAVU_007G096300g	phenylalanine ammonia-lyase 2	0.0347557
Phvul.008G052000	AP2	GO:0016021	integral component of membrane	3541	407	0.114939	PHAVU_007G088500g	protein disulfide-isomerase 5-2	0.0027001
Phvul.008G052000	AP2	GO:0003700	DNA-binding transcription factor activity	855	132	0.154386	PHAVU_007G081000g	G-box-binding factor 4	4.6248e-07
Phvul.008G052000	AP2	GO:0003700	DNA-binding transcription factor activity	855	132	0.154386	PHAVU_007G081000g	G-box-binding factor 4	4.6248e-07
Phvul.008G052000	AP2	GO:0003700	DNA-binding transcription factor activity	855	132	0.154386	PHAVU_007G081000g	G-box-binding factor 4	4.6248e-07
Phvul.008G052000	AP2	GO:0005737	cytoplasm	534	69	0.129213	PHAVU_007G224500g	pyruvate kinase 1, cytosolic	0.0347557
Phvul.008G052000	AP2	GO:0004743	pyruvate kinase activity	13	6	0.461538	PHAVU_007G224500g	pyruvate kinase 1, cytosolic	0.00885063
Phvul.008G052000	AP2	GO:0030955	potassium ion binding	13	6	0.461538	PHAVU_007G224500g	pyruvate kinase 1, cytosolic	0.00885063
Phvul.008G052000	AP2	GO:0006096	glycolytic process	49	13	0.265306	PHAVU_007G224500g	pyruvate kinase 1, cytosolic	0.0110191
Phvul.008G052000	AP2	GO:0016021	integral component of membrane	3541	407	0.114939	PHAVU_007G147900g	transmembrane protein, putative	0.0027001
Phvul.008G052000	AP2	GO:0016021	integral component of membrane	3541	407	0.114939	PHAVU_007G158600g	WAT1-related protein	0.0027001
Phvul.008G052000	AP2	GO:0016021	integral component of membrane	3541	407	0.114939	PHAVU_007G158600g	WAT1-related protein	0.0027001
Phvul.008G052000	AP2	GO:0016021	integral component of membrane	3541	407	0.114939	PHAVU_011G022000g	phosphatidylinositol N-acetylglucosaminyltransferase subunit C	0.0027001
Phvul.008G052000	AP2	GO:0016021	integral component of membrane	3541	407	0.114939	PHAVU_011G022000g	phosphatidylinositol N-acetylglucosaminyltransferase subunit C	0.0027001
Phvul.008G052000	AP2	GO:0016757	glycosyltransferase activity	175	28	0.16	PHAVU_011G019900g	probable arabinosyltransferase ARAD1	0.0363884
Phvul.008G052000	AP2	GO:0016757	glycosyltransferase activity	175	28	0.16	PHAVU_011G019900g	probable arabinosyltransferase ARAD1	0.0363884
Phvul.008G052000	AP2	GO:0016757	glycosyltransferase activity	175	28	0.16	PHAVU_011G019900g	probable arabinosyltransferase ARAD1	0.0363884
Phvul.008G052000	AP2	GO:0016757	glycosyltransferase activity	175	28	0.16	PHAVU_011G019900g	probable arabinosyltransferase ARAD1	0.0363884
Phvul.008G052000	AP2	GO:0016757	glycosyltransferase activity	175	28	0.16	PHAVU_011G019900g	probable arabinosyltransferase ARAD1	0.0363884
Phvul.008G052000	AP2	GO:0016757	glycosyltransferase activity	175	28	0.16	PHAVU_011G019900g	probable arabinosyltransferase ARAD1	0.0363884
Phvul.008G052000	AP2	GO:0016757	glycosyltransferase activity	175	28	0.16	PHAVU_011G019900g	probable arabinosyltransferase ARAD1	0.0363884
Phvul.008G052000	AP2	GO:0016757	glycosyltransferase activity	175	28	0.16	PHAVU_011G019900g	probable arabinosyltransferase ARAD1	0.0363884
Phvul.008G052000	AP2	GO:0016757	glycosyltransferase activity	175	28	0.16	PHAVU_011G019900g	probable arabinosyltransferase ARAD1	0.0363884
Phvul.008G052000	AP2	GO:0016757	glycosyltransferase activity	175	28	0.16	PHAVU_011G019900g	probable arabinosyltransferase ARAD1	0.0363884
Phvul.008G052000	AP2	GO:0016757	glycosyltransferase activity	175	28	0.16	PHAVU_011G019900g	probable arabinosyltransferase ARAD1	0.0363884
Phvul.008G052000	AP2	GO:0016757	glycosyltransferase activity	175	28	0.16	PHAVU_011G019900g	probable arabinosyltransferase ARAD1	0.0363884
Phvul.008G052000	AP2	GO:0016757	glycosyltransferase activity	175	28	0.16	PHAVU_011G019900g	probable arabinosyltransferase ARAD1	0.0363884
Phvul.008G052000	AP2	GO:0016021	integral component of membrane	3541	407	0.114939	PHAVU_011G033200g	probable magnesium transporter NIPA6	0.0027001
Phvul.008G052000	AP2	GO:0016021	integral component of membrane	3541	407	0.114939	PHAVU_011G033200g	probable magnesium transporter NIPA6	0.0027001
Phvul.008G052000	AP2	GO:0016021	integral component of membrane	3541	407	0.114939	PHAVU_011G033200g	probable magnesium transporter NIPA6	0.0027001
Phvul.008G052000	AP2	GO:0016021	integral component of membrane	3541	407	0.114939	PHAVU_011G033200g	probable magnesium transporter NIPA6	0.0027001
Phvul.008G052000	AP2	GO:0016021	integral component of membrane	3541	407	0.114939	PHAVU_011G033200g	probable magnesium transporter NIPA6	0.0027001
Phvul.008G052000	AP2	GO:0016021	integral component of membrane	3541	407	0.114939	PHAVU_011G033200g	probable magnesium transporter NIPA6	0.0027001
Phvul.008G052000	AP2	GO:0003700	DNA-binding transcription factor activity	855	132	0.154386	PHAVU_011G063300g	scarecrow-like protein 14	4.6248e-07
Phvul.008G052000	AP2	GO:0006355	regulation of transcription, DNA-templated	1060	145	0.136792	PHAVU_011G063300g	scarecrow-like protein 14	7.885e-05
Phvul.008G052000	AP2	GO:0003700	DNA-binding transcription factor activity	855	132	0.154386	PHAVU_011G063300g	scarecrow-like protein 14	4.6248e-07
Phvul.008G052000	AP2	GO:0006355	regulation of transcription, DNA-templated	1060	145	0.136792	PHAVU_011G063300g	scarecrow-like protein 14	7.885e-05
Phvul.008G052000	AP2	GO:0016567	protein ubiquitination	262	40	0.152672	PHAVU_011G032300g	BTB/POZ domain-containing protein	0.0342376
Phvul.008G052000	AP2	GO:0016021	integral component of membrane	3541	407	0.114939	PHAVU_011G073200g	E3 SUMO-protein ligase SIZ1	0.0027001
Phvul.008G052000	AP2	GO:0016021	integral component of membrane	3541	407	0.114939	PHAVU_011G073200g	E3 SUMO-protein ligase SIZ1	0.0027001
Phvul.008G052000	AP2	GO:0016021	integral component of membrane	3541	407	0.114939	PHAVU_011G073200g	E3 SUMO-protein ligase SIZ1	0.0027001
Phvul.008G052000	AP2	GO:0016021	integral component of membrane	3541	407	0.114939	PHAVU_011G052000g	peroxisomal membrane protein 13-like	0.0027001
Phvul.008G052000	AP2	GO:0016567	protein ubiquitination	262	40	0.152672	PHAVU_011G064400g	U-box domain-containing protein 33-like isoform X1	0.0342376
Phvul.008G052000	AP2	GO:0016567	protein ubiquitination	262	40	0.152672	PHAVU_011G064400g	U-box domain-containing protein 33-like isoform X1	0.0342376
Phvul.008G052000	AP2	GO:0016021	integral component of membrane	3541	407	0.114939	PHAVU_011G067500g	serine/threonine-protein kinase PBS1	0.0027001
Phvul.008G052000	AP2	GO:0016021	integral component of membrane	3541	407	0.114939	PHAVU_011G080500g	26S proteasome regulatory subunit N1	0.0027001
Phvul.008G052000	AP2	GO:0006355	regulation of transcription, DNA-templated	1060	145	0.136792	PHAVU_011G180100g	protein FORGETTER 1	7.885e-05
Phvul.008G052000	AP2	GO:0003700	DNA-binding transcription factor activity	855	132	0.154386	PHAVU_011G058600g	zinc finger protein WIP2	4.6248e-07
Phvul.008G052000	AP2	GO:0010468	regulation of gene expression	35	10	0.285714	PHAVU_011G058600g	zinc finger protein WIP2	0.00966637
Phvul.008G052000	AP2	GO:0003700	DNA-binding transcription factor activity	855	132	0.154386	PHAVU_011G058600g	zinc finger protein WIP2	4.6248e-07
Phvul.008G052000	AP2	GO:0010468	regulation of gene expression	35	10	0.285714	PHAVU_011G058600g	zinc finger protein WIP2	0.00966637
Phvul.008G052000	AP2	GO:0003700	DNA-binding transcription factor activity	855	132	0.154386	PHAVU_011G058600g	zinc finger protein WIP2	4.6248e-07
Phvul.008G052000	AP2	GO:0010468	regulation of gene expression	35	10	0.285714	PHAVU_011G058600g	zinc finger protein WIP2	0.00966637
Phvul.008G052000	AP2	GO:0016021	integral component of membrane	3541	407	0.114939	PHAVU_011G021600g	transmembrane protein, putative	0.0027001
Phvul.008G052000	AP2	GO:0016021	integral component of membrane	3541	407	0.114939	PHAVU_002G287500g	tetraspanin-10	0.0027001
Phvul.008G052000	AP2	GO:0016021	integral component of membrane	3541	407	0.114939	PHAVU_002G103600g	probable protein S-acyltransferase 22	0.0027001
Phvul.008G052000	AP2	GO:0016021	integral component of membrane	3541	407	0.114939	PHAVU_002G103600g	probable protein S-acyltransferase 22	0.0027001
Phvul.008G052000	AP2	GO:0004743	pyruvate kinase activity	13	6	0.461538	PHAVU_002G101300g	pyruvate kinase, cytosolic isozyme	0.00885063
Phvul.008G052000	AP2	GO:0030955	potassium ion binding	13	6	0.461538	PHAVU_002G101300g	pyruvate kinase, cytosolic isozyme	0.00885063
Phvul.008G052000	AP2	GO:0006096	glycolytic process	49	13	0.265306	PHAVU_002G101300g	pyruvate kinase, cytosolic isozyme	0.0110191
Phvul.008G052000	AP2	GO:0006355	regulation of transcription, DNA-templated	1060	145	0.136792	PHAVU_002G316500g	protein CUP-SHAPED COTYLEDON 2	7.885e-05
Phvul.008G052000	AP2	GO:0004861	cyclin-dependent protein serine/threonine kinase inhibitor activity	5	4	0.8	PHAVU_002G019500g	cyclin-dependent kinase inhibitor 7-like	0.0110194
Phvul.008G052000	AP2	GO:0045736	negative regulation of cyclin-dependent protein serine/threonine kinase activity	5	4	0.8	PHAVU_002G019500g	cyclin-dependent kinase inhibitor 7-like	0.0110194
Phvul.008G052000	AP2	GO:0004861	cyclin-dependent protein serine/threonine kinase inhibitor activity	5	4	0.8	PHAVU_002G019500g	cyclin-dependent kinase inhibitor 7-like	0.0110194
Phvul.008G052000	AP2	GO:0045736	negative regulation of cyclin-dependent protein serine/threonine kinase activity	5	4	0.8	PHAVU_002G019500g	cyclin-dependent kinase inhibitor 7-like	0.0110194
Phvul.008G052000	AP2	GO:0004861	cyclin-dependent protein serine/threonine kinase inhibitor activity	5	4	0.8	PHAVU_002G019500g	cyclin-dependent kinase inhibitor 7-like	0.0110194
Phvul.008G052000	AP2	GO:0045736	negative regulation of cyclin-dependent protein serine/threonine kinase activity	5	4	0.8	PHAVU_002G019500g	cyclin-dependent kinase inhibitor 7-like	0.0110194
Phvul.008G052000	AP2	GO:0004861	cyclin-dependent protein serine/threonine kinase inhibitor activity	5	4	0.8	PHAVU_002G019500g	cyclin-dependent kinase inhibitor 7-like	0.0110194
Phvul.008G052000	AP2	GO:0045736	negative regulation of cyclin-dependent protein serine/threonine kinase activity	5	4	0.8	PHAVU_002G019500g	cyclin-dependent kinase inhibitor 7-like	0.0110194
Phvul.008G052000	AP2	GO:0004861	cyclin-dependent protein serine/threonine kinase inhibitor activity	5	4	0.8	PHAVU_002G019500g	cyclin-dependent kinase inhibitor 7-like	0.0110194
Phvul.008G052000	AP2	GO:0045736	negative regulation of cyclin-dependent protein serine/threonine kinase activity	5	4	0.8	PHAVU_002G019500g	cyclin-dependent kinase inhibitor 7-like	0.0110194
Phvul.008G052000	AP2	GO:0004861	cyclin-dependent protein serine/threonine kinase inhibitor activity	5	4	0.8	PHAVU_002G019500g	cyclin-dependent kinase inhibitor 7-like	0.0110194
Phvul.008G052000	AP2	GO:0045736	negative regulation of cyclin-dependent protein serine/threonine kinase activity	5	4	0.8	PHAVU_002G019500g	cyclin-dependent kinase inhibitor 7-like	0.0110194
Phvul.008G052000	AP2	GO:0004861	cyclin-dependent protein serine/threonine kinase inhibitor activity	5	4	0.8	PHAVU_002G019500g	cyclin-dependent kinase inhibitor 7-like	0.0110194
Phvul.008G052000	AP2	GO:0045736	negative regulation of cyclin-dependent protein serine/threonine kinase activity	5	4	0.8	PHAVU_002G019500g	cyclin-dependent kinase inhibitor 7-like	0.0110194
Phvul.008G052000	AP2	GO:0004861	cyclin-dependent protein serine/threonine kinase inhibitor activity	5	4	0.8	PHAVU_002G019500g	cyclin-dependent kinase inhibitor 7-like	0.0110194
Phvul.008G052000	AP2	GO:0045736	negative regulation of cyclin-dependent protein serine/threonine kinase activity	5	4	0.8	PHAVU_002G019500g	cyclin-dependent kinase inhibitor 7-like	0.0110194
Phvul.008G052000	AP2	GO:0004861	cyclin-dependent protein serine/threonine kinase inhibitor activity	5	4	0.8	PHAVU_002G019500g	cyclin-dependent kinase inhibitor 7-like	0.0110194
Phvul.008G052000	AP2	GO:0045736	negative regulation of cyclin-dependent protein serine/threonine kinase activity	5	4	0.8	PHAVU_002G019500g	cyclin-dependent kinase inhibitor 7-like	0.0110194
Phvul.008G052000	AP2	GO:0004861	cyclin-dependent protein serine/threonine kinase inhibitor activity	5	4	0.8	PHAVU_002G019500g	cyclin-dependent kinase inhibitor 7-like	0.0110194
Phvul.008G052000	AP2	GO:0045736	negative regulation of cyclin-dependent protein serine/threonine kinase activity	5	4	0.8	PHAVU_002G019500g	cyclin-dependent kinase inhibitor 7-like	0.0110194
Phvul.008G052000	AP2	GO:0004861	cyclin-dependent protein serine/threonine kinase inhibitor activity	5	4	0.8	PHAVU_002G019500g	cyclin-dependent kinase inhibitor 7-like	0.0110194
Phvul.008G052000	AP2	GO:0045736	negative regulation of cyclin-dependent protein serine/threonine kinase activity	5	4	0.8	PHAVU_002G019500g	cyclin-dependent kinase inhibitor 7-like	0.0110194
Phvul.008G052000	AP2	GO:0003700	DNA-binding transcription factor activity	855	132	0.154386	PHAVU_002G237300g	ethylene-responsive transcription factor ERN3	4.6248e-07
Phvul.008G052000	AP2	GO:0006355	regulation of transcription, DNA-templated	1060	145	0.136792	PHAVU_002G237300g	ethylene-responsive transcription factor ERN3	7.885e-05
Phvul.008G052000	AP2	GO:0016021	integral component of membrane	3541	407	0.114939	PHAVU_002G229600g	exosome complex component rrp4	0.0027001
Phvul.008G052000	AP2	GO:0016021	integral component of membrane	3541	407	0.114939	PHAVU_002G194100g	hypothetical protein PHAVU_002G194100g	0.0027001
Phvul.008G052000	AP2	GO:0003700	DNA-binding transcription factor activity	855	132	0.154386	PHAVU_002G018300g	transcription factor HEC1	4.6248e-07
Phvul.008G052000	AP2	GO:0006355	regulation of transcription, DNA-templated	1060	145	0.136792	PHAVU_002G018300g	transcription factor HEC1	7.885e-05
Phvul.008G052000	AP2	GO:0006355	regulation of transcription, DNA-templated	1060	145	0.136792	PHAVU_002G266700g	mediator of RNA polymerase II transcription subunit 28	7.885e-05
Phvul.008G052000	AP2	GO:0006355	regulation of transcription, DNA-templated	1060	145	0.136792	PHAVU_002G266700g	mediator of RNA polymerase II transcription subunit 28	7.885e-05
Phvul.008G052000	AP2	GO:0006355	regulation of transcription, DNA-templated	1060	145	0.136792	PHAVU_002G266700g	mediator of RNA polymerase II transcription subunit 28	7.885e-05
Phvul.008G052000	AP2	GO:0006355	regulation of transcription, DNA-templated	1060	145	0.136792	PHAVU_002G266700g	mediator of RNA polymerase II transcription subunit 28	7.885e-05
Phvul.008G052000	AP2	GO:0006355	regulation of transcription, DNA-templated	1060	145	0.136792	PHAVU_002G3121000g	protein tesmin/TSO1-like CXC 5	7.885e-05
Phvul.008G052000	AP2	GO:0006355	regulation of transcription, DNA-templated	1060	145	0.136792	PHAVU_002G3121000g	protein tesmin/TSO1-like CXC 5	7.885e-05
Phvul.008G052000	AP2	GO:0005737	cytoplasm	534	69	0.129213	PHAVU_002G032500g	auxilin-like protein 1	0.0347557
Phvul.008G052000	AP2	GO:0016021	integral component of membrane	3541	407	0.114939	PHAVU_002G086700g	HVA22-like protein c	0.0027001
Phvul.008G052000	AP2	GO:0006355	regulation of transcription, DNA-templated	1060	145	0.136792	PHAVU_002G137300g	probable transcription factor KAN2	7.885e-05
Phvul.008G052000	AP2	GO:0006355	regulation of transcription, DNA-templated	1060	145	0.136792	PHAVU_002G137300g	probable transcription factor KAN2	7.885e-05
Phvul.008G052000	AP2	GO:0006355	regulation of transcription, DNA-templated	1060	145	0.136792	PHAVU_002G137300g	probable transcription factor KAN2	7.885e-05
Phvul.008G052000	AP2	GO:0006355	regulation of transcription, DNA-templated	1060	145	0.136792	PHAVU_002G137300g	probable transcription factor KAN2	7.885e-05
Phvul.008G052000	AP2	GO:0006355	regulation of transcription, DNA-templated	1060	145	0.136792	PHAVU_002G137300g	probable transcription factor KAN2	7.885e-05
Phvul.008G052000	AP2	GO:0006355	regulation of transcription, DNA-templated	1060	145	0.136792	PHAVU_002G137300g	probable transcription factor KAN2	7.885e-05
Phvul.008G052000	AP2	GO:0006355	regulation of transcription, DNA-templated	1060	145	0.136792	PHAVU_002G137300g	probable transcription factor KAN2	7.885e-05
Phvul.008G052000	AP2	GO:0006355	regulation of transcription, DNA-templated	1060	145	0.136792	PHAVU_002G137300g	probable transcription factor KAN2	7.885e-05
Phvul.008G052000	AP2	GO:0006355	regulation of transcription, DNA-templated	1060	145	0.136792	PHAVU_002G137300g	probable transcription factor KAN2	7.885e-05
Phvul.008G052000	AP2	GO:0006355	regulation of transcription, DNA-templated	1060	145	0.136792	PHAVU_002G137300g	probable transcription factor KAN2	7.885e-05
Phvul.008G052000	AP2	GO:0006355	regulation of transcription, DNA-templated	1060	145	0.136792	PHAVU_002G137300g	probable transcription factor KAN2	7.885e-05
Phvul.008G052000	AP2	GO:0006355	regulation of transcription, DNA-templated	1060	145	0.136792	PHAVU_002G137300g	probable transcription factor KAN2	7.885e-05
Phvul.008G052000	AP2	GO:0006355	regulation of transcription, DNA-templated	1060	145	0.136792	PHAVU_002G137300g	probable transcription factor KAN2	7.885e-05
Phvul.008G052000	AP2	GO:0003700	DNA-binding transcription factor activity	855	132	0.154386	PHAVU_002G148900g	zinc-finger homeodomain protein 1-like	4.6248e-07
Phvul.008G052000	AP2	GO:0006355	regulation of transcription, DNA-templated	1060	145	0.136792	PHAVU_002G148900g	zinc-finger homeodomain protein 1-like	7.885e-05
Phvul.008G052000	AP2	GO:0016021	integral component of membrane	3541	407	0.114939	PHAVU_004G163600g	probable polyol transporter 6	0.0027001
Phvul.008G052000	AP2	GO:0005737	cytoplasm	534	69	0.129213	PHAVU_004G052800g	bystin	0.0347557
Phvul.008G052000	AP2	GO:0016021	integral component of membrane	3541	407	0.114939	PHAVU_004G052800g	bystin	0.0027001
Phvul.008G052000	AP2	GO:0016021	integral component of membrane	3541	407	0.114939	PHAVU_004G173100g	Arabinogalactan peptide 20	0.0027001
Phvul.008G052000	AP2	GO:0016021	integral component of membrane	3541	407	0.114939	PHAVU_004G073300g	hypothetical protein PHAVU_004G073300g	0.0027001
Phvul.008G052000	AP2	GO:0003700	DNA-binding transcription factor activity	855	132	0.154386	PHAVU_004G084800g	protein SCARECROW-like	4.6248e-07
Phvul.008G052000	AP2	GO:0006355	regulation of transcription, DNA-templated	1060	145	0.136792	PHAVU_004G084800g	protein SCARECROW-like	7.885e-05
Phvul.008G052000	AP2	GO:0016021	integral component of membrane	3541	407	0.114939	PHAVU_004G149600g	lipid transfer-like protein VAS	0.0027001
Phvul.008G052000	AP2	GO:0006096	glycolytic process	49	13	0.265306	PHAVU_004G127500g	enolase	0.0110191
Phvul.008G052000	AP2	GO:0016567	protein ubiquitination	262	40	0.152672	PHAVU_004G020200g	U-box domain-containing protein 40	0.0342376
Phvul.008G052000	AP2	GO:0016021	integral component of membrane	3541	407	0.114939	PHAVU_004G156600g	caffeoylshikimate esterase-like	0.0027001
Phvul.008G052000	AP2	GO:0016021	integral component of membrane	3541	407	0.114939	PHAVU_010G139500g	hypothetical protein PHAVU_010G139500g	0.0027001
Phvul.008G052000	AP2	GO:0016021	integral component of membrane	3541	407	0.114939	PHAVU_010G139500g	hypothetical protein PHAVU_010G139500g	0.0027001
Phvul.008G052000	AP2	GO:0016021	integral component of membrane	3541	407	0.114939	PHAVU_010G139500g	hypothetical protein PHAVU_010G139500g	0.0027001
Phvul.008G052000	AP2	GO:0016021	integral component of membrane	3541	407	0.114939	PHAVU_010G003300g	UPF0481 protein At3g47200-like	0.0027001
Phvul.008G052000	AP2	GO:0005737	cytoplasm	534	69	0.129213	PHAVU_010G084100g	Glutathione S-transferase zeta class	0.0347557
Phvul.008G052000	AP2	GO:0043531	ADP binding	190	2	0.0105263	PHAVU_010G091700g	disease resistance protein RPS2	4.92991e-06
Phvul.008G052000	AP2	GO:0016021	integral component of membrane	3541	407	0.114939	PHAVU_010G082300g	UDP-glucuronate 4-epimerase 3	0.0027001
Phvul.008G052000	AP2	GO:0005737	cytoplasm	534	69	0.129213	PHAVU_010G049400g	glycine--tRNA ligase, chloroplastic/mitochondrial 2 isoform X1	0.0347557
Phvul.008G052000	AP2	GO:0004497	monooxygenase activity	246	11	0.0447154	PHAVU_010G053100g	obtusifoliol 14-alpha demethylase	0.0218678
Phvul.008G052000	AP2	GO:0005506	iron ion binding	298	15	0.0503356	PHAVU_010G053100g	obtusifoliol 14-alpha demethylase	0.0332955
Phvul.008G052000	AP2	GO:0016021	integral component of membrane	3541	407	0.114939	PHAVU_010G105100g	late embryogenesis abundant protein At1g64065	0.0027001
Phvul.008G052000	AP2	GO:0016021	integral component of membrane	3541	407	0.114939	PHAVU_010G105100g	late embryogenesis abundant protein At1g64065	0.0027001
Phvul.008G052000	AP2	GO:0016021	integral component of membrane	3541	407	0.114939	PHAVU_010G105100g	late embryogenesis abundant protein At1g64065	0.0027001
Phvul.008G052000	AP2	GO:0005737	cytoplasm	534	69	0.129213	PHAVU_010G154600g	O-fucosyltransferase 13 isoform X1	0.0347557
Phvul.008G052000	AP2	GO:0016021	integral component of membrane	3541	407	0.114939	PHAVU_010G154600g	O-fucosyltransferase 13 isoform X1	0.0027001
Phvul.008G052000	AP2	GO:0016757	glycosyltransferase activity	175	28	0.16	PHAVU_010G154600g	O-fucosyltransferase 13 isoform X1	0.0363884
Phvul.008G052000	AP2	GO:0005737	cytoplasm	534	69	0.129213	PHAVU_010G154600g	O-fucosyltransferase 13 isoform X1	0.0347557
Phvul.008G052000	AP2	GO:0016021	integral component of membrane	3541	407	0.114939	PHAVU_010G154600g	O-fucosyltransferase 13 isoform X1	0.0027001
Phvul.008G052000	AP2	GO:0016757	glycosyltransferase activity	175	28	0.16	PHAVU_010G154600g	O-fucosyltransferase 13 isoform X1	0.0363884
Phvul.008G052000	AP2	GO:0016021	integral component of membrane	3541	407	0.114939	PHAVU_010G059500g	cell adhesion molecule-related/down-regulated by oncogenes	0.0027001
Phvul.008G052000	AP2	GO:0016021	integral component of membrane	3541	407	0.114939	PHAVU_010G059500g	cell adhesion molecule-related/down-regulated by oncogenes	0.0027001
Phvul.008G052000	AP2	GO:0016021	integral component of membrane	3541	407	0.114939	PHAVU_010G059500g	cell adhesion molecule-related/down-regulated by oncogenes	0.0027001
Phvul.008G052000	AP2	GO:0016021	integral component of membrane	3541	407	0.114939	PHAVU_010G077800g	root meristem growth factor 10	0.0027001
Phvul.008G052000	AP2	GO:0016021	integral component of membrane	3541	407	0.114939	PHAVU_010G077800g	root meristem growth factor 10	0.0027001
Phvul.008G052000	AP2	GO:0016021	integral component of membrane	3541	407	0.114939	PHAVU_010G077800g	root meristem growth factor 10	0.0027001
Phvul.008G052000	AP2	GO:0016567	protein ubiquitination	262	40	0.152672	PHAVU_010G129300g	E3 ubiquitin-protein ligase SPL2	0.0342376
Phvul.008G052000	AP2	GO:0003700	DNA-binding transcription factor activity	855	132	0.154386	PHAVU_005G180600g	ethylene-responsive transcription factor ERF003-like	4.6248e-07
Phvul.008G052000	AP2	GO:0006355	regulation of transcription, DNA-templated	1060	145	0.136792	PHAVU_005G180600g	ethylene-responsive transcription factor ERF003-like	7.885e-05
Phvul.008G052000	AP2	GO:0016021	integral component of membrane	3541	407	0.114939	PHAVU_005G169200g	protein PLANT CADMIUM RESISTANCE 8	0.0027001
Phvul.008G052000	AP2	GO:0016021	integral component of membrane	3541	407	0.114939	PHAVU_005G068200g	sodium/calcium exchanger NCL2	0.0027001
Phvul.008G052000	AP2	GO:0006397	mRNA processing	40	11	0.275	PHAVU_005G172200g	protein MLN51 homolog	0.0217369
Phvul.008G052000	AP2	GO:0006397	mRNA processing	40	11	0.275	PHAVU_005G172200g	protein MLN51 homolog	0.0217369
Phvul.008G052000	AP2	GO:0006397	mRNA processing	40	11	0.275	PHAVU_005G172200g	protein MLN51 homolog	0.0217369
Phvul.008G052000	AP2	GO:0006397	mRNA processing	40	11	0.275	PHAVU_005G172200g	protein MLN51 homolog	0.0217369
Phvul.008G052000	AP2	GO:0006397	mRNA processing	40	11	0.275	PHAVU_005G172200g	protein MLN51 homolog	0.0217369
Phvul.008G052000	AP2	GO:0003700	DNA-binding transcription factor activity	855	132	0.154386	PHAVU_005G143100g	dof zinc finger protein DOF3.6	4.6248e-07
Phvul.008G052000	AP2	GO:0006355	regulation of transcription, DNA-templated	1060	145	0.136792	PHAVU_005G143100g	dof zinc finger protein DOF3.6	7.885e-05
Phvul.008G052000	AP2	GO:0003700	DNA-binding transcription factor activity	855	132	0.154386	PHAVU_005G150100g	ETHYLENE INSENSITIVE 3-like 3 protein	4.6248e-07
Phvul.008G052000	AP2	GO:0003700	DNA-binding transcription factor activity	855	132	0.154386	PHAVU_005G150100g	ETHYLENE INSENSITIVE 3-like 3 protein	4.6248e-07
Phvul.008G052000	AP2	GO:0016021	integral component of membrane	3541	407	0.114939	PHAVU_009G125100g	photosystem II 22 kDa protein, chloroplastic	0.0027001
Phvul.008G052000	AP2	GO:0005737	cytoplasm	534	69	0.129213	PHAVU_009G086600g	nuclear nucleic acid-binding protein C1D	0.0347557
Phvul.008G052000	AP2	GO:0010468	regulation of gene expression	35	10	0.285714	PHAVU_009G086600g	nuclear nucleic acid-binding protein C1D	0.00966637
Phvul.008G052000	AP2	GO:0016021	integral component of membrane	3541	407	0.114939	PHAVU_009G073500g	protein PHLOEM PROTEIN 2-LIKE A10	0.0027001
Phvul.008G052000	AP2	GO:0005737	cytoplasm	534	69	0.129213	PHAVU_009G077200g	abscisic acid receptor PYL2	0.0347557
Phvul.008G052000	AP2	GO:0003700	DNA-binding transcription factor activity	855	132	0.154386	PHAVU_009G137400g	transcription factor SPEECHLESS	4.6248e-07
Phvul.008G052000	AP2	GO:0016021	integral component of membrane	3541	407	0.114939	PHAVU_009G072100g	GPN-loop GTPase QQT1	0.0027001
Phvul.008G052000	AP2	GO:0016021	integral component of membrane	3541	407	0.114939	PHAVU_009G083400g	copper transporter 5.1-like	0.0027001
Phvul.008G052000	AP2	GO:0016021	integral component of membrane	3541	407	0.114939	PHAVU_009G210000g	putative glycerol-3-phosphate transporter 5	0.0027001
Phvul.008G052000	AP2	GO:0016021	integral component of membrane	3541	407	0.114939	PHAVU_009G210000g	putative glycerol-3-phosphate transporter 5	0.0027001
Phvul.008G052000	AP2	GO:0016567	protein ubiquitination	262	40	0.152672	PHAVU_009G099700g	DDB1- and CUL4-associated factor homolog 1	0.0342376
Phvul.008G052000	AP2	GO:0006355	regulation of transcription, DNA-templated	1060	145	0.136792	PHAVU_009G124300g	general transcription and DNA repair factor IIH subunit TFB4	7.885e-05
Phvul.008G052000	AP2	GO:0016021	integral component of membrane	3541	407	0.114939	PHAVU_009G026500g	hypothetical protein PHAVU_009G026500g	0.0027001
Phvul.008G052000	AP2	GO:0016021	integral component of membrane	3541	407	0.114939	PHAVU_009G026500g	hypothetical protein PHAVU_009G026500g	0.0027001
Phvul.008G052000	AP2	GO:0016757	glycosyltransferase activity	175	28	0.16	PHAVU_006G050000g	UDP-glycosyltransferase 79B30-like	0.0363884
Phvul.008G052000	AP2	GO:0016021	integral component of membrane	3541	407	0.114939	PHAVU_006G185500g	DUF2921 family protein	0.0027001
Phvul.008G052000	AP2	GO:0016021	integral component of membrane	3541	407	0.114939	PHAVU_006G063600g	mitochondrial uncoupling protein 2	0.0027001
Phvul.008G052000	AP2	GO:0016021	integral component of membrane	3541	407	0.114939	PHAVU_006G143000g	putative NTF2-like domain-containing protein	0.0027001
Phvul.008G052000	AP2	GO:0016021	integral component of membrane	3541	407	0.114939	PHAVU_006G143000g	putative NTF2-like domain-containing protein	0.0027001
Phvul.008G052000	AP2	GO:0016021	integral component of membrane	3541	407	0.114939	PHAVU_006G143000g	putative NTF2-like domain-containing protein	0.0027001
Phvul.008G052000	AP2	GO:0016021	integral component of membrane	3541	407	0.114939	PHAVU_006G215900g	BYPASS-related protein	0.0027001
Phvul.008G052000	AP2	GO:0016021	integral component of membrane	3541	407	0.114939	PHAVU_006G215900g	BYPASS-related protein	0.0027001
Phvul.008G052000	AP2	GO:0016021	integral component of membrane	3541	407	0.114939	PHAVU_006G002100g	Phosphatidylinositol 4-phosphate 5-kinase 8	0.0027001
Phvul.008G052000	AP2	GO:0016021	integral component of membrane	3541	407	0.114939	PHAVU_006G190200g	secretory carrier-associated membrane protein	0.0027001
Phvul.008G052000	AP2	GO:0003700	DNA-binding transcription factor activity	855	132	0.154386	PHAVU_006G011200g	protein ETHYLENE INSENSITIVE 3-like	4.6248e-07
Phvul.008G052000	AP2	GO:0003700	DNA-binding transcription factor activity	855	132	0.154386	PHAVU_006G011200g	protein ETHYLENE INSENSITIVE 3-like	4.6248e-07
Phvul.008G052000	AP2	GO:0016021	integral component of membrane	3541	407	0.114939	PHAVU_006G203900g	RING-H2 finger protein ATL54-like	0.0027001
Phvul.008G052000	AP2	GO:0016567	protein ubiquitination	262	40	0.152672	PHAVU_006G203900g	RING-H2 finger protein ATL54-like	0.0342376
Phvul.008G052000	AP2	GO:0016021	integral component of membrane	3541	407	0.114939	PHAVU_006G203900g	RING-H2 finger protein ATL54-like	0.0027001
Phvul.008G052000	AP2	GO:0016567	protein ubiquitination	262	40	0.152672	PHAVU_006G203900g	RING-H2 finger protein ATL54-like	0.0342376
Phvul.008G052000	AP2	GO:0004521	endoribonuclease activity	5	3	0.6	PHAVU_006G217100g	cleavage and polyadenylation specificity factor subunit 3-I	0.0313918
Phvul.008G052000	AP2	GO:0016021	integral component of membrane	3541	407	0.114939	PHAVU_006G181900g	Protein DMP4	0.0027001
Phvul.008G052000	AP2	GO:0016021	integral component of membrane	3541	407	0.114939	PHAVU_006G181900g	Protein DMP4	0.0027001
Phvul.008G052000	AP2	GO:0016021	integral component of membrane	3541	407	0.114939	PHAVU_006G057400g	fasciclin-like arabinogalactan protein 1	0.0027001
Phvul.008G052000	AP2	GO:0016021	integral component of membrane	3541	407	0.114939	PHAVU_006G057400g	fasciclin-like arabinogalactan protein 1	0.0027001
Phvul.008G052000	AP2	GO:0005737	cytoplasm	534	69	0.129213	PHAVU_006G102800g	FAD/NAD(P)-binding oxidoreductase family protein	0.0347557
Phvul.008G052000	AP2	GO:0016021	integral component of membrane	3541	407	0.114939	PHAVU_006G038900g	hypothetical protein PHAVU_006G038900g	0.0027001
Phvul.008G052000	AP2	GO:0016021	integral component of membrane	3541	407	0.114939	PHAVU_006G038900g	hypothetical protein PHAVU_006G038900g	0.0027001
Phvul.008G052000	AP2	GO:0016021	integral component of membrane	3541	407	0.114939	PHAVU_006G198600g	probable sphingolipid transporter spinster homolog 2	0.0027001
Phvul.008G052000	AP2	GO:0005737	cytoplasm	534	69	0.129213	PHAVU_006G187300g	CBS domain-containing protein CBSX5	0.0347557
Phvul.011G071100	AP2	GO:0016021	integral component of membrane	3541	407	0.114939	PHAVU_008G107300g	hypothetical protein PHAVU_008G107300g	0.0027001
Phvul.011G071100	AP2	GO:0016021	integral component of membrane	3541	407	0.114939	PHAVU_008G188300g	phosphatase inhibitor protein	0.0027001
Phvul.011G071100	AP2	GO:0016567	protein ubiquitination	262	40	0.152672	PHAVU_003G088400g	BTB/POZ domain-containing protein At5g47800 isoform X1	0.0342376
Phvul.011G071100	AP2	GO:0006096	glycolytic process	49	13	0.265306	PHAVU_003G009600g	pyrophosphate--fructose 6-phosphate 1-phosphotransferase subunit alpha	0.0110191
Phvul.011G071100	AP2	GO:0016021	integral component of membrane	3541	407	0.114939	PHAVU_003G183200g	ABC transporter B family member 25	0.0027001
Phvul.011G071100	AP2	GO:0006355	regulation of transcription, DNA-templated	1060	145	0.136792	PHAVU_001G019200g	transcription factor MYB44-like	7.885e-05
Phvul.011G071100	AP2	GO:0016021	integral component of membrane	3541	407	0.114939	PHAVU_001G073000g	protein LAZ1 homolog 1 isoform X1	0.0027001
Phvul.011G071100	AP2	GO:0006355	regulation of transcription, DNA-templated	1060	145	0.136792	PHAVU_001G254000g	homeobox-leucine zipper protein ATHB-6	7.885e-05
Phvul.011G071100	AP2	GO:0003700	DNA-binding transcription factor activity	855	132	0.154386	PHAVU_007G060500g	protein tesmin/TSO1-like CXC 2	4.6248e-07
Phvul.011G071100	AP2	GO:0003700	DNA-binding transcription factor activity	855	132	0.154386	PHAVU_007G015000g	transcription factor TCP7	4.6248e-07
Phvul.011G071100	AP2	GO:0016021	integral component of membrane	3541	407	0.114939	PHAVU_007G212100g	hypothetical protein PHAVU_007G212100g	0.0027001
Phvul.011G071100	AP2	GO:0016021	integral component of membrane	3541	407	0.114939	PHAVU_007G269200g	protein TRANSPARENT TESTA 9-like isoform X2	0.0027001
Phvul.011G071100	AP2	GO:0016021	integral component of membrane	3541	407	0.114939	PHAVU_011G010200g	cation/H(+) antiporter 28	0.0027001
Phvul.011G071100	AP2	GO:0016021	integral component of membrane	3541	407	0.114939	PHAVU_002G234200g	DNA ligase 1	0.0027001
Phvul.011G071100	AP2	GO:0016021	integral component of membrane	3541	407	0.114939	PHAVU_002G234200g	DNA ligase 1	0.0027001
Phvul.011G071100	AP2	GO:0016021	integral component of membrane	3541	407	0.114939	PHAVU_002G253400g	very-long-chain 3-oxoacyl-CoA reductase-like protein At1g24470	0.0027001
Phvul.011G071100	AP2	GO:0003700	DNA-binding transcription factor activity	855	132	0.154386	PHAVU_002G138500g	heat shock factor protein HSF8	4.6248e-07
Phvul.011G071100	AP2	GO:0004743	pyruvate kinase activity	13	6	0.461538	PHAVU_004G000800g	pyruvate kinase, cytosolic isozyme	0.00885063
Phvul.011G071100	AP2	GO:0030955	potassium ion binding	13	6	0.461538	PHAVU_004G000800g	pyruvate kinase, cytosolic isozyme	0.00885063
Phvul.011G071100	AP2	GO:0006096	glycolytic process	49	13	0.265306	PHAVU_004G000800g	pyruvate kinase, cytosolic isozyme	0.0110191
Phvul.011G071100	AP2	GO:0005737	cytoplasm	534	69	0.129213	PHAVU_004G058100g	protein WVD2-like 4 isoform X1	0.0347557
Phvul.011G071100	AP2	GO:0016021	integral component of membrane	3541	407	0.114939	PHAVU_010G139500g	hypothetical protein PHAVU_010G139500g	0.0027001
Phvul.011G071100	AP2	GO:0016021	integral component of membrane	3541	407	0.114939	PHAVU_010G115200g	hypothetical protein PHAVU_010G115200g	0.0027001
Phvul.011G071100	AP2	GO:0016021	integral component of membrane	3541	407	0.114939	PHAVU_010G112200g	DUF3082 domain-containing protein	0.0027001
Phvul.011G071100	AP2	GO:0016021	integral component of membrane	3541	407	0.114939	PHAVU_005G155700g	transmembrane protein, putative	0.0027001
Phvul.011G071100	AP2	GO:0016021	integral component of membrane	3541	407	0.114939	PHAVU_005G156400g	wiskott-Aldrich syndrome protein	0.0027001
Phvul.011G071100	AP2	GO:0016021	integral component of membrane	3541	407	0.114939	PHAVU_005G105500g	NDR1/HIN1-like protein 6	0.0027001
Phvul.011G071100	AP2	GO:0016021	integral component of membrane	3541	407	0.114939	PHAVU_009G162900g	bidirectional sugar transporter SWEET12	0.0027001
Phvul.011G071100	AP2	GO:0016021	integral component of membrane	3541	407	0.114939	PHAVU_009G091400g	putative vacuolar membrane protein	0.0027001
Phvul.011G071100	AP2	GO:0016021	integral component of membrane	3541	407	0.114939	PHAVU_006G063600g	mitochondrial uncoupling protein 2	0.0027001
Phvul.011G071100	AP2	GO:0016021	integral component of membrane	3541	407	0.114939	PHAVU_006G063600g	mitochondrial uncoupling protein 2	0.0027001
Phvul.011G071100	AP2	GO:0016021	integral component of membrane	3541	407	0.114939	PHAVU_006G181900g	Protein DMP4	0.0027001
Phvul.001G008200	ARF	GO:0005634	nucleus	1061	99	0.0933082	PHAVU_008G258200g	protein LIGHT-DEPENDENT SHORT HYPOCOTYLS 5	0.0390203
Phvul.001G008200	ARF	GO:0005634	nucleus	1061	99	0.0933082	PHAVU_008G258200g	protein LIGHT-DEPENDENT SHORT HYPOCOTYLS 5	0.0390203
Phvul.001G008200	ARF	GO:0016021	integral component of membrane	3541	302	0.0852866	PHAVU_008G052300g	dehydrogenase/reductase SDR family member 7	0.0346677
Phvul.001G008200	ARF	GO:0005524	ATP binding	2105	187	0.0888361	PHAVU_008G280800g	ABC transporter G family member 26	0.0495088
Phvul.001G008200	ARF	GO:0016021	integral component of membrane	3541	302	0.0852866	PHAVU_008G107300g	hypothetical protein PHAVU_008G107300g	0.0346677
Phvul.001G008200	ARF	GO:0005515	protein binding	2177	195	0.0895728	PHAVU_008G009600g	eukaryotic translation initiation factor 5	0.0310636
Phvul.001G008200	ARF	GO:0016021	integral component of membrane	3541	302	0.0852866	PHAVU_008G286400g	BTB/POZ domain-containing protein	0.0346677
Phvul.001G008200	ARF	GO:0005515	protein binding	2177	195	0.0895728	PHAVU_008G069900g	[Fructose-bisphosphate aldolase]-lysine N-methyltransferase isoform A	0.0310636
Phvul.001G008200	ARF	GO:0005634	nucleus	1061	99	0.0933082	PHAVU_008G179200g	Zinc-finger homeodomain protein 2	0.0390203
Phvul.001G008200	ARF	GO:0000976	transcription cis-regulatory region binding	61	11	0.180328	PHAVU_008G179200g	Zinc-finger homeodomain protein 2	0.0312953
Phvul.001G008200	ARF	GO:0003700	DNA-binding transcription factor activity	855	108	0.126316	PHAVU_008G179200g	Zinc-finger homeodomain protein 2	4.5629e-07
Phvul.001G008200	ARF	GO:0006355	regulation of transcription, DNA-templated	1060	134	0.126415	PHAVU_008G179200g	Zinc-finger homeodomain protein 2	1.56918e-08
Phvul.001G008200	ARF	GO:0005794	Golgi apparatus	138	19	0.137681	PHAVU_008G255800g	probable xyloglucan glycosyltransferase 5	0.0276636
Phvul.001G008200	ARF	GO:0016021	integral component of membrane	3541	302	0.0852866	PHAVU_008G255800g	probable xyloglucan glycosyltransferase 5	0.0346677
Phvul.001G008200	ARF	GO:0016757	glycosyltransferase activity	175	23	0.131429	PHAVU_008G255800g	probable xyloglucan glycosyltransferase 5	0.0354858
Phvul.001G008200	ARF	GO:0035556	intracellular signal transduction	26	9	0.346154	PHAVU_008G224000g	Phosphoinositide phospholipase C 2	0.00227342
Phvul.001G008200	ARF	GO:0016021	integral component of membrane	3541	302	0.0852866	PHAVU_008G002800g	solute carrier family 35 member F1-like	0.0346677
Phvul.001G008200	ARF	GO:0003700	DNA-binding transcription factor activity	855	108	0.126316	PHAVU_008G058300g	WRKY transcription factor 22	4.5629e-07
Phvul.001G008200	ARF	GO:0043565	sequence-specific DNA binding	266	32	0.120301	PHAVU_008G058300g	WRKY transcription factor 22	0.0223193
Phvul.001G008200	ARF	GO:0006355	regulation of transcription, DNA-templated	1060	134	0.126415	PHAVU_008G058300g	WRKY transcription factor 22	1.56918e-08
Phvul.001G008200	ARF	GO:0008194	UDP-glycosyltransferase activity	165	2	0.0121212	PHAVU_008G290200g	anthocyanidin 3-O-glucosyltransferase 2-like	0.00323671
Phvul.001G008200	ARF	GO:0016021	integral component of membrane	3541	302	0.0852866	PHAVU_008G227600g	proline transporter 1	0.0346677
Phvul.001G008200	ARF	GO:0005524	ATP binding	2105	187	0.0888361	PHAVU_008G055500g	protein TRIGALACTOSYLDIACYLGLYCEROL 3, chloroplastic	0.0495088
Phvul.001G008200	ARF	GO:0016021	integral component of membrane	3541	302	0.0852866	PHAVU_003G188100g	transmembrane protein, putative	0.0346677
Phvul.001G008200	ARF	GO:0016757	glycosyltransferase activity	175	23	0.131429	PHAVU_003G144100g	WD repeat-containing protein 75	0.0354858
Phvul.001G008200	ARF	GO:0005634	nucleus	1061	99	0.0933082	PHAVU_003G235000g	protein SHORT-ROOT-like	0.0390203
Phvul.001G008200	ARF	GO:0003700	DNA-binding transcription factor activity	855	108	0.126316	PHAVU_003G235000g	protein SHORT-ROOT-like	4.5629e-07
Phvul.001G008200	ARF	GO:0043565	sequence-specific DNA binding	266	32	0.120301	PHAVU_003G235000g	protein SHORT-ROOT-like	0.0223193
Phvul.001G008200	ARF	GO:0009956	radial pattern formation	3	3	1	PHAVU_003G235000g	protein SHORT-ROOT-like	0.0132685
Phvul.001G008200	ARF	GO:0005524	ATP binding	2105	187	0.0888361	PHAVU_003G204200g	DEAD-box ATP-dependent RNA helicase 30	0.0495088
Phvul.001G008200	ARF	GO:0003700	DNA-binding transcription factor activity	855	108	0.126316	PHAVU_003G003300g	Transcription factor TCP7	4.5629e-07
Phvul.001G008200	ARF	GO:0005515	protein binding	2177	195	0.0895728	PHAVU_003G036500g	pentatricopeptide repeat-containing protein At5g18950	0.0310636
Phvul.001G008200	ARF	GO:0016021	integral component of membrane	3541	302	0.0852866	PHAVU_003G215500g	putative transcription factor/ chromatin remodeling BED-type(Zn) family	0.0346677
Phvul.001G008200	ARF	GO:0005524	ATP binding	2105	187	0.0888361	PHAVU_003G027600g	probable receptor-like protein kinase At1g49730	0.0495088
Phvul.001G008200	ARF	GO:0005524	ATP binding	2105	187	0.0888361	PHAVU_003G168000g	probable serine/threonine-protein kinase PIX7 isoform X2	0.0495088
Phvul.001G008200	ARF	GO:0009638	phototropism	6	3	0.5	PHAVU_003G049800g	Protein PHYTOCHROME KINASE SUBSTRATE 1	0.0488793
Phvul.001G008200	ARF	GO:0016021	integral component of membrane	3541	302	0.0852866	PHAVU_003G244100g	hypothetical protein PHAVU_003G244100g	0.0346677
Phvul.001G008200	ARF	GO:0005634	nucleus	1061	99	0.0933082	PHAVU_003G254200g	zinc-finger homeodomain protein 6	0.0390203
Phvul.001G008200	ARF	GO:0000976	transcription cis-regulatory region binding	61	11	0.180328	PHAVU_003G254200g	zinc-finger homeodomain protein 6	0.0312953
Phvul.001G008200	ARF	GO:0003700	DNA-binding transcription factor activity	855	108	0.126316	PHAVU_003G254200g	zinc-finger homeodomain protein 6	4.5629e-07
Phvul.001G008200	ARF	GO:0006355	regulation of transcription, DNA-templated	1060	134	0.126415	PHAVU_003G254200g	zinc-finger homeodomain protein 6	1.56918e-08
Phvul.001G008200	ARF	GO:0005634	nucleus	1061	99	0.0933082	PHAVU_003G232600g	AP2-like ethylene-responsive transcription factor ANT isoform X2	0.0390203
Phvul.001G008200	ARF	GO:0003700	DNA-binding transcription factor activity	855	108	0.126316	PHAVU_003G232600g	AP2-like ethylene-responsive transcription factor ANT isoform X2	4.5629e-07
Phvul.001G008200	ARF	GO:0006355	regulation of transcription, DNA-templated	1060	134	0.126415	PHAVU_003G232600g	AP2-like ethylene-responsive transcription factor ANT isoform X2	1.56918e-08
Phvul.001G008200	ARF	GO:0006355	regulation of transcription, DNA-templated	1060	134	0.126415	PHAVU_003G040700g	fructokinase-like 2, chloroplastic	1.56918e-08
Phvul.001G008200	ARF	GO:0005515	protein binding	2177	195	0.0895728	PHAVU_003G001300g	pentatricopeptide repeat-containing protein At5g04780, mitochondrial	0.0310636
Phvul.001G008200	ARF	GO:0005515	protein binding	2177	195	0.0895728	PHAVU_003G202800g	plant UBX domain-containing protein 10-like	0.0310636
Phvul.001G008200	ARF	GO:0016021	integral component of membrane	3541	302	0.0852866	PHAVU_001G047100g	probable receptor-like protein kinase At1g80640	0.0346677
Phvul.001G008200	ARF	GO:0005524	ATP binding	2105	187	0.0888361	PHAVU_001G047100g	probable receptor-like protein kinase At1g80640	0.0495088
Phvul.001G008200	ARF	GO:0016021	integral component of membrane	3541	302	0.0852866	PHAVU_001G240100g	Acid phosphatase	0.0346677
Phvul.001G008200	ARF	GO:0005634	nucleus	1061	99	0.0933082	PHAVU_001G159300g	LOB domain-containing protein 16	0.0390203
Phvul.001G008200	ARF	GO:0005794	Golgi apparatus	138	19	0.137681	PHAVU_001G121700g	protein arv1 homolog isoform X1	0.0276636
Phvul.001G008200	ARF	GO:0016021	integral component of membrane	3541	302	0.0852866	PHAVU_001G121700g	protein arv1 homolog isoform X1	0.0346677
Phvul.001G008200	ARF	GO:0006355	regulation of transcription, DNA-templated	1060	134	0.126415	PHAVU_001G224600g	transcription factor bHLH149	1.56918e-08
Phvul.001G008200	ARF	GO:0005524	ATP binding	2105	187	0.0888361	PHAVU_001G212500g	DNA mismatch repair protein MSH6	0.0495088
Phvul.001G008200	ARF	GO:0005515	protein binding	2177	195	0.0895728	PHAVU_001G013700g	Pentatricopeptide repeat-containing protein	0.0310636
Phvul.001G008200	ARF	GO:0005634	nucleus	1061	99	0.0933082	PHAVU_001G164300g	probable inactive histone-lysine N-methyltransferase SUVR2 isoform X1	0.0390203
Phvul.001G008200	ARF	GO:0016021	integral component of membrane	3541	302	0.0852866	PHAVU_001G210700g	L10-interacting MYB domain-containing protein	0.0346677
Phvul.001G008200	ARF	GO:0005524	ATP binding	2105	187	0.0888361	PHAVU_001G264500g	kinesin-like protein KIN-12B	0.0495088
Phvul.001G008200	ARF	GO:0005634	nucleus	1061	99	0.0933082	PHAVU_001G161400g	protein LIGHT-DEPENDENT SHORT HYPOCOTYLS 4-like	0.0390203
Phvul.001G008200	ARF	GO:0016021	integral component of membrane	3541	302	0.0852866	PHAVU_001G005100g	thaumatin-like protein 1	0.0346677
Phvul.001G008200	ARF	GO:0006952	defense response	321	9	0.0280374	PHAVU_001G005100g	thaumatin-like protein 1	0.000950707
Phvul.001G008200	ARF	GO:0016021	integral component of membrane	3541	302	0.0852866	PHAVU_001G238200g	transmembrane protein, putative	0.0346677
Phvul.001G008200	ARF	GO:0016021	integral component of membrane	3541	302	0.0852866	PHAVU_007G093600g	MLO-like protein 6	0.0346677
Phvul.001G008200	ARF	GO:0006952	defense response	321	9	0.0280374	PHAVU_007G093600g	MLO-like protein 6	0.000950707
Phvul.001G008200	ARF	GO:0005524	ATP binding	2105	187	0.0888361	PHAVU_007G012900g	helicase-like transcription factor CHR28	0.0495088
Phvul.001G008200	ARF	GO:0016021	integral component of membrane	3541	302	0.0852866	PHAVU_007G128800g	HR-like lesion-inducer	0.0346677
Phvul.001G008200	ARF	GO:0016021	integral component of membrane	3541	302	0.0852866	PHAVU_007G015800g	E3 ubiquitin ligase BIG BROTHER-related	0.0346677
Phvul.001G008200	ARF	GO:0005524	ATP binding	2105	187	0.0888361	PHAVU_007G223500g	serine/threonine-protein kinase CTR1	0.0495088
Phvul.001G008200	ARF	GO:0005524	ATP binding	2105	187	0.0888361	PHAVU_007G033900g	DExH-box ATP-dependent RNA helicase DExH5, mitochondrial isoform X1	0.0495088
Phvul.001G008200	ARF	GO:0005515	protein binding	2177	195	0.0895728	PHAVU_007G014200g	F-box/LRR-repeat protein 4	0.0310636
Phvul.001G008200	ARF	GO:0005634	nucleus	1061	99	0.0933082	PHAVU_007G208800g	auxin-responsive protein IAA30	0.0390203
Phvul.001G008200	ARF	GO:0005515	protein binding	2177	195	0.0895728	PHAVU_007G208800g	auxin-responsive protein IAA30	0.0310636
Phvul.001G008200	ARF	GO:0006355	regulation of transcription, DNA-templated	1060	134	0.126415	PHAVU_007G208800g	auxin-responsive protein IAA30	1.56918e-08
Phvul.001G008200	ARF	GO:0016021	integral component of membrane	3541	302	0.0852866	PHAVU_007G073200g	Sec-independent protein translocase protein TATB, chloroplastic	0.0346677
Phvul.001G008200	ARF	GO:0016021	integral component of membrane	3541	302	0.0852866	PHAVU_007G111700g	chromatin modification-related protein EAF7	0.0346677
Phvul.001G008200	ARF	GO:0016021	integral component of membrane	3541	302	0.0852866	PHAVU_007G042000g	seed maturation protein PM23	0.0346677
Phvul.001G008200	ARF	GO:0016021	integral component of membrane	3541	302	0.0852866	PHAVU_007G275300g	phosphate transporter PHO1	0.0346677
Phvul.001G008200	ARF	GO:0005524	ATP binding	2105	187	0.0888361	PHAVU_007G089200g	calcium-dependent protein kinase 4-like	0.0495088
Phvul.001G008200	ARF	GO:0016021	integral component of membrane	3541	302	0.0852866	PHAVU_007G043600g	PXMP2/4 family protein 4	0.0346677
Phvul.001G008200	ARF	GO:0003700	DNA-binding transcription factor activity	855	108	0.126316	PHAVU_007G060100g	transcription factor DICHOTOMA-like	4.5629e-07
Phvul.001G008200	ARF	GO:0016021	integral component of membrane	3541	302	0.0852866	PHAVU_007G053500g	uncharacterized GPI-anchored protein At5g19250-like	0.0346677
Phvul.001G008200	ARF	GO:0005515	protein binding	2177	195	0.0895728	PHAVU_011G049000g	pentatricopeptide repeat-containing protein At2g15980	0.0310636
Phvul.001G008200	ARF	GO:0016021	integral component of membrane	3541	302	0.0852866	PHAVU_011G015200g	probable aquaporin TIP5-1	0.0346677
Phvul.001G008200	ARF	GO:0005515	protein binding	2177	195	0.0895728	PHAVU_011G153300g	WD repeat-containing protein 25	0.0310636
Phvul.001G008200	ARF	GO:0016021	integral component of membrane	3541	302	0.0852866	PHAVU_011G034100g	thaumatin-like protein 1b isoform X2	0.0346677
Phvul.001G008200	ARF	GO:0006952	defense response	321	9	0.0280374	PHAVU_011G034100g	thaumatin-like protein 1b isoform X2	0.000950707
Phvul.001G008200	ARF	GO:0003700	DNA-binding transcription factor activity	855	108	0.126316	PHAVU_011G093300g	zinc finger protein WIP3	4.5629e-07
Phvul.001G008200	ARF	GO:0005515	protein binding	2177	195	0.0895728	PHAVU_011G210700g	WD repeat-containing protein 13	0.0310636
Phvul.001G008200	ARF	GO:0003700	DNA-binding transcription factor activity	855	108	0.126316	PHAVU_011G041200g	Protein SHI RELATED SEQUENCE 3	4.5629e-07
Phvul.001G008200	ARF	GO:0006355	regulation of transcription, DNA-templated	1060	134	0.126415	PHAVU_011G041200g	Protein SHI RELATED SEQUENCE 3	1.56918e-08
Phvul.001G008200	ARF	GO:0005515	protein binding	2177	195	0.0895728	PHAVU_011G078500g	F-box/FBD/LRR-repeat protein At1g13570-like	0.0310636
Phvul.001G008200	ARF	GO:0005515	protein binding	2177	195	0.0895728	PHAVU_011G078500g	F-box/FBD/LRR-repeat protein At1g13570-like	0.0310636
Phvul.001G008200	ARF	GO:0005515	protein binding	2177	195	0.0895728	PHAVU_011G157000g	protein IQ-DOMAIN 1	0.0310636
Phvul.001G008200	ARF	GO:0005515	protein binding	2177	195	0.0895728	PHAVU_011G000900g	ran-binding protein M homolog isoform X1	0.0310636
Phvul.001G008200	ARF	GO:0003700	DNA-binding transcription factor activity	855	108	0.126316	PHAVU_011G056900g	lysine-specific demethylase JMJ30	4.5629e-07
Phvul.001G008200	ARF	GO:0006355	regulation of transcription, DNA-templated	1060	134	0.126415	PHAVU_011G056900g	lysine-specific demethylase JMJ30	1.56918e-08
Phvul.001G008200	ARF	GO:0005524	ATP binding	2105	187	0.0888361	PHAVU_002G121800g	ABC transporter E family member 2	0.0495088
Phvul.001G008200	ARF	GO:0003700	DNA-binding transcription factor activity	855	108	0.126316	PHAVU_002G009100g	AP2-like ethylene-responsive transcription factor ANT isoform X2	4.5629e-07
Phvul.001G008200	ARF	GO:0006355	regulation of transcription, DNA-templated	1060	134	0.126415	PHAVU_002G009100g	AP2-like ethylene-responsive transcription factor ANT isoform X2	1.56918e-08
Phvul.001G008200	ARF	GO:0003700	DNA-binding transcription factor activity	855	108	0.126316	PHAVU_002G141500g	transcription factor MYC2-like	4.5629e-07
Phvul.001G008200	ARF	GO:0006355	regulation of transcription, DNA-templated	1060	134	0.126415	PHAVU_002G141500g	transcription factor MYC2-like	1.56918e-08
Phvul.001G008200	ARF	GO:0006355	regulation of transcription, DNA-templated	1060	134	0.126415	PHAVU_002G271700g	NAC domain-containing protein 82	1.56918e-08
Phvul.001G008200	ARF	GO:0016757	glycosyltransferase activity	175	23	0.131429	PHAVU_002G077400g	probable galacturonosyltransferase-like 9	0.0354858
Phvul.001G008200	ARF	GO:0005515	protein binding	2177	195	0.0895728	PHAVU_002G080300g	tetratricopeptide repeat protein 38	0.0310636
Phvul.001G008200	ARF	GO:0006355	regulation of transcription, DNA-templated	1060	134	0.126415	PHAVU_002G283100g	transcription factor bHLH137	1.56918e-08
Phvul.001G008200	ARF	GO:0005634	nucleus	1061	99	0.0933082	PHAVU_002G074800g	cyclin-D1-1	0.0390203
Phvul.001G008200	ARF	GO:0016021	integral component of membrane	3541	302	0.0852866	PHAVU_002G041100g	WEB family protein At3g02930, chloroplastic-like	0.0346677
Phvul.001G008200	ARF	GO:0005515	protein binding	2177	195	0.0895728	PHAVU_002G235000g	F-box/kelch-repeat protein At1g55270	0.0310636
Phvul.001G008200	ARF	GO:0043067	regulation of programmed cell death	5	3	0.6	PHAVU_002G099600g	BOI-related E3 ubiquitin-protein ligase 1	0.0166341
Phvul.001G008200	ARF	GO:0016021	integral component of membrane	3541	302	0.0852866	PHAVU_002G263000g	E3 ubiquitin-protein ligase RHA2A	0.0346677
Phvul.001G008200	ARF	GO:0016021	integral component of membrane	3541	302	0.0852866	PHAVU_002G102400g	PLASMODESMATA CALLOSE-BINDING PROTEIN 3	0.0346677
Phvul.001G008200	ARF	GO:0005524	ATP binding	2105	187	0.0888361	PHAVU_002G121200g	ABC transporter G family member 14	0.0495088
Phvul.001G008200	ARF	GO:0016021	integral component of membrane	3541	302	0.0852866	PHAVU_002G235900g	probable acyl-activating enzyme 18, peroxisomal	0.0346677
Phvul.001G008200	ARF	GO:0016021	integral component of membrane	3541	302	0.0852866	PHAVU_002G165000g	Late embryogenesis abundant protein	0.0346677
Phvul.001G008200	ARF	GO:0016021	integral component of membrane	3541	302	0.0852866	PHAVU_004G096900g	fasciclin-like arabinogalactan protein 12	0.0346677
Phvul.001G008200	ARF	GO:0016021	integral component of membrane	3541	302	0.0852866	PHAVU_004G147100g	caffeoylshikimate esterase	0.0346677
Phvul.001G008200	ARF	GO:0043565	sequence-specific DNA binding	266	32	0.120301	PHAVU_004G083100g	GATA transcription factor 8-like	0.0223193
Phvul.001G008200	ARF	GO:0006355	regulation of transcription, DNA-templated	1060	134	0.126415	PHAVU_004G083100g	GATA transcription factor 8-like	1.56918e-08
Phvul.001G008200	ARF	GO:0005524	ATP binding	2105	187	0.0888361	PHAVU_004G006600g	protein kinase PVPK-1	0.0495088
Phvul.001G008200	ARF	GO:0005794	Golgi apparatus	138	19	0.137681	PHAVU_004G031600g	vesicle transport v-SNARE 13	0.0276636
Phvul.001G008200	ARF	GO:0006355	regulation of transcription, DNA-templated	1060	134	0.126415	PHAVU_004G027700g	transcription factor PRE5	1.56918e-08
Phvul.001G008200	ARF	GO:0003700	DNA-binding transcription factor activity	855	108	0.126316	PHAVU_004G045800g	Basic leucine zipper 43	4.5629e-07
Phvul.001G008200	ARF	GO:0006355	regulation of transcription, DNA-templated	1060	134	0.126415	PHAVU_004G045800g	Basic leucine zipper 43	1.56918e-08
Phvul.001G008200	ARF	GO:0005515	protein binding	2177	195	0.0895728	PHAVU_004G096600g	F-box/kelch-repeat protein At5g60570-like isoform X1	0.0310636
Phvul.001G008200	ARF	GO:0005515	protein binding	2177	195	0.0895728	PHAVU_004G029400g	pentatricopeptide repeat-containing protein At5g39680	0.0310636
Phvul.001G008200	ARF	GO:0005634	nucleus	1061	99	0.0933082	PHAVU_004G095600g	general transcription and DNA repair factor IIH helicase subunit XPD	0.0390203
Phvul.001G008200	ARF	GO:0005524	ATP binding	2105	187	0.0888361	PHAVU_004G095600g	general transcription and DNA repair factor IIH helicase subunit XPD	0.0495088
Phvul.001G008200	ARF	GO:0005515	protein binding	2177	195	0.0895728	PHAVU_010G142100g	RWD domain-containing protein 1	0.0310636
Phvul.001G008200	ARF	GO:0003700	DNA-binding transcription factor activity	855	108	0.126316	PHAVU_010G120900g	B3 domain-containing transcription factor NGA1 isoform X1	4.5629e-07
Phvul.001G008200	ARF	GO:0005524	ATP binding	2105	187	0.0888361	PHAVU_010G103100g	probable serine/threonine-protein kinase At1g01540	0.0495088
Phvul.001G008200	ARF	GO:0005524	ATP binding	2105	187	0.0888361	PHAVU_010G129000g	putative receptor-like protein kinase At1g72540	0.0495088
Phvul.001G008200	ARF	GO:0005515	protein binding	2177	195	0.0895728	PHAVU_010G008300g	protein DEFECTIVE IN EXINE FORMATION 1	0.0310636
Phvul.001G008200	ARF	GO:0005634	nucleus	1061	99	0.0933082	PHAVU_010G056000g	squamosa promoter-binding-like protein 8	0.0390203
Phvul.001G008200	ARF	GO:0005515	protein binding	2177	195	0.0895728	PHAVU_010G151200g	coatomer subunit beta'-2	0.0310636
Phvul.001G008200	ARF	GO:0006355	regulation of transcription, DNA-templated	1060	134	0.126415	PHAVU_010G118700g	NAC domain-containing protein 43	1.56918e-08
Phvul.001G008200	ARF	GO:0006355	regulation of transcription, DNA-templated	1060	134	0.126415	PHAVU_010G118700g	NAC domain-containing protein 43	1.56918e-08
Phvul.001G008200	ARF	GO:0005524	ATP binding	2105	187	0.0888361	PHAVU_010G123500g	1-phosphatidylinositol-3-phosphate 5-kinase FAB1B	0.0495088
Phvul.001G008200	ARF	GO:0003700	DNA-binding transcription factor activity	855	108	0.126316	PHAVU_005G124800g	Zinc finger protein WIP3	4.5629e-07
Phvul.001G008200	ARF	GO:0005524	ATP binding	2105	187	0.0888361	PHAVU_005G003300g	serine/threonine-protein kinase D6PKL1-like	0.0495088
Phvul.001G008200	ARF	GO:0005515	protein binding	2177	195	0.0895728	PHAVU_005G005900g	receptor-like protein kinase BRI1-like 3	0.0310636
Phvul.001G008200	ARF	GO:0005524	ATP binding	2105	187	0.0888361	PHAVU_005G005900g	receptor-like protein kinase BRI1-like 3	0.0495088
Phvul.001G008200	ARF	GO:0003700	DNA-binding transcription factor activity	855	108	0.126316	PHAVU_005G097200g	transcription factor TCP4	4.5629e-07
Phvul.001G008200	ARF	GO:0006355	regulation of transcription, DNA-templated	1060	134	0.126415	PHAVU_005G149300g	protein FAR1-RELATED SEQUENCE 4 isoform X1	1.56918e-08
Phvul.001G008200	ARF	GO:0016021	integral component of membrane	3541	302	0.0852866	PHAVU_005G115100g	aconitate hydratase, cytoplasmic	0.0346677
Phvul.001G008200	ARF	GO:0006355	regulation of transcription, DNA-templated	1060	134	0.126415	PHAVU_005G136400g	NAC transcription factor	1.56918e-08
Phvul.001G008200	ARF	GO:0005634	nucleus	1061	99	0.0933082	PHAVU_005G083300g	CBS domain-containing protein CBSX5	0.0390203
Phvul.001G008200	ARF	GO:0003700	DNA-binding transcription factor activity	855	108	0.126316	PHAVU_005G143100g	dof zinc finger protein DOF3.6	4.5629e-07
Phvul.001G008200	ARF	GO:0006355	regulation of transcription, DNA-templated	1060	134	0.126415	PHAVU_005G143100g	dof zinc finger protein DOF3.6	1.56918e-08
Phvul.001G008200	ARF	GO:0016757	glycosyltransferase activity	175	23	0.131429	PHAVU_005G118300g	glycosyltransferase BC10	0.0354858
Phvul.001G008200	ARF	GO:0005515	protein binding	2177	195	0.0895728	PHAVU_009G215500g	pentatricopeptide repeat-containing protein At1g03540	0.0310636
Phvul.001G008200	ARF	GO:0003700	DNA-binding transcription factor activity	855	108	0.126316	PHAVU_009G202200g	transcription factor TCP5	4.5629e-07
Phvul.001G008200	ARF	GO:0005634	nucleus	1061	99	0.0933082	PHAVU_009G133800g	scarecrow-like protein 1	0.0390203
Phvul.001G008200	ARF	GO:0003700	DNA-binding transcription factor activity	855	108	0.126316	PHAVU_009G133800g	scarecrow-like protein 1	4.5629e-07
Phvul.001G008200	ARF	GO:0016021	integral component of membrane	3541	302	0.0852866	PHAVU_009G248000g	translocator protein homolog	0.0346677
Phvul.001G008200	ARF	GO:0005515	protein binding	2177	195	0.0895728	PHAVU_009G078500g	protein IQ-DOMAIN 1	0.0310636
Phvul.001G008200	ARF	GO:0005524	ATP binding	2105	187	0.0888361	PHAVU_009G157800g	Serine/threonine-protein kinase SRK2A	0.0495088
Phvul.001G008200	ARF	GO:0005515	protein binding	2177	195	0.0895728	PHAVU_009G048200g	F-box/WD repeat-containing protein pof10	0.0310636
Phvul.001G008200	ARF	GO:0005794	Golgi apparatus	138	19	0.137681	PHAVU_009G138400g	UDP-rhamnose/UDP-galactose transporter 6-like isoform X1	0.0276636
Phvul.001G008200	ARF	GO:0016021	integral component of membrane	3541	302	0.0852866	PHAVU_009G138400g	UDP-rhamnose/UDP-galactose transporter 6-like isoform X1	0.0346677
Phvul.001G008200	ARF	GO:0016021	integral component of membrane	3541	302	0.0852866	PHAVU_009G037000g	mechanosensitive ion channel protein 2, chloroplastic-like isoform X1	0.0346677
Phvul.001G008200	ARF	GO:0005524	ATP binding	2105	187	0.0888361	PHAVU_009G083300g	serine/threonine-protein kinase RIPK	0.0495088
Phvul.001G008200	ARF	GO:0005634	nucleus	1061	99	0.0933082	PHAVU_009G187500g	Mini zinc finger protein 3	0.0390203
Phvul.001G008200	ARF	GO:0000976	transcription cis-regulatory region binding	61	11	0.180328	PHAVU_009G187500g	Mini zinc finger protein 3	0.0312953
Phvul.001G008200	ARF	GO:0003700	DNA-binding transcription factor activity	855	108	0.126316	PHAVU_009G187500g	Mini zinc finger protein 3	4.5629e-07
Phvul.001G008200	ARF	GO:0006355	regulation of transcription, DNA-templated	1060	134	0.126415	PHAVU_009G187500g	Mini zinc finger protein 3	1.56918e-08
Phvul.001G008200	ARF	GO:0016021	integral component of membrane	3541	302	0.0852866	PHAVU_009G061800g	transmembrane protein 147	0.0346677
Phvul.001G008200	ARF	GO:0003700	DNA-binding transcription factor activity	855	108	0.126316	PHAVU_009G005800g	bZIP transcription factor 11-like	4.5629e-07
Phvul.001G008200	ARF	GO:0006355	regulation of transcription, DNA-templated	1060	134	0.126415	PHAVU_009G005800g	bZIP transcription factor 11-like	1.56918e-08
Phvul.001G008200	ARF	GO:0003700	DNA-binding transcription factor activity	855	108	0.126316	PHAVU_009G137000g	pathogenesis-related genes transcriptional activator PTI6	4.5629e-07
Phvul.001G008200	ARF	GO:0006355	regulation of transcription, DNA-templated	1060	134	0.126415	PHAVU_009G137000g	pathogenesis-related genes transcriptional activator PTI6	1.56918e-08
Phvul.001G008200	ARF	GO:0005634	nucleus	1061	99	0.0933082	PHAVU_009G097500g	cyclin-A2-2-like isoform X1	0.0390203
Phvul.001G008200	ARF	GO:0016021	integral component of membrane	3541	302	0.0852866	PHAVU_009G077000g	Protein NDL2	0.0346677
Phvul.001G008200	ARF	GO:0016021	integral component of membrane	3541	302	0.0852866	PHAVU_009G077000g	Protein NDL2	0.0346677
Phvul.001G008200	ARF	GO:0016021	integral component of membrane	3541	302	0.0852866	PHAVU_009G026500g	hypothetical protein PHAVU_009G026500g	0.0346677
Phvul.001G008200	ARF	GO:0016021	integral component of membrane	3541	302	0.0852866	PHAVU_009G026500g	hypothetical protein PHAVU_009G026500g	0.0346677
Phvul.001G008200	ARF	GO:0006355	regulation of transcription, DNA-templated	1060	134	0.126415	PHAVU_006G132500g	protein FAR1-RELATED SEQUENCE 8-like	1.56918e-08
Phvul.001G008200	ARF	GO:0005515	protein binding	2177	195	0.0895728	PHAVU_006G087800g	F-box protein PP2-B15-like	0.0310636
Phvul.001G008200	ARF	GO:0016021	integral component of membrane	3541	302	0.0852866	PHAVU_006G071900g	vacuolar amino acid transporter 1	0.0346677
Phvul.001G008200	ARF	GO:0016021	integral component of membrane	3541	302	0.0852866	PHAVU_006G185500g	DUF2921 family protein	0.0346677
Phvul.001G008200	ARF	GO:0005515	protein binding	2177	195	0.0895728	PHAVU_006G173400g	pentatricopeptide repeat-containing protein At3g62470, mitochondrial	0.0310636
Phvul.001G008200	ARF	GO:0016021	integral component of membrane	3541	302	0.0852866	PHAVU_006G120500g	Gibberellin 2-beta-dioxygenase	0.0346677
Phvul.001G008200	ARF	GO:0005515	protein binding	2177	195	0.0895728	PHAVU_006G166500g	F-box protein At5g46170-like	0.0310636
Phvul.001G008200	ARF	GO:0003700	DNA-binding transcription factor activity	855	108	0.126316	PHAVU_006G030400g	protein LATERAL ROOT PRIMORDIUM 1-like	4.5629e-07
Phvul.001G008200	ARF	GO:0006355	regulation of transcription, DNA-templated	1060	134	0.126415	PHAVU_006G030400g	protein LATERAL ROOT PRIMORDIUM 1-like	1.56918e-08
Phvul.001G008200	ARF	GO:0003700	DNA-binding transcription factor activity	855	108	0.126316	PHAVU_006G217800g	transcription factor TCP8	4.5629e-07
Phvul.001G008200	ARF	GO:0003700	DNA-binding transcription factor activity	855	108	0.126316	PHAVU_006G114900g	dof zinc finger protein DOF2.5-like	4.5629e-07
Phvul.001G008200	ARF	GO:0006355	regulation of transcription, DNA-templated	1060	134	0.126415	PHAVU_006G114900g	dof zinc finger protein DOF2.5-like	1.56918e-08
Phvul.001G008200	ARF	GO:0005634	nucleus	1061	99	0.0933082	PHAVU_006G0498000g	protein ENHANCED DOWNY MILDEW 2	0.0390203
Phvul.001G008200	ARF	GO:0016021	integral component of membrane	3541	302	0.0852866	PHAVU_006G186000g	josephin-like protein	0.0346677
Phvul.001G008200	ARF	GO:0005794	Golgi apparatus	138	19	0.137681	PHAVU_006G092500g	protein YIPF1 homolog	0.0276636
Phvul.001G008200	ARF	GO:0005515	protein binding	2177	195	0.0895728	PHAVU_006G121700g	DEAD-box ATP-dependent RNA helicase 40	0.0310636
Phvul.001G008200	ARF	GO:0005515	protein binding	2177	195	0.0895728	PHAVU_006G072100g	LRR repeats and ubiquitin-like domain-containing protein At2g30105	0.0310636
Phvul.001G008200	ARF	GO:0005515	protein binding	2177	195	0.0895728	PHAVU_006G008100g	Zeaxanthin epoxidase	0.0310636
Phvul.001G008200	ARF	GO:0043067	regulation of programmed cell death	5	3	0.6	PHAVU_006G132000g	BOI-related E3 ubiquitin-protein ligase 1	0.0166341
Phvul.002G282200	ARF	GO:0005634	nucleus	1061	99	0.0933082	PHAVU_008G258200g	protein LIGHT-DEPENDENT SHORT HYPOCOTYLS 5	0.0390203
Phvul.002G282200	ARF	GO:0005515	protein binding	2177	195	0.0895728	PHAVU_008G019300g	ADP-ribosylation factor GTPase-activating protein AGD3	0.0310636
Phvul.002G282200	ARF	GO:0005515	protein binding	2177	195	0.0895728	PHAVU_008G019300g	ADP-ribosylation factor GTPase-activating protein AGD3	0.0310636
Phvul.002G282200	ARF	GO:0005524	ATP binding	2105	187	0.0888361	PHAVU_008G280800g	ABC transporter G family member 26	0.0495088
Phvul.002G282200	ARF	GO:0005515	protein binding	2177	195	0.0895728	PHAVU_008G050500g	TPR repeat-containing protein ZIP4	0.0310636
Phvul.002G282200	ARF	GO:0005524	ATP binding	2105	187	0.0888361	PHAVU_008G013800g	DNA repair protein XRCC3 homolog	0.0495088
Phvul.002G282200	ARF	GO:0005524	ATP binding	2105	187	0.0888361	PHAVU_008G013800g	DNA repair protein XRCC3 homolog	0.0495088
Phvul.002G282200	ARF	GO:0005634	nucleus	1061	99	0.0933082	PHAVU_008G179200g	Zinc-finger homeodomain protein 2	0.0390203
Phvul.002G282200	ARF	GO:0000976	transcription cis-regulatory region binding	61	11	0.180328	PHAVU_008G179200g	Zinc-finger homeodomain protein 2	0.0312953
Phvul.002G282200	ARF	GO:0003700	DNA-binding transcription factor activity	855	108	0.126316	PHAVU_008G179200g	Zinc-finger homeodomain protein 2	4.5629e-07
Phvul.002G282200	ARF	GO:0006355	regulation of transcription, DNA-templated	1060	134	0.126415	PHAVU_008G179200g	Zinc-finger homeodomain protein 2	1.56918e-08
Phvul.002G282200	ARF	GO:0005515	protein binding	2177	195	0.0895728	PHAVU_008G021500g	cell division cycle protein 27 homolog B-like isoform X1	0.0310636
Phvul.002G282200	ARF	GO:0016021	integral component of membrane	3541	302	0.0852866	PHAVU_008G002800g	solute carrier family 35 member F1-like	0.0346677
Phvul.002G282200	ARF	GO:0003700	DNA-binding transcription factor activity	855	108	0.126316	PHAVU_008G058300g	WRKY transcription factor 22	4.5629e-07
Phvul.002G282200	ARF	GO:0043565	sequence-specific DNA binding	266	32	0.120301	PHAVU_008G058300g	WRKY transcription factor 22	0.0223193
Phvul.002G282200	ARF	GO:0006355	regulation of transcription, DNA-templated	1060	134	0.126415	PHAVU_008G058300g	WRKY transcription factor 22	1.56918e-08
Phvul.002G282200	ARF	GO:0008194	UDP-glycosyltransferase activity	165	2	0.0121212	PHAVU_008G290200g	anthocyanidin 3-O-glucosyltransferase 2-like	0.00323671
Phvul.002G282200	ARF	GO:0008194	UDP-glycosyltransferase activity	165	2	0.0121212	PHAVU_008G290200g	anthocyanidin 3-O-glucosyltransferase 2-like	0.00323671
Phvul.002G282200	ARF	GO:0016021	integral component of membrane	3541	302	0.0852866	PHAVU_003G188100g	transmembrane protein, putative	0.0346677
Phvul.002G282200	ARF	GO:0016021	integral component of membrane	3541	302	0.0852866	PHAVU_003G165200g	50S ribosomal protein	0.0346677
Phvul.002G282200	ARF	GO:0016021	integral component of membrane	3541	302	0.0852866	PHAVU_003G165200g	50S ribosomal protein	0.0346677
Phvul.002G282200	ARF	GO:0016757	glycosyltransferase activity	175	23	0.131429	PHAVU_003G144100g	WD repeat-containing protein 75	0.0354858
Phvul.002G282200	ARF	GO:0005524	ATP binding	2105	187	0.0888361	PHAVU_003G204200g	DEAD-box ATP-dependent RNA helicase 30	0.0495088
Phvul.002G282200	ARF	GO:0003700	DNA-binding transcription factor activity	855	108	0.126316	PHAVU_003G181900g	transcription factor BIM1 isoform X1	4.5629e-07
Phvul.002G282200	ARF	GO:0005515	protein binding	2177	195	0.0895728	PHAVU_003G036500g	pentatricopeptide repeat-containing protein At5g18950	0.0310636
Phvul.002G282200	ARF	GO:0005634	nucleus	1061	99	0.0933082	PHAVU_003G016200g	homeobox protein knotted-1-like 1	0.0390203
Phvul.002G282200	ARF	GO:0016021	integral component of membrane	3541	302	0.0852866	PHAVU_003G162200g	Early nodulin-93	0.0346677
Phvul.002G282200	ARF	GO:0016021	integral component of membrane	3541	302	0.0852866	PHAVU_003G215500g	putative transcription factor/ chromatin remodeling BED-type(Zn) family	0.0346677
Phvul.002G282200	ARF	GO:0009638	phototropism	6	3	0.5	PHAVU_003G049800g	Protein PHYTOCHROME KINASE SUBSTRATE 1	0.0488793
Phvul.002G282200	ARF	GO:0032875	regulation of DNA endoreduplication	12	5	0.416667	PHAVU_003G064100g	cyclin-dependent protein kinase inhibitor SMR6	0.011296
Phvul.002G282200	ARF	GO:0005515	protein binding	2177	195	0.0895728	PHAVU_003G107800g	Sperm-associated antigen 1A	0.0310636
Phvul.002G282200	ARF	GO:0016021	integral component of membrane	3541	302	0.0852866	PHAVU_003G150800g	RING-H2 finger protein ATL13	0.0346677
Phvul.002G282200	ARF	GO:0016021	integral component of membrane	3541	302	0.0852866	PHAVU_003G244100g	hypothetical protein PHAVU_003G244100g	0.0346677
Phvul.002G282200	ARF	GO:0006355	regulation of transcription, DNA-templated	1060	134	0.126415	PHAVU_003G232000g	Homeobox-leucine zipper protein HAT22	1.56918e-08
Phvul.002G282200	ARF	GO:0043565	sequence-specific DNA binding	266	32	0.120301	PHAVU_003G232000g	Homeobox-leucine zipper protein HAT22	0.0223193
Phvul.002G282200	ARF	GO:0005634	nucleus	1061	99	0.0933082	PHAVU_003G008100g	protein indeterminate-domain 5, chloroplastic-like	0.0390203
Phvul.002G282200	ARF	GO:0003700	DNA-binding transcription factor activity	855	108	0.126316	PHAVU_003G008100g	protein indeterminate-domain 5, chloroplastic-like	4.5629e-07
Phvul.002G282200	ARF	GO:0006355	regulation of transcription, DNA-templated	1060	134	0.126415	PHAVU_003G008100g	protein indeterminate-domain 5, chloroplastic-like	1.56918e-08
Phvul.002G282200	ARF	GO:0005634	nucleus	1061	99	0.0933082	PHAVU_003G254200g	zinc-finger homeodomain protein 6	0.0390203
Phvul.002G282200	ARF	GO:0000976	transcription cis-regulatory region binding	61	11	0.180328	PHAVU_003G254200g	zinc-finger homeodomain protein 6	0.0312953
Phvul.002G282200	ARF	GO:0003700	DNA-binding transcription factor activity	855	108	0.126316	PHAVU_003G254200g	zinc-finger homeodomain protein 6	4.5629e-07
Phvul.002G282200	ARF	GO:0006355	regulation of transcription, DNA-templated	1060	134	0.126415	PHAVU_003G254200g	zinc-finger homeodomain protein 6	1.56918e-08
Phvul.002G282200	ARF	GO:0005634	nucleus	1061	99	0.0933082	PHAVU_003G232600g	AP2-like ethylene-responsive transcription factor ANT isoform X2	0.0390203
Phvul.002G282200	ARF	GO:0003700	DNA-binding transcription factor activity	855	108	0.126316	PHAVU_003G232600g	AP2-like ethylene-responsive transcription factor ANT isoform X2	4.5629e-07
Phvul.002G282200	ARF	GO:0006355	regulation of transcription, DNA-templated	1060	134	0.126415	PHAVU_003G232600g	AP2-like ethylene-responsive transcription factor ANT isoform X2	1.56918e-08
Phvul.002G282200	ARF	GO:0006355	regulation of transcription, DNA-templated	1060	134	0.126415	PHAVU_003G040700g	fructokinase-like 2, chloroplastic	1.56918e-08
Phvul.002G282200	ARF	GO:0005515	protein binding	2177	195	0.0895728	PHAVU_003G234700g	Pentatricopeptide repeat-containing protein, chloroplastic	0.0310636
Phvul.002G282200	ARF	GO:0005524	ATP binding	2105	187	0.0888361	PHAVU_003G114400g	serine/threonine-protein kinase STY8-like isoform X1	0.0495088
Phvul.002G282200	ARF	GO:0006355	regulation of transcription, DNA-templated	1060	134	0.126415	PHAVU_003G114400g	serine/threonine-protein kinase STY8-like isoform X1	1.56918e-08
Phvul.002G282200	ARF	GO:0005634	nucleus	1061	99	0.0933082	PHAVU_001G120200g	probable mediator of RNA polymerase II transcription subunit 26b	0.0390203
Phvul.002G282200	ARF	GO:0005634	nucleus	1061	99	0.0933082	PHAVU_001G159300g	LOB domain-containing protein 16	0.0390203
Phvul.002G282200	ARF	GO:0005524	ATP binding	2105	187	0.0888361	PHAVU_001G212500g	DNA mismatch repair protein MSH6	0.0495088
Phvul.002G282200	ARF	GO:0016757	glycosyltransferase activity	175	23	0.131429	PHAVU_001G107400g	putative S-sulfocysteine synthase, chloroplastic	0.0354858
Phvul.002G282200	ARF	GO:0005634	nucleus	1061	99	0.0933082	PHAVU_001G164300g	probable inactive histone-lysine N-methyltransferase SUVR2 isoform X1	0.0390203
Phvul.002G282200	ARF	GO:0016021	integral component of membrane	3541	302	0.0852866	PHAVU_001G021000g	peptidyl-prolyl cis-trans isomerase	0.0346677
Phvul.002G282200	ARF	GO:0005524	ATP binding	2105	187	0.0888361	PHAVU_001G173600g	probable serine/threonine-protein kinase PBL7	0.0495088
Phvul.002G282200	ARF	GO:0016021	integral component of membrane	3541	302	0.0852866	PHAVU_001G005100g	thaumatin-like protein 1	0.0346677
Phvul.002G282200	ARF	GO:0006952	defense response	321	9	0.0280374	PHAVU_001G005100g	thaumatin-like protein 1	0.000950707
Phvul.002G282200	ARF	GO:0005515	protein binding	2177	195	0.0895728	PHAVU_007G167700g	LEC14B protein	0.0310636
Phvul.002G282200	ARF	GO:0016021	integral component of membrane	3541	302	0.0852866	PHAVU_007G174100g	sulfate transporter 3.1	0.0346677
Phvul.002G282200	ARF	GO:0016021	integral component of membrane	3541	302	0.0852866	PHAVU_007G093600g	MLO-like protein 6	0.0346677
Phvul.002G282200	ARF	GO:0006952	defense response	321	9	0.0280374	PHAVU_007G093600g	MLO-like protein 6	0.000950707
Phvul.002G282200	ARF	GO:0005524	ATP binding	2105	187	0.0888361	PHAVU_007G223500g	serine/threonine-protein kinase CTR1	0.0495088
Phvul.002G282200	ARF	GO:0005515	protein binding	2177	195	0.0895728	PHAVU_007G014200g	F-box/LRR-repeat protein 4	0.0310636
Phvul.002G282200	ARF	GO:0005634	nucleus	1061	99	0.0933082	PHAVU_007G109700g	auxin-induced protein 22B-like	0.0390203
Phvul.002G282200	ARF	GO:0005515	protein binding	2177	195	0.0895728	PHAVU_007G109700g	auxin-induced protein 22B-like	0.0310636
Phvul.002G282200	ARF	GO:0006355	regulation of transcription, DNA-templated	1060	134	0.126415	PHAVU_007G109700g	auxin-induced protein 22B-like	1.56918e-08
Phvul.002G282200	ARF	GO:0005524	ATP binding	2105	187	0.0888361	PHAVU_007G135100g	chaperonin CPN60-2, mitochondrial	0.0495088
Phvul.002G282200	ARF	GO:0016021	integral component of membrane	3541	302	0.0852866	PHAVU_007G072000g	hypothetical protein PHAVU_007G072000g	0.0346677
Phvul.002G282200	ARF	GO:0005515	protein binding	2177	195	0.0895728	PHAVU_007G092300g	protein IQ-DOMAIN 1	0.0310636
Phvul.002G282200	ARF	GO:0016021	integral component of membrane	3541	302	0.0852866	PHAVU_007G275300g	phosphate transporter PHO1	0.0346677
Phvul.002G282200	ARF	GO:0016757	glycosyltransferase activity	175	23	0.131429	PHAVU_007G141200g	Glycosyl transferase	0.0354858
Phvul.002G282200	ARF	GO:0005524	ATP binding	2105	187	0.0888361	PHAVU_007G089200g	calcium-dependent protein kinase 4-like	0.0495088
Phvul.002G282200	ARF	GO:0003700	DNA-binding transcription factor activity	855	108	0.126316	PHAVU_007G060100g	transcription factor DICHOTOMA-like	4.5629e-07
Phvul.002G282200	ARF	GO:0016021	integral component of membrane	3541	302	0.0852866	PHAVU_007G053500g	uncharacterized GPI-anchored protein At5g19250-like	0.0346677
Phvul.002G282200	ARF	GO:0016021	integral component of membrane	3541	302	0.0852866	PHAVU_007G214000g	Cu/Zn superoxide dismutase	0.0346677
Phvul.002G282200	ARF	GO:0005634	nucleus	1061	99	0.0933082	PHAVU_007G185300g	5'-3' exoribonuclease 4	0.0390203
Phvul.002G282200	ARF	GO:0005515	protein binding	2177	195	0.0895728	PHAVU_011G049000g	pentatricopeptide repeat-containing protein At2g15980	0.0310636
Phvul.002G282200	ARF	GO:0016021	integral component of membrane	3541	302	0.0852866	PHAVU_011G015200g	probable aquaporin TIP5-1	0.0346677
Phvul.002G282200	ARF	GO:0016021	integral component of membrane	3541	302	0.0852866	PHAVU_011G015200g	probable aquaporin TIP5-1	0.0346677
Phvul.002G282200	ARF	GO:0005515	protein binding	2177	195	0.0895728	PHAVU_011G153300g	WD repeat-containing protein 25	0.0310636
Phvul.002G282200	ARF	GO:0005524	ATP binding	2105	187	0.0888361	PHAVU_011G045600g	probable receptor-like serine/threonine-protein kinase At4g34500	0.0495088
Phvul.002G282200	ARF	GO:0003700	DNA-binding transcription factor activity	855	108	0.126316	PHAVU_011G093300g	zinc finger protein WIP3	4.5629e-07
Phvul.002G282200	ARF	GO:0016021	integral component of membrane	3541	302	0.0852866	PHAVU_011G119000g	transmembrane protein, putative	0.0346677
Phvul.002G282200	ARF	GO:0043531	ADP binding	190	2	0.0105263	PHAVU_011G014200g	disease resistance protein RPP13-like	0.00015447
Phvul.002G282200	ARF	GO:0006952	defense response	321	9	0.0280374	PHAVU_011G014200g	disease resistance protein RPP13-like	0.000950707
Phvul.002G282200	ARF	GO:0003700	DNA-binding transcription factor activity	855	108	0.126316	PHAVU_011G041200g	Protein SHI RELATED SEQUENCE 3	4.5629e-07
Phvul.002G282200	ARF	GO:0006355	regulation of transcription, DNA-templated	1060	134	0.126415	PHAVU_011G041200g	Protein SHI RELATED SEQUENCE 3	1.56918e-08
Phvul.002G282200	ARF	GO:0005515	protein binding	2177	195	0.0895728	PHAVU_011G078500g	F-box/FBD/LRR-repeat protein At1g13570-like	0.0310636
Phvul.002G282200	ARF	GO:0005634	nucleus	1061	99	0.0933082	PHAVU_011G085600g	SHUGOSHIN 2	0.0390203
Phvul.002G282200	ARF	GO:0005524	ATP binding	2105	187	0.0888361	PHAVU_002G121800g	ABC transporter E family member 2	0.0495088
Phvul.002G282200	ARF	GO:0003700	DNA-binding transcription factor activity	855	108	0.126316	PHAVU_002G009100g	AP2-like ethylene-responsive transcription factor ANT isoform X2	4.5629e-07
Phvul.002G282200	ARF	GO:0006355	regulation of transcription, DNA-templated	1060	134	0.126415	PHAVU_002G009100g	AP2-like ethylene-responsive transcription factor ANT isoform X2	1.56918e-08
Phvul.002G282200	ARF	GO:0003700	DNA-binding transcription factor activity	855	108	0.126316	PHAVU_002G141500g	transcription factor MYC2-like	4.5629e-07
Phvul.002G282200	ARF	GO:0006355	regulation of transcription, DNA-templated	1060	134	0.126415	PHAVU_002G141500g	transcription factor MYC2-like	1.56918e-08
Phvul.002G282200	ARF	GO:0006355	regulation of transcription, DNA-templated	1060	134	0.126415	PHAVU_002G271700g	NAC domain-containing protein 82	1.56918e-08
Phvul.002G282200	ARF	GO:0005515	protein binding	2177	195	0.0895728	PHAVU_002G150600g	F-box protein At1g70590	0.0310636
Phvul.002G282200	ARF	GO:0016757	glycosyltransferase activity	175	23	0.131429	PHAVU_002G077400g	probable galacturonosyltransferase-like 9	0.0354858
Phvul.002G282200	ARF	GO:0006355	regulation of transcription, DNA-templated	1060	134	0.126415	PHAVU_002G283100g	transcription factor bHLH137	1.56918e-08
Phvul.002G282200	ARF	GO:0005515	protein binding	2177	195	0.0895728	PHAVU_002G235000g	F-box/kelch-repeat protein At1g55270	0.0310636
Phvul.002G282200	ARF	GO:0016021	integral component of membrane	3541	302	0.0852866	PHAVU_002G139400g	ABC transporter B family member 2	0.0346677
Phvul.002G282200	ARF	GO:0005524	ATP binding	2105	187	0.0888361	PHAVU_002G139400g	ABC transporter B family member 2	0.0495088
Phvul.002G282200	ARF	GO:0016021	integral component of membrane	3541	302	0.0852866	PHAVU_002G013300g	protein CONSERVED IN THE GREEN LINEAGE AND DIATOMS 27, chloroplastic	0.0346677
Phvul.002G282200	ARF	GO:0016021	integral component of membrane	3541	302	0.0852866	PHAVU_002G102400g	PLASMODESMATA CALLOSE-BINDING PROTEIN 3	0.0346677
Phvul.002G282200	ARF	GO:0005634	nucleus	1061	99	0.0933082	PHAVU_002G131700g	Growth-regulating factor 3	0.0390203
Phvul.002G282200	ARF	GO:0005524	ATP binding	2105	187	0.0888361	PHAVU_002G131700g	Growth-regulating factor 3	0.0495088
Phvul.002G282200	ARF	GO:0006355	regulation of transcription, DNA-templated	1060	134	0.126415	PHAVU_002G131700g	Growth-regulating factor 3	1.56918e-08
Phvul.002G282200	ARF	GO:0005524	ATP binding	2105	187	0.0888361	PHAVU_002G121200g	ABC transporter G family member 14	0.0495088
Phvul.002G282200	ARF	GO:0016021	integral component of membrane	3541	302	0.0852866	PHAVU_002G235900g	probable acyl-activating enzyme 18, peroxisomal	0.0346677
Phvul.002G282200	ARF	GO:0032875	regulation of DNA endoreduplication	12	5	0.416667	PHAVU_002G150700g	cyclin-dependent protein kinase inhibitor SMR6	0.011296
Phvul.002G282200	ARF	GO:0005515	protein binding	2177	195	0.0895728	PHAVU_002G283300g	ankyrin repeat and SAM domain-containing protein 6-like	0.0310636
Phvul.002G282200	ARF	GO:0005524	ATP binding	2105	187	0.0888361	PHAVU_002G301900g	serine/threonine-protein kinase STY13-like	0.0495088
Phvul.002G282200	ARF	GO:0005524	ATP binding	2105	187	0.0888361	PHAVU_004G006600g	protein kinase PVPK-1	0.0495088
Phvul.002G282200	ARF	GO:0005634	nucleus	1061	99	0.0933082	PHAVU_004G165700g	TATA-binding protein-associated factor 2N	0.0390203
Phvul.002G282200	ARF	GO:0006355	regulation of transcription, DNA-templated	1060	134	0.126415	PHAVU_004G165700g	TATA-binding protein-associated factor 2N	1.56918e-08
Phvul.002G282200	ARF	GO:0005794	Golgi apparatus	138	19	0.137681	PHAVU_004G031600g	vesicle transport v-SNARE 13	0.0276636
Phvul.002G282200	ARF	GO:0006355	regulation of transcription, DNA-templated	1060	134	0.126415	PHAVU_004G027700g	transcription factor PRE5	1.56918e-08
Phvul.002G282200	ARF	GO:0003700	DNA-binding transcription factor activity	855	108	0.126316	PHAVU_004G045800g	Basic leucine zipper 43	4.5629e-07
Phvul.002G282200	ARF	GO:0006355	regulation of transcription, DNA-templated	1060	134	0.126415	PHAVU_004G045800g	Basic leucine zipper 43	1.56918e-08
Phvul.002G282200	ARF	GO:0005524	ATP binding	2105	187	0.0888361	PHAVU_010G103100g	probable serine/threonine-protein kinase At1g01540	0.0495088
Phvul.002G282200	ARF	GO:0005524	ATP binding	2105	187	0.0888361	PHAVU_010G129000g	putative receptor-like protein kinase At1g72540	0.0495088
Phvul.002G282200	ARF	GO:0016021	integral component of membrane	3541	302	0.0852866	PHAVU_010G153900g	hypothetical protein PHAVU_010G153900g	0.0346677
Phvul.002G282200	ARF	GO:0006355	regulation of transcription, DNA-templated	1060	134	0.126415	PHAVU_010G118700g	NAC domain-containing protein 43	1.56918e-08
Phvul.002G282200	ARF	GO:0006355	regulation of transcription, DNA-templated	1060	134	0.126415	PHAVU_010G118700g	NAC domain-containing protein 43	1.56918e-08
Phvul.002G282200	ARF	GO:0003700	DNA-binding transcription factor activity	855	108	0.126316	PHAVU_005G124800g	Zinc finger protein WIP3	4.5629e-07
Phvul.002G282200	ARF	GO:0005524	ATP binding	2105	187	0.0888361	PHAVU_005G178500g	PTI1-like tyrosine-protein kinase At3g15890	0.0495088
Phvul.002G282200	ARF	GO:0003700	DNA-binding transcription factor activity	855	108	0.126316	PHAVU_005G161900g	transcription factor bHLH87	4.5629e-07
Phvul.002G282200	ARF	GO:0006355	regulation of transcription, DNA-templated	1060	134	0.126415	PHAVU_005G161900g	transcription factor bHLH87	1.56918e-08
Phvul.002G282200	ARF	GO:0006355	regulation of transcription, DNA-templated	1060	134	0.126415	PHAVU_005G149300g	protein FAR1-RELATED SEQUENCE 4 isoform X1	1.56918e-08
Phvul.002G282200	ARF	GO:0016021	integral component of membrane	3541	302	0.0852866	PHAVU_005G115100g	aconitate hydratase, cytoplasmic	0.0346677
Phvul.002G282200	ARF	GO:0006355	regulation of transcription, DNA-templated	1060	134	0.126415	PHAVU_005G136400g	NAC transcription factor	1.56918e-08
Phvul.002G282200	ARF	GO:0005634	nucleus	1061	99	0.0933082	PHAVU_005G032900g	scarecrow-like protein 3	0.0390203
Phvul.002G282200	ARF	GO:0003700	DNA-binding transcription factor activity	855	108	0.126316	PHAVU_005G032900g	scarecrow-like protein 3	4.5629e-07
Phvul.002G282200	ARF	GO:0005515	protein binding	2177	195	0.0895728	PHAVU_005G032900g	scarecrow-like protein 3	0.0310636
Phvul.002G282200	ARF	GO:0043565	sequence-specific DNA binding	266	32	0.120301	PHAVU_005G032900g	scarecrow-like protein 3	0.0223193
Phvul.002G282200	ARF	GO:0006355	regulation of transcription, DNA-templated	1060	134	0.126415	PHAVU_005G032900g	scarecrow-like protein 3	1.56918e-08
Phvul.002G282200	ARF	GO:0005634	nucleus	1061	99	0.0933082	PHAVU_005G119500g	Transcription factor MYC/MYB N-terminal	0.0390203
Phvul.002G282200	ARF	GO:0016021	integral component of membrane	3541	302	0.0852866	PHAVU_005G119500g	Transcription factor MYC/MYB N-terminal	0.0346677
Phvul.002G282200	ARF	GO:0003700	DNA-binding transcription factor activity	855	108	0.126316	PHAVU_005G119500g	Transcription factor MYC/MYB N-terminal	4.5629e-07
Phvul.002G282200	ARF	GO:0006355	regulation of transcription, DNA-templated	1060	134	0.126415	PHAVU_005G119500g	Transcription factor MYC/MYB N-terminal	1.56918e-08
Phvul.002G282200	ARF	GO:0016757	glycosyltransferase activity	175	23	0.131429	PHAVU_005G118300g	glycosyltransferase BC10	0.0354858
Phvul.002G282200	ARF	GO:0005515	protein binding	2177	195	0.0895728	PHAVU_005G178600g	pre-mRNA-processing-splicing factor 8A	0.0310636
Phvul.002G282200	ARF	GO:0005515	protein binding	2177	195	0.0895728	PHAVU_009G031700g	Protein phosphatase 1 regulatory subunit pprA	0.0310636
Phvul.002G282200	ARF	GO:0005515	protein binding	2177	195	0.0895728	PHAVU_009G043600g	probable LRR receptor-like serine/threonine-protein kinase IRK	0.0310636
Phvul.002G282200	ARF	GO:0005524	ATP binding	2105	187	0.0888361	PHAVU_009G043600g	probable LRR receptor-like serine/threonine-protein kinase IRK	0.0495088
Phvul.002G282200	ARF	GO:0016021	integral component of membrane	3541	302	0.0852866	PHAVU_009G250400g	RING-H2 finger protein ATL2	0.0346677
Phvul.002G282200	ARF	GO:0005634	nucleus	1061	99	0.0933082	PHAVU_009G146000g	Auxin-responsive protein IAA8	0.0390203
Phvul.002G282200	ARF	GO:0005515	protein binding	2177	195	0.0895728	PHAVU_009G146000g	Auxin-responsive protein IAA8	0.0310636
Phvul.002G282200	ARF	GO:0006355	regulation of transcription, DNA-templated	1060	134	0.126415	PHAVU_009G146000g	Auxin-responsive protein IAA8	1.56918e-08
Phvul.002G282200	ARF	GO:0016021	integral component of membrane	3541	302	0.0852866	PHAVU_009G248000g	translocator protein homolog	0.0346677
Phvul.002G282200	ARF	GO:0005515	protein binding	2177	195	0.0895728	PHAVU_009G047400g	WD repeat-containing protein 44	0.0310636
Phvul.002G282200	ARF	GO:0016021	integral component of membrane	3541	302	0.0852866	PHAVU_009G184900g	transmembrane protein, putative	0.0346677
Phvul.002G282200	ARF	GO:0005524	ATP binding	2105	187	0.0888361	PHAVU_009G157800g	Serine/threonine-protein kinase SRK2A	0.0495088
Phvul.002G282200	ARF	GO:0003700	DNA-binding transcription factor activity	855	108	0.126316	PHAVU_009G200600g	Transcription factor TCP18	4.5629e-07
Phvul.002G282200	ARF	GO:0016021	integral component of membrane	3541	302	0.0852866	PHAVU_009G037000g	mechanosensitive ion channel protein 2, chloroplastic-like isoform X1	0.0346677
Phvul.002G282200	ARF	GO:0005515	protein binding	2177	195	0.0895728	PHAVU_009G134400g	pentatricopeptide repeat-containing protein At3g21470	0.0310636
Phvul.002G282200	ARF	GO:0016021	integral component of membrane	3541	302	0.0852866	PHAVU_009G085000g	ankyrin repeat-containing protein BDA1-like	0.0346677
Phvul.002G282200	ARF	GO:0016021	integral component of membrane	3541	302	0.0852866	PHAVU_009G040700g	ABC transporter B family member 19	0.0346677
Phvul.002G282200	ARF	GO:0005524	ATP binding	2105	187	0.0888361	PHAVU_009G040700g	ABC transporter B family member 19	0.0495088
Phvul.002G282200	ARF	GO:0016021	integral component of membrane	3541	302	0.0852866	PHAVU_009G210000g	putative glycerol-3-phosphate transporter 5	0.0346677
Phvul.002G282200	ARF	GO:0005515	protein binding	2177	195	0.0895728	PHAVU_009G249100g	protein pleiotropic regulatory locus 1	0.0310636
Phvul.002G282200	ARF	GO:0005515	protein binding	2177	195	0.0895728	PHAVU_009G099700g	DDB1- and CUL4-associated factor homolog 1	0.0310636
Phvul.002G282200	ARF	GO:0005634	nucleus	1061	99	0.0933082	PHAVU_009G187500g	Mini zinc finger protein 3	0.0390203
Phvul.002G282200	ARF	GO:0000976	transcription cis-regulatory region binding	61	11	0.180328	PHAVU_009G187500g	Mini zinc finger protein 3	0.0312953
Phvul.002G282200	ARF	GO:0003700	DNA-binding transcription factor activity	855	108	0.126316	PHAVU_009G187500g	Mini zinc finger protein 3	4.5629e-07
Phvul.002G282200	ARF	GO:0006355	regulation of transcription, DNA-templated	1060	134	0.126415	PHAVU_009G187500g	Mini zinc finger protein 3	1.56918e-08
Phvul.002G282200	ARF	GO:0016021	integral component of membrane	3541	302	0.0852866	PHAVU_009G061800g	transmembrane protein 147	0.0346677
Phvul.002G282200	ARF	GO:0003700	DNA-binding transcription factor activity	855	108	0.126316	PHAVU_009G005800g	bZIP transcription factor 11-like	4.5629e-07
Phvul.002G282200	ARF	GO:0006355	regulation of transcription, DNA-templated	1060	134	0.126415	PHAVU_009G005800g	bZIP transcription factor 11-like	1.56918e-08
Phvul.002G282200	ARF	GO:0005634	nucleus	1061	99	0.0933082	PHAVU_009G097500g	cyclin-A2-2-like isoform X1	0.0390203
Phvul.002G282200	ARF	GO:0016021	integral component of membrane	3541	302	0.0852866	PHAVU_009G056100g	hypothetical protein PHAVU_009G056100g	0.0346677
Phvul.002G282200	ARF	GO:0016021	integral component of membrane	3541	302	0.0852866	PHAVU_009G077000g	Protein NDL2	0.0346677
Phvul.002G282200	ARF	GO:0006355	regulation of transcription, DNA-templated	1060	134	0.126415	PHAVU_006G132500g	protein FAR1-RELATED SEQUENCE 8-like	1.56918e-08
Phvul.002G282200	ARF	GO:0016021	integral component of membrane	3541	302	0.0852866	PHAVU_006G071900g	vacuolar amino acid transporter 1	0.0346677
Phvul.002G282200	ARF	GO:0016021	integral component of membrane	3541	302	0.0852866	PHAVU_006G120500g	Gibberellin 2-beta-dioxygenase	0.0346677
Phvul.002G282200	ARF	GO:0005515	protein binding	2177	195	0.0895728	PHAVU_006G166500g	F-box protein At5g46170-like	0.0310636
Phvul.002G282200	ARF	GO:0003700	DNA-binding transcription factor activity	855	108	0.126316	PHAVU_006G030400g	protein LATERAL ROOT PRIMORDIUM 1-like	4.5629e-07
Phvul.002G282200	ARF	GO:0006355	regulation of transcription, DNA-templated	1060	134	0.126415	PHAVU_006G030400g	protein LATERAL ROOT PRIMORDIUM 1-like	1.56918e-08
Phvul.002G282200	ARF	GO:0003700	DNA-binding transcription factor activity	855	108	0.126316	PHAVU_006G217800g	transcription factor TCP8	4.5629e-07
Phvul.002G282200	ARF	GO:0005515	protein binding	2177	195	0.0895728	PHAVU_006G072100g	LRR repeats and ubiquitin-like domain-containing protein At2g30105	0.0310636
Phvul.002G282200	ARF	GO:0005524	ATP binding	2105	187	0.0888361	PHAVU_006G145500g	probable 26S proteasome regulatory subunit 10B isoform X1	0.0495088
Phvul.002G282200	ARF	GO:0005515	protein binding	2177	195	0.0895728	PHAVU_006G008100g	Zeaxanthin epoxidase	0.0310636
Phvul.005G134500	ARF	GO:0005524	ATP binding	2105	187	0.0888361	PHAVU_008G253500g	cell division control protein 2 homolog C	0.0495088
Phvul.005G134500	ARF	GO:0005515	protein binding	2177	195	0.0895728	PHAVU_008G017400g	probably inactive leucine-rich repeat receptor-like protein kinase At3g28040	0.0310636
Phvul.005G134500	ARF	GO:0005524	ATP binding	2105	187	0.0888361	PHAVU_008G017400g	probably inactive leucine-rich repeat receptor-like protein kinase At3g28040	0.0495088
Phvul.005G134500	ARF	GO:0005794	Golgi apparatus	138	19	0.137681	PHAVU_008G038700g	transmembrane emp24 domain-containing protein p24delta9	0.0276636
Phvul.005G134500	ARF	GO:0016021	integral component of membrane	3541	302	0.0852866	PHAVU_008G038700g	transmembrane emp24 domain-containing protein p24delta9	0.0346677
Phvul.005G134500	ARF	GO:0005524	ATP binding	2105	187	0.0888361	PHAVU_008G263900g	calmodulin-binding receptor-like cytoplasmic kinase 2	0.0495088
Phvul.005G134500	ARF	GO:0016021	integral component of membrane	3541	302	0.0852866	PHAVU_008G090400g	CASP-like protein 4B1	0.0346677
Phvul.005G134500	ARF	GO:0016021	integral component of membrane	3541	302	0.0852866	PHAVU_008G069000g	hypothetical protein PHAVU_008G069000g	0.0346677
Phvul.005G134500	ARF	GO:0005515	protein binding	2177	195	0.0895728	PHAVU_008G190200g	zinc finger protein CONSTANS-LIKE 9	0.0310636
Phvul.005G134500	ARF	GO:0005515	protein binding	2177	195	0.0895728	PHAVU_008G290000g	ATPase WRNIP1	0.0310636
Phvul.005G134500	ARF	GO:0005524	ATP binding	2105	187	0.0888361	PHAVU_008G290000g	ATPase WRNIP1	0.0495088
Phvul.005G134500	ARF	GO:0005515	protein binding	2177	195	0.0895728	PHAVU_003G086600g	SNF1-related protein kinase regulatory subunit beta-2	0.0310636
Phvul.005G134500	ARF	GO:0005524	ATP binding	2105	187	0.0888361	PHAVU_003G127000g	1-phosphatidylinositol-3-phosphate 5-kinase FAB1B	0.0495088
Phvul.005G134500	ARF	GO:0016021	integral component of membrane	3541	302	0.0852866	PHAVU_003G215500g	putative transcription factor/ chromatin remodeling BED-type(Zn) family	0.0346677
Phvul.005G134500	ARF	GO:0016021	integral component of membrane	3541	302	0.0852866	PHAVU_003G179800g	hypothetical protein PHAVU_003G179800g	0.0346677
Phvul.005G134500	ARF	GO:0016021	integral component of membrane	3541	302	0.0852866	PHAVU_001G085400g	MAP7 domain-containing protein 2	0.0346677
Phvul.005G134500	ARF	GO:0005515	protein binding	2177	195	0.0895728	PHAVU_001G207000g	Phytochrome A-associated F-box protein	0.0310636
Phvul.005G134500	ARF	GO:0016021	integral component of membrane	3541	302	0.0852866	PHAVU_001G113700g	nucleolar MIF4G domain-containing protein 1	0.0346677
Phvul.005G134500	ARF	GO:0016021	integral component of membrane	3541	302	0.0852866	PHAVU_001G136900g	transmembrane protein, putative	0.0346677
Phvul.005G134500	ARF	GO:0005634	nucleus	1061	99	0.0933082	PHAVU_001G230300g	HMG-Y-related protein A	0.0390203
Phvul.005G134500	ARF	GO:0006355	regulation of transcription, DNA-templated	1060	134	0.126415	PHAVU_001G230300g	HMG-Y-related protein A	1.56918e-08
Phvul.005G134500	ARF	GO:0005515	protein binding	2177	195	0.0895728	PHAVU_007G134700g	probable glutathione S-transferase	0.0310636
Phvul.005G134500	ARF	GO:0005515	protein binding	2177	195	0.0895728	PHAVU_007G075500g	pentatricopeptide repeat-containing protein At5g52850, chloroplastic	0.0310636
Phvul.005G134500	ARF	GO:0005515	protein binding	2177	195	0.0895728	PHAVU_007G106400g	ATPase family AAA domain-containing protein 1	0.0310636
Phvul.005G134500	ARF	GO:0005524	ATP binding	2105	187	0.0888361	PHAVU_007G106400g	ATPase family AAA domain-containing protein 1	0.0495088
Phvul.005G134500	ARF	GO:0016021	integral component of membrane	3541	302	0.0852866	PHAVU_007G105600g	Uridylate kinase	0.0346677
Phvul.005G134500	ARF	GO:0016021	integral component of membrane	3541	302	0.0852866	PHAVU_007G172100g	chloroplast stem-loop binding protein of 41 kDa a, chloroplastic	0.0346677
Phvul.005G134500	ARF	GO:0016021	integral component of membrane	3541	302	0.0852866	PHAVU_011G107900g	transmembrane protein, putative	0.0346677
Phvul.005G134500	ARF	GO:0005524	ATP binding	2105	187	0.0888361	PHAVU_011G003100g	serine/threonine-protein kinase-like protein CCR4	0.0495088
Phvul.005G134500	ARF	GO:0016021	integral component of membrane	3541	302	0.0852866	PHAVU_011G168100g	Bidirectional sugar transporter SWEET2	0.0346677
Phvul.005G134500	ARF	GO:0006355	regulation of transcription, DNA-templated	1060	134	0.126415	PHAVU_002G321600g	transcription termination factor MTERF4, chloroplastic	1.56918e-08
Phvul.005G134500	ARF	GO:0016021	integral component of membrane	3541	302	0.0852866	PHAVU_002G274300g	protein CHROMATIN REMODELING 24	0.0346677
Phvul.005G134500	ARF	GO:0005524	ATP binding	2105	187	0.0888361	PHAVU_002G274300g	protein CHROMATIN REMODELING 24	0.0495088
Phvul.005G134500	ARF	GO:0005515	protein binding	2177	195	0.0895728	PHAVU_002G321800g	adagio protein 3	0.0310636
Phvul.005G134500	ARF	GO:0005515	protein binding	2177	195	0.0895728	PHAVU_004G135700g	Pentatricopeptide repeat-containing protein	0.0310636
Phvul.005G134500	ARF	GO:0005524	ATP binding	2105	187	0.0888361	PHAVU_005G135500g	probable serine/threonine-protein kinase PBL28 isoform X1	0.0495088
Phvul.005G134500	ARF	GO:0005794	Golgi apparatus	138	19	0.137681	PHAVU_005G143700g	epsin-3 isoform X1	0.0276636
Phvul.005G134500	ARF	GO:0005524	ATP binding	2105	187	0.0888361	PHAVU_009G118200g	DEAD-box ATP-dependent RNA helicase 50	0.0495088
Phvul.006G181200	ARF	GO:0005515	protein binding	2177	195	0.0895728	PHAVU_008G202600g	F-box protein At2g26850-like	0.0310636
Phvul.006G181200	ARF	GO:0016021	integral component of membrane	3541	302	0.0852866	PHAVU_008G292400g	monosaccharide-sensing protein 2-like	0.0346677
Phvul.006G181200	ARF	GO:0005515	protein binding	2177	195	0.0895728	PHAVU_008G009600g	eukaryotic translation initiation factor 5	0.0310636
Phvul.006G181200	ARF	GO:0016021	integral component of membrane	3541	302	0.0852866	PHAVU_008G004000g	TVP38/TMEM64 family membrane protein	0.0346677
Phvul.006G181200	ARF	GO:0032875	regulation of DNA endoreduplication	12	5	0.416667	PHAVU_008G100200g	cyclin-dependent protein kinase inhibitor SMR3	0.011296
Phvul.006G181200	ARF	GO:0005515	protein binding	2177	195	0.0895728	PHAVU_008G173900g	Protein phosphatase 1 regulatory subunit pprA	0.0310636
Phvul.006G181200	ARF	GO:0005794	Golgi apparatus	138	19	0.137681	PHAVU_008G240900g	PC-Esterase protein	0.0276636
Phvul.006G181200	ARF	GO:0016021	integral component of membrane	3541	302	0.0852866	PHAVU_008G240900g	PC-Esterase protein	0.0346677
Phvul.006G181200	ARF	GO:0005634	nucleus	1061	99	0.0933082	PHAVU_008G179200g	Zinc-finger homeodomain protein 2	0.0390203
Phvul.006G181200	ARF	GO:0000976	transcription cis-regulatory region binding	61	11	0.180328	PHAVU_008G179200g	Zinc-finger homeodomain protein 2	0.0312953
Phvul.006G181200	ARF	GO:0003700	DNA-binding transcription factor activity	855	108	0.126316	PHAVU_008G179200g	Zinc-finger homeodomain protein 2	4.5629e-07
Phvul.006G181200	ARF	GO:0006355	regulation of transcription, DNA-templated	1060	134	0.126415	PHAVU_008G179200g	Zinc-finger homeodomain protein 2	1.56918e-08
Phvul.006G181200	ARF	GO:0016021	integral component of membrane	3541	302	0.0852866	PHAVU_008G212600g	PhoD-like phosphatase	0.0346677
Phvul.006G181200	ARF	GO:0035556	intracellular signal transduction	26	9	0.346154	PHAVU_008G224000g	Phosphoinositide phospholipase C 2	0.00227342
Phvul.006G181200	ARF	GO:0016021	integral component of membrane	3541	302	0.0852866	PHAVU_008G002800g	solute carrier family 35 member F1-like	0.0346677
Phvul.006G181200	ARF	GO:0016021	integral component of membrane	3541	302	0.0852866	PHAVU_008G028700g	NADH-ubiquinone reductase complex 1 MLRQ subunit	0.0346677
Phvul.006G181200	ARF	GO:0003700	DNA-binding transcription factor activity	855	108	0.126316	PHAVU_008G058300g	WRKY transcription factor 22	4.5629e-07
Phvul.006G181200	ARF	GO:0043565	sequence-specific DNA binding	266	32	0.120301	PHAVU_008G058300g	WRKY transcription factor 22	0.0223193
Phvul.006G181200	ARF	GO:0006355	regulation of transcription, DNA-templated	1060	134	0.126415	PHAVU_008G058300g	WRKY transcription factor 22	1.56918e-08
Phvul.006G181200	ARF	GO:0003700	DNA-binding transcription factor activity	855	108	0.126316	PHAVU_008G058300g	WRKY transcription factor 22	4.5629e-07
Phvul.006G181200	ARF	GO:0043565	sequence-specific DNA binding	266	32	0.120301	PHAVU_008G058300g	WRKY transcription factor 22	0.0223193
Phvul.006G181200	ARF	GO:0006355	regulation of transcription, DNA-templated	1060	134	0.126415	PHAVU_008G058300g	WRKY transcription factor 22	1.56918e-08
Phvul.006G181200	ARF	GO:0016021	integral component of membrane	3541	302	0.0852866	PHAVU_003G188100g	transmembrane protein, putative	0.0346677
Phvul.006G181200	ARF	GO:0016757	glycosyltransferase activity	175	23	0.131429	PHAVU_003G144100g	WD repeat-containing protein 75	0.0354858
Phvul.006G181200	ARF	GO:0005634	nucleus	1061	99	0.0933082	PHAVU_003G235000g	protein SHORT-ROOT-like	0.0390203
Phvul.006G181200	ARF	GO:0003700	DNA-binding transcription factor activity	855	108	0.126316	PHAVU_003G235000g	protein SHORT-ROOT-like	4.5629e-07
Phvul.006G181200	ARF	GO:0043565	sequence-specific DNA binding	266	32	0.120301	PHAVU_003G235000g	protein SHORT-ROOT-like	0.0223193
Phvul.006G181200	ARF	GO:0009956	radial pattern formation	3	3	1	PHAVU_003G235000g	protein SHORT-ROOT-like	0.0132685
Phvul.006G181200	ARF	GO:0005634	nucleus	1061	99	0.0933082	PHAVU_003G016200g	homeobox protein knotted-1-like 1	0.0390203
Phvul.006G181200	ARF	GO:0016021	integral component of membrane	3541	302	0.0852866	PHAVU_003G215500g	putative transcription factor/ chromatin remodeling BED-type(Zn) family	0.0346677
Phvul.006G181200	ARF	GO:0005524	ATP binding	2105	187	0.0888361	PHAVU_003G168000g	probable serine/threonine-protein kinase PIX7 isoform X2	0.0495088
Phvul.006G181200	ARF	GO:0009638	phototropism	6	3	0.5	PHAVU_003G049800g	Protein PHYTOCHROME KINASE SUBSTRATE 1	0.0488793
Phvul.006G181200	ARF	GO:0016021	integral component of membrane	3541	302	0.0852866	PHAVU_003G284300g	RING-H2 finger protein ATL29	0.0346677
Phvul.006G181200	ARF	GO:0016021	integral component of membrane	3541	302	0.0852866	PHAVU_003G130200g	guanine nucleotide-binding protein subunit gamma 3	0.0346677
Phvul.006G181200	ARF	GO:0016021	integral component of membrane	3541	302	0.0852866	PHAVU_003G244100g	hypothetical protein PHAVU_003G244100g	0.0346677
Phvul.006G181200	ARF	GO:0006355	regulation of transcription, DNA-templated	1060	134	0.126415	PHAVU_003G040700g	fructokinase-like 2, chloroplastic	1.56918e-08
Phvul.006G181200	ARF	GO:0016021	integral component of membrane	3541	302	0.0852866	PHAVU_003G1802000g	protein CHAPERONE-LIKE PROTEIN OF POR1, chloroplastic	0.0346677
Phvul.006G181200	ARF	GO:0005524	ATP binding	2105	187	0.0888361	PHAVU_003G114400g	serine/threonine-protein kinase STY8-like isoform X1	0.0495088
Phvul.006G181200	ARF	GO:0006355	regulation of transcription, DNA-templated	1060	134	0.126415	PHAVU_003G114400g	serine/threonine-protein kinase STY8-like isoform X1	1.56918e-08
Phvul.006G181200	ARF	GO:0016021	integral component of membrane	3541	302	0.0852866	PHAVU_001G240100g	Acid phosphatase	0.0346677
Phvul.006G181200	ARF	GO:0005634	nucleus	1061	99	0.0933082	PHAVU_001G120200g	probable mediator of RNA polymerase II transcription subunit 26b	0.0390203
Phvul.006G181200	ARF	GO:0005524	ATP binding	2105	187	0.0888361	PHAVU_001G212500g	DNA mismatch repair protein MSH6	0.0495088
Phvul.006G181200	ARF	GO:0005634	nucleus	1061	99	0.0933082	PHAVU_001G164300g	probable inactive histone-lysine N-methyltransferase SUVR2 isoform X1	0.0390203
Phvul.006G181200	ARF	GO:0005634	nucleus	1061	99	0.0933082	PHAVU_001G262100g	alpha-ketoglutarate-dependent dioxygenase alkB	0.0390203
Phvul.006G181200	ARF	GO:0016021	integral component of membrane	3541	302	0.0852866	PHAVU_001G238200g	transmembrane protein, putative	0.0346677
Phvul.006G181200	ARF	GO:0005524	ATP binding	2105	187	0.0888361	PHAVU_007G012900g	helicase-like transcription factor CHR28	0.0495088
Phvul.006G181200	ARF	GO:0005524	ATP binding	2105	187	0.0888361	PHAVU_007G012900g	helicase-like transcription factor CHR28	0.0495088
Phvul.006G181200	ARF	GO:0006952	defense response	321	9	0.0280374	PHAVU_007G132000g	signal transducer and activator of transcription 2	0.000950707
Phvul.006G181200	ARF	GO:0016021	integral component of membrane	3541	302	0.0852866	PHAVU_007G015800g	E3 ubiquitin ligase BIG BROTHER-related	0.0346677
Phvul.006G181200	ARF	GO:0005515	protein binding	2177	195	0.0895728	PHAVU_007G014200g	F-box/LRR-repeat protein 4	0.0310636
Phvul.006G181200	ARF	GO:0005524	ATP binding	2105	187	0.0888361	PHAVU_007G051000g	cysteine-rich receptor-like protein kinase 10 isoform X1	0.0495088
Phvul.006G181200	ARF	GO:0005524	ATP binding	2105	187	0.0888361	PHAVU_007G030900g	LEAF RUST 10 DISEASE-RESISTANCE LOCUS RECEPTOR-LIKE PROTEIN KINASE-like 1.1	0.0495088
Phvul.006G181200	ARF	GO:0005524	ATP binding	2105	187	0.0888361	PHAVU_007G210700g	S-adenosylmethionine synthase 1	0.0495088
Phvul.006G181200	ARF	GO:0005524	ATP binding	2105	187	0.0888361	PHAVU_007G089200g	calcium-dependent protein kinase 4-like	0.0495088
Phvul.006G181200	ARF	GO:0006355	regulation of transcription, DNA-templated	1060	134	0.126415	PHAVU_007G195900g	nuclear transcription factor Y subunit B-4	1.56918e-08
Phvul.006G181200	ARF	GO:0043565	sequence-specific DNA binding	266	32	0.120301	PHAVU_007G195900g	nuclear transcription factor Y subunit B-4	0.0223193
Phvul.006G181200	ARF	GO:0005515	protein binding	2177	195	0.0895728	PHAVU_011G153300g	WD repeat-containing protein 25	0.0310636
Phvul.006G181200	ARF	GO:0003700	DNA-binding transcription factor activity	855	108	0.126316	PHAVU_011G093300g	zinc finger protein WIP3	4.5629e-07
Phvul.006G181200	ARF	GO:0016021	integral component of membrane	3541	302	0.0852866	PHAVU_011G061800g	D-xylose-proton symporter-like 3, chloroplastic	0.0346677
Phvul.006G181200	ARF	GO:0005515	protein binding	2177	195	0.0895728	PHAVU_011G210700g	WD repeat-containing protein 13	0.0310636
Phvul.006G181200	ARF	GO:0005515	protein binding	2177	195	0.0895728	PHAVU_011G078500g	F-box/FBD/LRR-repeat protein At1g13570-like	0.0310636
Phvul.006G181200	ARF	GO:0005515	protein binding	2177	195	0.0895728	PHAVU_011G000900g	ran-binding protein M homolog isoform X1	0.0310636
Phvul.006G181200	ARF	GO:0005515	protein binding	2177	195	0.0895728	PHAVU_002G125000g	SH3 domain-containing protein 1	0.0310636
Phvul.006G181200	ARF	GO:0016021	integral component of membrane	3541	302	0.0852866	PHAVU_002G029100g	hypothetical protein PHAVU_002G029100g	0.0346677
Phvul.006G181200	ARF	GO:0016021	integral component of membrane	3541	302	0.0852866	PHAVU_002G236200g	dual specificity protein phosphatase	0.0346677
Phvul.006G181200	ARF	GO:0006355	regulation of transcription, DNA-templated	1060	134	0.126415	PHAVU_002G283100g	transcription factor bHLH137	1.56918e-08
Phvul.006G181200	ARF	GO:0016021	integral component of membrane	3541	302	0.0852866	PHAVU_002G331000g	hypothetical protein PHAVU_002G331000g	0.0346677
Phvul.006G181200	ARF	GO:0016021	integral component of membrane	3541	302	0.0852866	PHAVU_002G049600g	myb-like protein X	0.0346677
Phvul.006G181200	ARF	GO:0016021	integral component of membrane	3541	302	0.0852866	PHAVU_002G139400g	ABC transporter B family member 2	0.0346677
Phvul.006G181200	ARF	GO:0005524	ATP binding	2105	187	0.0888361	PHAVU_002G139400g	ABC transporter B family member 2	0.0495088
Phvul.006G181200	ARF	GO:0005515	protein binding	2177	195	0.0895728	PHAVU_002G268300g	WD repeat domain-containing protein 83	0.0310636
Phvul.006G181200	ARF	GO:0016021	integral component of membrane	3541	302	0.0852866	PHAVU_002G189200g	RING-H2 finger protein ATL73	0.0346677
Phvul.006G181200	ARF	GO:0016021	integral component of membrane	3541	302	0.0852866	PHAVU_002G235900g	probable acyl-activating enzyme 18, peroxisomal	0.0346677
Phvul.006G181200	ARF	GO:0005524	ATP binding	2105	187	0.0888361	PHAVU_002G326900g	protein PLASTID MOVEMENT IMPAIRED 1	0.0495088
Phvul.006G181200	ARF	GO:0016021	integral component of membrane	3541	302	0.0852866	PHAVU_002G078400g	protein COFACTOR ASSEMBLY OF COMPLEX C SUBUNIT B CCB4, chloroplastic	0.0346677
Phvul.006G181200	ARF	GO:0005524	ATP binding	2105	187	0.0888361	PHAVU_002G301900g	serine/threonine-protein kinase STY13-like	0.0495088
Phvul.006G181200	ARF	GO:0005524	ATP binding	2105	187	0.0888361	PHAVU_004G006600g	protein kinase PVPK-1	0.0495088
Phvul.006G181200	ARF	GO:0006355	regulation of transcription, DNA-templated	1060	134	0.126415	PHAVU_004G027700g	transcription factor PRE5	1.56918e-08
Phvul.006G181200	ARF	GO:0003700	DNA-binding transcription factor activity	855	108	0.126316	PHAVU_004G045800g	Basic leucine zipper 43	4.5629e-07
Phvul.006G181200	ARF	GO:0006355	regulation of transcription, DNA-templated	1060	134	0.126415	PHAVU_004G045800g	Basic leucine zipper 43	1.56918e-08
Phvul.006G181200	ARF	GO:0005524	ATP binding	2105	187	0.0888361	PHAVU_010G139400g	DEAD-box ATP-dependent RNA helicase 20	0.0495088
Phvul.006G181200	ARF	GO:0005524	ATP binding	2105	187	0.0888361	PHAVU_010G103100g	probable serine/threonine-protein kinase At1g01540	0.0495088
Phvul.006G181200	ARF	GO:0005515	protein binding	2177	195	0.0895728	PHAVU_010G008300g	protein DEFECTIVE IN EXINE FORMATION 1	0.0310636
Phvul.006G181200	ARF	GO:0005515	protein binding	2177	195	0.0895728	PHAVU_010G151200g	coatomer subunit beta'-2	0.0310636
Phvul.006G181200	ARF	GO:0003700	DNA-binding transcription factor activity	855	108	0.126316	PHAVU_005G124800g	Zinc finger protein WIP3	4.5629e-07
Phvul.006G181200	ARF	GO:0006355	regulation of transcription, DNA-templated	1060	134	0.126415	PHAVU_005G136400g	NAC transcription factor	1.56918e-08
Phvul.006G181200	ARF	GO:0005634	nucleus	1061	99	0.0933082	PHAVU_009G136500g	protein MKS1	0.0390203
Phvul.006G181200	ARF	GO:0005515	protein binding	2177	195	0.0895728	PHAVU_009G043600g	probable LRR receptor-like serine/threonine-protein kinase IRK	0.0310636
Phvul.006G181200	ARF	GO:0005524	ATP binding	2105	187	0.0888361	PHAVU_009G043600g	probable LRR receptor-like serine/threonine-protein kinase IRK	0.0495088
Phvul.006G181200	ARF	GO:0016021	integral component of membrane	3541	302	0.0852866	PHAVU_009G032200g	F-box protein FBW2	0.0346677
Phvul.006G181200	ARF	GO:0005524	ATP binding	2105	187	0.0888361	PHAVU_009G048600g	AAA-ATPase At2g46620	0.0495088
Phvul.006G181200	ARF	GO:0005524	ATP binding	2105	187	0.0888361	PHAVU_009G048600g	AAA-ATPase At2g46620	0.0495088
Phvul.006G181200	ARF	GO:0005515	protein binding	2177	195	0.0895728	PHAVU_009G195600g	protein TSS	0.0310636
Phvul.006G181200	ARF	GO:0005515	protein binding	2177	195	0.0895728	PHAVU_009G047400g	WD repeat-containing protein 44	0.0310636
Phvul.006G181200	ARF	GO:0003700	DNA-binding transcription factor activity	855	108	0.126316	PHAVU_009G065800g	heat stress transcription factor B-4	4.5629e-07
Phvul.006G181200	ARF	GO:0043565	sequence-specific DNA binding	266	32	0.120301	PHAVU_009G065800g	heat stress transcription factor B-4	0.0223193
Phvul.006G181200	ARF	GO:0006355	regulation of transcription, DNA-templated	1060	134	0.126415	PHAVU_009G065800g	heat stress transcription factor B-4	1.56918e-08
Phvul.006G181200	ARF	GO:0005524	ATP binding	2105	187	0.0888361	PHAVU_009G157800g	Serine/threonine-protein kinase SRK2A	0.0495088
Phvul.006G181200	ARF	GO:0005634	nucleus	1061	99	0.0933082	PHAVU_009G016000g	cytokinin riboside 5'-monophosphate phosphoribohydrolase LOG1	0.0390203
Phvul.006G181200	ARF	GO:0016021	integral component of membrane	3541	302	0.0852866	PHAVU_009G024900g	proline-rich protein 4	0.0346677
Phvul.006G181200	ARF	GO:0016021	integral component of membrane	3541	302	0.0852866	PHAVU_009G122100g	hypothetical chloroplast RF1	0.0346677
Phvul.006G181200	ARF	GO:0005515	protein binding	2177	195	0.0895728	PHAVU_009G249100g	protein pleiotropic regulatory locus 1	0.0310636
Phvul.006G181200	ARF	GO:0005515	protein binding	2177	195	0.0895728	PHAVU_009G099700g	DDB1- and CUL4-associated factor homolog 1	0.0310636
Phvul.006G181200	ARF	GO:0016021	integral component of membrane	3541	302	0.0852866	PHAVU_009G061800g	transmembrane protein 147	0.0346677
Phvul.006G181200	ARF	GO:0003700	DNA-binding transcription factor activity	855	108	0.126316	PHAVU_009G005800g	bZIP transcription factor 11-like	4.5629e-07
Phvul.006G181200	ARF	GO:0006355	regulation of transcription, DNA-templated	1060	134	0.126415	PHAVU_009G005800g	bZIP transcription factor 11-like	1.56918e-08
Phvul.006G181200	ARF	GO:0016757	glycosyltransferase activity	175	23	0.131429	PHAVU_009G055600g	probable galacturonosyltransferase-like 1	0.0354858
Phvul.006G181200	ARF	GO:0005524	ATP binding	2105	187	0.0888361	PHAVU_009G052400g	CLP protease regulatory subunit CLPX1, mitochondrial	0.0495088
Phvul.006G181200	ARF	GO:0016021	integral component of membrane	3541	302	0.0852866	PHAVU_006G071900g	vacuolar amino acid transporter 1	0.0346677
Phvul.006G181200	ARF	GO:0016021	integral component of membrane	3541	302	0.0852866	PHAVU_006G185500g	DUF2921 family protein	0.0346677
Phvul.006G181200	ARF	GO:0005515	protein binding	2177	195	0.0895728	PHAVU_006G173400g	pentatricopeptide repeat-containing protein At3g62470, mitochondrial	0.0310636
Phvul.006G181200	ARF	GO:0016021	integral component of membrane	3541	302	0.0852866	PHAVU_006G120500g	Gibberellin 2-beta-dioxygenase	0.0346677
Phvul.006G181200	ARF	GO:0005794	Golgi apparatus	138	19	0.137681	PHAVU_006G092500g	protein YIPF1 homolog	0.0276636
Phvul.006G181200	ARF	GO:0005515	protein binding	2177	195	0.0895728	PHAVU_006G121700g	DEAD-box ATP-dependent RNA helicase 40	0.0310636
Phvul.006G181200	ARF	GO:0005524	ATP binding	2105	187	0.0888361	PHAVU_006G145500g	probable 26S proteasome regulatory subunit 10B isoform X1	0.0495088
Phvul.006G181200	ARF	GO:0016021	integral component of membrane	3541	302	0.0852866	PHAVU_006G167500g	nucleoporin NDC1	0.0346677
Phvul.006G181200	ARF	GO:0005515	protein binding	2177	195	0.0895728	PHAVU_006G008100g	Zeaxanthin epoxidase	0.0310636
Phvul.006G181200	ARF	GO:0016021	integral component of membrane	3541	302	0.0852866	PHAVU_006G126700g	membrane protein type I, putative	0.0346677
Phvul.006G221500	ARF	GO:0005524	ATP binding	2105	187	0.0888361	PHAVU_008G274700g	kinesin-like protein KIN-12F isoform X2	0.0495088
Phvul.006G221500	ARF	GO:0005524	ATP binding	2105	187	0.0888361	PHAVU_008G067600g	Serine/threonine-protein kinase RIO1	0.0495088
Phvul.006G221500	ARF	GO:0005515	protein binding	2177	195	0.0895728	PHAVU_008G202600g	F-box protein At2g26850-like	0.0310636
Phvul.006G221500	ARF	GO:0005515	protein binding	2177	195	0.0895728	PHAVU_008G208100g	F-box/WD-40 repeat-containing protein At5g21040	0.0310636
Phvul.006G221500	ARF	GO:0016021	integral component of membrane	3541	302	0.0852866	PHAVU_008G132700g	P-loop containing nucleoside triphosphate hydrolase	0.0346677
Phvul.006G221500	ARF	GO:0005524	ATP binding	2105	187	0.0888361	PHAVU_008G132700g	P-loop containing nucleoside triphosphate hydrolase	0.0495088
Phvul.006G221500	ARF	GO:0005515	protein binding	2177	195	0.0895728	PHAVU_008G184600g	clustered mitochondria protein	0.0310636
Phvul.006G221500	ARF	GO:0005515	protein binding	2177	195	0.0895728	PHAVU_008G292100g	epidermal growth factor receptor substrate 15-like 1	0.0310636
Phvul.006G221500	ARF	GO:0016021	integral component of membrane	3541	302	0.0852866	PHAVU_008G028700g	NADH-ubiquinone reductase complex 1 MLRQ subunit	0.0346677
Phvul.006G221500	ARF	GO:0005515	protein binding	2177	195	0.0895728	PHAVU_003G133800g	WD repeat-containing protein VIP3	0.0310636
Phvul.006G221500	ARF	GO:0016021	integral component of membrane	3541	302	0.0852866	PHAVU_003G188100g	transmembrane protein, putative	0.0346677
Phvul.006G221500	ARF	GO:0016021	integral component of membrane	3541	302	0.0852866	PHAVU_003G165200g	50S ribosomal protein	0.0346677
Phvul.006G221500	ARF	GO:0016021	integral component of membrane	3541	302	0.0852866	PHAVU_003G150200g	hypothetical protein PHAVU_003G150200g, partial	0.0346677
Phvul.006G221500	ARF	GO:0003700	DNA-binding transcription factor activity	855	108	0.126316	PHAVU_003G181900g	transcription factor BIM1 isoform X1	4.5629e-07
Phvul.006G221500	ARF	GO:0005524	ATP binding	2105	187	0.0888361	PHAVU_003G150300g	protein SUPPRESSOR OF MAX2 1	0.0495088
Phvul.006G221500	ARF	GO:0016021	integral component of membrane	3541	302	0.0852866	PHAVU_003G000300g	hypothetical protein PHAVU_003G000300g	0.0346677
Phvul.006G221500	ARF	GO:0005634	nucleus	1061	99	0.0933082	PHAVU_003G241700g	ethylene-responsive transcription factor ERF011-like	0.0390203
Phvul.006G221500	ARF	GO:0003700	DNA-binding transcription factor activity	855	108	0.126316	PHAVU_003G241700g	ethylene-responsive transcription factor ERF011-like	4.5629e-07
[truncated: 119,019 more rows]
