# Supplementary material for: Profiling conserved transcription factor binding motifs in Phaseolus vulgaris through comparative genomics
Source: BMC Genomics. 2025 Feb 20;26:169. doi: 10.1186/s12864-025-11309-2 (PMC11841308; doi:10.1186/s12864-025-11309-2)
Supplement: Supplementary file 7 — Supplementary Material 7: Supplementary Table 5. Genetic variants in starch biosynthesis genes. [file 12864_2025_11309_MOESM7_ESM.xlsx]

## Sheet: Mesoamerican
Domesticated (29 accessions)							Wild (21 accession)
start	gene	gene_family	id	line	TF_family		start	gene	gene_family	id	line	TF_family
3960160	Phvul.011G044000	AGPase	SRR7171014	BM*	RAV		3960160	Phvul.011G044000	AGPase	SRR7170951	LM*	RAV
3960160	Phvul.011G044000	AGPase	SRR7278676	BM	RAV		3960160	Phvul.011G044000	AGPase	SRR7170954	LM	RAV
3960160	Phvul.011G044000	AGPase	SRR7278680	BM	RAV		3960160	Phvul.011G044000	AGPase	SRR7170962	LM	RAV
3960160	Phvul.011G044000	AGPase	SRR7170970	BM	RAV		3960160	Phvul.011G044000	AGPase	SRR7170966	LM	RAV
3960160	Phvul.011G044000	AGPase	SRR7170973	BM	RAV		3960160	Phvul.011G044000	AGPase	SRR7170972	LM	RAV
3960160	Phvul.011G044000	AGPase	SRR7170974	BM	RAV		3960160	Phvul.011G044000	AGPase	SRR7170998	LM	RAV
3960160	Phvul.011G044000	AGPase	SRR7170975	BM	RAV		3960160	Phvul.011G044000	AGPase	SRR7171019	LM	RAV
3960160	Phvul.011G044000	AGPase	SRR7170976	BM	RAV		3960160	Phvul.011G044000	AGPase	SRR7171022	LM	RAV
3960160	Phvul.011G044000	AGPase	SRR7170977	BM	RAV		3960160	Phvul.011G044000	AGPase	SRR7171029	LM	RAV
3960160	Phvul.011G044000	AGPase	SRR7170978	BM	RAV		3960160	Phvul.011G044000	AGPase	SRR7171023	LM	RAV
3960160	Phvul.011G044000	AGPase	SRR7170982	BM	RAV		3960160	Phvul.011G044000	AGPase	SRR7171030	LM	RAV
3960160	Phvul.011G044000	AGPase	SRR7170983	BM	RAV		3960160	Phvul.011G044000	AGPase	SRR7171032	LM	RAV
3960160	Phvul.011G044000	AGPase	SRR7170981	BM	RAV		3960160	Phvul.011G044000	AGPase	SRR7171033	LM	RAV
3960160	Phvul.011G044000	AGPase	SRR7170984	BM	RAV		3960160	Phvul.011G044000	AGPase	SRR7171034	LM	RAV
3960160	Phvul.011G044000	AGPase	SRR7170985	BM	RAV		3960160	Phvul.011G044000	AGPase	SRR7171035	LM	RAV
3960160	Phvul.011G044000	AGPase	SRR7170987	BM	RAV		3960160	Phvul.011G044000	AGPase	SRR7171040	LM	RAV
3960160	Phvul.011G044000	AGPase	SRR7170988	BM	RAV		3960160	Phvul.011G044000	AGPase	SRR7171036	LM	RAV
3960160	Phvul.011G044000	AGPase	SRR7170989	BM	RAV		3960160	Phvul.011G044000	AGPase	SRR7171038	LM	RAV
3960160	Phvul.011G044000	AGPase	SRR7170990	BM	RAV		3960160	Phvul.011G044000	AGPase	SRR7171041	LM	RAV
3960160	Phvul.011G044000	AGPase	SRR7170991	BM	RAV		3960160	Phvul.011G044000	AGPase	SRR7171048	LM	RAV
3960160	Phvul.011G044000	AGPase	SRR7170992	BM	RAV		3960160	Phvul.011G044000	AGPase	SRR7171049	LM	RAV
3960160	Phvul.011G044000	AGPase	SRR7170993	BM	RAV
3960160	Phvul.011G044000	AGPase	SRR7171037	BM	RAV
3960160	Phvul.011G044000	AGPase	SRR7170994	BM	RAV
3960160	Phvul.011G044000	AGPase	SRR7170999	BM	RAV
3960160	Phvul.011G044000	AGPase	SRR7171000	BM	RAV
3960160	Phvul.011G044000	AGPase	SRR7171016	BM	RAV
3960160	Phvul.011G044000	AGPase	SRR7171025	BM	RAV
3960160	Phvul.011G044000	AGPase	SRR7171004	BM	RAV
3458170	Phvul.004G029100	Starch synthase	SRR7170975	BM	ARF,C2H2		3458170	Phvul.004G029100	Starch synthase	SRR7170951	LM	ARF,C2H2
3458170	Phvul.004G029100	Starch synthase	SRR7170976	BM	ARF,C2H2		3458170	Phvul.004G029100	Starch synthase	SRR7170954	LM	ARF,C2H2
3458170	Phvul.004G029100	Starch synthase	SRR7170977	BM	ARF,C2H2		3458170	Phvul.004G029100	Starch synthase	SRR7170962	LM	ARF,C2H2
3458170	Phvul.004G029100	Starch synthase	SRR7170978	BM	ARF,C2H2		3458170	Phvul.004G029100	Starch synthase	SRR7170966	LM	ARF,C2H2
3458170	Phvul.004G029100	Starch synthase	SRR7170981	BM	ARF,C2H2		3458170	Phvul.004G029100	Starch synthase	SRR7170972	LM	ARF,C2H2
3458170	Phvul.004G029100	Starch synthase	SRR7170982	BM	ARF,C2H2		3458170	Phvul.004G029100	Starch synthase	SRR7170998	LM	ARF,C2H2
3458170	Phvul.004G029100	Starch synthase	SRR7170983	BM	ARF,C2H2		3458170	Phvul.004G029100	Starch synthase	SRR7171019	LM	ARF,C2H2
3458170	Phvul.004G029100	Starch synthase	SRR7170984	BM	ARF,C2H2		3458170	Phvul.004G029100	Starch synthase	SRR7171022	LM	ARF,C2H2
3458170	Phvul.004G029100	Starch synthase	SRR7170985	BM	ARF,C2H2		3458170	Phvul.004G029100	Starch synthase	SRR7171023	LM	ARF,C2H2
3458170	Phvul.004G029100	Starch synthase	SRR7170987	BM	ARF,C2H2		3458170	Phvul.004G029100	Starch synthase	SRR7171029	LM	ARF,C2H2
3458170	Phvul.004G029100	Starch synthase	SRR7170988	BM	ARF,C2H2		3458170	Phvul.004G029100	Starch synthase	SRR7171030	LM	ARF,C2H2
3458170	Phvul.004G029100	Starch synthase	SRR7170989	BM	ARF,C2H2		3458170	Phvul.004G029100	Starch synthase	SRR7171032	LM	ARF,C2H2
3458170	Phvul.004G029100	Starch synthase	SRR7170990	BM	ARF,C2H2		3458170	Phvul.004G029100	Starch synthase	SRR7171033	LM	ARF,C2H2
3458170	Phvul.004G029100	Starch synthase	SRR7171014	BM	ARF, C2H2		3458170	Phvul.004G029100	Starch synthase	SRR7171034	LM	ARF,C2H2
3458170	Phvul.004G029100	Starch synthase	SRR7278676	BM	ARF,C2H2		3458170	Phvul.004G029100	Starch synthase	SRR7171049	LM	ARF,C2H2
3458170	Phvul.004G029100	Starch synthase	SRR7278680	BM	ARF,C2H2		3458170	Phvul.004G029100	Starch synthase	SRR7171048	LM	ARF,C2H2
3458170	Phvul.004G029100	Starch synthase	SRR7170970	BM	ARF,C2H2		3458170	Phvul.004G029100	Starch synthase	SRR7171041	LM	ARF,C2H2
3458170	Phvul.004G029100	Starch synthase	SRR7170973	BM	ARF,C2H2		3458170	Phvul.004G029100	Starch synthase	SRR7171038	LM	ARF,C2H2
3458170	Phvul.004G029100	Starch synthase	SRR7170974	BM	ARF,C2H2		3458170	Phvul.004G029100	Starch synthase	SRR7171036	LM	ARF,C2H2
3458170	Phvul.004G029100	Starch synthase	SRR7170991	BM	ARF,C2H2		3458170	Phvul.004G029100	Starch synthase	SRR7171035	LM	ARF,C2H2
3458170	Phvul.004G029100	Starch synthase	SRR7170992	BM	ARF,C2H2		3458170	Phvul.004G029100	Starch synthase	SRR7171040	LM	ARF,C2H2
3458170	Phvul.004G029100	Starch synthase	SRR7170993	BM	ARF,C2H2
3458170	Phvul.004G029100	Starch synthase	SRR7170994	BM	ARF,C2H2
3458170	Phvul.004G029100	Starch synthase	SRR7170999	BM	ARF,C2H2
3458170	Phvul.004G029100	Starch synthase	SRR7171000	BM	ARF,C2H2
3458170	Phvul.004G029100	Starch synthase	SRR7171004	BM	ARF,C2H2
3458170	Phvul.004G029100	Starch synthase	SRR7171016	BM	ARF,C2H2
3458170	Phvul.004G029100	Starch synthase	SRR7171025	BM	ARF,C2H2
3458170	Phvul.004G029100	Starch synthase	SRR7171037	BM	ARF,C2H2
10085106	Phvul.009G052100	Starch synthase	SRR7278676	BM	YABBY		10085106	Phvul.009G052100	Starch synthase	SRR7170951	LM	YABBY
10085106	Phvul.009G052100	Starch synthase	SRR7278680	BM	YABBY		10085106	Phvul.009G052100	Starch synthase	SRR7170954	LM	YABBY
10085106	Phvul.009G052100	Starch synthase	SRR7170970	BM	YABBY		10085106	Phvul.009G052100	Starch synthase	SRR7170962	LM	YABBY
10085106	Phvul.009G052100	Starch synthase	SRR7170973	BM	YABBY		10085106	Phvul.009G052100	Starch synthase	SRR7170966	LM	YABBY
10085106	Phvul.009G052100	Starch synthase	SRR7170974	BM	YABBY		10085106	Phvul.009G052100	Starch synthase	SRR7171019	LM	YABBY
10085106	Phvul.009G052100	Starch synthase	SRR7170990	BM	YABBY		10085106	Phvul.009G052100	Starch synthase	SRR7171022	LM	YABBY
10085106	Phvul.009G052100	Starch synthase	SRR7170989	BM	YABBY		10085106	Phvul.009G052100	Starch synthase	SRR7171041	LM	YABBY
10085106	Phvul.009G052100	Starch synthase	SRR7170988	BM	YABBY		10085106	Phvul.009G052100	Starch synthase	SRR7171035	LM	YABBY
10085106	Phvul.009G052100	Starch synthase	SRR7170987	BM	YABBY		10085106	Phvul.009G052100	Starch synthase	SRR7171036	LM	YABBY
10085106	Phvul.009G052100	Starch synthase	SRR7170985	BM	YABBY		10085106	Phvul.009G052100	Starch synthase	SRR7171038	LM	YABBY
10085106	Phvul.009G052100	Starch synthase	SRR7170984	BM	YABBY		10085106	Phvul.009G052100	Starch synthase	SRR7171040	LM	YABBY
10085106	Phvul.009G052100	Starch synthase	SRR7170983	BM	YABBY		10085106	Phvul.009G052100	Starch synthase	SRR7171049	LM	YABBY
10085106	Phvul.009G052100	Starch synthase	SRR7170982	BM	YABBY		10085106	Phvul.009G052100	Starch synthase	SRR7171048	LM	YABBY
10085106	Phvul.009G052100	Starch synthase	SRR7170981	BM	YABBY		10085106	Phvul.009G052100	Starch synthase	SRR7171034	LM	YABBY
10085106	Phvul.009G052100	Starch synthase	SRR7170978	BM	YABBY		10085106	Phvul.009G052100	Starch synthase	SRR7171033	LM	YABBY
10085106	Phvul.009G052100	Starch synthase	SRR7170975	BM	YABBY		10085106	Phvul.009G052100	Starch synthase	SRR7171032	LM	YABBY
10085106	Phvul.009G052100	Starch synthase	SRR7170976	BM	YABBY		10085106	Phvul.009G052100	Starch synthase	SRR7171030	LM	YABBY
10085106	Phvul.009G052100	Starch synthase	SRR7170977	BM	YABBY
10085106	Phvul.009G052100	Starch synthase	SRR7170991	BM	YABBY
10085106	Phvul.009G052100	Starch synthase	SRR7170992	BM	YABBY
10085106	Phvul.009G052100	Starch synthase	SRR7170993	BM	YABBY
10085106	Phvul.009G052100	Starch synthase	SRR7170994	BM	YABBY
10085106	Phvul.009G052100	Starch synthase	SRR7170999	BM	YABBY
10085106	Phvul.009G052100	Starch synthase	SRR7171000	BM	YABBY
10085106	Phvul.009G052100	Starch synthase	SRR7171004	BM	YABBY
10085106	Phvul.009G052100	Starch synthase	SRR7171016	BM	YABBY
12615087	Phvul.003G078800	Starch synthase	SRR7171016	BM	ERF,LBD		12615087	Phvul.003G078800	Starch synthase	SRR7171030	LM	ERF,LBD
12615087	Phvul.003G078800	Starch synthase	SRR7171000	BM	ERF,LBD
12615087	Phvul.003G078800	Starch synthase	SRR7170992	BM	ERF,LBD
12615087	Phvul.003G078800	Starch synthase	SRR7170977	BM	ERF,LBD
12615087	Phvul.003G078800	Starch synthase	SRR7170982	BM	ERF,LBD
12615087	Phvul.003G078800	Starch synthase	SRR7170987	BM	ERF,LBD
12615087	Phvul.003G078800	Starch synthase	SRR7170988	BM	ERF,LBD
12615087	Phvul.003G078800	Starch synthase	SRR7170970	BM	ERF,LBD
12615087	Phvul.003G078800	Starch synthase	SRR7170991	BM	ERF,LBD
12614838	Phvul.003G078800	Starch synthase	SRR7171037	BM	AP2,LBD		12614838	Phvul.003G078800	Starch synthase	SRR7170966	LM	AP2,LBD
12614838	Phvul.003G078800	Starch synthase	SRR7171025	BM	AP2,LBD		12614838	Phvul.003G078800	Starch synthase	SRR7170972	LM	AP2,LBD
12614838	Phvul.003G078800	Starch synthase	SRR7170994	BM	AP2,LBD		12614838	Phvul.003G078800	Starch synthase	SRR7170998	LM	AP2,LBD
12614838	Phvul.003G078800	Starch synthase	SRR7170974	BM	AP2,LBD		12614838	Phvul.003G078800	Starch synthase	SRR7171033	LM	AP2,LBD
							12614838	Phvul.003G078800	Starch synthase	SRR7171023	LM	AP2,LBD
							12614838	Phvul.003G078800	Starch synthase	SRR7171034	LM	AP2,LBD
							12614838	Phvul.003G078800	Starch synthase	SRR7171038	LM	AP2,LBD
2742095	Phvul.008G033800	Glucanohydrolase	SRR7170977	BM	GATA,MYB		2742095	Phvul.008G033800	Glucanohydrolase	SRR7171022	LM	MYB,GATA
							2742095	Phvul.008G033800	Glucanohydrolase	SRR7170962	LM	MYB,GATA
							2742095	Phvul.008G033800	Glucanohydrolase	SRR7171032	LM	MYB,GATA
							2742095	Phvul.008G033800	Glucanohydrolase	SRR7171029	LM	MYB,GATA
18008610	Phvul.002G096000	Phosphoglucomutase	SRR7278676	BM	MYB_related,bHLH		18008610	Phvul.002G096000	Phosphoglucomutase	SRR7170951	LM	MYB_related,bHLH
2742083	Phvul.008G033800	Glucanohydrolase	SRR7171025	BM	MYB
22183619	Phvul.007G139400	Pullulanase	SRR7171037	BM	NAC		22183619	Phvul.007G139400	Pullulanase	SRR7171022	LM	NAC
							22183619	Phvul.007G139400	Pullulanase	SRR7171030	LM	NAC
							22183619	Phvul.007G139400	Pullulanase	SRR7171029	LM	NAC
*LM	Landrace Mesoamerican
*BM	Breeding Mesoamerican

## Sheet: Andean
Domesticated (34 accessions)							Wild (41 accession)
start	gene	gene_family	id	line	TF_family		start	gene	gene_family	id	line	TF_family
3458170	Phvul.004G029100	Starch synthase	SRR7171009	BA*	ARF,C2H2		3458170	Phvul.004G029100	Starch synthase	SRR8191436	WA*	ARF,H2H2
3458170	Phvul.004G029100	Starch synthase	SRR7171012	BA	ARF,C2H2		3458170	Phvul.004G029100	Starch synthase	SRR8191437	WA	ARF,C2H2
3458170	Phvul.004G029100	Starch synthase	SRR7171039	BA	ARF,C2H2		3458170	Phvul.004G029100	Starch synthase	SRR8191444	WA	ARF,C2H2
3458170	Phvul.004G029100	Starch synthase	SRR7278679	BA	ARF,C2H2		3458170	Phvul.004G029100	Starch synthase	SRR8191447	WA	ARF,C2H2
3458170	Phvul.004G029100	Starch synthase	SRR7170958	BA	ARF,C2H2
3458170	Phvul.004G029100	Starch synthase	SRR7170969	BA	ARF,C2H2
10085106	Phvul.009G052100	Starch synthase	SRR7278678	BA	YABBY
12615087	Phvul.003G078800	Starch synthase	SRR7170959	BA	ERF,LBD
2742095	Phvul.008G033800	Glucanohydrolase	SRR7171015	BA	MYB, GATA		2742095	Phvul.008G033800	Glucanohydrolase	SRR8191436	WA	MYB, GATA
3960160	Phvul.011G044000	AGPase	SRR7171026	BA	RAV		3960160	Phvul.011G044000	AGPase	SRR7171018	LA*	RAV
3960160	Phvul.011G044000	AGPase	SRR7171013	BA	RAV		3960160	Phvul.011G044000	AGPase	SRR8191436	WA	RAV
							3960160	Phvul.011G044000	AGPase	SRR8191437	WA	RAV
							3960160	Phvul.011G044000	AGPase	SRR8191447	WA	RAV
							12615437	Phvul.003G078800	Starch synthase	SRR8191447	WA	TCP
							12615437	Phvul.003G078800	Starch synthase	SRR8191444	WA	TCP
							12614814	Phvul.003G078800	Starch synthase	SRR8191444	WA	NAC
							12614814	Phvul.003G078800	Starch synthase	SRR8191447	WA	NAC
							12614816	Phvul.003G078800	Starch synthase	SRR8191444	WA	NAC
							12614816	Phvul.003G078800	Starch synthase	SRR8191447	WA	NAC
							22183619	Phvul.007G139400	Pullulanase	SRR8191444	WA	NAC
							10473521	Phvul.003G069200	Glucanohydrolase	SRR8191446	WA	MYB
							10473522	Phvul.003G069200	Glucanohydrolase	SRR8191446	WA	MYB
							10473518	Phvul.003G069200	Glucanohydrolase	SRR8191446	WA	MYB
							2742083	Phvul.008G033800	Glucanohydrolase	SRR8191447	WA	MYB
*BA	Breeding Andean
*WA	Wild Andean
*LA	Landrace Andean
